# Supplementary material for: London Dispersion versus Intramolecular Hydrogen Bond in Bis‐Pyridines: How Accurate Is DFT for Competing Noncovalent Interactions in the Condensed Phase?
Source: Chemistry. 2025 Oct 23;31(66):e02745. doi: 10.1002/chem.202502745 (PMC12648470; doi:10.1002/chem.202502745)
Supplement: Supplementary file 1 — Supporting Information [file CHEM-31-e02745-s002.zip › Crystal_structures/9b/c041120_1_1.cif]

data_c041120_1_1
_audit_creation_date               2020-11-11
_audit_creation_method
;
Olex2 1.3
(compiled 2020.07.31 svn.rc2a77460 for OlexSys, GUI svn.r6145)
;
_shelx_SHELXL_version_number       '2018/3'
loop_
  _audit_author_name
  _audit_author_email
  _audit_author_address
 'Savoy, A.' asavoy@org.chem.ethz.ch LOC-Chen

_audit_contact_author_address      ?
_audit_contact_author_email        ?
_audit_contact_author_name         ''
_audit_contact_author_phone        ?
_publ_contact_author_id_orcid      ?
_publ_section_acknowledgements
;
X-Ray services provided by SMoCC - The Small Molecule Crystallography
Center of ETH Zurich. 
;
_publ_section_references
;
Dolomanov, O.V., Bourhis, L.J., Gildea, R.J, Howard, J.A.K. & Puschmann, H.
 (2009), J. Appl. Cryst. 42, 339-341.

Sheldrick, G.M. (2015). Acta Cryst. A71, 3-8.

Sheldrick, G.M. (2015). Acta Cryst. C71, 3-8.
;
_chemical_name_common              ?
_chemical_name_systematic          ?
_chemical_formula_moiety           'C32 H12 B F24, C12 H13 N2 O'
_chemical_formula_sum              'C44 H25 B F24 N2 O'
_chemical_formula_weight           1064.47
_chemical_melting_point            ?
_chemical_oxdiff_formula           C45H25BCl3F24N2O
loop_
  _atom_type_symbol
  _atom_type_description
  _atom_type_scat_dispersion_real
  _atom_type_scat_dispersion_imag
  _atom_type_scat_source
 'C' 'C' 0.0181 0.0091 'International Tables Vol C Tables 4.2.6.8 and 6.1.1.4'
 'H' 'H' 0.0000 0.0000 'International Tables Vol C Tables 4.2.6.8 and 6.1.1.4'
 'B' 'B' 0.0090 0.0039 'International Tables Vol C Tables 4.2.6.8 and 6.1.1.4'
 'F' 'F' 0.0727 0.0534 'International Tables Vol C Tables 4.2.6.8 and 6.1.1.4'
 'N' 'N' 0.0311 0.0180 'International Tables Vol C Tables 4.2.6.8 and 6.1.1.4'
 'O' 'O' 0.0492 0.0322 'International Tables Vol C Tables 4.2.6.8 and 6.1.1.4'

_shelx_space_group_comment
;
The symmetry employed for this shelxl refinement is uniquely defined
by the following loop, which should always be used as a source of
symmetry information in preference to the above space-group names.
They are only intended as comments.
;
_space_group_crystal_system        'triclinic'
_space_group_IT_number             2
_space_group_name_H-M_alt          'P -1'
_space_group_name_Hall             '-P 1'
loop_
  _space_group_symop_operation_xyz
 'x, y, z'
 '-x, -y, -z'

_cell_length_a                     10.25310(10)
_cell_length_b                     10.30780(10)
_cell_length_c                     21.2778(2)
_cell_angle_alpha                  80.1710(10)
_cell_angle_beta                   84.4690(10)
_cell_angle_gamma                  81.6490(10)
_cell_volume                       2186.36(4)
_cell_formula_units_Z              2
_cell_measurement_reflns_used      31870
_cell_measurement_temperature      100.0(1)
_cell_measurement_theta_max        79.3470
_cell_measurement_theta_min        4.2090
_shelx_estimated_absorpt_T_max     ?
_shelx_estimated_absorpt_T_min     ?
_exptl_absorpt_coefficient_mu      1.520
_exptl_absorpt_correction_T_max    1.000
_exptl_absorpt_correction_T_min    0.585
_exptl_absorpt_correction_type     gaussian
_exptl_absorpt_process_details
;
CrysAlisPro 1.171.40.68a (Rigaku Oxford Diffraction, 2019)
Numerical absorption correction based on gaussian integration over
			a multifaceted crystal model
Empirical absorption correction using spherical harmonics,
 implemented in SCALE3 ABSPACK scaling algorithm.
;
_exptl_absorpt_special_details     ?
_exptl_crystal_colour              'clear colourless'
_exptl_crystal_colour_lustre       clear
_exptl_crystal_colour_primary      colourless
_exptl_crystal_density_diffrn      1.617
_exptl_crystal_density_meas        ?
_exptl_crystal_density_method      ?
_exptl_crystal_description         block
_exptl_crystal_F_000               1064
loop_
  _exptl_crystal_face_index_h
  _exptl_crystal_face_index_k
  _exptl_crystal_face_index_l
  _exptl_crystal_face_perp_dist
 -1 0 0 0.1134
 1 0 0 0.1239
 0 2 1 0.1062
 0 -2 -1 0.0947
 0 0 1 0.0488
 -6 -4 -5 0.1198
 -1 -2 -14 0.0591
 2 0 -12 0.0692
 6 4 1 0.1366
 -1 1 13 0.0617
 0 4 12 0.0883
 -5 0 8 0.1010
 0 -4 -12 0.0667
 -4 -5 -8 0.1081
 0 -6 -7 0.0802
 -6 0 -5 0.1062
 -4 4 -5 0.1187
 6 -1 5 0.1191
 0 -6 3 0.0992
 0 6 -3 0.1066
 -5 0 -11 0.0868
 4 0 11 0.0986
 0 -4 10 0.0808
 0 4 -10 0.0803
 4 5 -3 0.1272
 5 3 10 0.1185
 0 0 -14 0.0589
 -1 -1 13 0.0587
 1 1 -13 0.0587
 0 6 8 0.0985
 -3 5 0 0.1270
 -2 2 -12 0.0700
 0 1 -13 0.0580
 -2 0 -13 0.0605
 4 4 -8 0.1107

_exptl_crystal_size_max            0.254
_exptl_crystal_size_mid            0.201
_exptl_crystal_size_min            0.108
loop_
  _exptl_oxdiff_crystal_face_indexfrac_h
  _exptl_oxdiff_crystal_face_indexfrac_k
  _exptl_oxdiff_crystal_face_indexfrac_l
  _exptl_oxdiff_crystal_face_x
  _exptl_oxdiff_crystal_face_y
  _exptl_oxdiff_crystal_face_z
 -1.0001 0.0002 -0.0002 0.0027 -0.0931 0.1205
 1.0001 -0.0002 0.0002 -0.0027 0.0931 -0.1205
 0.0001 2.0000 0.9986 0.0295 -0.2637 -0.1466
 -0.0001 -2.0000 -0.9986 -0.0295 0.2637 0.1466
 0.0002 0.0003 1.0000 -0.0723 -0.0138 -0.0023
 -5.6343 -4.1535 -4.5846 0.1355 0.0582 0.9891
 -1.2589 -2.3199 -13.5448 0.8652 0.3599 0.3492
 2.2453 0.0735 -12.4008 0.8947 0.3711 -0.2485
 5.8776 3.8926 0.8222 0.1227 0.0491 -0.9912
 -1.1386 0.7438 13.3143 -0.9222 -0.3829 0.0541
 0.2534 4.2883 11.8463 -0.6394 -0.6759 -0.3664
 -4.9061 0.2622 8.2909 -0.5732 -0.6037 0.5540
 -0.0559 -4.2006 -11.8996 0.6472 0.6841 0.3363
 -3.9291 -5.0285 -8.3070 0.3557 0.3776 0.8550
 0.1414 -6.0968 -7.1725 0.2083 0.8740 0.4390
 -6.2728 0.2163 -4.7769 0.3735 -0.5446 0.7510
 -4.1133 3.8860 -4.7471 0.5522 -0.8026 0.2257
 6.1589 -0.6017 4.8580 -0.3986 0.5810 -0.7096
 0.2367 -6.1486 2.8284 -0.5181 0.7512 0.4091
 -0.0714 6.1892 -2.7225 0.5120 -0.7423 -0.4322
 -4.5271 -0.0057 -10.5466 0.7748 -0.2747 0.5694
 4.2901 -0.2789 10.7679 -0.8047 0.2851 -0.5208
 0.0148 -3.6841 10.0582 -0.9151 0.3227 0.2419
 -0.1481 3.6112 -10.1711 0.9199 -0.3244 -0.2203
 4.4186 4.8807 -2.9707 0.4513 -0.1577 -0.8783
 4.5047 3.0964 10.3567 -0.6038 -0.1109 -0.7894
 0.1082 0.1103 -13.5162 0.9831 0.1831 0.0089
 -1.0212 -0.7418 12.9562 -0.9722 -0.1814 0.1480
 1.0212 0.7418 -12.9562 0.9722 0.1814 -0.1480
 0.4557 5.9562 8.1641 -0.2888 -0.8146 -0.5030
 -3.2954 5.2318 -0.1353 0.2849 -0.9584 0.0198
 -2.0863 1.6147 -12.0558 0.9599 -0.2292 0.1616
 -0.1797 1.4793 -12.7499 0.9981 -0.0254 -0.0569
 -2.3784 -0.1381 -13.0753 0.9452 -0.0233 0.3256
 3.6356 3.6996 -7.5547 0.7249 -0.0196 -0.6885

_exptl_transmission_factor_max     ?
_exptl_transmission_factor_min     ?
_diffrn_reflns_av_R_equivalents    0.0423
_diffrn_reflns_av_unetI/netI       0.0248
_diffrn_reflns_Laue_measured_fraction_full  0.999
_diffrn_reflns_Laue_measured_fraction_max  0.974
_diffrn_reflns_limit_h_max         12
_diffrn_reflns_limit_h_min         -13
_diffrn_reflns_limit_k_max         13
_diffrn_reflns_limit_k_min         -13
_diffrn_reflns_limit_l_max         27
_diffrn_reflns_limit_l_min         -26
_diffrn_reflns_number              57226
_diffrn_reflns_point_group_measured_fraction_full  0.999
_diffrn_reflns_point_group_measured_fraction_max  0.974
_diffrn_reflns_theta_full          67.684
_diffrn_reflns_theta_max           80.058
_diffrn_reflns_theta_min           2.113
_diffrn_ambient_environment        N~2~
_diffrn_ambient_temperature        100.0(1)
_diffrn_detector                   'Hybrid Pixel Array Detector'
_diffrn_detector_area_resol_mean   5.8140
_diffrn_detector_type              'Pilatus 300K'
_diffrn_measured_fraction_theta_full  0.999
_diffrn_measured_fraction_theta_max  0.974
_diffrn_measurement_details
;
List of Runs (angles in degrees, time in seconds):

  # Type    Start    End  Width  t~exp~   \w     \q     \k     \f   Frames
--------------------------------------------------------------------------
  1  \w    -22.00   4.00   0.50    0.10    --   14.00 104.00  11.65   52
  2  \w    -95.00 -32.00   0.50    0.10    --  -26.00 165.00 123.16  126
  3  \w   -110.00 -81.00   0.50    0.10    --  -48.37 -77.00 120.00   58
  4  \w   -122.00 -82.00   0.50    0.10    --  -48.37 -19.00 -90.00   80
  5  \w   -118.00 -80.00   0.50    0.10    --  -48.37-178.00  30.00   76
  6  \w    -69.00 -25.00   0.50    0.10    --  -48.37 -77.00 120.00   88
  7  \w    -80.00 -37.00   0.50    0.10    --  -48.37 -19.00 -90.00   86
  8  \w     -8.00  25.00   0.50    0.10    --  -48.37  19.00 -90.00   66
  9  \w    -76.00 -50.00   0.50    0.10    --  -48.37-178.00  30.00   52
 10  \w    -60.00 -33.00   0.50    0.10    --  -48.37 -57.00-120.00   54
 11  \w    -52.00 -25.00   0.50    0.10    --  -48.37 -77.00   0.00   54
 12  \w    -80.00 -37.00   0.50    0.10    --  -48.37 -19.00-180.00   86
 13  \w     33.00  74.00   0.50    0.10    --   48.37  57.00  60.00   82
 14  \w     25.00  51.00   0.50    0.10    --   48.37  77.00 -90.00   52
 15  \w     31.00  88.00   0.50    0.10    --   48.37  62.00  77.32  114
 16  \w     85.00 117.00   0.50    0.10    --   48.37  57.00 -60.00   64
 17  \w     33.00  71.00   0.50    0.10    --   48.37  57.00 -60.00   76
 18  \w     67.00 109.00   0.50    0.10    --   48.37 178.00  90.00   84
 19  \w     27.00  66.00   0.50    0.10    --   50.00  77.00 108.83   78
 20  \w   -115.00 -89.00   0.50    0.10    --  -58.00 -79.00 -22.49   52
 21  \w    -82.00 -33.00   0.50    0.10    --  -58.00 -79.00 -22.49   98
 22  \w     33.00  62.00   0.50    0.10    --   58.00  80.00 135.50   58
 23  \w     38.00  64.00   0.50    0.10    --   62.00  79.00 -99.22   52
 24  \w     39.00  67.00   0.50    0.10    --   62.00  79.00 -69.39   56
 25  \w     38.00  64.00   0.50    0.10    --   62.00  78.00 158.63   52
 26  \w     43.00  72.00   0.50    0.10    --   66.00  78.00-173.48   58
 27  \w     45.00  71.00   0.50    0.10    --   70.00  80.00   6.96   52
 28  \w    -67.00   2.00   0.50    0.20    --  -70.00  57.00 120.00  138
 29  \w    -73.00 -46.00   0.50    0.20    --  -70.00 -77.00 -84.33   54
 30  \w   -135.00-104.00   0.50    0.20    --  -70.00 -77.00-150.00   62
 31  \w    -74.00 -47.00   0.50    0.20    --  -70.00 -77.00-150.00   54
 32  \w    -74.00 -45.00   0.50    0.20    --  -70.00 -79.00 -36.78   58
 33  \w    -86.00 -45.00   0.50    0.20    --  -70.00 125.00-180.00   82
 34  \w    -78.00 -46.00   0.50    0.20    --  -70.00 -77.00-168.35   64
 35  \w    -73.00 -47.00   0.50    0.20    --  -70.00 -77.00  90.00   52
 36  \w    -82.00 -46.00   0.50    0.20    --  -70.00 -77.00 120.00   72
 37  \w     50.00  76.00   0.50    0.10    --   74.00  79.00 -89.66   52
 38  \w     51.00  76.00   0.50    0.10    --   74.00  79.00 -48.25   50
 39  \w     53.00  79.00   0.50    0.10    --   74.00  71.00  33.70   52
 40  \w     50.00  76.00   0.50    0.10    --   74.00  78.00 -97.14   52
 41  \w     50.00  81.00   0.50    0.10    --   74.00  79.00 144.22   62
 42  \w     53.00 104.00   0.50    0.10    --   78.00  80.00  34.96  102
 43  \w     63.00  94.00   0.50    0.10    --   78.00  59.00   7.58   62
 44  \w     58.00  84.00   0.50    0.10    --   78.00  68.00 -25.53   52
 45  \w     62.00 111.00   0.50    0.10    --   78.00  64.00-174.64   98
 46  \w     95.00 144.00   0.50    0.10    --   78.00  79.00  50.08   98
 47  \w     54.00  86.00   0.50    0.10    --   78.00  79.00  50.08   64
 48  \w     64.00 124.00   0.50    0.20    --   86.00  73.00 101.68  120
 49  \w     69.00  97.00   0.50    0.20    --   90.00  72.00 -82.49   56
 50  \w     80.00 119.00   0.50    0.20    --   98.00  65.00  56.91   78
 51  \w    132.00 168.00   0.50    0.20    --   98.00  59.00 159.60   72
 52  \w     85.00 115.00   0.50    0.20    --   98.00  59.00 159.60   60
 53  \w     94.00 173.00   0.50    0.20    --  106.00  40.00-104.20  158
 54  \w     49.00  74.00   0.50    0.20    --  110.00 -99.00-150.00   50
 55  \w     47.00  97.00   0.50    0.20    --  110.00 -99.00   0.00  100
 56  \w     50.00 112.00   0.50    0.20    --  110.00-125.00-180.00  124
 57  \w    149.00 175.00   0.50    0.20    --  110.00  77.00 -30.00   52
 58  \w     87.00 130.00   0.50    0.20    --  110.00  77.00 -30.00   86
 59  \w    146.00 175.00   0.50    0.20    --  110.00  77.00 150.00   58
 60  \w     86.00 131.00   0.50    0.20    --  110.00  77.00 150.00   90
 61  \w    119.00 175.00   0.50    0.20    --  110.00  77.00 -60.00  112
 62  \w     87.00 115.00   0.50    0.20    --  110.00  77.00 -60.00   56
 63  \w    123.00 149.00   0.50    0.20    --  110.00  77.00-180.00   52
 64  \w     87.00 119.00   0.50    0.20    --  110.00  77.00-180.00   64
 65  \w     40.00 113.00   0.50    0.20    --  110.00-125.00 120.00  146
 66  \w     39.00  93.00   0.50    0.20    --  110.00-125.00  90.00  108
 67  \w    115.00 176.00   0.50    0.20    --  110.00  77.00 -90.00  122
 68  \w     87.00 114.00   0.50    0.20    --  110.00  77.00 -90.00   54
 69  \w     78.00 105.00   0.50    0.20    --  110.00 -99.00 120.00   54
 70  \w     43.00  74.00   0.50    0.20    --  110.00 -99.00 120.00   62
 71  \w    148.00 177.00   0.50    0.20    --  110.00  38.00 -30.00   58
 72  \w     86.00 175.00   0.50    0.20    --  110.00  77.00  60.00  178
 73  \w     86.00 176.00   0.50    0.20    --  110.00  77.00  30.00  180
 74  \w    102.00 129.00   0.50    0.20    --  110.00  38.00 -30.00   54
 75  \w    101.00 127.00   0.50    0.20    --  110.00  38.00-150.00   52
 76  \w     52.00  90.00   0.50    0.20    --  110.00 -99.00-120.00   76
 77  \w     62.00 110.00   0.50    0.20    --  110.00-125.00 -30.00   96
 78  \w     95.00 160.00   0.50    0.20    --  110.00  57.00-150.00  130
 79  \w     86.00 175.00   0.50    0.20    --  110.00  77.00 120.00  178
 80  \w     75.00 106.00   0.50    0.20    --  110.00 -99.00 -30.00   62
 81  \w     86.00 169.00   0.50    0.20    --  110.00  77.00  90.00  166
 82  \w     49.00  74.00   0.50    0.20    --  110.00 -99.00 -30.00   50
 83  \w    101.00 167.00   0.50    0.20    --  110.00  38.00-120.00  132
 84  \w     86.00 176.00   0.50    0.20    --  110.00  77.00   0.00  180
 85  \w     75.00 103.00   0.50    0.20    --  110.00 -99.00-150.00   56
;
_diffrn_measurement_device         'four-circle diffractometer'
_diffrn_measurement_device_type    'XtaLAB Synergy, Dualflex, Pilatus 300K'
_diffrn_measurement_method         '\w scans'
_diffrn_orient_matrix_type        
 'CrysAlisPro convention (1999,Acta A55,543-557)'
_diffrn_orient_matrix_UB_11        -0.0026941000
_diffrn_orient_matrix_UB_12        0.0508784000
_diffrn_orient_matrix_UB_13        -0.0723385000
_diffrn_orient_matrix_UB_21        0.0930282000
_diffrn_orient_matrix_UB_22        -0.1249436000
_diffrn_orient_matrix_UB_23        -0.0138200000
_diffrn_orient_matrix_UB_31        -0.1205246000
_diffrn_orient_matrix_UB_32        -0.0721925000
_diffrn_orient_matrix_UB_33        -0.0022135000
_diffrn_radiation_monochromator    mirror
_diffrn_radiation_probe            x-ray
_diffrn_radiation_type             'Cu K\a'
_diffrn_radiation_wavelength       1.54184
_diffrn_source                     'micro-focus sealed X-ray tube'
_diffrn_source_type                'PhotonJet (Cu) X-ray Source'
_reflns_Friedel_coverage           0.000
_reflns_Friedel_fraction_full      .
_reflns_Friedel_fraction_max       .
_reflns_number_gt                  7804
_reflns_number_total               9276
_reflns_odcompleteness_completeness  100.00
_reflns_odcompleteness_iscentric   1
_reflns_odcompleteness_theta       66.97
_reflns_special_details
;
 Reflections were merged by SHELXL according to the crystal
 class for the calculation of statistics and refinement.
 
 _reflns_Friedel_fraction is defined as the number of unique
 Friedel pairs measured divided by the number that would be
 possible theoretically, ignoring centric projections and
 systematic absences.
;
_reflns_threshold_expression       'I > 2\s(I)'
_computing_cell_refinement         'CrysAlisPro 1.171.40.68a (Rigaku OD, 2019)'
_computing_data_collection         'CrysAlisPro 1.171.40.68a (Rigaku OD, 2019)'
_computing_data_reduction          'CrysAlisPro 1.171.40.68a (Rigaku OD, 2019)'
_computing_molecular_graphics      'Olex2 1.3 (Dolomanov et al., 2009)'
_computing_publication_material    'Olex2 1.3 (Dolomanov et al., 2009)'
_computing_structure_refinement    'SHELXL 2018/3 (Sheldrick, 2015)'
_computing_structure_solution      'SHELXT 2014/5 (Sheldrick, 2014)'
_refine_diff_density_max           0.388
_refine_diff_density_min           -0.371
_refine_diff_density_rms           0.047
_refine_ls_extinction_coef         .
_refine_ls_extinction_method       none
_refine_ls_goodness_of_fit_ref     1.054
_refine_ls_hydrogen_treatment      constr
_refine_ls_matrix_type             full
_refine_ls_number_parameters       870
_refine_ls_number_reflns           9276
_refine_ls_number_restraints       718
_refine_ls_R_factor_all            0.0544
_refine_ls_R_factor_gt             0.0463
_refine_ls_restrained_S_all        1.090
_refine_ls_shift/su_max            0.001
_refine_ls_shift/su_mean           0.000
_refine_ls_structure_factor_coef   Fsqd
_refine_ls_weighting_details      
 'w=1/[\s^2^(Fo^2^)+(0.0548P)^2^+1.0852P] where P=(Fo^2^+2Fc^2^)/3'
_refine_ls_weighting_scheme        calc
_refine_ls_wR_factor_gt            0.1167
_refine_ls_wR_factor_ref           0.1225
_refine_special_details           
 'Two half cations in a.u., both disordered over -1. Disorder model in anion was limited to two CF3 orientations.'
_olex2_refinement_description
;
1. Fixed Uiso
 At 1.2 times of:
  All C(H) groups, All N(H) groups
 At 1.5 times of:
  All C(H,H,H) groups
2. Restrained distances
 O1A-C1A \\sim O1A-C7A
 with sigma of 0.02
 F4A-F5A \\sim F5A-F6A \\sim F6A-F4A \\sim F4-F5 \\sim F5-F6 \\sim F6-F4
 with sigma of 0.02
 F22-C32 \\sim F22A-C32 \\sim F24A-C32 \\sim F24-C32 \\sim F23-C32 \\sim
F23A-C32
 with sigma of 0.02
 F6-C8 \\sim F4A-C8 \\sim F5A-C8 \\sim F6A-C8 \\sim F4-C8 \\sim F5-C8
 with sigma of 0.02
 F1A-C7 \\sim F2-C7 \\sim F3A-C7 \\sim F1-C7 \\sim F2A-C7 \\sim F3-C7
 with sigma of 0.02
 F1-F2 \\sim F2-F3 \\sim F3-F1 \\sim F1A-F2A \\sim F2A-F3A \\sim F3A-F1A
 with sigma of 0.02
 F22-F23 \\sim F23-F24 \\sim F24-F22 \\sim F22A-F23A \\sim F23A-F24A \\sim
F24A-F22A
 with sigma of 0.02
 N1B-C1B \\sim N2B-C7B
 with sigma of 0.02
 N1B-C5B \\sim N2B-C11B
 with sigma of 0.02
 C2A-C1A \\sim C8A-C7A \\sim C3A-C2A \\sim C4A-C3A \\sim C5A-C4A \\sim C9A-C8A
\\sim C9A-C10A \\sim C11A-
 C10A
 with sigma of 0.02
 C6B-C5B \\sim C12B-C11B
 with sigma of 0.02
 O1B-C1B \\sim O1B-C7B
 with sigma of 0.02
 C2B-C1B \\sim C3B-C2B \\sim C4B-C3B \\sim C5B-C4B \\sim C8B-C7B \\sim C9B-C8B
\\sim C9B-C10B \\sim C11B-
 C10B
 with sigma of 0.02
 F1-C3 \\sim F2-C3 \\sim F3-C3 \\sim F1A-C3 \\sim F2A-C3 \\sim F3A-C3
 with sigma of 0.02
3. Restrained planarity
 N1A, C1A, C2A, C3A, C4A, C5A
 with sigma of 0.1
 N2B, C7B, C8B, C9B, C10B, C11B
 with sigma of 0.1
 N2A, C7A, C8A, C9A, C10A, C11A
 with sigma of 0.1
4. Uiso/Uaniso restraints and constraints
Uanis(F5) \\sim Ueq, Uanis(F5A) \\sim Ueq, Uanis(F6) \\sim Ueq, Uanis(F6A)
\\sim Ueq, Uanis(F4) \\sim Ueq, Uanis(F4A) \\sim Ueq, Uanis(C8) \\sim Ueq,
Uanis(C5) \\sim Ueq: with sigma of 0.01 and sigma for terminal atoms of 0.02
Uanis(F23) \\sim Ueq, Uanis(F22) \\sim Ueq, Uanis(C32) \\sim Ueq, Uanis(F24)
\\sim Ueq, Uanis(F23A) \\sim Ueq, Uanis(F24A) \\sim Ueq, Uanis(F22A) \\sim Ueq:
with sigma of 0.01 and sigma for terminal atoms of 0.02
Uanis(C21) \\sim Ueq, Uanis(C24) \\sim Ueq, Uanis(F18) \\sim Ueq, Uanis(F17)
\\sim Ueq, Uanis(F16) \\sim Ueq: with sigma of 0.01 and sigma for terminal
atoms of 0.02
5. Rigid body (RIGU) restrains
 C5, F5A, F4A, F6A, C8, F6, F4, F5
 with sigma for 1-2 distances of 0.002 and sigma for 1-3 distances of 0.002
 C29, F23, F22, C32, F24, F23A, F24A, F22A
 with sigma for 1-2 distances of 0.002 and sigma for 1-3 distances of 0.002
 C7A, C3A, C11A, N1A, N2A, C5A, O1A, C1A, C8A, C4A, C9A, C6A, C10A, C2A, C12A
 with sigma for 1-2 distances of 0.004 and sigma for 1-3 distances of 0.004
 C3, F2, F3, F1, C7, F2A, F3A, F1A
 with sigma for 1-2 distances of 0.004 and sigma for 1-3 distances of 0.004
 C1B, C9B, C3B, N2B, C2B, C7B, C12B, C11B, N1B, O1B, C5B, C8B, C6B, C10B, C4B
 with sigma for 1-2 distances of 0.004 and sigma for 1-3 distances of 0.004
 F18, F17, C24, F16, C21
 with sigma for 1-2 distances of 0.002 and sigma for 1-3 distances of 0.002
6. Others
 Sof(F5A)=Sof(F4A)=Sof(F6A)=Sof(F23A)=Sof(F24A)=Sof(F22A)=Sof(F2A)=Sof(F3A)=
 Sof(F1A)=1-FVAR(1)
 Sof(F2)=Sof(F3)=Sof(F1)=Sof(F23)=Sof(F22)=Sof(F24)=Sof(F6)=Sof(F4)=Sof(F5)=
 FVAR(1)
 Fixed Sof: N1A(0.5) C4A(0.5) H4A(0.5) C2A(0.5) H2A(0.5) O1A(0.5) C3A(0.5)
 H3A(0.5) C5A(0.5) C1A(0.5) C6A(0.5) H6AA(0.5) H6AB(0.5) H6AC(0.5) C7A(0.5)
 C8A(0.5) H8A(0.5) C9A(0.5) H9A(0.5) C10A(0.5) H10A(0.5) C11A(0.5) N2A(0.5)
 H2AA(0.5) C12A(0.5) H12A(0.5) H12B(0.5) H12C(0.5) N2B(0.5) H2B(0.5) N1B(0.5)
 C5B(0.5) C1B(0.5) C6B(0.5) H6BA(0.5) H6BB(0.5) H6BC(0.5) C4B(0.5) H4B(0.5)
 O1B(0.5) C2B(0.5) H2BA(0.5) C3B(0.5) H3B(0.5) C7B(0.5) C8B(0.5) H8B(0.5)
 C9B(0.5) H9B(0.5) C11B(0.5) C10B(0.5) H10B(0.5) C12B(0.5) H12D(0.5) H12E(0.5)
 H12F(0.5)
7.a Aromatic/amide H refined with riding coordinates:
 C14(H14), C26(H26), C30(H30), C28(H28), C18(H18), C12(H12), C22(H22),
 C10(H10), C2(H2), C6(H6), C20(H20), C4(H4), C4A(H4A), C2A(H2A), C3A(H3A),
 C8A(H8A), C9A(H9A), C10A(H10A), N2A(H2AA), N2B(H2B), C4B(H4B), C2B(H2BA),
 C3B(H3B), C8B(H8B), C9B(H9B), C10B(H10B)
7.b Idealised Me refined as rotating group:
 C6A(H6AA,H6AB,H6AC), C12A(H12A,H12B,H12C), C6B(H6BA,H6BB,H6BC), C12B(H12D,
 H12E,H12F)
;
_atom_sites_solution_hydrogens     geom
_atom_sites_solution_primary       dual
_atom_sites_solution_secondary     ?
loop_
  _atom_site_label
  _atom_site_type_symbol
  _atom_site_fract_x
  _atom_site_fract_y
  _atom_site_fract_z
  _atom_site_U_iso_or_equiv
  _atom_site_adp_type
  _atom_site_occupancy
  _atom_site_site_symmetry_order
  _atom_site_calc_flag
  _atom_site_refinement_flags_posn
  _atom_site_refinement_flags_adp
  _atom_site_refinement_flags_occupancy
  _atom_site_disorder_assembly
  _atom_site_disorder_group
 F21 F 0.68312(10) 0.47517(12) 0.93012(5) 0.0421(3) Uani 1 1 d . . . . .
 F12 F -0.02562(11) 0.02191(10) 0.85517(6) 0.0443(3) Uani 1 1 d . . . . .
 F10 F -0.15788(11) 0.16115(11) 0.79631(5) 0.0434(3) Uani 1 1 d . . . . .
 F11 F -0.16693(11) 0.16368(12) 0.89697(5) 0.0465(3) Uani 1 1 d . . . . .
 F19 F 0.47304(11) 0.52476(14) 0.92947(6) 0.0549(3) Uani 1 1 d . . . . .
 F20 F 0.55841(15) 0.32155(13) 0.94973(5) 0.0564(3) Uani 1 1 d . . . . .
 F5A F -0.0009(11) 0.5797(12) 0.5673(7) 0.045(2) Uani 0.294(6) 1 d D U P A 2
 F18 F 0.68564(15) -0.05950(12) 0.87104(7) 0.0666(4) Uani 1 1 d . U . . .
 F15 F 0.35387(16) -0.30601(12) 0.69925(8) 0.0675(4) Uani 1 1 d . . . . .
 F13 F 0.32149(17) -0.13950(14) 0.62497(6) 0.0663(4) Uani 1 1 d . . . . .
 F16 F 0.64086(16) -0.25258(12) 0.86438(8) 0.0744(5) Uani 1 1 d . U . . .
 F2 F 0.6001(4) 0.2369(6) 0.5088(2) 0.0681(14) Uani 0.706(6) 1 d D . P A 1
 F14 F 0.18303(13) -0.16090(16) 0.70464(8) 0.0702(4) Uani 1 1 d . . . . .
 F9 F 0.10053(17) 0.56422(15) 0.92915(8) 0.0738(5) Uani 1 1 d . . . . .
 F8 F -0.07748(13) 0.62175(15) 0.88308(9) 0.0761(5) Uani 1 1 d . . . . .
 F3 F 0.4832(5) 0.3597(4) 0.43890(16) 0.0633(10) Uani 0.706(6) 1 d D . P A 1
 F7 F 0.1014(2) 0.68135(14) 0.83738(9) 0.0885(6) Uani 1 1 d . . . . .
 N1A N -0.1287(15) -0.0308(14) 1.0199(8) 0.0325(19) Uani 0.5 1 d . . P B -1
 F4A F 0.1351(8) 0.6566(7) 0.4932(2) 0.0365(12) Uani 0.294(6) 1 d D U P A 2
 F1 F 0.4282(6) 0.1707(4) 0.4825(2) 0.0842(16) Uani 0.706(6) 1 d D . P A 1
 F23 F 0.89171(19) 0.5068(3) 0.70957(10) 0.0646(9) Uani 0.706(6) 1 d D U P A 1
 F17 F 0.77531(16) -0.1565(2) 0.79428(10) 0.1006(6) Uani 1 1 d . U . . .
 C9 C 0.22283(16) 0.31140(15) 0.77989(7) 0.0274(3) Uani 1 1 d . . . . .
 C25 C 0.47541(15) 0.35881(15) 0.75746(7) 0.0261(3) Uani 1 1 d . . . . .
 C27 C 0.58027(16) 0.42747(15) 0.84296(8) 0.0279(3) Uani 1 1 d . . . . .
 C17 C 0.41087(15) 0.12426(15) 0.74310(7) 0.0268(3) Uani 1 1 d . . . . .
 C14 C 0.13205(16) 0.21990(16) 0.79627(7) 0.0277(3) Uani 1 1 d . . . . .
 H14 H 0.149924 0.139046 0.781288 0.033 Uiso 1 1 calc R U . . .
 C1 C 0.33405(16) 0.34260(16) 0.65948(8) 0.0291(3) Uani 1 1 d . . . . .
 C26 C 0.48347(16) 0.36633(16) 0.82189(8) 0.0276(3) Uani 1 1 d . . . . .
 H26 H 0.421817 0.329077 0.851957 0.033 Uiso 1 1 calc R U . . .
 C13 C 0.01549(16) 0.24584(16) 0.83436(7) 0.0286(3) Uani 1 1 d . . . . .
 F6A F 0.1294(6) 0.7139(6) 0.5836(3) 0.0433(12) Uani 0.294(6) 1 d D U P A 2
 C29 C 0.67216(16) 0.47170(17) 0.73591(8) 0.0310(3) Uani 1 1 d . . . . .
 C30 C 0.57314(16) 0.41361(16) 0.71510(8) 0.0288(3) Uani 1 1 d . . . . .
 H30 H 0.572024 0.411223 0.671663 0.035 Uiso 1 1 calc R U . . .
 C28 C 0.67573(16) 0.48138(16) 0.80002(8) 0.0296(3) Uani 1 1 d . . . . .
 H28 H 0.740238 0.522786 0.813641 0.036 Uiso 1 1 calc R U . . .
 C18 C 0.35041(16) 0.04021(16) 0.71329(8) 0.0293(3) Uani 1 1 d . . . . .
 H18 H 0.283561 0.077597 0.686579 0.035 Uiso 1 1 calc R U . . .
 C12 C -0.01293(17) 0.36311(17) 0.85948(8) 0.0325(4) Uani 1 1 d . . . . .
 H12 H -0.088659 0.379011 0.886296 0.039 Uiso 1 1 calc R U . . .
 C22 C 0.51234(17) 0.06145(16) 0.78134(8) 0.0315(3) Uani 1 1 d . . . . .
 H22 H 0.556898 0.112837 0.801742 0.038 Uiso 1 1 calc R U . . .
 C19 C 0.38579(17) -0.09685(16) 0.72181(8) 0.0319(3) Uani 1 1 d . . . . .
 C10 C 0.18813(16) 0.43156(16) 0.80375(8) 0.0304(3) Uani 1 1 d . . . . .
 H10 H 0.243216 0.497288 0.792506 0.036 Uiso 1 1 calc R U . . .
 C2 C 0.41096(17) 0.29021(17) 0.60950(8) 0.0320(3) Uani 1 1 d . . . . .
 H2 H 0.476717 0.219349 0.619501 0.038 Uiso 1 1 calc R U . . .
 C31 C 0.57475(17) 0.43743(18) 0.91244(8) 0.0337(4) Uani 1 1 d . . . . .
 C16 C -0.08228(17) 0.14856(17) 0.84574(8) 0.0325(3) Uani 1 1 d . . . . .
 C5 C 0.21994(18) 0.50036(17) 0.57699(9) 0.0370(4) Uani 1 1 d . U . . .
 F22 F 0.7842(2) 0.4797(4) 0.63385(9) 0.0726(11) Uani 0.706(6) 1 d D U P A 1
 C6 C 0.23766(17) 0.44987(16) 0.64106(8) 0.0318(3) Uani 1 1 d . . . . .
 H6 H 0.183983 0.488467 0.672497 0.038 Uiso 1 1 calc R U . . .
 C11 C 0.07482(17) 0.45612(17) 0.84348(9) 0.0335(4) Uani 1 1 d . . . . .
 C3 C 0.39310(18) 0.33982(19) 0.54529(8) 0.0363(4) Uani 1 1 d D . . . .
 C21 C 0.54892(18) -0.07512(17) 0.78990(9) 0.0375(4) Uani 1 1 d . U . . .
 C20 C 0.48597(18) -0.15663(17) 0.76045(9) 0.0368(4) Uani 1 1 d . . . . .
 H20 H 0.510275 -0.248144 0.766481 0.044 Uiso 1 1 calc R U . . .
 C4 C 0.29621(19) 0.44510(19) 0.52833(9) 0.0401(4) Uani 1 1 d . . . . .
 H4 H 0.282683 0.477760 0.485615 0.048 Uiso 1 1 calc R U . . .
 C15 C 0.05011(19) 0.58058(19) 0.87213(10) 0.0430(4) Uani 1 1 d . . . . .
 C23 C 0.3127(2) -0.17692(18) 0.68815(9) 0.0408(4) Uani 1 1 d . . . . .
 C32 C 0.77567(19) 0.5270(2) 0.68881(9) 0.0444(4) Uani 1 1 d D U . . .
 C8 C 0.1140(2) 0.6135(2) 0.55968(10) 0.0451(4) Uani 1 1 d D U . . .
 C7 C 0.4763(2) 0.2748(2) 0.49505(9) 0.0473(5) Uani 1 1 d D . . . .
 B1 B 0.36060(18) 0.28477(18) 0.73472(8) 0.0267(3) Uani 1 1 d . . . . .
 F24 F 0.7449(3) 0.6594(2) 0.67172(18) 0.0903(12) Uani 0.706(6) 1 d D U P A 1
 C4A C -0.3535(12) -0.0421(14) 1.0501(13) 0.044(2) Uani 0.5 1 d D . P B -1
 H4A H -0.425352 -0.089517 1.055464 0.053 Uiso 0.5 1 calc R U P B -1
 C24 C 0.6620(2) -0.1359(2) 0.82981(12) 0.0542(5) Uani 1 1 d . U . . .
 C2A C -0.2629(11) 0.1572(16) 1.0569(8) 0.045(2) Uani 0.5 1 d D . P B -1
 H2A H -0.270865 0.242576 1.066869 0.054 Uiso 0.5 1 calc R U P B -1
 O1A O -0.0405(2) 0.1674(2) 1.02486(12) 0.0371(5) Uani 0.5 1 d D . P B -1
 C3A C -0.3687(4) 0.0851(4) 1.06436(19) 0.0471(9) Uani 0.5 1 d D . P B -1
 H3A H -0.451356 0.123017 1.079168 0.057 Uiso 0.5 1 calc R U P B -1
 C5A C -0.2306(4) -0.0989(4) 1.02787(16) 0.0353(7) Uani 0.5 1 d D . P B -1
 C1A C -0.1447(3) 0.0936(4) 1.03377(16) 0.0337(7) Uani 0.5 1 d D . P B -1
 C6A C -0.2058(8) -0.2343(10) 1.0109(6) 0.0430(18) Uani 0.5 1 d . . P B -1
 H6AA H -0.288509 -0.267342 1.010539 0.064 Uiso 0.5 1 calc R U P B -1
 H6AB H -0.152951 -0.291877 1.041823 0.064 Uiso 0.5 1 calc R U P B -1
 H6AC H -0.159834 -0.231292 0.969264 0.064 Uiso 0.5 1 calc R U P B -1
 C7A C 0.0828(4) 0.1290(4) 1.00006(16) 0.0348(7) Uani 0.5 1 d D . P B -1
 C8A C 0.1741(9) 0.2170(11) 0.9970(5) 0.0438(18) Uani 0.5 1 d D . P B -1
 H8A H 0.152034 0.298862 1.010783 0.053 Uiso 0.5 1 calc R U P B -1
 C9A C 0.3011(5) 0.1753(5) 0.9720(2) 0.0529(11) Uani 0.5 1 d D . P B -1
 H9A H 0.366853 0.229376 0.970299 0.063 Uiso 0.5 1 calc R U P B -1
 C10A C 0.3312(12) 0.0554(14) 0.9499(12) 0.049(3) Uani 0.5 1 d D . P B -1
 H10A H 0.416332 0.030135 0.932928 0.059 Uiso 0.5 1 calc R U P B -1
 C11A C 0.2356(4) -0.0268(4) 0.95271(17) 0.0404(8) Uani 0.5 1 d D . P B -1
 N2A N 0.1113(15) 0.0125(13) 0.9789(7) 0.0286(16) Uani 0.5 1 d . . P B -1
 H2AA H 0.050940 -0.038550 0.981659 0.034 Uiso 0.5 1 calc R U P B -1
 C12A C 0.2548(13) -0.1558(17) 0.9299(8) 0.051(3) Uani 0.5 1 d . . P B -1
 H12A H 0.207255 -0.148626 0.892463 0.076 Uiso 0.5 1 calc R U P B -1
 H12B H 0.222539 -0.221858 0.962770 0.076 Uiso 0.5 1 calc R U P B -1
 H12C H 0.347250 -0.180893 0.919517 0.076 Uiso 0.5 1 calc R U P B -1
 N2B N 0.0443(18) -0.0347(18) 0.4535(6) 0.0391(19) Uani 0.5 1 d D . P C -1
 H2B H -0.017741 -0.036919 0.483773 0.047 Uiso 0.5 1 calc R U P C -1
 N1B N -0.0479(17) 0.0334(17) 0.5606(6) 0.0342(17) Uani 0.5 1 d D . P C -1
 C5B C -0.1445(4) 0.0422(4) 0.6089(2) 0.0434(9) Uani 0.5 1 d D . P C -1
 C1B C 0.0527(4) 0.1017(3) 0.55645(17) 0.0349(7) Uani 0.5 1 d D . P C -1
 C6B C -0.2560(13) -0.0367(15) 0.6096(5) 0.060(2) Uani 0.5 1 d D . P C -1
 H6BA H -0.299599 -0.008806 0.570621 0.090 Uiso 0.5 1 calc R U P C -1
 H6BB H -0.317817 -0.022629 0.645365 0.090 Uiso 0.5 1 calc R U P C -1
 H6BC H -0.222175 -0.129303 0.613074 0.090 Uiso 0.5 1 calc R U P C -1
 C4B C -0.1345(10) 0.1220(13) 0.6531(6) 0.0463(18) Uani 0.5 1 d D . P C -1
 H4B H -0.199683 0.128680 0.686368 0.056 Uiso 0.5 1 calc R U P C -1
 O1B O 0.1475(3) 0.0957(3) 0.50680(13) 0.0413(6) Uani 0.5 1 d D . P C -1
 C2B C 0.0663(15) 0.1852(17) 0.5986(7) 0.038(2) Uani 0.5 1 d D . P C -1
 H2BA H 0.136620 0.234749 0.593367 0.046 Uiso 0.5 1 calc R U P C -1
 C3B C -0.0279(4) 0.1928(4) 0.64857(18) 0.0456(9) Uani 0.5 1 d D . P C -1
 H3B H -0.020391 0.245064 0.679263 0.055 Uiso 0.5 1 calc R U P C -1
 C7B C 0.1428(4) 0.0314(4) 0.45654(18) 0.0399(8) Uani 0.5 1 d D . P C -1
 C8B C 0.2474(12) 0.0404(14) 0.4098(4) 0.0517(19) Uani 0.5 1 d D . P C -1
 H8B H 0.316266 0.088257 0.412572 0.062 Uiso 0.5 1 calc R U P C -1
 C9B C 0.2427(6) -0.0258(6) 0.3594(2) 0.0641(13) Uani 0.5 1 d D . P C -1
 H9B H 0.310649 -0.023757 0.327142 0.077 Uiso 0.5 1 calc R U P C -1
 C11B C 0.0375(5) -0.1004(4) 0.4033(2) 0.0481(10) Uani 0.5 1 d D . P C -1
 C10B C 0.1391(12) -0.0954(15) 0.3558(6) 0.063(2) Uani 0.5 1 d D . P C -1
 H10B H 0.137719 -0.139077 0.321142 0.076 Uiso 0.5 1 calc R U P C -1
 C12B C -0.0798(17) -0.172(2) 0.4049(9) 0.059(3) Uani 0.5 1 d D . P C -1
 H12D H -0.078757 -0.241523 0.441079 0.088 Uiso 0.5 1 calc R U P C -1
 H12E H -0.076797 -0.208895 0.366311 0.088 Uiso 0.5 1 calc R U P C -1
 H12F H -0.159151 -0.110407 0.408313 0.088 Uiso 0.5 1 calc R U P C -1
 F23A F 0.8704(8) 0.4230(6) 0.6746(5) 0.128(5) Uani 0.294(6) 1 d D U P A 2
 F24A F 0.8488(10) 0.6030(11) 0.7118(3) 0.116(4) Uani 0.294(6) 1 d D U P A 2
 F22A F 0.7425(5) 0.5877(8) 0.6370(2) 0.070(3) Uani 0.294(6) 1 d D U P A 2
 F2A F 0.6048(8) 0.2623(13) 0.5046(7) 0.052(2) Uani 0.294(6) 1 d D . P A 2
 F3A F 0.4556(12) 0.3194(11) 0.4364(4) 0.072(3) Uani 0.294(6) 1 d D . P A 2
 F1A F 0.4561(10) 0.1422(8) 0.5022(4) 0.0545(19) Uani 0.294(6) 1 d D . P A 2
 F6 F 0.0776(5) 0.6905(3) 0.6079(2) 0.0867(12) Uani 0.706(6) 1 d D U P A 1
 F4 F 0.1396(4) 0.6962(5) 0.5093(2) 0.1046(17) Uani 0.706(6) 1 d D U P A 1
 F5 F -0.0023(5) 0.5739(7) 0.5532(3) 0.0579(13) Uani 0.706(6) 1 d D U P A 1

loop_
  _atom_site_aniso_label
  _atom_site_aniso_U_11
  _atom_site_aniso_U_22
  _atom_site_aniso_U_33
  _atom_site_aniso_U_23
  _atom_site_aniso_U_13
  _atom_site_aniso_U_12
 F21 0.0352(5) 0.0608(7) 0.0354(5) -0.0173(5) -0.0113(4) -0.0059(5)
 F12 0.0369(6) 0.0332(5) 0.0621(7) -0.0003(5) -0.0093(5) -0.0067(4)
 F10 0.0399(6) 0.0551(7) 0.0381(6) 0.0015(5) -0.0159(4) -0.0179(5)
 F11 0.0448(6) 0.0555(7) 0.0393(6) -0.0061(5) 0.0085(5) -0.0158(5)
 F19 0.0392(6) 0.0857(9) 0.0412(6) -0.0311(6) -0.0077(5) 0.0151(6)
 F20 0.0862(9) 0.0599(7) 0.0272(5) 0.0027(5) -0.0148(6) -0.0272(7)
 F5A 0.037(2) 0.041(4) 0.049(5) 0.012(3) 0.000(2) -0.003(2)
 F18 0.0740(9) 0.0387(6) 0.0911(10) 0.0044(6) -0.0559(8) -0.0058(6)
 F15 0.0904(10) 0.0305(6) 0.0885(10) -0.0147(6) -0.0339(8) -0.0070(6)
 F13 0.1068(12) 0.0585(8) 0.0428(7) -0.0151(6) -0.0152(7) -0.0265(8)
 F16 0.0932(11) 0.0313(6) 0.1008(11) 0.0114(6) -0.0612(9) -0.0057(6)
 F2 0.057(2) 0.110(4) 0.0336(16) -0.0155(19) 0.0001(14) 0.0062(19)
 F14 0.0481(7) 0.0815(10) 0.0966(11) -0.0476(9) -0.0030(7) -0.0227(7)
 F9 0.0913(11) 0.0628(9) 0.0771(10) -0.0418(7) -0.0369(8) 0.0133(8)
 F8 0.0405(7) 0.0688(9) 0.1302(14) -0.0607(9) -0.0131(8) 0.0134(6)
 F3 0.0815(19) 0.082(2) 0.0257(12) 0.0011(12) 0.0006(11) -0.0236(16)
 F7 0.1276(15) 0.0395(7) 0.0992(12) -0.0298(8) 0.0383(11) -0.0223(8)
 N1A 0.028(4) 0.035(4) 0.035(3) -0.003(2) -0.006(2) -0.008(2)
 F4A 0.042(2) 0.038(3) 0.0266(17) 0.0035(16) -0.0112(15) 0.0025(19)
 F1 0.106(3) 0.095(3) 0.070(3) -0.047(2) 0.030(2) -0.061(3)
 F23 0.0285(9) 0.121(3) 0.0421(11) 0.0104(14) -0.0088(7) -0.0280(12)
 F17 0.0460(8) 0.1229(15) 0.1192(15) -0.0063(12) -0.0250(9) 0.0318(9)
 C9 0.0278(8) 0.0286(8) 0.0258(7) -0.0023(6) -0.0089(6) -0.0018(6)
 C25 0.0272(7) 0.0233(7) 0.0270(7) -0.0024(6) -0.0058(6) 0.0002(6)
 C27 0.0271(8) 0.0282(8) 0.0282(8) -0.0055(6) -0.0078(6) 0.0021(6)
 C17 0.0276(8) 0.0284(8) 0.0231(7) -0.0023(6) -0.0011(6) -0.0020(6)
 C14 0.0289(8) 0.0286(8) 0.0265(8) -0.0047(6) -0.0078(6) -0.0026(6)
 C1 0.0301(8) 0.0280(8) 0.0310(8) -0.0017(6) -0.0090(6) -0.0084(6)
 C26 0.0260(7) 0.0292(8) 0.0269(8) -0.0033(6) -0.0045(6) -0.0014(6)
 C13 0.0265(8) 0.0333(8) 0.0262(8) -0.0023(6) -0.0089(6) -0.0027(6)
 F6A 0.050(3) 0.034(2) 0.045(3) -0.0054(19) -0.016(2) 0.0038(18)
 C29 0.0283(8) 0.0334(8) 0.0310(8) -0.0009(6) -0.0065(6) -0.0045(6)
 C30 0.0295(8) 0.0318(8) 0.0251(7) -0.0034(6) -0.0054(6) -0.0033(6)
 C28 0.0265(8) 0.0290(8) 0.0339(8) -0.0037(6) -0.0091(6) -0.0031(6)
 C18 0.0309(8) 0.0302(8) 0.0267(8) -0.0037(6) -0.0048(6) -0.0030(6)
 C12 0.0275(8) 0.0392(9) 0.0306(8) -0.0070(7) -0.0069(6) 0.0010(7)
 C22 0.0309(8) 0.0294(8) 0.0339(8) -0.0028(6) -0.0062(7) -0.0037(6)
 C19 0.0355(9) 0.0293(8) 0.0314(8) -0.0069(6) 0.0006(7) -0.0058(7)
 C10 0.0279(8) 0.0281(8) 0.0359(9) -0.0047(6) -0.0085(6) -0.0026(6)
 C2 0.0344(9) 0.0340(8) 0.0292(8) -0.0027(7) -0.0081(6) -0.0084(7)
 C31 0.0294(8) 0.0402(9) 0.0323(8) -0.0087(7) -0.0080(6) -0.0005(7)
 C16 0.0308(8) 0.0372(9) 0.0289(8) -0.0013(7) -0.0063(6) -0.0042(7)
 C5 0.0386(9) 0.0324(8) 0.0414(10) 0.0054(7) -0.0190(8) -0.0119(7)
 F22 0.0601(16) 0.134(3) 0.0360(10) -0.0228(14) 0.0124(9) -0.0519(18)
 C6 0.0328(8) 0.0293(8) 0.0347(9) -0.0007(6) -0.0120(7) -0.0077(7)
 C11 0.0302(8) 0.0332(8) 0.0385(9) -0.0098(7) -0.0095(7) 0.0005(7)
 C3 0.0405(9) 0.0432(10) 0.0284(8) -0.0023(7) -0.0074(7) -0.0169(8)
 C21 0.0344(9) 0.0319(9) 0.0443(10) -0.0006(7) -0.0098(7) 0.0001(7)
 C20 0.0384(9) 0.0259(8) 0.0443(10) -0.0036(7) -0.0045(8) -0.0002(7)
 C4 0.0473(11) 0.0461(10) 0.0293(9) 0.0064(7) -0.0161(8) -0.0195(8)
 C15 0.0358(10) 0.0405(10) 0.0552(12) -0.0180(9) -0.0059(8) 0.0006(8)
 C23 0.0486(11) 0.0342(9) 0.0421(10) -0.0114(8) -0.0035(8) -0.0067(8)
 C32 0.0383(9) 0.0607(11) 0.0351(9) 0.0013(8) -0.0069(7) -0.0177(8)
 C8 0.0450(10) 0.0411(10) 0.0485(10) 0.0101(8) -0.0224(8) -0.0106(8)
 C7 0.0547(12) 0.0608(12) 0.0297(9) -0.0063(8) -0.0043(8) -0.0194(10)
 B1 0.0278(8) 0.0267(8) 0.0260(8) -0.0036(6) -0.0067(7) -0.0023(7)
 F24 0.0829(18) 0.0628(14) 0.109(3) 0.0278(14) 0.0218(17) -0.0223(12)
 C4A 0.036(4) 0.059(3) 0.035(4) -0.001(3) -0.005(4) -0.007(3)
 C24 0.0534(12) 0.0330(10) 0.0755(15) 0.0002(9) -0.0302(10) 0.0034(9)
 C2A 0.042(3) 0.053(4) 0.038(5) -0.007(3) -0.001(3) 0.003(2)
 O1A 0.0364(13) 0.0349(12) 0.0411(13) -0.0072(10) -0.0037(10) -0.0059(10)
 C3A 0.0338(19) 0.062(2) 0.041(2) -0.0067(18) 0.0042(15) 0.0018(17)
 C5A 0.0340(19) 0.0430(19) 0.0291(17) 0.0001(14) -0.0070(14) -0.0097(15)
 C1A 0.0338(17) 0.0377(19) 0.0298(16) -0.0051(14) -0.0058(13) -0.0039(14)
 C6A 0.038(4) 0.046(3) 0.047(4) -0.003(3) -0.013(3) -0.011(3)
 C7A 0.0389(18) 0.0385(18) 0.0271(16) -0.0008(14) -0.0061(13) -0.0079(15)
 C8A 0.053(4) 0.052(3) 0.032(3) -0.002(2) -0.005(3) -0.026(3)
 C9A 0.052(3) 0.074(3) 0.038(2) -0.007(2) 0.0033(18) -0.035(2)
 C10A 0.038(5) 0.075(6) 0.035(4) -0.004(5) 0.002(4) -0.020(4)
 C11A 0.0327(18) 0.057(2) 0.0306(17) -0.0029(15) -0.0034(14) -0.0051(16)
 N2A 0.027(3) 0.035(4) 0.025(2) 0.000(2) -0.004(2) -0.014(2)
 C12A 0.038(3) 0.061(4) 0.052(7) -0.014(4) -0.003(3) 0.002(3)
 N2B 0.045(3) 0.035(3) 0.038(5) -0.003(3) -0.015(3) -0.002(2)
 N1B 0.040(3) 0.030(3) 0.035(4) -0.006(3) -0.011(3) -0.0043(18)
 C5B 0.043(2) 0.051(2) 0.035(2) -0.0004(18) -0.0064(16) -0.0076(17)
 C1B 0.0393(18) 0.0318(17) 0.0344(17) -0.0028(14) -0.0132(14) -0.0038(14)
 C6B 0.058(4) 0.066(4) 0.061(7) -0.007(5) -0.005(4) -0.023(3)
 C4B 0.047(3) 0.060(5) 0.032(3) -0.004(3) -0.009(2) -0.009(3)
 O1B 0.0425(14) 0.0432(14) 0.0426(14) -0.0144(11) -0.0034(11) -0.0116(11)
 C2B 0.044(3) 0.036(4) 0.039(4) -0.008(3) -0.017(3) -0.006(3)
 C3B 0.052(2) 0.051(2) 0.0354(19) -0.0100(16) -0.0155(16) -0.0024(18)
 C7B 0.047(2) 0.0353(18) 0.0378(18) -0.0037(14) -0.0109(15) -0.0036(15)
 C8B 0.057(3) 0.054(4) 0.042(4) -0.002(3) 0.001(3) -0.010(3)
 C9B 0.088(4) 0.061(3) 0.039(2) -0.006(2) -0.001(2) -0.003(3)
 C11B 0.071(3) 0.0342(19) 0.041(2) -0.0027(16) -0.029(2) 0.0019(18)
 C10B 0.094(5) 0.058(5) 0.038(4) -0.012(3) -0.018(3) 0.001(3)
 C12B 0.070(6) 0.043(5) 0.069(7) -0.006(4) -0.043(5) -0.001(4)
 F23A 0.088(5) 0.073(4) 0.182(10) 0.022(4) 0.088(6) 0.010(3)
 F24A 0.134(8) 0.183(8) 0.061(3) -0.022(5) 0.010(4) -0.130(7)
 F22A 0.045(3) 0.112(6) 0.044(3) 0.029(3) -0.009(2) -0.024(3)
 F2A 0.043(4) 0.056(3) 0.061(5) -0.005(3) 0.004(3) -0.027(3)
 F3A 0.096(7) 0.091(6) 0.024(2) -0.015(3) -0.017(3) 0.024(5)
 F1A 0.058(3) 0.063(3) 0.051(5) -0.036(3) 0.008(3) -0.015(3)
 F6 0.116(3) 0.0479(15) 0.100(2) -0.0226(16) -0.071(2) 0.0318(16)
 F4 0.0463(14) 0.095(3) 0.131(3) 0.084(2) -0.001(2) 0.0022(18)
 F5 0.0310(11) 0.072(2) 0.073(3) -0.0145(18) -0.0106(14) -0.0059(11)

_geom_special_details
;
 All esds (except the esd in the dihedral angle between two l.s. planes)
 are estimated using the full covariance matrix.  The cell esds are taken
 into account individually in the estimation of esds in distances, angles
 and torsion angles; correlations between esds in cell parameters are only
 used when they are defined by crystal symmetry.  An approximate (isotropic)
 treatment of cell esds is used for estimating esds involving l.s. planes.
;
loop_
  _geom_bond_atom_site_label_1
  _geom_bond_atom_site_label_2
  _geom_bond_distance
  _geom_bond_site_symmetry_2
  _geom_bond_publ_flag
 F21 C31 1.335(2) . ?
 F12 C16 1.340(2) . ?
 F10 C16 1.3435(19) . ?
 F11 C16 1.342(2) . ?
 F19 C31 1.340(2) . ?
 F20 C31 1.339(2) . ?
 F5A C8 1.265(9) . ?
 F18 C24 1.335(3) . ?
 F15 C23 1.324(2) . ?
 F13 C23 1.332(2) . ?
 F16 C24 1.333(3) . ?
 F2 C7 1.319(4) . ?
 F14 C23 1.336(2) . ?
 F9 C15 1.339(2) . ?
 F8 C15 1.326(2) . ?
 F3 C7 1.358(4) . ?
 F7 C15 1.313(3) . ?
 N1A C5A 1.324(13) . ?
 N1A C1A 1.348(14) . ?
 F4A C8 1.413(6) . ?
 F1 C7 1.320(4) . ?
 F23 C32 1.285(3) . ?
 F17 C24 1.335(3) . ?
 C9 C14 1.399(2) . ?
 C9 C10 1.404(2) . ?
 C9 B1 1.646(2) . ?
 C25 C26 1.397(2) . ?
 C25 C30 1.397(2) . ?
 C25 B1 1.643(2) . ?
 C27 C26 1.395(2) . ?
 C27 C28 1.383(2) . ?
 C27 C31 1.494(2) . ?
 C17 C18 1.399(2) . ?
 C17 C22 1.397(2) . ?
 C17 B1 1.644(2) . ?
 C14 H14 0.9300 . ?
 C14 C13 1.397(2) . ?
 C1 C2 1.398(2) . ?
 C1 C6 1.401(2) . ?
 C1 B1 1.644(2) . ?
 C26 H26 0.9300 . ?
 C13 C12 1.386(2) . ?
 C13 C16 1.494(2) . ?
 F6A C8 1.264(6) . ?
 C29 C30 1.393(2) . ?
 C29 C28 1.389(2) . ?
 C29 C32 1.494(3) . ?
 C30 H30 0.9300 . ?
 C28 H28 0.9300 . ?
 C18 H18 0.9300 . ?
 C18 C19 1.392(2) . ?
 C12 H12 0.9300 . ?
 C12 C11 1.387(3) . ?
 C22 H22 0.9300 . ?
 C22 C21 1.388(2) . ?
 C19 C20 1.384(2) . ?
 C19 C23 1.497(3) . ?
 C10 H10 0.9300 . ?
 C10 C11 1.388(2) . ?
 C2 H2 0.9300 . ?
 C2 C3 1.394(2) . ?
 C5 C6 1.393(2) . ?
 C5 C4 1.387(3) . ?
 C5 C8 1.496(3) . ?
 F22 C32 1.332(3) . ?
 C6 H6 0.9300 . ?
 C11 C15 1.492(2) . ?
 C3 C4 1.385(3) . ?
 C3 C7 1.491(3) . ?
 C21 C20 1.390(3) . ?
 C21 C24 1.501(3) . ?
 C20 H20 0.9300 . ?
 C4 H4 0.9300 . ?
 C32 F24 1.350(3) . ?
 C32 F23A 1.391(6) . ?
 C32 F24A 1.337(6) . ?
 C32 F22A 1.224(5) . ?
 C8 F6 1.393(4) . ?
 C8 F4 1.281(4) . ?
 C8 F5 1.343(4) . ?
 C7 F2A 1.337(8) . ?
 C7 F3A 1.281(7) . ?
 C7 F1A 1.393(8) . ?
 C4A H4A 0.9300 . ?
 C4A C3A 1.379(10) . ?
 C4A C5A 1.385(10) . ?
 C2A H2A 0.9300 . ?
 C2A C3A 1.384(13) . ?
 C2A C1A 1.381(13) . ?
 O1A C1A 1.380(4) . ?
 O1A C7A 1.353(4) . ?
 C3A H3A 0.9300 . ?
 C5A C6A 1.481(11) . ?
 C6A H6AA 0.9600 . ?
 C6A H6AB 0.9600 . ?
 C6A H6AC 0.9600 . ?
 C7A C8A 1.385(8) . ?
 C7A N2A 1.337(15) . ?
 C8A H8A 0.9300 . ?
 C8A C9A 1.395(9) . ?
 C9A H9A 0.9300 . ?
 C9A C10A 1.380(10) . ?
 C10A H10A 0.9300 . ?
 C10A C11A 1.377(11) . ?
 C11A N2A 1.374(17) . ?
 C11A C12A 1.472(16) . ?
 N2A H2AA 0.8600 . ?
 C12A H12A 0.9600 . ?
 C12A H12B 0.9600 . ?
 C12A H12C 0.9600 . ?
 N2B H2B 0.8600 . ?
 N2B C7B 1.31(2) . ?
 N2B C11B 1.371(12) . ?
 N1B C5B 1.363(13) . ?
 N1B C1B 1.319(19) . ?
 C5B C6B 1.493(12) . ?
 C5B C4B 1.370(8) . ?
 C1B O1B 1.368(4) . ?
 C1B C2B 1.373(11) . ?
 C6B H6BA 0.9600 . ?
 C6B H6BB 0.9600 . ?
 C6B H6BC 0.9600 . ?
 C4B H4B 0.9300 . ?
 C4B C3B 1.387(8) . ?
 O1B C7B 1.359(4) . ?
 C2B H2BA 0.9300 . ?
 C2B C3B 1.371(11) . ?
 C3B H3B 0.9300 . ?
 C7B C8B 1.393(10) . ?
 C8B H8B 0.9300 . ?
 C8B C9B 1.374(10) . ?
 C9B H9B 0.9300 . ?
 C9B C10B 1.380(10) . ?
 C11B C10B 1.380(10) . ?
 C11B C12B 1.492(14) . ?
 C10B H10B 0.9300 . ?
 C12B H12D 0.9600 . ?
 C12B H12E 0.9600 . ?
 C12B H12F 0.9600 . ?

loop_
  _geom_angle_atom_site_label_1
  _geom_angle_atom_site_label_2
  _geom_angle_atom_site_label_3
  _geom_angle
  _geom_angle_site_symmetry_1
  _geom_angle_site_symmetry_3
  _geom_angle_publ_flag
 C5A N1A C1A 119.9(13) . . ?
 C14 C9 C10 115.46(15) . . ?
 C14 C9 B1 123.62(14) . . ?
 C10 C9 B1 120.91(14) . . ?
 C26 C25 B1 121.13(14) . . ?
 C30 C25 C26 115.66(15) . . ?
 C30 C25 B1 123.17(14) . . ?
 C26 C27 C31 118.25(15) . . ?
 C28 C27 C26 120.53(15) . . ?
 C28 C27 C31 121.18(15) . . ?
 C18 C17 B1 121.32(14) . . ?
 C22 C17 C18 115.30(15) . . ?
 C22 C17 B1 123.35(14) . . ?
 C9 C14 H14 118.9 . . ?
 C13 C14 C9 122.25(15) . . ?
 C13 C14 H14 118.9 . . ?
 C2 C1 C6 115.68(15) . . ?
 C2 C1 B1 121.50(14) . . ?
 C6 C1 B1 122.78(15) . . ?
 C25 C26 H26 118.7 . . ?
 C27 C26 C25 122.67(15) . . ?
 C27 C26 H26 118.7 . . ?
 C14 C13 C16 119.49(15) . . ?
 C12 C13 C14 120.79(16) . . ?
 C12 C13 C16 119.66(15) . . ?
 C30 C29 C32 119.97(15) . . ?
 C28 C29 C30 121.16(16) . . ?
 C28 C29 C32 118.86(15) . . ?
 C25 C30 H30 119.0 . . ?
 C29 C30 C25 122.04(15) . . ?
 C29 C30 H30 119.0 . . ?
 C27 C28 C29 117.89(15) . . ?
 C27 C28 H28 121.1 . . ?
 C29 C28 H28 121.1 . . ?
 C17 C18 H18 118.5 . . ?
 C19 C18 C17 122.95(15) . . ?
 C19 C18 H18 118.5 . . ?
 C13 C12 H12 121.0 . . ?
 C13 C12 C11 118.09(16) . . ?
 C11 C12 H12 121.0 . . ?
 C17 C22 H22 118.9 . . ?
 C21 C22 C17 122.22(16) . . ?
 C21 C22 H22 118.9 . . ?
 C18 C19 C23 118.18(16) . . ?
 C20 C19 C18 120.52(16) . . ?
 C20 C19 C23 121.30(16) . . ?
 C9 C10 H10 118.7 . . ?
 C11 C10 C9 122.57(16) . . ?
 C11 C10 H10 118.7 . . ?
 C1 C2 H2 118.6 . . ?
 C3 C2 C1 122.70(16) . . ?
 C3 C2 H2 118.6 . . ?
 F21 C31 F19 106.32(14) . . ?
 F21 C31 F20 106.22(14) . . ?
 F21 C31 C27 113.88(15) . . ?
 F19 C31 C27 111.92(13) . . ?
 F20 C31 F19 105.89(15) . . ?
 F20 C31 C27 112.06(14) . . ?
 F12 C16 F10 106.39(14) . . ?
 F12 C16 F11 106.29(14) . . ?
 F12 C16 C13 113.14(14) . . ?
 F10 C16 C13 112.11(13) . . ?
 F11 C16 F10 105.59(14) . . ?
 F11 C16 C13 112.75(15) . . ?
 C6 C5 C8 119.90(18) . . ?
 C4 C5 C6 121.27(17) . . ?
 C4 C5 C8 118.80(16) . . ?
 C1 C6 H6 119.1 . . ?
 C5 C6 C1 121.86(17) . . ?
 C5 C6 H6 119.1 . . ?
 C12 C11 C10 120.73(16) . . ?
 C12 C11 C15 119.32(16) . . ?
 C10 C11 C15 119.87(16) . . ?
 C2 C3 C7 119.15(17) . . ?
 C4 C3 C2 120.50(17) . . ?
 C4 C3 C7 120.30(16) . . ?
 C22 C21 C20 121.33(16) . . ?
 C22 C21 C24 119.55(17) . . ?
 C20 C21 C24 119.08(16) . . ?
 C19 C20 C21 117.66(16) . . ?
 C19 C20 H20 121.2 . . ?
 C21 C20 H20 121.2 . . ?
 C5 C4 H4 121.0 . . ?
 C3 C4 C5 117.97(16) . . ?
 C3 C4 H4 121.0 . . ?
 F9 C15 C11 111.86(16) . . ?
 F8 C15 F9 105.06(18) . . ?
 F8 C15 C11 112.94(16) . . ?
 F7 C15 F9 105.64(18) . . ?
 F7 C15 F8 106.41(18) . . ?
 F7 C15 C11 114.22(17) . . ?
 F15 C23 F13 107.09(16) . . ?
 F15 C23 F14 107.08(17) . . ?
 F15 C23 C19 113.52(16) . . ?
 F13 C23 F14 104.29(17) . . ?
 F13 C23 C19 112.35(16) . . ?
 F14 C23 C19 111.92(15) . . ?
 F23 C32 C29 113.86(17) . . ?
 F23 C32 F22 107.8(2) . . ?
 F23 C32 F24 107.2(2) . . ?
 F22 C32 C29 112.48(18) . . ?
 F22 C32 F24 104.1(3) . . ?
 F24 C32 C29 110.79(19) . . ?
 F23A C32 C29 108.7(3) . . ?
 F24A C32 C29 114.4(3) . . ?
 F24A C32 F23A 101.5(6) . . ?
 F22A C32 C29 118.6(3) . . ?
 F22A C32 F23A 105.3(5) . . ?
 F22A C32 F24A 106.5(5) . . ?
 F5A C8 F4A 105.0(7) . . ?
 F5A C8 C5 113.3(6) . . ?
 F4A C8 C5 106.5(4) . . ?
 F6A C8 F5A 116.2(7) . . ?
 F6A C8 F4A 103.2(4) . . ?
 F6A C8 C5 111.4(3) . . ?
 F6 C8 C5 113.34(19) . . ?
 F4 C8 C5 116.3(3) . . ?
 F4 C8 F6 105.2(3) . . ?
 F4 C8 F5 107.0(3) . . ?
 F5 C8 C5 113.1(3) . . ?
 F5 C8 F6 100.4(4) . . ?
 F2 C7 F3 105.0(3) . . ?
 F2 C7 F1 108.0(4) . . ?
 F2 C7 C3 113.7(3) . . ?
 F3 C7 C3 111.0(3) . . ?
 F1 C7 F3 106.0(3) . . ?
 F1 C7 C3 112.6(3) . . ?
 F2A C7 C3 111.5(6) . . ?
 F2A C7 F1A 101.1(6) . . ?
 F3A C7 C3 118.2(5) . . ?
 F3A C7 F2A 111.2(7) . . ?
 F3A C7 F1A 103.6(5) . . ?
 F1A C7 C3 109.5(4) . . ?
 C25 B1 C9 109.59(13) . . ?
 C25 B1 C17 108.66(12) . . ?
 C25 B1 C1 109.96(13) . . ?
 C17 B1 C9 109.20(13) . . ?
 C1 B1 C9 109.60(13) . . ?
 C1 B1 C17 109.80(13) . . ?
 C3A C4A H4A 120.1 . . ?
 C3A C4A C5A 119.7(9) . . ?
 C5A C4A H4A 120.1 . . ?
 F18 C24 C21 112.95(17) . . ?
 F16 C24 F18 106.5(2) . . ?
 F16 C24 F17 107.05(19) . . ?
 F16 C24 C21 112.21(18) . . ?
 F17 C24 F18 105.5(2) . . ?
 F17 C24 C21 112.2(2) . . ?
 C3A C2A H2A 122.3 . . ?
 C1A C2A H2A 122.3 . . ?
 C1A C2A C3A 115.4(11) . . ?
 C7A O1A C1A 125.9(3) . . ?
 C4A C3A C2A 121.0(8) . . ?
 C4A C3A H3A 119.5 . . ?
 C2A C3A H3A 119.5 . . ?
 N1A C5A C4A 120.0(9) . . ?
 N1A C5A C6A 116.8(8) . . ?
 C4A C5A C6A 123.3(6) . . ?
 N1A C1A C2A 124.0(9) . . ?
 N1A C1A O1A 120.9(7) . . ?
 O1A C1A C2A 115.0(7) . . ?
 C5A C6A H6AA 109.5 . . ?
 C5A C6A H6AB 109.5 . . ?
 C5A C6A H6AC 109.5 . . ?
 H6AA C6A H6AB 109.5 . . ?
 H6AA C6A H6AC 109.5 . . ?
 H6AB C6A H6AC 109.5 . . ?
 O1A C7A C8A 116.6(6) . . ?
 N2A C7A O1A 120.3(7) . . ?
 N2A C7A C8A 123.1(8) . . ?
 C7A C8A H8A 122.1 . . ?
 C7A C8A C9A 115.9(8) . . ?
 C9A C8A H8A 122.1 . . ?
 C8A C9A H9A 119.3 . . ?
 C10A C9A C8A 121.4(7) . . ?
 C10A C9A H9A 119.3 . . ?
 C9A C10A H10A 119.9 . . ?
 C11A C10A C9A 120.2(9) . . ?
 C11A C10A H10A 119.9 . . ?
 C10A C11A C12A 125.3(7) . . ?
 N2A C11A C10A 118.5(7) . . ?
 N2A C11A C12A 116.2(7) . . ?
 C7A N2A C11A 120.9(9) . . ?
 C7A N2A H2AA 119.5 . . ?
 C11A N2A H2AA 119.5 . . ?
 C11A C12A H12A 109.5 . . ?
 C11A C12A H12B 109.5 . . ?
 C11A C12A H12C 109.5 . . ?
 H12A C12A H12B 109.5 . . ?
 H12A C12A H12C 109.5 . . ?
 H12B C12A H12C 109.5 . . ?
 C7B N2B H2B 119.2 . . ?
 C7B N2B C11B 121.7(11) . . ?
 C11B N2B H2B 119.2 . . ?
 C1B N1B C5B 120.2(9) . . ?
 N1B C5B C6B 116.8(8) . . ?
 N1B C5B C4B 118.9(8) . . ?
 C4B C5B C6B 124.3(6) . . ?
 N1B C1B O1B 120.0(5) . . ?
 N1B C1B C2B 123.4(7) . . ?
 O1B C1B C2B 116.5(5) . . ?
 C5B C6B H6BA 109.5 . . ?
 C5B C6B H6BB 109.5 . . ?
 C5B C6B H6BC 109.5 . . ?
 H6BA C6B H6BB 109.5 . . ?
 H6BA C6B H6BC 109.5 . . ?
 H6BB C6B H6BC 109.5 . . ?
 C5B C4B H4B 119.7 . . ?
 C5B C4B C3B 120.5(6) . . ?
 C3B C4B H4B 119.7 . . ?
 C7B O1B C1B 125.0(3) . . ?
 C1B C2B H2BA 121.3 . . ?
 C3B C2B C1B 117.4(8) . . ?
 C3B C2B H2BA 121.3 . . ?
 C4B C3B H3B 120.2 . . ?
 C2B C3B C4B 119.6(7) . . ?
 C2B C3B H3B 120.2 . . ?
 N2B C7B O1B 120.7(5) . . ?
 N2B C7B C8B 123.2(7) . . ?
 O1B C7B C8B 116.2(6) . . ?
 C7B C8B H8B 122.0 . . ?
 C9B C8B C7B 115.9(10) . . ?
 C9B C8B H8B 122.0 . . ?
 C8B C9B H9B 119.4 . . ?
 C8B C9B C10B 121.3(8) . . ?
 C10B C9B H9B 119.4 . . ?
 N2B C11B C10B 117.6(9) . . ?
 N2B C11B C12B 116.8(10) . . ?
 C10B C11B C12B 125.6(7) . . ?
 C9B C10B C11B 120.4(7) . . ?
 C9B C10B H10B 119.8 . . ?
 C11B C10B H10B 119.8 . . ?
 C11B C12B H12D 109.5 . . ?
 C11B C12B H12E 109.5 . . ?
 C11B C12B H12F 109.5 . . ?
 H12D C12B H12E 109.5 . . ?
 H12D C12B H12F 109.5 . . ?
 H12E C12B H12F 109.5 . . ?

loop_
  _geom_torsion_atom_site_label_1
  _geom_torsion_atom_site_label_2
  _geom_torsion_atom_site_label_3
  _geom_torsion_atom_site_label_4
  _geom_torsion
  _geom_torsion_site_symmetry_1
  _geom_torsion_site_symmetry_2
  _geom_torsion_site_symmetry_3
  _geom_torsion_site_symmetry_4
  _geom_torsion_publ_flag
 C9 C14 C13 C12 -2.2(2) . . . . ?
 C9 C14 C13 C16 175.12(14) . . . . ?
 C9 C10 C11 C12 -2.6(3) . . . . ?
 C9 C10 C11 C15 174.26(16) . . . . ?
 C17 C18 C19 C20 -0.9(3) . . . . ?
 C17 C18 C19 C23 179.14(16) . . . . ?
 C17 C22 C21 C20 0.2(3) . . . . ?
 C17 C22 C21 C24 177.90(18) . . . . ?
 C14 C9 C10 C11 3.0(2) . . . . ?
 C14 C9 B1 C25 -147.49(14) . . . . ?
 C14 C9 B1 C17 -28.6(2) . . . . ?
 C14 C9 B1 C1 91.75(17) . . . . ?
 C14 C13 C12 C11 2.7(2) . . . . ?
 C14 C13 C16 F12 40.3(2) . . . . ?
 C14 C13 C16 F10 -80.06(19) . . . . ?
 C14 C13 C16 F11 160.93(14) . . . . ?
 C1 C2 C3 C4 -0.1(3) . . . . ?
 C1 C2 C3 C7 -177.78(16) . . . . ?
 C26 C25 C30 C29 0.1(2) . . . . ?
 C26 C25 B1 C9 35.71(19) . . . . ?
 C26 C25 B1 C17 -83.55(17) . . . . ?
 C26 C25 B1 C1 156.25(14) . . . . ?
 C26 C27 C28 C29 -0.4(2) . . . . ?
 C26 C27 C31 F21 168.62(14) . . . . ?
 C26 C27 C31 F19 -70.8(2) . . . . ?
 C26 C27 C31 F20 48.0(2) . . . . ?
 C13 C12 C11 C10 -0.4(2) . . . . ?
 C13 C12 C11 C15 -177.23(16) . . . . ?
 C30 C25 C26 C27 1.6(2) . . . . ?
 C30 C25 B1 C9 -146.62(14) . . . . ?
 C30 C25 B1 C17 94.12(17) . . . . ?
 C30 C25 B1 C1 -26.1(2) . . . . ?
 C30 C29 C28 C27 2.1(2) . . . . ?
 C30 C29 C32 F23 -141.8(2) . . . . ?
 C30 C29 C32 F22 -18.7(3) . . . . ?
 C30 C29 C32 F24 97.3(3) . . . . ?
 C30 C29 C32 F23A -80.1(6) . . . . ?
 C30 C29 C32 F24A 167.2(6) . . . . ?
 C30 C29 C32 F22A 40.1(6) . . . . ?
 C28 C27 C26 C25 -1.5(2) . . . . ?
 C28 C27 C31 F21 -13.6(2) . . . . ?
 C28 C27 C31 F19 106.98(18) . . . . ?
 C28 C27 C31 F20 -134.23(16) . . . . ?
 C28 C29 C30 C25 -2.0(3) . . . . ?
 C28 C29 C32 F23 39.3(3) . . . . ?
 C28 C29 C32 F22 162.3(2) . . . . ?
 C28 C29 C32 F24 -81.7(3) . . . . ?
 C28 C29 C32 F23A 100.9(6) . . . . ?
 C28 C29 C32 F24A -11.8(7) . . . . ?
 C28 C29 C32 F22A -138.9(5) . . . . ?
 C18 C17 C22 C21 -1.0(2) . . . . ?
 C18 C17 B1 C9 76.55(18) . . . . ?
 C18 C17 B1 C25 -163.95(14) . . . . ?
 C18 C17 B1 C1 -43.6(2) . . . . ?
 C18 C19 C20 C21 -0.1(3) . . . . ?
 C18 C19 C23 F15 179.90(16) . . . . ?
 C18 C19 C23 F13 58.2(2) . . . . ?
 C18 C19 C23 F14 -58.7(2) . . . . ?
 C12 C13 C16 F12 -142.40(15) . . . . ?
 C12 C13 C16 F10 97.28(18) . . . . ?
 C12 C13 C16 F11 -21.7(2) . . . . ?
 C12 C11 C15 F9 86.1(2) . . . . ?
 C12 C11 C15 F8 -32.2(3) . . . . ?
 C12 C11 C15 F7 -153.96(19) . . . . ?
 C22 C17 C18 C19 1.4(2) . . . . ?
 C22 C17 B1 C9 -101.37(17) . . . . ?
 C22 C17 B1 C25 18.1(2) . . . . ?
 C22 C17 B1 C1 138.43(16) . . . . ?
 C22 C21 C20 C19 0.4(3) . . . . ?
 C22 C21 C24 F18 22.5(3) . . . . ?
 C22 C21 C24 F16 142.9(2) . . . . ?
 C22 C21 C24 F17 -96.6(2) . . . . ?
 C10 C9 C14 C13 -0.7(2) . . . . ?
 C10 C9 B1 C25 33.68(19) . . . . ?
 C10 C9 B1 C17 152.60(14) . . . . ?
 C10 C9 B1 C1 -87.08(17) . . . . ?
 C10 C11 C15 F9 -90.7(2) . . . . ?
 C10 C11 C15 F8 150.98(18) . . . . ?
 C10 C11 C15 F7 29.2(3) . . . . ?
 C2 C1 C6 C5 0.1(2) . . . . ?
 C2 C1 B1 C9 -153.80(15) . . . . ?
 C2 C1 B1 C25 85.66(18) . . . . ?
 C2 C1 B1 C17 -33.8(2) . . . . ?
 C2 C3 C4 C5 1.1(3) . . . . ?
 C2 C3 C7 F2 -39.0(4) . . . . ?
 C2 C3 C7 F3 -157.1(2) . . . . ?
 C2 C3 C7 F1 84.3(3) . . . . ?
 C2 C3 C7 F2A -51.4(6) . . . . ?
 C2 C3 C7 F3A 177.9(6) . . . . ?
 C2 C3 C7 F1A 59.6(4) . . . . ?
 C31 C27 C26 C25 176.23(14) . . . . ?
 C31 C27 C28 C29 -178.10(15) . . . . ?
 C16 C13 C12 C11 -174.61(15) . . . . ?
 C6 C1 C2 C3 -0.5(2) . . . . ?
 C6 C1 B1 C9 28.8(2) . . . . ?
 C6 C1 B1 C25 -91.72(18) . . . . ?
 C6 C1 B1 C17 148.76(15) . . . . ?
 C6 C5 C4 C3 -1.5(3) . . . . ?
 C6 C5 C8 F5A -74.8(8) . . . . ?
 C6 C5 C8 F4A 170.2(3) . . . . ?
 C6 C5 C8 F6A 58.4(4) . . . . ?
 C6 C5 C8 F6 23.9(3) . . . . ?
 C6 C5 C8 F4 146.0(4) . . . . ?
 C6 C5 C8 F5 -89.6(4) . . . . ?
 C20 C19 C23 F15 -0.1(3) . . . . ?
 C20 C19 C23 F13 -121.79(19) . . . . ?
 C20 C19 C23 F14 121.3(2) . . . . ?
 C20 C21 C24 F18 -159.69(19) . . . . ?
 C20 C21 C24 F16 -39.4(3) . . . . ?
 C20 C21 C24 F17 81.2(3) . . . . ?
 C4 C5 C6 C1 0.9(3) . . . . ?
 C4 C5 C8 F5A 103.2(8) . . . . ?
 C4 C5 C8 F4A -11.8(4) . . . . ?
 C4 C5 C8 F6A -123.5(3) . . . . ?
 C4 C5 C8 F6 -158.1(3) . . . . ?
 C4 C5 C8 F4 -35.9(4) . . . . ?
 C4 C5 C8 F5 88.4(4) . . . . ?
 C4 C3 C7 F2 143.4(3) . . . . ?
 C4 C3 C7 F3 25.2(3) . . . . ?
 C4 C3 C7 F1 -93.4(3) . . . . ?
 C4 C3 C7 F2A 130.9(6) . . . . ?
 C4 C3 C7 F3A 0.2(7) . . . . ?
 C4 C3 C7 F1A -118.0(4) . . . . ?
 C23 C19 C20 C21 179.92(17) . . . . ?
 C32 C29 C30 C25 179.03(16) . . . . ?
 C32 C29 C28 C27 -178.91(16) . . . . ?
 C8 C5 C6 C1 178.91(16) . . . . ?
 C8 C5 C4 C3 -179.55(16) . . . . ?
 C7 C3 C4 C5 178.78(17) . . . . ?
 B1 C9 C14 C13 -179.55(14) . . . . ?
 B1 C9 C10 C11 -178.07(15) . . . . ?
 B1 C25 C26 C27 179.47(14) . . . . ?
 B1 C25 C30 C29 -177.68(14) . . . . ?
 B1 C17 C18 C19 -176.70(15) . . . . ?
 B1 C17 C22 C21 177.02(16) . . . . ?
 B1 C1 C2 C3 -178.11(15) . . . . ?
 B1 C1 C6 C5 177.67(15) . . . . ?
 C24 C21 C20 C19 -177.34(19) . . . . ?
 O1A C7A C8A C9A 179.3(6) . . . . ?
 O1A C7A N2A C11A 179.0(7) . . . . ?
 C3A C4A C5A N1A 0(3) . . . . ?
 C3A C4A C5A C6A -179.4(13) . . . . ?
 C3A C2A C1A N1A -1.2(15) . . . . ?
 C3A C2A C1A O1A 178.3(8) . . . . ?
 C5A N1A C1A C2A 0.7(15) . . . . ?
 C5A N1A C1A O1A -178.9(8) . . . . ?
 C5A C4A C3A C2A 0(3) . . . . ?
 C1A N1A C5A C4A 0(2) . . . . ?
 C1A N1A C5A C6A 179.2(11) . . . . ?
 C1A C2A C3A C4A 1(2) . . . . ?
 C1A O1A C7A C8A -178.1(6) . . . . ?
 C1A O1A C7A N2A 3.1(8) . . . . ?
 C7A O1A C1A N1A 2.7(9) . . . . ?
 C7A O1A C1A C2A -176.8(8) . . . . ?
 C7A C8A C9A C10A 2.2(18) . . . . ?
 C8A C7A N2A C11A 0.3(14) . . . . ?
 C8A C9A C10A C11A -1(3) . . . . ?
 C9A C10A C11A N2A -1(3) . . . . ?
 C9A C10A C11A C12A 179.1(14) . . . . ?
 C10A C11A N2A C7A 1(2) . . . . ?
 N2A C7A C8A C9A -2.0(12) . . . . ?
 C12A C11A N2A C7A -178.9(12) . . . . ?
 N2B C7B C8B C9B -0.5(13) . . . . ?
 N2B C11B C10B C9B 0(2) . . . . ?
 N1B C5B C4B C3B 0.1(19) . . . . ?
 N1B C1B O1B C7B 5.4(10) . . . . ?
 N1B C1B C2B C3B 3(2) . . . . ?
 C5B N1B C1B O1B -178.1(9) . . . . ?
 C5B N1B C1B C2B -1(2) . . . . ?
 C5B C4B C3B C2B 1.6(19) . . . . ?
 C1B N1B C5B C6B 179.1(13) . . . . ?
 C1B N1B C5B C4B 0(2) . . . . ?
 C1B O1B C7B N2B -2.0(10) . . . . ?
 C1B O1B C7B C8B 178.1(7) . . . . ?
 C1B C2B C3B C4B -3(2) . . . . ?
 C6B C5B C4B C3B -179.4(10) . . . . ?
 O1B C1B C2B C3B 179.9(10) . . . . ?
 O1B C7B C8B C9B 179.4(7) . . . . ?
 C2B C1B O1B C7B -171.9(10) . . . . ?
 C7B N2B C11B C10B 0(2) . . . . ?
 C7B N2B C11B C12B -179.7(14) . . . . ?
 C7B C8B C9B C10B 0.6(17) . . . . ?
 C8B C9B C10B C11B 0(2) . . . . ?
 C11B N2B C7B O1B -179.9(9) . . . . ?
 C11B N2B C7B C8B 0.0(17) . . . . ?
 C12B C11B C10B C9B 179.9(14) . . . . ?

_shelx_res_file
;
TITL c041120_1_1_a.res in P-1
    c041120_1_1.res
    created by SHELXL-2018/3 at 14:14:50 on 11-Nov-2020
REM Old TITL c041120_1_1 in P1 #1
REM SHELXT solution in P-1
REM R1 0.259, Rweak 0.022, Alpha 0.070, Orientation as input
REM Formula found by SHELXT: C43 B9 N F24
CELL 1.54184 10.2531 10.3078 21.2778 80.171 84.469 81.649
ZERR 2 0.0001 0.0001 0.0002 0.001 0.001 0.001
LATT 1
SFAC C H B F N O
UNIT 88 50 2 48 4 2
SADI O1A C1A O1A C7A
SADI F4A F5A F5A F6A F6A F4A F4 F5 F5 F6 F6 F4
SADI F22 C32 F22A C32 F24A C32 F24 C32 F23 C32 F23A C32
SADI F6 C8 F4A C8 F5A C8 F6A C8 F4 C8 F5 C8
RIGU 0.002 0.002 C5 F5A F4A F6A C8 F6 F4 F5
RIGU 0.002 0.002 C29 F23 F22 C32 F24 F23A F24A F22A
ISOR 0.01 0.02 F5 F5A F6 F6A F4 F4A C8 C5
SADI F1A C7 F2 C7 F3A C7 F1 C7 F2A C7 F3 C7
SADI F1 F2 F2 F3 F3 F1 F1A F2A F2A F3A F3A F1A
RIGU C7A C3A C11A N1A N2A C5A O1A C1A C8A C4A C9A C6A C10A C2A C12A
RIGU C3 F2 F3 F1 C7 F2A F3A F1A
SADI F22 F23 F23 F24 F24 F22 F22A F23A F23A F24A F24A F22A
FLAT N1A C1A C2A C3A C4A C5A
FLAT N2B C7B C8B C9B C10B C11B
FLAT N2A C7A C8A C9A C10A C11A
SADI N1B C1B N2B C7B
SADI N1B C5B N2B C11B
SADI C2A C1A C8A C7A C3A C2A C4A C3A C5A C4A C9A C8A C9A C10A C11A C10A
RIGU C1B C9B C3B N2B C2B C7B C12B C11B N1B O1B C5B C8B C6B C10B C4B
SADI C6B C5B C12B C11B
SADI O1B C1B O1B C7B
SADI C2B C1B C3B C2B C4B C3B C5B C4B C8B C7B C9B C8B C9B C10B C11B C10B
SADI F1 C3 F2 C3 F3 C3 F1A C3 F2A C3 F3A C3
ISOR 0.01 0.02 F23 F22 C32 F24 F23A F24A F22A
RIGU 0.002 0.002 F18 F17 C24 F16 C21
ISOR 0.01 0.02 C21 C24 F18 F17 F16

L.S. 9
PLAN  50
CONF
BOND $H
list 4
MORE -1
fmap 2
acta
REM <olex2.extras>
REM <HklSrc "%.\\c041120_1_1.hkl">
REM </olex2.extras>

WGHT    0.054800    1.085200
FVAR       0.48843   0.70603
F21   4    0.683115    0.475173    0.930124    11.00000    0.03521    0.06076 =
         0.03538   -0.01727   -0.01134   -0.00592
F12   4   -0.025618    0.021910    0.855170    11.00000    0.03688    0.03319 =
         0.06210   -0.00033   -0.00931   -0.00673
F10   4   -0.157880    0.161147    0.796310    11.00000    0.03990    0.05514 =
         0.03807    0.00148   -0.01588   -0.01788
F11   4   -0.166935    0.163678    0.896970    11.00000    0.04481    0.05549 =
         0.03929   -0.00609    0.00846   -0.01583
F19   4    0.473039    0.524763    0.929472    11.00000    0.03925    0.08574 =
         0.04124   -0.03115   -0.00773    0.01506
F20   4    0.558411    0.321552    0.949734    11.00000    0.08623    0.05988 =
         0.02721    0.00269   -0.01479   -0.02715
PART 2
F5A   4   -0.000899    0.579692    0.567285   -21.00000    0.03682    0.04055 =
         0.04883    0.01225   -0.00048   -0.00300
PART 0
F18   4    0.685642   -0.059497    0.871039    11.00000    0.07404    0.03869 =
         0.09114    0.00436   -0.05588   -0.00577
F15   4    0.353867   -0.306013    0.699247    11.00000    0.09039    0.03047 =
         0.08854   -0.01468   -0.03393   -0.00700
F13   4    0.321489   -0.139503    0.624965    11.00000    0.10681    0.05849 =
         0.04277   -0.01513   -0.01519   -0.02645
F16   4    0.640856   -0.252580    0.864377    11.00000    0.09324    0.03130 =
         0.10078    0.01145   -0.06118   -0.00569
PART 1
F2    4    0.600097    0.236886    0.508794    21.00000    0.05671    0.10965 =
         0.03364   -0.01549    0.00013    0.00623
PART 0
F14   4    0.183033   -0.160897    0.704645    11.00000    0.04813    0.08145 =
         0.09659   -0.04760   -0.00303   -0.02267
F9    4    0.100525    0.564218    0.929147    11.00000    0.09133    0.06283 =
         0.07711   -0.04176   -0.03685    0.01326
F8    4   -0.077476    0.621751    0.883077    11.00000    0.04047    0.06884 =
         0.13018   -0.06066   -0.01311    0.01343
PART 1
F3    4    0.483247    0.359687    0.438900    21.00000    0.08150    0.08217 =
         0.02567    0.00114    0.00059   -0.02365
PART 0
F7    4    0.101442    0.681348    0.837378    11.00000    0.12759    0.03949 =
         0.09919   -0.02978    0.03831   -0.02228

PART -1
N1A   5   -0.128677   -0.030772    1.019944    10.50000    0.02832    0.03486 =
         0.03527   -0.00310   -0.00637   -0.00777

PART 2
F4A   4    0.135069    0.656555    0.493232   -21.00000    0.04167    0.03754 =
         0.02657    0.00351   -0.01116    0.00251
PART 1
F1    4    0.428191    0.170699    0.482460    21.00000    0.10637    0.09491 =
         0.07036   -0.04679    0.02985   -0.06084
F23   4    0.891713    0.506822    0.709568    21.00000    0.02849    0.12143 =
         0.04213    0.01043   -0.00885   -0.02804
PART 0
F17   4    0.775315   -0.156519    0.794277    11.00000    0.04602    0.12293 =
         0.11918   -0.00627   -0.02496    0.03180
C9    1    0.222834    0.311402    0.779885    11.00000    0.02776    0.02862 =
         0.02577   -0.00234   -0.00892   -0.00180
C25   1    0.475412    0.358806    0.757459    11.00000    0.02724    0.02329 =
         0.02703   -0.00244   -0.00577    0.00021
C27   1    0.580268    0.427473    0.842964    11.00000    0.02714    0.02817 =
         0.02818   -0.00551   -0.00784    0.00206
C17   1    0.410867    0.124258    0.743098    11.00000    0.02764    0.02838 =
         0.02308   -0.00230   -0.00105   -0.00204
C14   1    0.132049    0.219900    0.796270    11.00000    0.02891    0.02861 =
         0.02654   -0.00471   -0.00779   -0.00258
AFIX  43
H14   2    0.149924    0.139046    0.781288    11.00000   -1.20000
AFIX   0
C1    1    0.334051    0.342601    0.659480    11.00000    0.03014    0.02803 =
         0.03095   -0.00174   -0.00902   -0.00844
C26   1    0.483470    0.366330    0.821895    11.00000    0.02599    0.02920 =
         0.02692   -0.00327   -0.00448   -0.00142
AFIX  43
H26   2    0.421817    0.329077    0.851957    11.00000   -1.20000
AFIX   0
C13   1    0.015487    0.245843    0.834362    11.00000    0.02648    0.03330 =
         0.02617   -0.00234   -0.00894   -0.00266
PART 2
F6A   4    0.129450    0.713930    0.583617   -21.00000    0.05047    0.03384 =
         0.04503   -0.00541   -0.01620    0.00380
PART 0
C29   1    0.672161    0.471700    0.735910    11.00000    0.02831    0.03338 =
         0.03095   -0.00091   -0.00654   -0.00451
C30   1    0.573139    0.413611    0.715101    11.00000    0.02946    0.03181 =
         0.02513   -0.00338   -0.00539   -0.00328
AFIX  43
H30   2    0.572024    0.411223    0.671663    11.00000   -1.20000
AFIX   0
C28   1    0.675727    0.481380    0.800018    11.00000    0.02655    0.02905 =
         0.03390   -0.00368   -0.00912   -0.00307
AFIX  43
H28   2    0.740238    0.522786    0.813641    11.00000   -1.20000
AFIX   0
C18   1    0.350408    0.040210    0.713291    11.00000    0.03091    0.03024 =
         0.02669   -0.00374   -0.00484   -0.00304
AFIX  43
H18   2    0.283561    0.077597    0.686579    11.00000   -1.20000
AFIX   0
C12   1   -0.012930    0.363108    0.859479    11.00000    0.02754    0.03920 =
         0.03057   -0.00703   -0.00686    0.00098
AFIX  43
H12   2   -0.088659    0.379011    0.886296    11.00000   -1.20000
AFIX   0
C22   1    0.512340    0.061447    0.781336    11.00000    0.03094    0.02944 =
         0.03386   -0.00275   -0.00622   -0.00367
AFIX  43
H22   2    0.556898    0.112837    0.801742    11.00000   -1.20000
AFIX   0
C19   1    0.385791   -0.096847    0.721811    11.00000    0.03550    0.02932 =
         0.03139   -0.00695    0.00055   -0.00585
C10   1    0.188134    0.431564    0.803751    11.00000    0.02789    0.02815 =
         0.03594   -0.00468   -0.00850   -0.00258
AFIX  43
H10   2    0.243216    0.497288    0.792506    11.00000   -1.20000
AFIX   0
C2    1    0.410955    0.290207    0.609504    11.00000    0.03439    0.03401 =
         0.02923   -0.00270   -0.00811   -0.00842
AFIX  43
H2    2    0.476717    0.219349    0.619501    11.00000   -1.20000
AFIX   0
C31   1    0.574753    0.437435    0.912436    11.00000    0.02942    0.04021 =
         0.03228   -0.00866   -0.00801   -0.00049
C16   1   -0.082284    0.148563    0.845736    11.00000    0.03077    0.03720 =
         0.02891   -0.00132   -0.00628   -0.00415
C5    1    0.219936    0.500361    0.576990    11.00000    0.03859    0.03237 =
         0.04141    0.00545   -0.01901   -0.01194
PART 1
F22   4    0.784193    0.479744    0.633852    21.00000    0.06012    0.13371 =
         0.03604   -0.02280    0.01241   -0.05186
PART 0
C6    1    0.237662    0.449868    0.641062    11.00000    0.03276    0.02925 =
         0.03472   -0.00066   -0.01200   -0.00773
AFIX  43
H6    2    0.183983    0.488467    0.672497    11.00000   -1.20000
AFIX   0
C11   1    0.074822    0.456118    0.843477    11.00000    0.03017    0.03323 =
         0.03849   -0.00980   -0.00955    0.00051
C3    1    0.393104    0.339824    0.545295    11.00000    0.04049    0.04316 =
         0.02845   -0.00233   -0.00742   -0.01692
C21   1    0.548919   -0.075116    0.789904    11.00000    0.03442    0.03192 =
         0.04433   -0.00064   -0.00985    0.00005
C20   1    0.485967   -0.156633    0.760450    11.00000    0.03843    0.02593 =
         0.04429   -0.00357   -0.00451   -0.00019
AFIX  43
H20   2    0.510275   -0.248144    0.766481    11.00000   -1.20000
AFIX   0
C4    1    0.296211    0.445099    0.528330    11.00000    0.04728    0.04607 =
         0.02927    0.00639   -0.01613   -0.01953
AFIX  43
H4    2    0.282683    0.477760    0.485615    11.00000   -1.20000
AFIX   0
C15   1    0.050108    0.580582    0.872127    11.00000    0.03576    0.04051 =
         0.05524   -0.01796   -0.00594    0.00062
C23   1    0.312747   -0.176916    0.688147    11.00000    0.04856    0.03423 =
         0.04205   -0.01139   -0.00354   -0.00672
C32   1    0.775669    0.526998    0.688806    11.00000    0.03827    0.06068 =
         0.03514    0.00131   -0.00687   -0.01771
C8    1    0.114041    0.613526    0.559678    11.00000    0.04498    0.04109 =
         0.04845    0.01007   -0.02241   -0.01062
C7    1    0.476263    0.274799    0.495047    11.00000    0.05470    0.06080 =
         0.02974   -0.00633   -0.00426   -0.01943
B1    3    0.360599    0.284774    0.734719    11.00000    0.02777    0.02665 =
         0.02602   -0.00357   -0.00667   -0.00229
PART 1
F24   4    0.744857    0.659399    0.671719    21.00000    0.08289    0.06283 =
         0.10851    0.02784    0.02177   -0.02228

PART -1
C4A   1   -0.353456   -0.042089    1.050132    10.50000    0.03647    0.05932 =
         0.03450   -0.00081   -0.00548   -0.00668
AFIX  43
H4A   2   -0.425352   -0.089517    1.055464    10.50000   -1.20000
AFIX   0

PART 0
C24   1    0.661951   -0.135917    0.829808    11.00000    0.05336    0.03303 =
         0.07549    0.00022   -0.03017    0.00343

PART -1
C2A   1   -0.262882    0.157208    1.056938    10.50000    0.04227    0.05258 =
         0.03781   -0.00736   -0.00070    0.00321
AFIX  43
H2A   2   -0.270865    0.242576    1.066869    10.50000   -1.20000
AFIX   0
O1A   6   -0.040480    0.167437    1.024858    10.50000    0.03641    0.03489 =
         0.04107   -0.00718   -0.00371   -0.00586
C3A   1   -0.368684    0.085100    1.064356    10.50000    0.03382    0.06232 =
         0.04077   -0.00671    0.00419    0.00176
AFIX  43
H3A   2   -0.451356    0.123017    1.079168    10.50000   -1.20000
AFIX   0
C5A   1   -0.230619   -0.098926    1.027867    10.50000    0.03404    0.04304 =
         0.02910    0.00011   -0.00698   -0.00973
C1A   1   -0.144669    0.093631    1.033774    10.50000    0.03375    0.03774 =
         0.02982   -0.00508   -0.00584   -0.00386
C6A   1   -0.205796   -0.234258    1.010880    10.50000    0.03798    0.04583 =
         0.04717   -0.00311   -0.01275   -0.01103
AFIX 137
H6AA  2   -0.288509   -0.267342    1.010539    10.50000   -1.50000
H6AB  2   -0.152951   -0.291877    1.041823    10.50000   -1.50000
H6AC  2   -0.159834   -0.231292    0.969264    10.50000   -1.50000
AFIX   0
C7A   1    0.082792    0.129022    1.000056    10.50000    0.03889    0.03846 =
         0.02710   -0.00078   -0.00607   -0.00791
C8A   1    0.174058    0.217009    0.997019    10.50000    0.05256    0.05193 =
         0.03170   -0.00209   -0.00514   -0.02636
AFIX  43
H8A   2    0.152034    0.298862    1.010783    10.50000   -1.20000
AFIX   0
C9A   1    0.301056    0.175274    0.972041    10.50000    0.05192    0.07406 =
         0.03848   -0.00663    0.00325   -0.03452
AFIX  43
H9A   2    0.366853    0.229376    0.970299    10.50000   -1.20000
AFIX   0
C10A  1    0.331201    0.055424    0.949853    10.50000    0.03779    0.07491 =
         0.03503   -0.00430    0.00209   -0.02025
AFIX  43
H10A  2    0.416332    0.030135    0.932928    10.50000   -1.20000
AFIX   0
C11A  1    0.235566   -0.026806    0.952710    10.50000    0.03271    0.05655 =
         0.03059   -0.00289   -0.00336   -0.00508
N2A   5    0.111258    0.012492    0.978871    10.50000    0.02668    0.03544 =
         0.02519   -0.00014   -0.00376   -0.01370
AFIX  43
H2AA  2    0.050940   -0.038550    0.981659    10.50000   -1.20000
AFIX   0
C12A  1    0.254828   -0.155764    0.929879    10.50000    0.03814    0.06101 =
         0.05188   -0.01398   -0.00344    0.00231
AFIX 137
H12A  2    0.207255   -0.148626    0.892463    10.50000   -1.50000
H12B  2    0.222539   -0.221858    0.962770    10.50000   -1.50000
H12C  2    0.347250   -0.180893    0.919517    10.50000   -1.50000
AFIX   0

N2B   5    0.044260   -0.034695    0.453509    10.50000    0.04464    0.03490 =
         0.03822   -0.00310   -0.01484   -0.00229
AFIX  43
H2B   2   -0.017741   -0.036919    0.483773    10.50000   -1.20000
AFIX   0
N1B   5   -0.047868    0.033426    0.560575    10.50000    0.04042    0.02954 =
         0.03469   -0.00603   -0.01127   -0.00434
C5B   1   -0.144493    0.042155    0.608918    10.50000    0.04261    0.05147 =
         0.03485   -0.00043   -0.00641   -0.00757
C1B   1    0.052729    0.101701    0.556447    10.50000    0.03931    0.03183 =
         0.03439   -0.00279   -0.01318   -0.00384
C6B   1   -0.255976   -0.036686    0.609551    10.50000    0.05807    0.06580 =
         0.06084   -0.00705   -0.00542   -0.02338
AFIX 137
H6BA  2   -0.299599   -0.008806    0.570621    10.50000   -1.50000
H6BB  2   -0.317817   -0.022629    0.645365    10.50000   -1.50000
H6BC  2   -0.222175   -0.129303    0.613074    10.50000   -1.50000
AFIX   0
C4B   1   -0.134497    0.121953    0.653092    10.50000    0.04723    0.05979 =
         0.03231   -0.00426   -0.00885   -0.00853
AFIX  43
H4B   2   -0.199683    0.128680    0.686368    10.50000   -1.20000
AFIX   0
O1B   6    0.147525    0.095726    0.506800    10.50000    0.04253    0.04322 =
         0.04260   -0.01444   -0.00343   -0.01157
C2B   1    0.066290    0.185241    0.598565    10.50000    0.04396    0.03569 =
         0.03907   -0.00832   -0.01664   -0.00616
AFIX  43
H2BA  2    0.136620    0.234749    0.593367    10.50000   -1.20000
AFIX   0
C3B   1   -0.027902    0.192784    0.648565    10.50000    0.05231    0.05135 =
         0.03539   -0.00996   -0.01549   -0.00243
AFIX  43
H3B   2   -0.020391    0.245064    0.679263    10.50000   -1.20000
AFIX   0
C7B   1    0.142769    0.031380    0.456538    10.50000    0.04682    0.03526 =
         0.03783   -0.00366   -0.01087   -0.00361
C8B   1    0.247399    0.040357    0.409820    10.50000    0.05666    0.05431 =
         0.04202   -0.00230    0.00067   -0.00989
AFIX  43
H8B   2    0.316266    0.088257    0.412572    10.50000   -1.20000
AFIX   0
C9B   1    0.242701   -0.025835    0.359432    10.50000    0.08801    0.06132 =
         0.03935   -0.00630   -0.00075   -0.00254
AFIX  43
H9B   2    0.310649   -0.023757    0.327142    10.50000   -1.20000
AFIX   0
C11B  1    0.037509   -0.100399    0.403305    10.50000    0.07086    0.03420 =
         0.04052   -0.00272   -0.02929    0.00195
C10B  1    0.139093   -0.095350    0.355811    10.50000    0.09404    0.05847 =
         0.03850   -0.01204   -0.01789    0.00140
AFIX  43
H10B  2    0.137719   -0.139077    0.321142    10.50000   -1.20000
AFIX   0
C12B  1   -0.079754   -0.171659    0.404893    10.50000    0.06962    0.04265 =
         0.06896   -0.00607   -0.04296   -0.00094
AFIX 137
H12D  2   -0.078757   -0.241523    0.441079    10.50000   -1.50000
H12E  2   -0.076797   -0.208895    0.366311    10.50000   -1.50000
H12F  2   -0.159151   -0.110407    0.408313    10.50000   -1.50000
AFIX   0

PART 2
F23A  4    0.870384    0.423048    0.674638   -21.00000    0.08823    0.07337 =
         0.18168    0.02235    0.08763    0.01005
F24A  4    0.848801    0.602998    0.711775   -21.00000    0.13393    0.18262 =
         0.06127   -0.02207    0.00991   -0.13042
F22A  4    0.742525    0.587663    0.636984   -21.00000    0.04476    0.11222 =
         0.04422    0.02920   -0.00865   -0.02414
F2A   4    0.604841    0.262287    0.504569   -21.00000    0.04285    0.05581 =
         0.06058   -0.00504    0.00399   -0.02719
F3A   4    0.455559    0.319380    0.436371   -21.00000    0.09600    0.09093 =
         0.02405   -0.01547   -0.01680    0.02370
F1A   4    0.456072    0.142186    0.502202   -21.00000    0.05837    0.06278 =
         0.05144   -0.03575    0.00797   -0.01472
PART 1
F6    4    0.077571    0.690541    0.607921    21.00000    0.11594    0.04792 =
         0.09986   -0.02258   -0.07065    0.03181
F4    4    0.139599    0.696197    0.509337    21.00000    0.04625    0.09544 =
         0.13133    0.08414   -0.00117    0.00223
F5    4   -0.002336    0.573895    0.553172    21.00000    0.03105    0.07170 =
         0.07312   -0.01445   -0.01055   -0.00590
HKLF 4


REM  c041120_1_1_a.res in P-1
REM wR2 = 0.1225, GooF = S = 1.054, Restrained GooF = 1.090 for all data
REM R1 = 0.0463 for 7804 Fo > 4sig(Fo) and 0.0544 for all 9276 data
REM 870 parameters refined using 718 restraints

END

WGHT      0.0547      1.0872

REM Highest difference peak  0.388,  deepest hole -0.371,  1-sigma level  0.047
Q1    1   0.1530  0.6208  0.8784  11.00000  0.05    0.39
Q2    1  -0.0407  0.5612  0.9218  11.00000  0.05    0.34
Q3    1   0.7498 -0.2241  0.7718  11.00000  0.05    0.29
Q4    1   0.6076 -0.0869  0.8962  11.00000  0.05    0.28
Q5    1   0.2238 -0.2392  0.7295  11.00000  0.05    0.27
Q6    1   0.3461  0.3195  0.6948  11.00000  0.05    0.25
Q7    1   0.8002 -0.1376  0.7920  11.00000  0.05    0.22
Q8    1   0.7362 -0.2376  0.8086  11.00000  0.05    0.22
Q9    1   0.3844 -0.2202  0.6369  11.00000  0.05    0.22
Q10   1   0.7740  0.6532  0.7081  11.00000  0.05    0.21
Q11   1   0.5901 -0.2070  0.9009  11.00000  0.05    0.21
Q12   1   0.3960  0.2006  0.7347  11.00000  0.05    0.21
Q13   1  -0.0152  0.0263  0.8141  11.00000  0.05    0.20
Q14   1   0.8390  0.4250  0.6524  11.00000  0.05    0.19
Q15   1   0.0131  0.6735  0.7969  11.00000  0.05    0.19
Q16   1  -0.0214  0.6584  0.8441  11.00000  0.05    0.18
Q17   1   0.2283 -0.1271  0.6547  11.00000  0.05    0.18
Q18   1   0.5802  0.4299  0.8650  11.00000  0.05    0.18
Q19   1   0.5297  0.4131  0.8325  11.00000  0.05    0.17
Q20   1   0.1807  0.5558  0.5705  11.00000  0.05    0.16
Q21   1   0.2772 -0.2796  0.7386  11.00000  0.05    0.16
Q22   1   0.6945  0.6840  0.6692  11.00000  0.05    0.16
Q23   1   0.5555  0.3594  0.7417  11.00000  0.05    0.15
Q24   1   0.4200 -0.2657  0.6590  11.00000  0.05    0.15
Q25   1   0.2061  0.3590  0.7803  11.00000  0.05    0.15
Q26   1   0.4098  0.3139  0.5781  11.00000  0.05    0.15
Q27   1   0.4279  0.3234  0.7448  11.00000  0.05    0.15
Q28   1   0.3023  0.3831  0.6501  11.00000  0.05    0.15
Q29   1   0.2735  0.3013  0.7533  11.00000  0.05    0.15
Q30   1   0.0551  0.4017  0.8616  11.00000  0.05    0.15
Q31   1   0.0000  0.6473  0.6039  11.00000  0.05    0.15
Q32   1   0.7621  0.6287  0.6508  11.00000  0.05    0.15
Q33   1   0.4826  0.1830  0.6160  11.00000  0.05    0.14
Q34   1   0.2053  0.3580  0.8060  11.00000  0.05    0.14
Q35   1   0.6756  0.4704  0.7594  11.00000  0.05    0.14
Q36   1   0.4370  0.0762  0.6066  11.00000  0.05    0.14
Q37   1   0.5610  0.1471  0.5311  11.00000  0.05    0.14
Q38   1   0.4754  0.4460  0.9407  11.00000  0.05    0.14
Q39   1   0.3386 -0.1272  0.7112  11.00000  0.05    0.14
Q40   1   0.6035 -0.0986  0.8011  11.00000  0.05    0.14
Q41   1   0.0723  0.4946  0.8488  11.00000  0.05    0.14
Q42   1   0.6446  0.4131  0.7305  11.00000  0.05    0.14
Q43   1   0.2251  0.4761  0.6068  11.00000  0.05    0.14
Q44   1   0.6271  0.4210  0.8279  11.00000  0.05    0.14
Q45   1   0.1228  0.4363  0.8383  11.00000  0.05    0.13
Q46   1   0.4949  0.5506  0.9800  11.00000  0.05    0.13
Q47   1   0.2318  0.4619  0.5555  11.00000  0.05    0.13
Q48   1   0.0004  0.3121  0.8331  11.00000  0.05    0.13
Q49   1   0.3462  0.4046  0.5410  11.00000  0.05    0.13
Q50   1   0.7111  0.4813  0.7161  11.00000  0.05    0.12
;
_shelx_res_checksum                33619
_shelx_hkl_file
;
 -13  -3  -5    4.87    0.55
 -13  -3  -4    0.07    0.30
 -13  -3  -3    0.48    0.33
 -13  -2  -5   -0.07    0.31
 -13  -2  -4    0.59    0.35
 -13  -2  -3    1.83    0.43
 -13  -2  -2    0.68    0.36
 -13  -1  -4    0.51    0.33
 -13  -1  -3    2.83    0.47
 -13  -1  -2    8.26    0.70
 -12  -5 -11    0.97    0.38
 -12  -5 -10    0.18    0.40
 -12  -5  -8    5.84    0.73
 -12  -5  -7    1.40    0.64
 -12  -5  -6    2.34    0.72
 -12  -5  -5    0.87    0.68
 -12  -5  -4    6.31    0.96
 -12  -5  -3    0.21    0.65
 -12  -5  -2    1.12    0.69
 -12  -5   1    7.15    1.03
 -12  -5   2    0.77    0.59
 -12  -5   3    1.24    0.57
 -12  -5   4   11.91    1.08
 -12  -4 -12    2.05    0.49
 -12  -4 -11    2.83    0.61
 -12  -4 -10    7.09    0.87
 -12  -4  -9   12.20    1.12
 -12  -4  -9   10.65    1.08
 -12  -4  -8    3.50    0.79
 -12  -4  -7    0.19    0.53
 -12  -4  -7    1.45    0.66
 -12  -4  -6    1.79    0.71
 -12  -4  -5   25.22    1.90
 -12  -4  -4    0.76    0.68
 -12  -4  -3   28.54    2.01
 -12  -4  -2    2.48    0.79
 -12  -4  -1    0.30    0.61
 -12  -4   0   18.17    1.71
 -12  -4   1    1.61    0.77
 -12  -4   1    0.17    0.52
 -12  -4   2   10.81    1.29
 -12  -4   3    2.70    0.81
 -12  -4   4    0.54    0.58
 -12  -4   5    0.13    0.49
 -12  -4   6    3.60    0.58
 -12  -3 -13    1.23    0.38
 -12  -3 -12   17.98    1.26
 -12  -3 -11    5.13    0.75
 -12  -3 -10    6.04    0.91
 -12  -3  -9    0.97    0.57
 -12  -3  -9    0.49    0.54
 -12  -3  -8   22.07    1.65
 -12  -3  -7    1.38    0.76
 -12  -3  -6    1.74    0.76
 -12  -3  -5    6.33    1.06
 -12  -3  -4    0.37    0.72
 -12  -3  -3    2.01    0.80
 -12  -3  -2    7.66    1.16
 -12  -3  -1    0.08    0.61
 -12  -3   0    1.63    0.69
 -12  -3   1   27.36    2.13
 -12  -3   1   25.09    2.09
 -12  -3   2    3.44    0.96
 -12  -3   2    3.82    0.97
 -12  -3   3   20.38    1.71
 -12  -3   3   18.04    1.71
 -12  -3   4   32.80    2.15
 -12  -3   4   31.45    2.22
 -12  -3   5   12.77    1.25
 -12  -3   5   16.36    1.44
 -12  -3   6   19.87    1.52
 -12  -3   7    5.96    0.76
 -12  -2 -13   31.79    1.64
 -12  -2 -12    0.30    0.41
 -12  -2 -11   33.55    1.96
 -12  -2 -10   20.58    1.52
 -12  -2  -9    8.39    1.04
 -12  -2  -9    8.30    0.97
 -12  -2  -8   18.27    1.54
 -12  -2  -8   20.86    1.57
 -12  -2  -7   16.95    1.46
 -12  -2  -6   13.32    1.28
 -12  -2  -6   11.30    1.27
 -12  -2  -5   19.06    1.68
 -12  -2  -4    1.43    0.75
 -12  -2  -3    4.87    0.99
 -12  -2  -2    2.16    0.80
 -12  -2  -1    1.53    0.78
 -12  -2   0   13.62    1.39
 -12  -2   1    0.30    0.62
 -12  -2   1    0.67    0.75
 -12  -2   2   -0.20    0.61
 -12  -2   2    1.19    0.79
 -12  -2   3    1.55    0.85
 -12  -2   4    6.97    1.09
 -12  -2   5   13.41    1.42
 -12  -2   6   11.14    1.20
 -12  -2   7    0.64    0.48
 -12  -2   8   13.67    1.02
 -12  -1 -12    3.27    0.54
 -12  -1 -11    9.56    0.95
 -12  -1 -10    0.32    0.55
 -12  -1 -10    0.85    0.42
 -12  -1  -8    2.34    0.66
 -12  -1  -7    4.44    0.84
 -12  -1  -6   28.23    1.98
 -12  -1  -5    7.05    1.06
 -12  -1  -4    0.66    0.69
 -12  -1  -3    3.33    0.88
 -12  -1  -2    2.92    0.87
 -12  -1  -1   14.61    1.47
 -12  -1   0    0.60    0.64
 -12  -1   1   24.11    1.76
 -12  -1   2    0.69    0.78
 -12  -1   3   -0.09    0.74
 -12  -1   4    0.35    0.61
 -12  -1   5    3.16    0.80
 -12  -1   6   -0.14    0.52
 -12  -1   7    0.06    0.42
 -12   0 -11   15.04    1.10
 -12   0  -9   62.95    2.97
 -12   0  -9   67.19    3.18
 -12   0  -8    1.06    0.57
 -12   0  -8    2.10    0.68
 -12   0  -7    6.18    0.88
 -12   0  -6    1.24    0.69
 -12   0  -5    0.17    0.65
 -12   0  -4   19.96    1.64
 -12   0  -3    9.01    1.16
 -12   0  -2   16.06    1.51
 -12   0  -1    0.88    0.74
 -12   0   0   33.73    2.20
 -12   0   1   19.65    1.58
 -12   0   3   -0.06    0.47
 -12   1  -9    3.27    0.56
 -12   1  -8    0.16    0.44
 -12   1  -7    1.95    0.58
 -12   1  -6    1.36    0.58
 -12   1  -5   -0.22    0.58
 -12   1  -4    3.09    0.77
 -12   1  -3    1.04    0.63
 -12   1  -2    1.62    0.77
 -12   1  -1    1.76    0.73
 -12   1   0   25.66    1.80
 -12   1   1    0.64    0.61
 -12   1   2    4.06    0.77
 -12   1   3    0.41    0.49
 -12   2  -6    0.97    0.44
 -12   2  -6    0.93    0.35
 -12   2  -5    1.32    0.48
 -12   2  -4    5.25    0.80
 -12   2  -3   -0.58    0.58
 -12   2  -2   33.87    2.05
 -12   2  -1    0.80    0.55
 -12   2   0   14.00    1.19
 -12   2   1   -0.59    0.50
 -12   2   2    3.61    0.63
 -12   2   3    1.55    0.45
 -12   3  -4    0.34    0.32
 -12   3  -3   71.41    3.18
 -12   3  -2   32.23    1.76
 -12   3  -1   30.13    1.68
 -12   3   0   15.79    1.11
 -12   3   1   10.16    0.83
 -11  -6 -14    1.68    0.48
 -11  -6 -14    1.76    0.55
 -11  -6 -13   -0.06    0.54
 -11  -6 -13   -0.41    0.53
 -11  -6 -12   18.82    1.48
 -11  -6 -12   18.48    1.55
 -11  -6 -11   13.70    1.33
 -11  -6 -10   21.27    1.73
 -11  -6  -9   -0.26    0.77
 -11  -6  -9   -0.63    0.80
 -11  -6  -8    0.09    0.66
 -11  -6  -7    2.91    0.97
 -11  -6  -6   10.74    1.39
 -11  -6  -6   11.44    1.25
 -11  -6  -5    2.45    0.94
 -11  -6  -4    2.13    0.96
 -11  -6  -3   -0.12    0.81
 -11  -6  -3    0.99    0.82
 -11  -6  -2    0.98    0.88
 -11  -6  -1    0.62    0.85
 -11  -6   0   -0.74    0.94
 -11  -6   1   -0.24    0.84
 -11  -6   2    0.12    0.77
 -11  -6   3    2.64    0.90
 -11  -6   4    1.52    0.84
 -11  -6   5   96.47    4.69
 -11  -6   6    3.30    0.79
 -11  -6   7    6.63    0.85
 -11  -5 -15    4.04    0.67
 -11  -5 -15    6.43    0.80
 -11  -5 -14    8.52    1.01
 -11  -5 -14    8.29    1.06
 -11  -5 -13   10.10    1.13
 -11  -5 -13    6.79    1.03
 -11  -5 -12    0.78    0.73
 -11  -5 -12    1.99    0.84
 -11  -5 -11   19.42    1.69
 -11  -5 -10    1.20    0.79
 -11  -5 -10    1.05    0.77
 -11  -5  -9    1.84    0.89
 -11  -5  -9    2.39    0.93
 -11  -5  -9    0.64    0.78
 -11  -5  -8    1.15    0.83
 -11  -5  -8   -0.32    0.81
 -11  -5  -7    4.42    1.16
 -11  -5  -7    5.64    1.20
 -11  -5  -6   83.07    4.43
 -11  -5  -5    9.24    1.29
 -11  -5  -5   12.16    1.54
 -11  -5  -4    6.81    1.42
 -11  -5  -4    6.80    1.24
 -11  -5  -3   22.22    2.06
 -11  -5  -3   29.00    2.49
 -11  -5  -2    1.80    0.92
 -11  -5  -2    1.36    0.98
 -11  -5  -1    1.17    0.91
 -11  -5  -1    0.46    0.99
 -11  -5  -1    0.57    0.98
 -11  -5   0   28.75    2.15
 -11  -5   0   28.36    2.57
 -11  -5   0   27.94    2.45
 -11  -5   1    4.22    1.22
 -11  -5   1    6.78    1.34
 -11  -5   2    6.46    0.99
 -11  -5   2    7.06    1.39
 -11  -5   2    7.86    1.34
 -11  -5   3    3.97    1.12
 -11  -5   3    2.26    1.08
 -11  -5   4   10.81    1.57
 -11  -5   4   12.73    1.55
 -11  -5   5    7.95    1.20
 -11  -5   5   10.98    1.47
 -11  -5   6    3.12    0.86
 -11  -5   6    2.88    1.03
 -11  -5   7   33.32    2.30
 -11  -5   8    0.08    0.55
 -11  -5   9    0.67    0.41
 -11  -4 -16    9.38    0.80
 -11  -4 -16    8.69    0.87
 -11  -4 -15    8.31    0.97
 -11  -4 -15   11.01    1.12
 -11  -4 -14   28.97    1.92
 -11  -4 -14   28.76    2.03
 -11  -4 -13   14.50    1.48
 -11  -4 -13   18.28    1.62
 -11  -4 -12    2.50    0.88
 -11  -4 -12    2.69    0.74
 -11  -4 -11    7.02    1.20
 -11  -4 -10    1.22    0.83
 -11  -4 -10    0.56    0.84
 -11  -4 -10    1.03    0.88
 -11  -4  -9    0.83    0.79
 -11  -4  -9   -0.12    0.83
 -11  -4  -8    6.49    1.23
 -11  -4  -8    6.65    1.17
 -11  -4  -7    1.89    0.93
 -11  -4  -7    3.70    1.11
 -11  -4  -6    2.74    0.95
 -11  -4  -5    0.22    0.77
 -11  -4  -5    0.51    0.87
 -11  -4  -4   38.35    2.58
 -11  -4  -4   37.36    2.75
 -11  -4  -4   36.77    2.96
 -11  -4  -3    7.53    1.36
 -11  -4  -3    8.16    1.60
 -11  -4  -2   34.97    2.71
 -11  -4  -2   39.80    3.06
 -11  -4  -2   33.64    2.94
 -11  -4  -1   14.62    1.95
 -11  -4  -1   15.65    1.69
 -11  -4  -1   15.00    1.98
 -11  -4   0    3.28    1.30
 -11  -4   0    0.57    0.94
 -11  -4   0    1.88    1.19
 -11  -4   1   67.74    4.31
 -11  -4   1   64.83    4.23
 -11  -4   2   11.46    1.78
 -11  -4   2   12.02    1.40
 -11  -4   2   10.60    1.74
 -11  -4   3   14.59    1.91
 -11  -4   3   16.95    1.96
 -11  -4   4    0.88    0.91
 -11  -4   4    0.15    0.96
 -11  -4   5   14.57    1.78
 -11  -4   5   18.05    1.98
 -11  -4   6    1.88    1.04
 -11  -4   6    2.75    1.05
 -11  -4   7    6.35    1.15
 -11  -4   7    5.83    1.19
 -11  -4   8    1.79    0.85
 -11  -4   8    1.61    0.80
 -11  -4   9    2.62    0.76
 -11  -4   9    3.37    0.70
 -11  -4  10    1.05    0.46
 -11  -4  10    0.51    0.44
 -11  -3 -16   -0.22    0.43
 -11  -3 -16    0.90    0.50
 -11  -3 -15   19.28    1.46
 -11  -3 -15   20.80    1.60
 -11  -3 -14   14.10    1.31
 -11  -3 -14   11.72    1.34
 -11  -3 -13    7.21    0.82
 -11  -3 -13    8.66    1.15
 -11  -3 -12    3.21    0.75
 -11  -3 -12    4.25    1.02
 -11  -3 -11   26.27    2.13
 -11  -3 -11   26.45    2.20
 -11  -3 -10    1.06    0.81
 -11  -3 -10    0.59    0.94
 -11  -3  -9    0.75    0.81
 -11  -3  -8    2.22    0.93
 -11  -3  -7   14.15    1.69
 -11  -3  -6    1.43    1.01
 -11  -3  -5    5.89    1.25
 -11  -3  -4    0.68    0.81
 -11  -3  -4    0.34    1.07
 -11  -3  -4    0.41    0.91
 -11  -3  -3    7.32    1.59
 -11  -3  -3    4.34    1.27
 -11  -3  -3    5.16    1.08
 -11  -3  -3    7.14    1.49
 -11  -3  -2   45.35    3.09
 -11  -3  -2   38.20    3.23
 -11  -3  -2   45.16    3.44
 -11  -3  -1   13.37    1.88
 -11  -3  -1   11.01    1.86
 -11  -3  -1   10.52    1.57
 -11  -3   0   20.57    2.26
 -11  -3   0   15.76    2.07
 -11  -3   0   14.99    1.73
 -11  -3   1   42.09    3.29
 -11  -3   1   39.60    2.77
 -11  -3   1   41.80    3.28
 -11  -3   2    2.10    1.18
 -11  -3   2    1.21    1.14
 -11  -3   3   16.88    2.10
 -11  -3   3   18.19    2.19
 -11  -3   3   17.71    1.60
 -11  -3   4    0.17    1.07
 -11  -3   4    0.48    1.00
 -11  -3   5   18.05    2.07
 -11  -3   5   14.29    1.85
 -11  -3   6    4.16    1.21
 -11  -3   6    6.52    1.38
 -11  -3   7    3.26    1.10
 -11  -3   7    2.24    1.02
 -11  -3   8    2.15    0.83
 -11  -3   8    2.05    0.93
 -11  -3   9    0.09    0.63
 -11  -3   9   -0.72    0.74
 -11  -3  10    9.71    1.17
 -11  -3  11    8.45    0.92
 -11  -2 -16    1.93    0.47
 -11  -2 -16    0.46    0.44
 -11  -2 -15    2.39    0.60
 -11  -2 -15    1.33    0.67
 -11  -2 -14    9.67    1.10
 -11  -2 -13   33.69    1.79
 -11  -2 -12    0.10    0.71
 -11  -2 -12   -0.26    0.58
 -11  -2 -12    0.32    0.73
 -11  -2 -11    0.49    0.67
 -11  -2 -11    0.33    0.75
 -11  -2 -11    0.44    0.75
 -11  -2 -10    4.48    1.09
 -11  -2  -9   21.27    1.98
 -11  -2  -9   20.39    1.82
 -11  -2  -8   19.63    1.91
 -11  -2  -8   22.65    2.06
 -11  -2  -7   16.97    1.85
 -11  -2  -7   16.04    1.77
 -11  -2  -6    0.13    0.93
 -11  -2  -6    0.76    0.85
 -11  -2  -5   16.80    1.90
 -11  -2  -4   90.35    4.89
 -11  -2  -4  102.39    5.29
 -11  -2  -3    5.54    1.16
 -11  -2  -3    4.48    1.38
 -11  -2  -3    9.69    1.55
 -11  -2  -3    5.77    1.45
 -11  -2  -2   26.98    2.64
 -11  -2  -2   31.32    2.56
 -11  -2  -2   30.05    2.77
 -11  -2  -1   54.45    3.87
 -11  -2  -1   54.39    3.46
 -11  -2  -1   49.59    3.68
 -11  -2   0    1.07    1.09
 -11  -2   0    0.65    0.89
 -11  -2   0    0.35    1.08
 -11  -2   1   11.06    1.69
 -11  -2   1   11.96    1.56
 -11  -2   1   11.50    1.87
 -11  -2   1   12.20    1.80
 -11  -2   2    1.30    1.04
 -11  -2   2    0.36    1.08
 -11  -2   2    0.84    1.03
 -11  -2   3   60.07    4.06
 -11  -2   3   55.92    3.85
 -11  -2   3   59.94    3.42
 -11  -2   4   60.37    3.88
 -11  -2   4   51.73    3.86
 -11  -2   4   60.88    3.27
 -11  -2   5    0.15    0.96
 -11  -2   5    1.33    1.07
 -11  -2   6    1.73    0.98
 -11  -2   7   -0.59    0.98
 -11  -2   8    2.66    1.03
 -11  -2   9    0.12    0.82
 -11  -2   9   -0.50    0.65
 -11  -2  10   21.45    1.81
 -11  -2  10   17.35    1.34
 -11  -2  11    0.69    0.64
 -11  -2  12    2.92    0.57
 -11  -1 -15    0.77    0.50
 -11  -1 -14   46.82    2.62
 -11  -1 -13   13.42    1.31
 -11  -1 -13    9.69    1.19
 -11  -1 -12   39.76    2.19
 -11  -1 -12   44.37    2.66
 -11  -1 -11   -0.32    0.79
 -11  -1 -11   -0.15    0.64
 -11  -1 -10   10.96    1.48
 -11  -1  -9   -0.73    0.91
 -11  -1  -9    1.12    0.81
 -11  -1  -8   40.45    2.82
 -11  -1  -8   36.69    2.62
 -11  -1  -7    1.54    1.00
 -11  -1  -7    0.86    0.87
 -11  -1  -6    1.03    0.94
 -11  -1  -6    1.30    0.96
 -11  -1  -5  112.33    5.81
 -11  -1  -4    9.43    1.41
 -11  -1  -4   10.21    1.54
 -11  -1  -3    6.25    1.12
 -11  -1  -3    4.82    1.32
 -11  -1  -2   10.32    1.58
 -11  -1  -2    7.67    1.49
 -11  -1  -1   39.07    3.15
 -11  -1  -1   35.62    3.01
 -11  -1   0    1.48    1.02
 -11  -1   0    1.53    1.24
 -11  -1   0    1.45    1.06
 -11  -1   1    3.19    1.08
 -11  -1   1    4.10    1.25
 -11  -1   2    2.26    0.92
 -11  -1   2    0.34    1.09
 -11  -1   3   37.81    3.06
 -11  -1   4   17.39    1.58
 -11  -1   4   16.26    1.88
 -11  -1   4   14.96    1.95
 -11  -1   5    2.41    1.17
 -11  -1   5    2.22    0.97
 -11  -1   6    4.26    1.04
 -11  -1   6    5.83    1.37
 -11  -1   7    0.41    0.66
 -11  -1   7    0.43    1.01
 -11  -1   8    0.26    1.03
 -11  -1   8    1.28    0.69
 -11  -1   9   16.81    1.69
 -11  -1   9   12.52    1.17
 -11  -1  10   -1.79    0.85
 -11  -1  11    6.30    0.96
 -11  -1  12    0.45    0.44
 -11   0 -15    1.20    0.45
 -11   0 -14   10.36    1.03
 -11   0 -13   41.09    2.41
 -11   0 -12   21.96    1.35
 -11   0 -12   28.14    1.94
 -11   0 -11    3.52    0.69
 -11   0 -11    2.28    0.87
 -11   0 -10   11.15    1.40
 -11   0 -10    7.55    1.06
 -11   0  -9   29.28    2.27
 -11   0  -8   10.54    1.47
 -11   0  -8   10.98    1.37
 -11   0  -7   58.78    3.53
 -11   0  -7   55.93    3.41
 -11   0  -6    3.62    1.11
 -11   0  -6    2.00    1.04
 -11   0  -5    1.84    0.96
 -11   0  -4   29.36    2.47
 -11   0  -3    0.28    0.95
 -11   0  -3    1.47    0.87
 -11   0  -2   21.19    1.82
 -11   0  -2   21.99    2.16
 -11   0  -1   61.51    4.04
 -11   0  -1   73.94    4.18
 -11   0   0   82.10    4.63
 -11   0   1    2.44    0.99
 -11   0   2   21.48    2.07
 -11   0   2   21.76    2.01
 -11   0   3    0.74    0.86
 -11   0   4    0.57    0.77
 -11   0   4    0.49    0.79
 -11   0   5   40.62    2.68
 -11   0   6    3.10    0.79
 -11   0   7   16.44    1.39
 -11   0   7   22.30    2.02
 -11   0   8    0.12    0.80
 -11   0   9    2.16    0.88
 -11   0  10    2.86    0.83
 -11   1 -14    8.03    0.78
 -11   1 -13    0.31    0.54
 -11   1 -12    6.36    0.94
 -11   1 -11   27.73    1.95
 -11   1 -11   24.49    1.47
 -11   1 -10   31.22    1.90
 -11   1 -10   30.17    2.19
 -11   1  -9   12.55    1.47
 -11   1  -8   20.74    1.89
 -11   1  -8   20.53    1.74
 -11   1  -7    8.63    1.31
 -11   1  -7    8.61    1.23
 -11   1  -6    5.27    1.12
 -11   1  -6    5.85    1.17
 -11   1  -5    9.30    1.37
 -11   1  -5   10.54    1.47
 -11   1  -4    2.06    1.05
 -11   1  -3    4.63    1.20
 -11   1  -3    6.25    1.13
 -11   1  -3    6.43    1.24
 -11   1  -2   74.75    4.31
 -11   1  -1    6.53    1.36
 -11   1   0    2.29    0.95
 -11   1   0    1.30    1.01
 -11   1   1   11.57    1.53
 -11   1   1   13.74    1.65
 -11   1   2    8.21    1.32
 -11   1   2    7.68    1.31
 -11   1   3    0.24    0.81
 -11   1   3   -0.21    0.75
 -11   1   3    1.86    1.09
 -11   1   4    0.58    0.80
 -11   1   4   -0.65    0.95
 -11   1   5    1.36    0.98
 -11   1   5    1.24    0.82
 -11   1   5    1.05    0.66
 -11   1   6    1.51    1.06
 -11   1   6    1.81    0.82
 -11   1   7    5.87    1.04
 -11   1   7    6.18    1.23
 -11   1   8    0.96    0.67
 -11   1   9    3.81    0.80
 -11   1  10    1.95    0.58
 -11   2 -13    0.97    0.39
 -11   2 -12    0.79    0.48
 -11   2 -11    1.52    0.65
 -11   2 -10    0.62    0.41
 -11   2 -10    0.72    0.70
 -11   2  -9    7.86    1.11
 -11   2  -9    5.56    0.81
 -11   2  -8    6.39    1.07
 -11   2  -7   66.50    3.72
 -11   2  -7   71.50    3.66
 -11   2  -6   12.79    1.40
 -11   2  -6    8.35    1.27
 -11   2  -5   32.83    2.37
 -11   2  -5   33.32    2.54
 -11   2  -5   36.47    2.54
 -11   2  -4   -0.25    0.84
 -11   2  -4   -1.03    1.02
 -11   2  -3   -0.13    0.90
 -11   2  -3    0.12    0.89
 -11   2  -3    0.78    0.69
 -11   2  -2   -0.61    0.96
 -11   2  -2    2.16    0.93
 -11   2  -1   17.92    1.77
 -11   2  -1   12.36    1.62
 -11   2   0   36.93    2.67
 -11   2   1   11.69    1.45
 -11   2   1   12.97    1.56
 -11   2   2   27.58    2.18
 -11   2   3   -0.10    0.74
 -11   2   3   -1.10    1.12
 -11   2   4   32.79    2.80
 -11   2   5    7.92    1.02
 -11   2   5    7.98    1.47
 -11   2   6    1.18    0.91
 -11   2   6    0.85    0.49
 -11   2   7    5.39    1.10
 -11   2   8    0.70    0.66
 -11   3 -11    5.09    0.63
 -11   3 -10    1.14    0.53
 -11   3  -9    0.73    0.58
 -11   3  -8    0.67    0.63
 -11   3  -8    0.41    0.46
 -11   3  -7    1.44    0.67
 -11   3  -6    3.19    0.75
 -11   3  -6    2.83    0.80
 -11   3  -5   28.64    2.11
 -11   3  -5   27.81    1.99
 -11   3  -5   22.33    1.81
 -11   3  -4    5.21    1.10
 -11   3  -4    4.94    1.01
 -11   3  -3   10.88    1.41
 -11   3  -3   10.53    1.19
 -11   3  -3   11.56    1.36
 -11   3  -2   77.03    4.22
 -11   3  -2   80.74    4.22
 -11   3  -1    0.84    0.78
 -11   3  -1    0.44    0.78
 -11   3   0    1.77    0.87
 -11   3   0    0.32    0.73
 -11   3   1    0.30    0.74
 -11   3   2   -0.57    0.72
 -11   3   2    0.45    0.67
 -11   3   3   -0.52    0.72
 -11   3   4    2.06    0.98
 -11   3   5   10.51    1.04
 -11   3   5    9.84    1.47
 -11   3   6    3.92    1.02
 -11   3   7    1.00    0.67
 -11   3   8   -0.25    0.64
 -11   4  -9    5.93    0.62
 -11   4  -8    1.52    0.45
 -11   4  -7   -0.14    0.32
 -11   4  -7    0.05    0.40
 -11   4  -6   35.52    2.00
 -11   4  -5    0.43    0.49
 -11   4  -4    1.87    0.68
 -11   4  -4    1.73    0.69
 -11   4  -3    9.81    1.19
 -11   4  -3   10.13    1.13
 -11   4  -2    0.70    0.67
 -11   4  -2    0.64    0.70
 -11   4  -1    6.36    1.02
 -11   4  -1    5.85    1.00
 -11   4   0   20.07    1.65
 -11   4   0   21.71    1.68
 -11   4   1   -0.31    0.64
 -11   4   1   -0.32    0.61
 -11   4   2    0.15    0.60
 -11   4   3    1.20    0.61
 -11   4   5    3.79    0.55
 -11   5  -4    4.47    0.55
 -11   5  -3    1.47    0.45
 -11   5  -2    6.41    0.76
 -11   5  -2    5.06    0.67
 -11   5  -1    1.45    0.48
 -11   5  -1    1.06    0.51
 -11   5   0    1.63    0.49
 -11   5   0    1.56    0.53
 -11   5   1   15.20    1.20
 -11   5   1   19.98    1.26
 -11   5   2    0.09    0.36
 -11   5   3    0.38    0.35
 -10  -8  -9   -0.10    0.81
 -10  -8  -8   31.31    2.39
 -10  -8  -7    1.07    1.02
 -10  -8  -6    0.99    1.11
 -10  -8  -5   15.06    1.79
 -10  -8  -5   13.17    1.35
 -10  -8  -4    1.17    0.97
 -10  -8  -3   84.01    4.58
 -10  -8  -3   76.98    4.13
 -10  -8  -2    2.77    0.92
 -10  -8  -2    4.63    1.19
 -10  -8  -1   10.09    1.51
 -10  -8  -1   10.22    1.39
 -10  -8   0    1.12    0.78
 -10  -8   0    1.97    0.94
 -10  -8   1    0.46    0.81
 -10  -8   2   -0.10    0.68
 -10  -8   3   -0.26    0.71
 -10  -7 -15    0.93    0.64
 -10  -7 -14    3.55    0.77
 -10  -7 -14    3.33    0.88
 -10  -7 -13   13.74    1.38
 -10  -7 -13   12.39    1.47
 -10  -7 -12    9.57    1.28
 -10  -7 -12    8.64    1.37
 -10  -7 -11    2.35    0.92
 -10  -7 -11    2.83    1.02
 -10  -7 -10   22.86    1.97
 -10  -7 -10   20.55    2.03
 -10  -7  -9   10.24    1.41
 -10  -7  -9    6.84    1.38
 -10  -7  -9   10.39    1.53
 -10  -7  -8   11.84    1.50
 -10  -7  -8   15.54    1.79
 -10  -7  -8   12.31    1.65
 -10  -7  -7    9.64    1.41
 -10  -7  -7   10.47    1.64
 -10  -7  -6    8.19    1.63
 -10  -7  -5   32.46    2.34
 -10  -7  -5   27.48    2.20
 -10  -7  -5   33.41    2.86
 -10  -7  -4   -0.12    0.91
 -10  -7  -4    1.26    0.80
 -10  -7  -4   -0.16    1.17
 -10  -7  -4    0.94    1.19
 -10  -7  -3    4.37    1.15
 -10  -7  -3    4.32    1.33
 -10  -7  -2   -0.17    1.11
 -10  -7  -2    0.77    0.82
 -10  -7  -1    9.93    1.50
 -10  -7  -1   10.77    1.71
 -10  -7   0    1.74    1.13
 -10  -7   0    1.43    1.02
 -10  -7   1    8.97    1.61
 -10  -7   1    9.30    1.42
 -10  -7   2   11.23    1.51
 -10  -7   2    9.40    1.52
 -10  -7   3   15.14    1.72
 -10  -7   3   12.90    1.68
 -10  -7   4    1.32    0.89
 -10  -7   5    0.11    0.72
 -10  -7   6    0.88    0.67
 -10  -7   7   -0.25    0.64
 -10  -7   8    0.96    0.55
 -10  -6 -17   -0.13    0.47
 -10  -6 -16    4.46    0.75
 -10  -6 -16    4.42    0.88
 -10  -6 -15   -0.71    0.71
 -10  -6 -15    0.93    0.77
 -10  -6 -14    2.96    0.93
 -10  -6 -14    6.51    1.18
 -10  -6 -13   30.56    2.30
 -10  -6 -13   34.12    2.62
 -10  -6 -12    9.70    1.44
 -10  -6 -12   13.22    1.74
 -10  -6 -11    7.93    1.40
 -10  -6 -11   13.17    1.77
 -10  -6 -10    1.79    0.95
 -10  -6 -10    2.13    0.98
 -10  -6 -10    0.61    1.00
 -10  -6  -9    0.13    0.94
 -10  -6  -9   -0.36    0.88
 -10  -6  -9   -0.62    1.01
 -10  -6  -8    1.33    0.97
 -10  -6  -8    1.92    1.02
 -10  -6  -8    3.45    1.41
 -10  -6  -8    1.08    1.07
 -10  -6  -7   31.38    2.56
 -10  -6  -7   31.00    2.53
 -10  -6  -7   29.82    2.73
 -10  -6  -6   -0.41    1.03
 -10  -6  -6    1.30    1.04
 -10  -6  -6   -0.30    1.09
 -10  -6  -6   -0.17    1.25
 -10  -6  -5    8.01    1.43
 -10  -6  -5    4.55    1.36
 -10  -6  -5    9.71    1.85
 -10  -6  -5    8.63    1.50
 -10  -6  -4    4.28    1.32
 -10  -6  -4    5.14    1.23
 -10  -6  -4    5.23    1.37
 -10  -6  -4    5.80    1.49
 -10  -6  -4    7.41    1.72
 -10  -6  -4    6.36    1.27
 -10  -6  -3    4.22    1.32
 -10  -6  -3    2.87    0.99
 -10  -6  -3    2.04    1.11
 -10  -6  -3    3.40    1.34
 -10  -6  -2   16.64    2.12
 -10  -6  -2   13.68    1.81
 -10  -6  -2   15.33    1.89
 -10  -6  -1    7.95    1.61
 -10  -6  -1    4.46    1.20
 -10  -6  -1    6.71    1.64
 -10  -6  -1    7.47    1.43
 -10  -6   0    0.24    0.96
 -10  -6   0    1.43    1.13
 -10  -6   0   -0.30    1.05
 -10  -6   0    0.18    1.14
 -10  -6   1   -0.18    1.07
 -10  -6   1    1.22    1.17
 -10  -6   1    1.94    1.04
 -10  -6   2   14.92    2.04
 -10  -6   2   13.88    1.90
 -10  -6   3    6.68    1.35
 -10  -6   3    7.31    1.56
 -10  -6   3    6.29    1.38
 -10  -6   4   10.64    1.49
 -10  -6   4   11.60    1.77
 -10  -6   5    2.06    0.96
 -10  -6   5    2.71    1.20
 -10  -6   6    0.74    0.93
 -10  -6   7   38.30    2.84
 -10  -6   8    0.35    0.82
 -10  -6   9    3.44    0.94
 -10  -6  10   19.43    1.55
 -10  -5 -18   10.01    1.07
 -10  -5 -17    3.01    0.70
 -10  -5 -17    3.64    0.90
 -10  -5 -16    0.38    0.62
 -10  -5 -16    0.11    0.75
 -10  -5 -15    5.05    1.03
 -10  -5 -15    5.54    1.19
 -10  -5 -14    5.61    1.07
 -10  -5 -14    2.62    1.11
 -10  -5 -13    2.59    1.03
 -10  -5 -13    2.55    1.15
 -10  -5 -12   18.69    1.98
 -10  -5 -12   20.41    2.22
 -10  -5 -11   41.65    2.99
 -10  -5 -11   38.71    3.13
 -10  -5 -10    1.14    1.03
 -10  -5 -10    0.37    0.95
 -10  -5 -10    1.87    1.26
 -10  -5  -9   48.19    3.29
 -10  -5  -9   43.81    3.05
 -10  -5  -9   38.91    3.29
 -10  -5  -8   88.39    5.08
 -10  -5  -8   94.32    5.05
 -10  -5  -7    2.95    1.17
 -10  -5  -7    2.16    1.16
 -10  -5  -6   43.44    3.10
 -10  -5  -6   41.83    3.29
 -10  -5  -6   41.22    3.08
 -10  -5  -6   37.80    3.12
 -10  -5  -5    7.00    1.55
 -10  -5  -5    6.75    1.45
 -10  -5  -5    6.74    1.48
 -10  -5  -4   29.16    2.39
 -10  -5  -4   28.60    2.56
 -10  -5  -4   27.62    2.77
 -10  -5  -4   24.35    2.34
 -10  -5  -3   26.59    2.42
 -10  -5  -3   20.38    2.45
 -10  -5  -3   26.74    2.23
 -10  -5  -3   27.26    2.73
 -10  -5  -2    6.43    1.59
 -10  -5  -2    5.80    1.17
 -10  -5  -2    3.96    1.30
 -10  -5  -2    4.32    1.48
 -10  -5  -2    2.43    1.35
 -10  -5  -1   17.39    2.18
 -10  -5  -1   12.94    1.74
 -10  -5  -1   15.36    2.18
 -10  -5  -1   13.99    2.15
 -10  -5   0   13.19    1.74
 -10  -5   0   13.90    2.11
 -10  -5   0   14.38    2.09
 -10  -5   0   12.89    2.04
 -10  -5   1   -0.38    1.04
 -10  -5   1    0.84    1.21
 -10  -5   1    0.56    1.13
 -10  -5   2    7.52    1.31
 -10  -5   2    7.80    1.67
 -10  -5   2    4.58    1.62
 -10  -5   2    6.24    1.55
 -10  -5   3    9.27    1.87
 -10  -5   3   11.41    1.80
 -10  -5   3    7.86    1.25
 -10  -5   4    1.40    1.17
 -10  -5   4   -0.60    1.28
 -10  -5   5    9.77    1.68
 -10  -5   5    9.51    1.81
 -10  -5   6    3.39    1.20
 -10  -5   6    3.13    1.39
 -10  -5   7    2.22    1.15
 -10  -5   7    1.26    0.99
 -10  -5   8   15.97    2.00
 -10  -5   9    7.63    1.32
 -10  -5  10    0.56    0.61
 -10  -5  10    0.69    0.78
 -10  -5  11    8.44    1.17
 -10  -5  12    0.88    0.52
 -10  -4 -19    0.82    0.44
 -10  -4 -18    2.95    0.53
 -10  -4 -18    2.78    0.75
 -10  -4 -17   -0.32    0.55
 -10  -4 -17    0.89    0.73
 -10  -4 -16    3.09    0.85
 -10  -4 -16    2.96    1.02
 -10  -4 -15    6.99    1.14
 -10  -4 -15    9.63    1.48
 -10  -4 -14   17.01    1.76
 -10  -4 -14   18.35    2.01
 -10  -4 -13    5.39    1.00
 -10  -4 -13    5.82    1.30
 -10  -4 -13    4.71    1.32
 -10  -4 -12    0.55    0.98
 -10  -4 -12    0.92    0.80
 -10  -4 -12   -0.51    1.10
 -10  -4 -11    0.58    0.99
 -10  -4 -11   -0.18    1.18
 -10  -4 -10   51.92    3.38
 -10  -4 -10   52.58    3.60
 -10  -4 -10   54.12    3.88
 -10  -4  -9   61.54    3.82
 -10  -4  -8    5.35    1.28
 -10  -4  -7   28.86    2.54
 -10  -4  -7   25.88    2.59
 -10  -4  -6   69.91    4.57
 -10  -4  -6   73.34    4.34
 -10  -4  -6   66.06    4.22
 -10  -4  -6   64.73    4.30
 -10  -4  -5    1.26    1.19
 -10  -4  -5    0.20    1.14
 -10  -4  -5   -0.32    1.07
 -10  -4  -4   30.91    2.96
 -10  -4  -4   28.90    2.99
 -10  -4  -4   33.14    2.75
 -10  -4  -4   28.31    2.57
 -10  -4  -4   31.82    2.61
 -10  -4  -3   50.43    3.52
 -10  -4  -3   49.49    3.89
 -10  -4  -3   48.54    3.28
 -10  -4  -3   51.23    3.95
 -10  -4  -2    0.47    1.09
 -10  -4  -2   -0.22    1.22
 -10  -4  -2    0.62    1.28
 -10  -4  -2    1.53    0.99
 -10  -4  -1    2.31    1.37
 -10  -4  -1    1.22    1.04
 -10  -4  -1    1.76    1.35
 -10  -4   0    2.64    1.19
 -10  -4   0    0.64    1.30
 -10  -4   0    1.34    1.26
 -10  -4   1    2.13    1.28
 -10  -4   1    3.60    1.59
 -10  -4   1    5.34    1.60
 -10  -4   1    3.64    1.26
 -10  -4   2   47.67    4.06
 -10  -4   2   50.41    3.99
 -10  -4   2   50.66    4.08
 -10  -4   3    4.75    1.51
 -10  -4   3    4.47    1.65
 -10  -4   3    4.66    1.55
 -10  -4   3    4.79    1.13
 -10  -4   4   37.86    3.57
 -10  -4   4   39.29    3.46
 -10  -4   4   39.40    2.68
 -10  -4   5   33.62    3.22
 -10  -4   5   31.66    3.06
 -10  -4   5   28.86    3.05
 -10  -4   6    0.65    0.97
 -10  -4   6   -0.19    1.15
 -10  -4   7   24.90    2.66
 -10  -4   7   22.99    2.52
 -10  -4   8    8.15    1.59
 -10  -4   9   10.39    1.60
 -10  -4  10    0.51    0.88
 -10  -4  10    0.42    0.93
 -10  -4  11   16.32    1.68
 -10  -4  11   18.98    1.85
 -10  -4  12    3.83    0.81
 -10  -4  12    4.29    0.89
 -10  -4  13    6.01    0.79
 -10  -3 -19    0.29    0.47
 -10  -3 -18    2.17    0.53
 -10  -3 -18    1.91    0.78
 -10  -3 -17   34.42    2.41
 -10  -3 -16    0.52    0.72
 -10  -3 -16   -0.37    0.92
 -10  -3 -15    8.87    1.26
 -10  -3 -15    9.62    1.53
 -10  -3 -14   21.98    1.59
 -10  -3 -14   27.81    2.51
 -10  -3 -13    8.91    1.44
 -10  -3 -13    7.90    1.10
 -10  -3 -13   10.76    1.71
 -10  -3 -12    6.61    1.13
 -10  -3 -12    6.29    1.37
 -10  -3 -12    4.77    1.42
 -10  -3 -11   36.79    2.85
 -10  -3 -11   34.97    3.08
 -10  -3 -10    1.86    1.10
 -10  -3  -9    4.31    1.21
 -10  -3  -9    2.70    1.22
 -10  -3  -8   26.44    2.54
 -10  -3  -8   28.42    2.49
 -10  -3  -8   25.83    2.64
 -10  -3  -7    0.15    1.01
 -10  -3  -7    2.42    1.22
 -10  -3  -7    1.22    1.17
 -10  -3  -6  113.02    5.72
 -10  -3  -6  106.68    6.07
 -10  -3  -6   91.14    5.41
 -10  -3  -6   92.12    5.49
 -10  -3  -5  119.87    6.30
 -10  -3  -5  131.33    6.51
 -10  -3  -5  128.37    6.86
 -10  -3  -5  117.72    6.78
 -10  -3  -5  109.37    6.17
 -10  -3  -4   11.64    1.86
 -10  -3  -4   11.70    2.09
 -10  -3  -4    9.11    1.93
 -10  -3  -4    7.22    1.45
 -10  -3  -3  279.80   12.26
 -10  -3  -3  292.06   12.87
 -10  -3  -3  273.05   12.77
 -10  -3  -3  262.00   11.89
 -10  -3  -2    1.55    1.41
 -10  -3  -2    3.42    1.33
 -10  -3  -2    1.52    1.56
 -10  -3  -1  101.58    5.95
 -10  -3  -1   92.39    5.20
 -10  -3  -1   82.98    4.72
 -10  -3  -1   93.30    5.80
 -10  -3   0   -0.23    1.33
 -10  -3   0    0.45    1.41
 -10  -3   0    0.67    1.39
 -10  -3   0    2.79    1.23
 -10  -3   1    1.68    1.31
 -10  -3   1    0.69    1.38
 -10  -3   1    2.97    1.16
 -10  -3   1    1.59    1.49
 -10  -3   2    5.35    1.55
 -10  -3   2    5.95    1.79
 -10  -3   2    3.90    1.58
 -10  -3   3   44.21    3.89
 -10  -3   3   47.53    3.13
 -10  -3   3   39.14    3.65
 -10  -3   3   46.55    3.93
 -10  -3   4   97.66    6.55
 -10  -3   4  119.48    6.76
 -10  -3   4  106.93    5.48
 -10  -3   4  125.43    6.82
 -10  -3   5   18.72    2.48
 -10  -3   5   17.56    2.55
 -10  -3   5   18.99    2.62
 -10  -3   6   22.19    2.73
 -10  -3   6   18.23    2.55
 -10  -3   7    7.83    1.71
 -10  -3   7   10.80    2.08
 -10  -3   8    4.20    1.31
 -10  -3   8    4.69    1.51
 -10  -3   9   17.59    2.14
 -10  -3  10    3.44    1.22
 -10  -3  10    1.45    1.08
 -10  -3  11    0.97    0.97
 -10  -3  11   -0.13    0.84
 -10  -3  12    4.13    1.06
 -10  -3  12    3.93    0.99
 -10  -3  13    3.17    0.79
 -10  -3  14    2.43    0.57
 -10  -2 -19    6.12    0.75
 -10  -2 -18    6.03    0.66
 -10  -2 -18    5.21    0.96
 -10  -2 -17    0.10    0.72
 -10  -2 -16   43.43    2.60
 -10  -2 -16   42.21    2.92
 -10  -2 -15   10.37    1.30
 -10  -2 -15    9.84    1.59
 -10  -2 -14    7.53    1.26
 -10  -2 -14    5.44    0.79
 -10  -2 -14    5.28    1.30
 -10  -2 -13   31.41    2.11
 -10  -2 -13   32.04    2.52
 -10  -2 -13   33.79    2.89
 -10  -2 -12   34.37    2.41
 -10  -2 -12   36.25    2.79
 -10  -2 -12   35.88    3.06
 -10  -2 -11   53.63    3.50
 -10  -2 -11   45.28    3.01
 -10  -2 -11   46.53    3.59
 -10  -2 -10   53.36    3.64
 -10  -2  -9   71.34    4.35
 -10  -2  -9   66.80    4.03
 -10  -2  -9   61.51    4.34
 -10  -2  -8    0.44    0.97
 -10  -2  -8   -0.49    1.16
 -10  -2  -8    1.96    1.14
 -10  -2  -7   19.15    2.18
 -10  -2  -7   17.22    2.04
 -10  -2  -7   18.35    2.18
 -10  -2  -6   56.54    3.74
 -10  -2  -6   54.62    3.72
 -10  -2  -6   47.75    3.55
 -10  -2  -5   80.92    4.80
 -10  -2  -5   82.72    4.76
 -10  -2  -5   78.18    5.09
 -10  -2  -5   75.58    5.00
 -10  -2  -5   74.45    4.54
 -10  -2  -4   -1.17    1.30
 -10  -2  -4    0.21    1.29
 -10  -2  -4    0.21    1.19
 -10  -2  -3   89.49    5.57
 -10  -2  -3   80.58    4.83
 -10  -2  -3   93.60    5.24
 -10  -2  -3   88.15    5.53
 -10  -2  -2   16.51    2.18
 -10  -2  -2   20.48    2.25
 -10  -2  -2   16.83    1.93
 -10  -2  -2   13.87    2.30
 -10  -2  -2   16.55    2.39
 -10  -2  -1  261.38   12.96
 -10  -2  -1  299.85   13.37
 -10  -2  -1  309.29   13.42
 -10  -2  -1  279.48   12.12
 -10  -2  -1  284.86   12.61
 -10  -2   0  197.04    9.04
 -10  -2   0  206.36    9.80
 -10  -2   0  171.78    8.30
 -10  -2   0  195.96    9.73
 -10  -2   1  107.46    5.74
 -10  -2   1  100.09    6.24
 -10  -2   1  104.52    6.43
 -10  -2   2   53.39    4.30
 -10  -2   2   56.51    4.30
 -10  -2   2   56.85    3.71
 -10  -2   2   59.74    4.53
 -10  -2   3   63.75    4.82
 -10  -2   3   72.31    4.87
 -10  -2   3   65.98    4.88
 -10  -2   4   15.00    2.27
 -10  -2   4    8.42    2.00
 -10  -2   4   11.39    1.54
 -10  -2   4   10.71    2.01
 -10  -2   5   23.63    2.83
 -10  -2   5   23.18    2.90
 -10  -2   5   25.92    2.10
 -10  -2   5   21.96    2.66
 -10  -2   6   12.73    2.15
 -10  -2   6   12.12    2.02
 -10  -2   6   13.63    2.22
 -10  -2   7    1.17    1.16
 -10  -2   7    0.98    1.16
 -10  -2   7    1.76    1.34
 -10  -2   8   11.80    1.89
 -10  -2   8   11.73    2.07
 -10  -2   8    6.72    1.63
 -10  -2   9    0.21    1.00
 -10  -2   9   -0.59    1.07
 -10  -2  10    9.12    1.75
 -10  -2  11    7.05    1.27
 -10  -2  11    6.83    1.51
 -10  -2  12   12.06    1.39
 -10  -2  12   11.56    1.66
 -10  -2  13    3.88    0.73
 -10  -2  13    5.32    1.11
 -10  -2  14    1.66    0.68
 -10  -2  15    7.66    0.82
 -10  -1 -19    0.13    0.36
 -10  -1 -18   19.91    1.51
 -10  -1 -17   17.80    1.64
 -10  -1 -16   67.11    3.46
 -10  -1 -16   70.70    3.90
 -10  -1 -15    0.19    0.68
 -10  -1 -15    1.46    0.98
 -10  -1 -14   27.27    2.13
 -10  -1 -14   24.06    2.38
 -10  -1 -13    3.39    1.15
 -10  -1 -13    4.21    0.83
 -10  -1 -13    5.11    1.37
 -10  -1 -12    3.85    1.15
 -10  -1 -12    1.68    0.82
 -10  -1 -12    1.01    1.16
 -10  -1 -11    1.31    0.87
 -10  -1 -11    0.44    1.01
 -10  -1 -10  116.52    6.00
 -10  -1 -10  104.34    6.05
 -10  -1  -9    4.04    1.40
 -10  -1  -9    1.05    1.14
 -10  -1  -8  306.72   12.81
 -10  -1  -8  310.85   13.05
 -10  -1  -7  100.29    5.42
 -10  -1  -7  102.25    5.60
 -10  -1  -7   90.35    5.40
 -10  -1  -6   50.37    3.57
 -10  -1  -6   56.63    3.74
 -10  -1  -6   45.79    3.39
 -10  -1  -5    9.63    1.66
 -10  -1  -5   12.67    1.88
 -10  -1  -4    2.04    1.26
 -10  -1  -4    2.02    1.31
 -10  -1  -4    0.20    1.10
 -10  -1  -3   14.35    2.16
 -10  -1  -3   16.99    2.31
 -10  -1  -3   14.87    1.88
 -10  -1  -3   17.21    2.13
 -10  -1  -2   83.17    5.40
 -10  -1  -2   92.29    5.18
 -10  -1  -2   93.58    5.77
 -10  -1  -2  100.59    5.48
 -10  -1  -2  100.48    5.90
 -10  -1  -2  106.20    5.62
 -10  -1  -1   33.19    3.07
 -10  -1  -1   35.08    2.71
 -10  -1  -1   37.97    2.96
 -10  -1  -1   33.50    3.30
 -10  -1  -1   36.93    3.32
 -10  -1   0   85.07    5.46
 -10  -1   0   88.40    5.53
 -10  -1   0   92.56    5.69
 -10  -1   0   83.77    4.62
 -10  -1   0   91.03    5.18
 -10  -1   1   38.75    3.35
 -10  -1   1   35.62    3.29
 -10  -1   1   34.04    3.34
 -10  -1   1   35.27    3.42
 -10  -1   1   41.44    3.10
 -10  -1   2   74.68    5.07
 -10  -1   2   69.52    4.38
 -10  -1   2   72.99    4.91
 -10  -1   2   76.78    5.08
 -10  -1   2   71.61    5.02
 -10  -1   3   13.91    2.25
 -10  -1   4   12.13    2.13
 -10  -1   4    9.60    1.51
 -10  -1   5   27.07    2.96
 -10  -1   5   26.29    2.17
 -10  -1   5   25.52    2.69
 -10  -1   5   24.14    2.86
 -10  -1   6    0.24    1.13
 -10  -1   6    0.83    0.76
 -10  -1   6    0.22    1.46
 -10  -1   6    1.25    1.16
 -10  -1   7    2.56    1.31
 -10  -1   7    3.04    1.21
 -10  -1   7    1.45    1.08
 -10  -1   7    2.40    1.45
 -10  -1   8   21.55    2.53
 -10  -1   8   18.22    2.49
 -10  -1   8   18.36    2.15
 -10  -1   9    1.70    1.06
 -10  -1   9    0.59    1.16
 -10  -1   9    1.64    1.02
 -10  -1   9   -0.22    1.45
 -10  -1  10    3.28    1.32
 -10  -1  10    1.95    0.95
 -10  -1  11    3.84    0.95
 -10  -1  11    2.95    1.23
 -10  -1  12   53.50    3.43
 -10  -1  12   39.79    2.50
 -10  -1  13   14.75    1.73
 -10  -1  14    9.00    1.20
 -10  -1  15   -0.25    0.45
 -10   0 -18   23.19    1.51
 -10   0 -17    0.58    0.45
 -10   0 -17    1.75    0.75
 -10   0 -16    3.19    0.90
 -10   0 -15    0.77    0.73
 -10   0 -15    0.82    0.84
 -10   0 -14   -0.21    0.80
 -10   0 -14   -0.13    0.91
 -10   0 -13   77.74    4.04
 -10   0 -13   64.26    3.27
 -10   0 -13   73.02    4.28
 -10   0 -12   82.14    4.02
 -10   0 -12   78.83    4.48
 -10   0 -11   37.01    2.83
 -10   0 -11   37.57    2.49
 -10   0 -11   34.39    2.93
 -10   0 -10  105.13    5.68
 -10   0 -10  110.14    5.34
 -10   0 -10   97.04    5.65
 -10   0  -9   11.07    1.76
 -10   0  -9   12.35    1.79
 -10   0  -8   22.14    2.16
 -10   0  -8   24.14    2.35
 -10   0  -8   17.26    2.09
 -10   0  -7   20.86    2.22
 -10   0  -7   25.53    2.47
 -10   0  -6   10.70    1.81
 -10   0  -6   11.16    1.79
 -10   0  -6   12.96    1.85
 -10   0  -5    2.46    1.18
 -10   0  -5    1.33    1.14
 -10   0  -5    0.91    1.12
 -10   0  -4    3.21    1.34
 -10   0  -4    4.93    1.43
 -10   0  -4    4.17    1.36
 -10   0  -4    4.27    1.39
 -10   0  -3   -0.52    1.07
 -10   0  -3   -0.36    1.07
 -10   0  -2   16.40    2.09
 -10   0  -2   14.92    1.85
 -10   0  -1   73.27    4.84
 -10   0  -1   84.76    5.05
 -10   0  -1   87.25    5.15
 -10   0  -1   87.43    4.73
 -10   0  -1   94.49    5.83
 -10   0   0    0.19    0.93
 -10   0   0   -0.34    1.16
 -10   0   0    0.49    0.96
 -10   0   0   -0.23    1.44
 -10   0   0    1.49    0.94
 -10   0   0   -0.57    1.15
 -10   0   1   44.54    3.67
 -10   0   1   49.36    3.47
 -10   0   1   50.32    3.78
 -10   0   1   59.55    3.81
 -10   0   1   52.05    4.18
 -10   0   2    3.72    1.36
 -10   0   2    7.89    1.92
 -10   0   2    6.45    1.32
 -10   0   2    5.42    1.47
 -10   0   2    6.18    1.47
 -10   0   3   35.15    3.36
 -10   0   3   39.12    3.49
 -10   0   3   42.51    3.76
 -10   0   3   45.96    3.22
 -10   0   3   41.50    3.33
 -10   0   4   26.43    2.74
 -10   0   4   24.50    2.75
 -10   0   4   16.44    2.12
 -10   0   4   17.64    2.43
 -10   0   5    1.12    1.28
 -10   0   5    2.13    1.00
 -10   0   5    2.75    1.42
 -10   0   5    4.81    1.30
 -10   0   5    2.14    1.34
 -10   0   6   15.33    1.59
 -10   0   6   13.18    1.84
 -10   0   6   11.50    2.01
 -10   0   7   30.78    2.99
 -10   0   7   24.04    2.36
 -10   0   8    5.83    1.60
 -10   0   8    9.98    1.46
 -10   0   8    8.42    1.82
 -10   0   8    8.92    2.14
 -10   0   8    7.93    1.60
 -10   0   9    2.48    1.18
 -10   0   9    2.78    1.42
 -10   0   9    2.38    0.98
 -10   0   9    1.17    1.06
 -10   0  10   66.62    4.26
 -10   0  10   55.13    3.31
 -10   0  10   71.00    4.76
 -10   0  11    6.71    1.63
 -10   0  11    4.63    1.34
 -10   0  11    4.91    0.79
 -10   0  12    1.62    1.04
 -10   0  13    1.80    0.90
 -10   0  14    1.58    0.71
 -10   0  15    1.68    0.55
 -10   1 -17    0.75    0.45
 -10   1 -16    2.59    0.76
 -10   1 -15    0.14    0.60
 -10   1 -15    0.66    0.74
 -10   1 -14    0.18    0.67
 -10   1 -13    1.57    0.80
 -10   1 -12    4.84    0.81
 -10   1 -12    5.24    1.16
 -10   1 -12    4.66    1.23
 -10   1 -11    4.73    1.22
 -10   1 -11    6.12    1.28
 -10   1 -11    6.72    1.00
 -10   1 -11    7.55    1.41
 -10   1 -10   10.63    1.59
 -10   1 -10    9.50    1.60
 -10   1 -10    8.78    1.27
 -10   1 -10    9.59    1.50
 -10   1  -8   24.04    2.42
 -10   1  -8   24.24    2.23
 -10   1  -7    8.00    1.45
 -10   1  -7    6.91    1.35
 -10   1  -7    6.08    1.51
 -10   1  -6   33.27    2.90
 -10   1  -6   28.45    2.50
 -10   1  -6   28.27    2.58
 -10   1  -5   54.28    3.60
 -10   1  -5   58.74    4.07
 -10   1  -4   34.47    3.07
 -10   1  -3    2.40    1.21
 -10   1  -2   47.53    3.56
 -10   1  -2   41.09    3.22
 -10   1  -1   98.07    5.59
 -10   1  -1  100.90    6.24
 -10   1   0   72.36    5.13
 -10   1   0   72.95    4.11
 -10   1   0   69.64    4.53
 -10   1   1    0.17    1.05
 -10   1   1    2.12    1.51
 -10   1   1    1.61    1.19
 -10   1   1    1.77    1.06
 -10   1   2  116.62    6.85
 -10   1   2  144.84    6.97
 -10   1   2  150.29    7.90
 -10   1   2  127.66    6.74
 -10   1   2  143.56    7.24
 -10   1   3   34.33    3.02
 -10   1   3   35.09    2.74
 -10   1   3   38.02    3.54
 -10   1   3   35.30    2.82
 -10   1   3   35.65    3.11
 -10   1   4   28.53    2.74
 -10   1   4   21.79    2.21
 -10   1   4   26.91    2.69
 -10   1   4   24.53    2.85
 -10   1   5   16.49    2.23
 -10   1   5   18.05    1.85
 -10   1   5   16.63    2.18
 -10   1   5   22.70    2.69
 -10   1   5   14.85    1.77
 -10   1   6    1.22    1.07
 -10   1   6    0.56    0.77
 -10   1   6    1.11    0.89
 -10   1   6    1.49    1.30
 -10   1   6    0.73    1.21
 -10   1   7   11.72    1.86
 -10   1   7    8.76    1.28
 -10   1   8   18.04    2.21
 -10   1   8   13.93    2.07
 -10   1   9   38.47    3.55
 -10   1  10    9.93    1.55
 -10   1  10   11.36    1.93
 -10   1  11    1.25    1.26
 -10   1  14    0.78    0.61
 -10   2 -14    5.12    0.85
 -10   2 -14    4.25    0.87
 -10   2 -13    3.16    0.82
 -10   2 -13    2.49    0.82
 -10   2 -12    1.33    0.85
 -10   2 -12    2.48    0.93
 -10   2 -11   48.39    3.04
 -10   2 -11   41.85    2.46
 -10   2 -11   48.27    3.08
 -10   2 -10   10.60    1.51
 -10   2 -10    9.82    1.22
 -10   2  -9    2.19    0.96
 -10   2  -9   -0.10    0.73
 -10   2  -8   14.44    1.81
 -10   2  -7    0.79    0.90
 -10   2  -7   -0.32    1.02
 -10   2  -7   -0.28    0.90
 -10   2  -6    6.85    1.35
 -10   2  -6    9.83    1.63
 -10   2  -5   21.00    2.33
 -10   2  -5   19.50    1.97
 -10   2  -4   10.02    1.75
 -10   2  -3  163.92    8.25
 -10   2  -2  160.20    8.18
 -10   2  -2  168.58    8.62
 -10   2  -1    5.47    1.73
 -10   2  -1    8.09    1.67
 -10   2   0  198.00    9.06
 -10   2   0  200.31    9.57
 -10   2   1  144.27    7.24
 -10   2   1  166.46    8.50
 -10   2   2   -0.85    0.93
 -10   2   2   -0.65    1.12
 -10   2   2    0.68    1.37
 -10   2   3   35.07    2.83
 -10   2   3   38.33    2.93
 -10   2   3   36.18    3.43
 -10   2   4   13.02    1.63
 -10   2   4   16.50    2.37
 -10   2   4   12.78    1.68
 -10   2   5    5.44    1.60
 -10   2   5    4.19    1.18
 -10   2   6    5.39    1.10
 -10   2   6    5.86    1.61
 -10   2   6    3.40    1.14
 -10   2   7    9.11    1.78
 -10   2   7    7.38    1.40
 -10   2   8    1.68    1.01
 -10   2   8    6.97    1.64
 -10   2   9    6.22    1.20
 -10   2   9    4.63    1.38
 -10   2  10    5.56    1.07
 -10   2  10    7.64    1.41
 -10   2  11    3.92    0.90
 -10   2  12    0.55    0.67
 -10   2  12    1.72    0.64
 -10   3 -14    1.43    0.48
 -10   3 -13   38.73    2.23
 -10   3 -12    1.13    0.70
 -10   3 -12    0.90    0.72
 -10   3 -11    4.42    1.00
 -10   3 -11    5.02    1.03
 -10   3 -10    0.57    0.52
 -10   3 -10    1.32    0.83
 -10   3  -9    0.47    0.78
 -10   3  -9   -0.33    0.63
 -10   3  -8    0.80    0.89
 -10   3  -7    1.43    0.99
 -10   3  -6   -0.46    1.01
 -10   3  -6    1.50    0.85
 -10   3  -5   36.82    2.77
 -10   3  -5   48.99    3.35
 -10   3  -4   12.19    1.83
 -10   3  -3   23.61    2.39
 -10   3  -2    3.07    1.28
 -10   3  -1   14.63    2.14
 -10   3  -1   18.11    2.17
 -10   3   0   56.19    4.00
 -10   3   0   70.98    4.58
 -10   3   1    3.47    1.52
 -10   3   1    5.26    1.36
 -10   3   2   69.24    4.77
 -10   3   3    8.04    1.78
 -10   3   4    5.43    1.23
 -10   3   4    8.96    1.81
 -10   3   5    4.78    1.58
 -10   3   5    5.40    1.13
 -10   3   6    3.45    1.38
 -10   3   7   18.54    2.29
 -10   3   8    6.25    1.51
 -10   3   9   20.48    2.27
 -10   3  10    3.88    1.13
 -10   3  11    0.45    0.83
 -10   3  12    0.69    0.61
 -10   4 -12    1.74    0.56
 -10   4 -11    1.02    0.62
 -10   4 -11    0.72    0.58
 -10   4 -10    6.65    0.99
 -10   4  -9    0.09    0.62
 -10   4  -9    0.74    0.47
 -10   4  -8   24.45    1.78
 -10   4  -8   28.00    2.10
 -10   4  -7    1.73    0.88
 -10   4  -6    7.66    1.32
 -10   4  -6    6.20    1.09
 -10   4  -5   -0.27    0.96
 -10   4  -4   12.00    1.65
 -10   4  -3    1.46    1.04
 -10   4  -2    5.84    1.38
 -10   4  -1    1.21    0.98
 -10   4   0    1.81    1.02
 -10   4   0    2.47    1.20
 -10   4   1    9.15    1.61
 -10   4   1    8.14    1.49
 -10   4   2    1.43    1.02
 -10   4   2   -0.69    1.09
 -10   4   3   18.46    2.01
 -10   4   3   20.75    2.31
 -10   4   4    0.69    1.05
 -10   4   5    1.88    0.82
 -10   4   5    1.34    1.08
 -10   4   6    5.65    1.44
 -10   4   7   25.62    2.45
 -10   4   8   21.17    2.14
 -10   4   9    5.08    1.21
 -10   4  10   23.84    2.03
 -10   4  11    0.63    0.64
 -10   4  12    0.60    0.50
 -10   5 -10   15.90    1.15
 -10   5  -9    3.88    0.65
 -10   5  -7    0.95    0.64
 -10   5  -7    1.08    0.49
 -10   5  -6   -0.18    0.65
 -10   5  -6    0.21    0.54
 -10   5  -5    5.03    1.05
 -10   5  -4   46.49    2.97
 -10   5  -3   10.34    1.42
 -10   5  -2   23.62    2.09
 -10   5  -1    6.34    1.21
 -10   5   0    0.73    0.82
 -10   5   1    3.14    1.03
 -10   5   2   17.87    1.86
 -10   5   2   15.33    1.77
 -10   5   3    1.10    0.79
 -10   5   3    0.76    0.83
 -10   5   4    9.27    1.41
 -10   5   4    9.93    1.29
 -10   5   5    1.99    0.90
 -10   5   6   13.01    1.56
 -10   5   7    0.22    0.70
 -10   5   8    2.55    0.82
 -10   5   9    3.22    0.87
 -10   5  10    4.57    0.77
 -10   5  11    0.32    0.39
 -10   6  -7    0.32    0.35
 -10   6  -5   -0.06    0.42
 -10   6  -4    7.93    0.95
 -10   6  -3    3.39    0.83
 -10   6  -2    0.73    0.63
 -10   6  -1    0.42    0.64
 -10   6   0    8.06    1.11
 -10   6   1    0.60    0.65
 -10   6   2    1.57    0.64
 -10   6   3    0.54    0.59
 -10   6   4    0.07    0.55
  -9 -10 -11   36.85    2.04
  -9 -10 -10   16.69    1.35
  -9 -10  -9    0.62    0.68
  -9 -10  -8   12.40    1.35
  -9 -10  -7    3.77    0.92
  -9 -10  -6    2.94    0.91
  -9 -10  -5    0.31    0.61
  -9 -10  -5    1.23    0.81
  -9 -10  -4   25.45    1.86
  -9 -10  -4   23.72    1.66
  -9 -10  -4   19.48    1.75
  -9 -10  -3   12.57    1.22
  -9 -10  -3   10.96    1.28
  -9 -10  -2    2.49    0.70
  -9 -10  -2    1.06    0.71
  -9 -10  -1   -0.14    0.53
  -9 -10  -1   -0.17    0.65
  -9 -10   0    3.41    0.72
  -9 -10   0    3.30    0.83
  -9 -10   1    4.02    0.69
  -9 -10   1    4.45    0.82
  -9 -10   2    1.25    0.52
  -9  -9 -13   -0.24    0.54
  -9  -9 -11   -0.10    0.86
  -9  -9 -10    1.22    0.87
  -9  -9  -9    1.34    0.99
  -9  -9  -8    2.20    1.06
  -9  -9  -7   11.46    1.63
  -9  -9  -6   19.72    1.99
  -9  -9  -6   22.09    2.18
  -9  -9  -6   21.51    1.77
  -9  -9  -5    5.89    1.36
  -9  -9  -5    5.50    1.27
  -9  -9  -4    0.33    0.77
  -9  -9  -4    0.69    0.98
  -9  -9  -4    0.54    0.98
  -9  -9  -3    1.43    1.03
  -9  -9  -3    0.80    0.85
  -9  -9  -3    2.39    1.03
  -9  -9  -2   19.69    2.03
  -9  -9  -2   16.78    1.74
  -9  -9  -2   15.10    1.84
  -9  -9  -1   23.50    2.21
  -9  -9  -1   20.50    1.94
  -9  -9   0   -0.11    0.82
  -9  -9   0    0.81    1.02
  -9  -9   1   18.11    1.78
  -9  -9   1   21.04    2.02
  -9  -9   2    0.70    0.86
  -9  -9   2    0.58    0.71
  -9  -9   3    1.23    0.71
  -9  -9   3   -0.62    0.72
  -9  -9   4    0.60    0.63
  -9  -8 -14    1.50    0.81
  -9  -8 -13    8.19    1.37
  -9  -8 -13    7.99    1.09
  -9  -8 -12   21.02    1.89
  -9  -8 -12   23.04    2.19
  -9  -8 -11    7.09    1.25
  -9  -8 -11    5.77    1.33
  -9  -8 -11    6.79    1.31
  -9  -8 -10    1.44    0.97
  -9  -8 -10    2.29    1.11
  -9  -8 -10    2.65    1.20
  -9  -8  -9    1.36    0.96
  -9  -8  -9    0.16    1.07
  -9  -8  -8    2.01    1.01
  -9  -8  -8    0.33    1.09
  -9  -8  -7   -1.13    1.11
  -9  -8  -7   -1.22    1.04
  -9  -8  -7    0.51    1.08
  -9  -8  -6    0.12    0.81
  -9  -8  -6    0.16    1.14
  -9  -8  -6    1.40    1.16
  -9  -8  -5   87.29    5.33
  -9  -8  -5   92.36    5.35
  -9  -8  -4   32.29    2.99
  -9  -8  -4   32.42    2.68
  -9  -8  -4   31.55    2.90
  -9  -8  -3   40.75    3.03
  -9  -8  -3   39.03    3.25
  -9  -8  -3   39.10    3.23
  -9  -8  -2   -0.33    1.13
  -9  -8  -2   -0.15    0.87
  -9  -8  -2    1.84    1.32
  -9  -8  -1    1.28    1.24
  -9  -8  -1    0.94    1.12
  -9  -8  -1    0.30    0.93
  -9  -8   0    5.89    1.52
  -9  -8   0    8.72    1.59
  -9  -8   0    7.76    1.41
  -9  -8   1    6.10    1.34
  -9  -8   1    5.15    1.49
  -9  -8   2    0.81    0.98
  -9  -8   2    0.48    0.95
  -9  -8   3    2.23    0.86
  -9  -8   3   -0.15    0.94
  -9  -8   3    0.88    0.89
  -9  -8   4    0.33    0.71
  -9  -8   4   -0.53    0.89
  -9  -8   4   -0.23    0.76
  -9  -8   5   22.90    1.87
  -9  -8   5   19.70    1.83
  -9  -8   6    0.64    0.70
  -9  -8   6    1.18    0.71
  -9  -8   7   25.53    1.73
  -9  -8   7   19.80    1.54
  -9  -7 -18    1.79    0.64
  -9  -7 -17    7.25    1.07
  -9  -7 -16   13.18    1.31
  -9  -7 -16   12.45    1.48
  -9  -7 -15    2.09    0.86
  -9  -7 -15    0.25    0.86
  -9  -7 -14    5.99    1.18
  -9  -7 -14    5.20    1.30
  -9  -7 -13   15.07    1.72
  -9  -7 -13   12.14    1.84
  -9  -7 -12   13.80    1.73
  -9  -7 -12   10.39    1.52
  -9  -7 -12   11.67    1.81
  -9  -7 -11   58.71    3.68
  -9  -7 -11   54.72    3.91
  -9  -7 -10    2.87    1.19
  -9  -7 -10    2.61    1.20
  -9  -7 -10    3.03    1.33
  -9  -7  -9   -0.44    1.04
  -9  -7  -9   -0.18    1.17
  -9  -7  -9   -0.73    1.27
  -9  -7  -8    3.87    1.26
  -9  -7  -8    7.15    1.68
  -9  -7  -8    5.22    1.52
  -9  -7  -8    2.57    1.25
  -9  -7  -7    0.45    1.02
  -9  -7  -7   -0.38    0.91
  -9  -7  -7    0.73    1.20
  -9  -7  -7    0.18    1.16
  -9  -7  -7    1.36    1.24
  -9  -7  -6   38.91    3.02
  -9  -7  -6   44.99    3.21
  -9  -7  -6   47.67    3.31
  -9  -7  -6   39.81    3.42
  -9  -7  -6   42.07    3.08
  -9  -7  -6   45.01    3.50
  -9  -7  -6   46.48    3.68
  -9  -7  -5   15.36    1.92
  -9  -7  -5   12.67    1.80
  -9  -7  -5   17.71    2.38
  -9  -7  -5   15.48    2.29
  -9  -7  -5   13.43    2.03
  -9  -7  -4   23.28    2.42
  -9  -7  -4   25.43    2.46
  -9  -7  -4   29.60    2.94
  -9  -7  -4   30.79    2.98
  -9  -7  -3   50.90    3.53
  -9  -7  -3   41.96    3.41
  -9  -7  -3   49.94    3.33
  -9  -7  -3   55.35    3.79
  -9  -7  -3   56.53    4.20
  -9  -7  -3   53.61    3.98
  -9  -7  -2    3.20    1.01
  -9  -7  -2    2.05    1.20
  -9  -7  -2    1.53    1.20
  -9  -7  -2    3.71    1.52
  -9  -7  -2    3.19    1.46
  -9  -7  -1   22.67    2.70
  -9  -7  -1   29.19    2.80
  -9  -7  -1   26.47    2.62
  -9  -7   0    0.69    0.94
  -9  -7   0    0.63    1.28
  -9  -7   0   -0.18    1.30
  -9  -7   0    1.72    1.23
  -9  -7   1   -0.34    1.18
  -9  -7   1    0.81    1.32
  -9  -7   1    2.07    1.40
  -9  -7   2   42.86    3.65
  -9  -7   2   50.36    3.58
  -9  -7   3   47.37    3.63
  -9  -7   3   46.95    3.72
  -9  -7   3   50.44    3.53
  -9  -7   4    1.06    1.11
  -9  -7   4    3.17    1.25
  -9  -7   4    2.52    1.15
  -9  -7   5    0.14    0.87
  -9  -7   6    2.42    1.03
  -9  -7   6    2.85    1.04
  -9  -7   7    1.43    0.76
  -9  -7   8    0.71    0.60
  -9  -7  10    6.76    1.06
  -9  -7  11   11.42    1.12
  -9  -6 -19    3.42    0.76
  -9  -6 -18    8.49    0.92
  -9  -6 -18    8.97    1.22
  -9  -6 -17    0.08    0.71
  -9  -6 -17    0.80    0.83
  -9  -6 -16    5.61    1.08
  -9  -6 -16    7.54    1.39
  -9  -6 -15   -0.34    0.85
  -9  -6 -15    0.15    1.03
  -9  -6 -14   55.94    3.46
  -9  -6 -14   51.09    3.72
  -9  -6 -13    4.55    1.25
  -9  -6 -13    4.32    1.45
  -9  -6 -12    4.71    1.34
  -9  -6 -12    4.96    1.53
  -9  -6 -12    3.60    1.43
  -9  -6 -12    3.50    1.14
  -9  -6 -11   31.83    2.67
  -9  -6 -11   24.65    2.33
  -9  -6 -11   29.80    3.10
  -9  -6 -11   32.26    3.02
  -9  -6 -11   27.30    2.53
  -9  -6 -10   14.69    1.96
  -9  -6 -10   16.37    1.86
  -9  -6 -10   13.87    2.14
  -9  -6  -9   11.57    1.77
  -9  -6  -9   13.20    1.89
  -9  -6  -9   11.97    2.09
  -9  -6  -8   48.27    3.50
  -9  -6  -8   45.87    3.37
  -9  -6  -8   49.82    3.83
  -9  -6  -8   44.04    3.63
  -9  -6  -7   -0.49    1.13
  -9  -6  -7   -0.16    1.19
  -9  -6  -7   -0.40    1.24
  -9  -6  -7    0.54    0.84
  -9  -6  -7    0.20    1.26
  -9  -6  -7    1.40    1.28
  -9  -6  -6   41.82    3.30
  -9  -6  -6   52.16    3.52
  -9  -6  -6   50.22    3.74
  -9  -6  -6   45.80    3.82
  -9  -6  -6   48.48    3.84
  -9  -6  -5   19.06    2.28
  -9  -6  -5   23.47    2.42
  -9  -6  -5   22.12    2.72
  -9  -6  -5   22.42    2.30
  -9  -6  -4   12.38    1.96
  -9  -6  -4   14.05    2.22
  -9  -6  -4   16.09    2.40
  -9  -6  -3    0.43    1.00
  -9  -6  -3    0.60    1.16
  -9  -6  -3   -0.16    1.11
  -9  -6  -3    0.23    1.25
  -9  -6  -3   -1.07    1.42
  -9  -6  -3    0.70    1.12
  -9  -6  -3    1.72    1.22
  -9  -6  -2    6.24    1.31
  -9  -6  -2    8.46    1.51
  -9  -6  -2    4.15    1.55
  -9  -6  -2    5.95    1.74
  -9  -6  -2    4.52    1.48
  -9  -6  -2    7.52    1.89
  -9  -6  -1    2.14    1.15
  -9  -6  -1    2.73    1.06
  -9  -6  -1    2.35    1.36
  -9  -6  -1    2.95    1.29
  -9  -6  -1    3.76    1.60
  -9  -6  -1    4.54    1.67
  -9  -6   0    7.92    1.51
  -9  -6   0    7.66    1.81
  -9  -6   0    6.74    1.86
  -9  -6   0    7.43    1.63
  -9  -6   0    6.12    1.76
  -9  -6   1    6.29    1.57
  -9  -6   1    2.89    1.51
  -9  -6   1    9.82    1.74
  -9  -6   1    6.82    1.75
  -9  -6   1    7.09    1.89
  -9  -6   2    0.18    1.06
  -9  -6   2    0.78    0.91
  -9  -6   2   -0.55    1.20
  -9  -6   2    0.42    1.26
  -9  -6   3    0.36    1.06
  -9  -6   3    0.54    1.17
  -9  -6   3    1.62    1.33
  -9  -6   4    8.93    1.75
  -9  -6   4   12.36    1.92
  -9  -6   4   11.69    2.19
  -9  -6   5   22.48    2.35
  -9  -6   5   23.36    2.76
  -9  -6   5   22.14    2.39
  -9  -6   6    8.93    1.49
  -9  -6   6    7.59    1.79
  -9  -6   6    9.70    1.53
  -9  -6   6    7.19    1.43
  -9  -6   7    2.73    1.05
  -9  -6   7    3.29    1.32
  -9  -6   7    2.33    0.95
  -9  -6   8   17.58    1.72
  -9  -6   8   25.01    2.64
  -9  -6   9   10.88    1.80
  -9  -6  10    2.88    1.14
  -9  -6  11   16.81    1.88
  -9  -6  13    4.89    0.81
  -9  -5 -20    1.15    0.52
  -9  -5 -19    3.75    0.60
  -9  -5 -19    4.26    0.93
  -9  -5 -18    0.42    0.58
  -9  -5 -18    0.23    0.81
  -9  -5 -17   23.31    2.17
  -9  -5 -16    0.54    0.85
  -9  -5 -16    2.64    1.17
  -9  -5 -15   19.42    1.90
  -9  -5 -15   14.16    2.00
  -9  -5 -14    6.63    1.40
  -9  -5 -14    8.05    1.65
  -9  -5 -13  131.19    6.78
  -9  -5 -13  130.48    6.33
  -9  -5 -13  149.11    7.51
  -9  -5 -12   64.78    4.11
  -9  -5 -12   62.14    3.78
  -9  -5 -12   60.53    4.52
  -9  -5 -12   71.06    4.68
  -9  -5 -11   16.51    2.06
  -9  -5 -11   12.79    1.84
  -9  -5 -10  112.50    5.98
  -9  -5 -10   97.16    5.47
  -9  -5 -10  110.76    6.36
  -9  -5 -10  100.71    5.76
  -9  -5  -9    1.98    1.18
  -9  -5  -9    1.89    1.32
  -9  -5  -9    1.27    1.20
  -9  -5  -9    1.08    1.40
  -9  -5  -8    5.02    1.55
  -9  -5  -8    2.37    1.31
  -9  -5  -8    2.34    1.52
  -9  -5  -7    3.10    1.35
  -9  -5  -7    4.64    1.45
  -9  -5  -7    1.94    1.19
  -9  -5  -7    2.33    1.49
  -9  -5  -7    3.54    1.42
  -9  -5  -7    3.06    1.05
  -9  -5  -7    2.42    1.44
  -9  -5  -6   46.50    3.70
  -9  -5  -6   52.17    3.58
  -9  -5  -6   42.64    3.30
  -9  -5  -6   43.18    3.81
  -9  -5  -6   39.28    3.07
  -9  -5  -6   48.10    3.80
  -9  -5  -5   16.26    2.24
  -9  -5  -5   14.55    1.95
  -9  -5  -5   17.45    2.13
  -9  -5  -5   15.07    2.22
  -9  -5  -5   18.20    2.48
  -9  -5  -5   17.15    1.98
  -9  -5  -5   14.28    2.27
  -9  -5  -4   29.63    2.71
  -9  -5  -4   29.51    3.03
  -9  -5  -4   31.73    3.05
  -9  -5  -4   31.12    2.91
  -9  -5  -4   28.99    3.03
  -9  -5  -4   31.54    3.21
  -9  -5  -4   23.56    2.46
  -9  -5  -3    9.79    1.89
  -9  -5  -3    8.89    1.81
  -9  -5  -3    6.13    1.51
  -9  -5  -3    7.21    1.46
  -9  -5  -3   10.03    2.07
  -9  -5  -3    8.09    1.90
  -9  -5  -3    8.99    1.67
  -9  -5  -2   33.89    3.31
  -9  -5  -2   29.60    2.73
  -9  -5  -2   33.66    3.22
  -9  -5  -2   30.46    2.62
  -9  -5  -2   36.01    3.41
  -9  -5  -2   38.03    3.52
  -9  -5  -2   27.89    2.68
  -9  -5  -2   29.36    2.77
  -9  -5  -1    6.02    1.81
  -9  -5  -1    8.49    1.61
  -9  -5  -1    6.59    1.88
  -9  -5  -1    7.00    1.37
  -9  -5  -1    6.55    1.62
  -9  -5  -1    3.26    1.70
  -9  -5  -1    3.94    1.58
  -9  -5  -1    5.64    1.42
  -9  -5   0   83.94    5.53
  -9  -5   0   89.41    5.82
  -9  -5   0   88.97    5.08
  -9  -5   0   87.01    4.70
  -9  -5   0   91.31    5.73
  -9  -5   0   88.08    5.68
  -9  -5   0   89.65    5.47
  -9  -5   1   19.72    2.79
  -9  -5   1   24.78    2.85
  -9  -5   1   29.52    3.08
  -9  -5   1   26.06    3.02
  -9  -5   1   26.36    2.70
  -9  -5   2    4.63    1.52
  -9  -5   2    4.40    1.56
  -9  -5   2    4.62    1.44
  -9  -5   2    7.68    2.01
  -9  -5   2    3.94    1.57
  -9  -5   3    2.56    1.40
  -9  -5   3    2.91    1.07
  -9  -5   3    1.76    1.41
  -9  -5   3    4.13    1.77
  -9  -5   3    2.09    1.39
  -9  -5   3    3.58    1.49
  -9  -5   4    5.04    1.73
  -9  -5   4    2.39    1.40
  -9  -5   4    4.30    1.16
  -9  -5   4    3.62    1.76
  -9  -5   4    4.66    1.52
  -9  -5   5    4.42    1.55
  -9  -5   5    4.46    1.60
  -9  -5   5    3.51    1.36
  -9  -5   5    6.67    1.65
  -9  -5   5    2.05    1.51
  -9  -5   6   -0.94    1.15
  -9  -5   6    0.50    1.00
  -9  -5   6   -0.25    1.37
  -9  -5   7   70.50    4.73
  -9  -5   7   63.04    4.82
  -9  -5   7   57.96    3.87
  -9  -5   8    3.45    1.64
  -9  -5   8    3.79    1.04
  -9  -5   9    4.06    1.50
  -9  -5  10    0.39    1.24
  -9  -5  11    8.45    1.37
  -9  -5  11    8.84    1.57
  -9  -5  12    8.62    1.50
  -9  -5  13   -0.23    0.81
  -9  -4 -20    8.16    1.03
  -9  -4 -19    5.44    0.76
  -9  -4 -19    7.60    1.18
  -9  -4 -18   52.05    2.89
  -9  -4 -18   55.57    3.45
  -9  -4 -17   -0.60    1.01
  -9  -4 -16    3.35    1.05
  -9  -4 -16    5.41    1.45
  -9  -4 -15   -0.13    0.90
  -9  -4 -15    0.19    1.18
  -9  -4 -14   -0.10    0.75
  -9  -4 -14    1.31    1.14
  -9  -4 -14    1.40    1.41
  -9  -4 -13    1.01    0.88
  -9  -4 -13    2.53    1.44
  -9  -4 -12    6.44    1.27
  -9  -4 -12   10.66    1.95
  -9  -4 -11    1.69    1.26
  -9  -4 -11    3.32    1.36
  -9  -4 -10    3.22    1.24
  -9  -4 -10    3.11    1.28
  -9  -4 -10    4.22    1.69
  -9  -4 -10    1.87    1.16
  -9  -4  -9  103.09    5.77
  -9  -4  -9  101.84    5.51
  -9  -4  -9   93.91    5.58
  -9  -4  -9  102.25    6.15
  -9  -4  -8   37.95    3.12
  -9  -4  -8   39.37    3.21
  -9  -4  -8   41.73    3.38
  -9  -4  -8   40.89    3.57
  -9  -4  -7  129.90    6.69
  -9  -4  -7  116.94    6.89
  -9  -4  -7  134.87    6.83
  -9  -4  -6    4.10    1.38
  -9  -4  -6    4.66    1.34
  -9  -4  -6    5.83    1.65
  -9  -4  -6    5.13    1.63
  -9  -4  -6    4.39    1.16
  -9  -4  -5    0.22    1.10
  -9  -4  -5    0.34    1.05
  -9  -4  -5   -0.50    1.11
  -9  -4  -5   -0.21    1.23
  -9  -4  -5   -0.62    0.94
  -9  -4  -5   -0.45    1.26
  -9  -4  -5   -0.21    1.35
  -9  -4  -5    1.36    1.25
  -9  -4  -4    0.87    1.26
  -9  -4  -4    0.51    1.11
  -9  -4  -4   -0.23    1.25
  -9  -4  -4    0.21    1.44
  -9  -4  -4    0.23    1.36
  -9  -4  -4    0.92    1.14
  -9  -4  -4   -0.16    0.85
  -9  -4  -3   13.14    1.85
  -9  -4  -3   11.59    2.13
  -9  -4  -3   12.18    2.07
  -9  -4  -3   13.48    2.27
  -9  -4  -3   13.91    1.92
  -9  -4  -3   11.19    1.82
  -9  -4  -3   10.56    2.01
  -9  -4  -2  132.11    7.82
  -9  -4  -2  137.39    7.21
  -9  -4  -2  141.29    7.83
  -9  -4  -2  145.65    8.02
  -9  -4  -2  146.03    7.11
  -9  -4  -2  167.07    8.24
  -9  -4  -2  140.16    7.21
  -9  -4  -2  137.32    7.73
  -9  -4  -1   39.87    3.75
  -9  -4  -1   40.01    3.75
  -9  -4  -1   45.21    3.81
  -9  -4  -1   37.79    2.91
  -9  -4  -1   41.90    3.20
  -9  -4  -1   42.83    3.70
  -9  -4  -1   35.12    2.88
  -9  -4  -1   40.95    3.71
  -9  -4  -1   37.59    3.24
  -9  -4   0  140.20    8.24
  -9  -4   0  163.82    8.57
  -9  -4   0  160.82    8.32
  -9  -4   0  148.18    7.43
  -9  -4   0  150.12    7.10
  -9  -4   0  139.17    7.06
  -9  -4   0  150.68    8.15
  -9  -4   0  144.97    7.69
  -9  -4   0  156.75    8.25
  -9  -4   1    2.09    1.42
  -9  -4   1    1.25    1.08
  -9  -4   1    2.06    0.89
  -9  -4   1    2.63    1.42
  -9  -4   1    0.39    1.15
  -9  -4   1   -0.22    1.36
  -9  -4   2   20.74    2.84
  -9  -4   2   24.51    2.92
  -9  -4   2   31.63    2.93
  -9  -4   2   28.74    3.29
  -9  -4   2   24.60    2.71
  -9  -4   3   19.88    2.68
  -9  -4   3   15.38    1.90
  -9  -4   3   12.51    2.36
  -9  -4   3   19.35    2.43
  -9  -4   3   23.45    2.98
  -9  -4   4  102.72    6.46
  -9  -4   4   93.34    6.14
  -9  -4   4   98.21    5.10
  -9  -4   4   83.85    6.16
  -9  -4   4  105.88    5.87
  -9  -4   4   88.47    5.63
  -9  -4   5   49.51    4.23
  -9  -4   5   44.87    3.01
  -9  -4   5   46.12    4.07
  -9  -4   5   45.13    3.61
  -9  -4   5   47.70    4.29
  -9  -4   6   33.22    3.40
  -9  -4   6   37.01    3.51
  -9  -4   6   35.91    3.63
  -9  -4   6   28.70    2.81
  -9  -4   7    2.26    1.35
  -9  -4   7    2.82    1.56
  -9  -4   7    1.31    1.38
  -9  -4   7    1.66    1.05
  -9  -4   8   -0.24    1.07
  -9  -4   8   -0.23    1.17
  -9  -4   8    0.50    1.41
  -9  -4   9    3.77    1.34
  -9  -4   9    1.27    1.24
  -9  -4   9   -0.48    1.25
  -9  -4  10    1.16    1.26
  -9  -4  10    0.88    1.32
  -9  -4  11    3.45    1.29
  -9  -4  11    1.38    1.25
  -9  -4  12   36.36    2.92
  -9  -4  12   39.74    3.22
  -9  -4  13    5.64    1.21
  -9  -4  13    6.18    1.31
  -9  -4  14   38.18    2.64
  -9  -4  15    3.44    0.62
  -9  -3 -21    1.59    0.50
  -9  -3 -20    3.07    0.82
  -9  -3 -19    4.32    0.70
  -9  -3 -19    5.16    1.03
  -9  -3 -18   11.28    1.24
  -9  -3 -18   12.50    1.65
  -9  -3 -17   -0.47    1.06
  -9  -3 -16   95.89    4.92
  -9  -3 -16   91.44    5.46
  -9  -3 -15   42.91    2.57
  -9  -3 -15   51.48    3.28
  -9  -3 -14   33.89    2.42
  -9  -3 -14   43.04    3.05
  -9  -3 -14   43.41    3.51
  -9  -3 -13    2.67    0.95
  -9  -3 -13    1.57    1.12
  -9  -3 -13    3.03    1.50
  -9  -3 -12    7.12    1.45
  -9  -3 -12    5.26    1.15
  -9  -3 -12    4.23    1.61
  -9  -3 -11   12.56    1.64
  -9  -3 -11   13.57    1.95
  -9  -3 -11   18.69    2.47
  -9  -3 -10    4.22    1.31
  -9  -3 -10    4.04    1.59
  -9  -3  -9   50.23    3.54
  -9  -3  -9   57.94    3.91
  -9  -3  -9   48.92    4.02
  -9  -3  -8  212.86    9.87
  -9  -3  -8  201.73    9.58
  -9  -3  -7    7.58    1.63
  -9  -3  -7    7.48    1.73
  -9  -3  -7    7.89    1.55
  -9  -3  -7    7.72    1.73
  -9  -3  -6    0.67    1.21
  -9  -3  -6    3.82    1.33
  -9  -3  -6    2.76    1.47
  -9  -3  -6    2.40    1.34
  -9  -3  -6    1.13    1.37
  -9  -3  -6    0.80    1.30
  -9  -3  -5   16.70    2.31
  -9  -3  -5   18.01    2.19
  -9  -3  -5   13.86    2.28
  -9  -3  -5   13.88    2.00
  -9  -3  -5   13.92    2.05
  -9  -3  -4  214.11   10.46
  -9  -3  -4  211.54   10.50
  -9  -3  -4  210.44    9.87
  -9  -3  -4  213.98   10.01
  -9  -3  -4  204.30   10.21
  -9  -3  -3  227.69   11.40
  -9  -3  -3  240.55   11.63
  -9  -3  -3  244.34   11.58
  -9  -3  -3  255.06   11.06
  -9  -3  -3  222.43   10.62
  -9  -3  -3  241.21   11.37
  -9  -3  -3  225.24   10.77
  -9  -3  -3  257.34   11.75
  -9  -3  -2   13.20    2.24
  -9  -3  -2   20.76    2.27
  -9  -3  -2   16.70    2.48
  -9  -3  -2   18.15    2.65
  -9  -3  -2   11.43    1.73
  -9  -3  -2   11.49    2.14
  -9  -3  -2   15.78    1.96
  -9  -3  -1  143.86    7.98
  -9  -3  -1  134.76    6.89
  -9  -3  -1  140.46    7.94
  -9  -3  -1  159.54    8.29
  -9  -3  -1  155.93    7.41
  -9  -3  -1  137.21    6.93
  -9  -3  -1  132.47    7.28
  -9  -3  -1  145.76    7.86
  -9  -3   0    7.06    1.83
  -9  -3   0    5.50    1.24
  -9  -3   0    7.41    1.51
  -9  -3   0    8.22    2.04
  -9  -3   0    6.55    1.78
  -9  -3   0    5.98    1.71
  -9  -3   0    6.17    1.48
  -9  -3   1  140.98    7.88
  -9  -3   1  121.19    6.29
  -9  -3   1  132.14    6.82
  -9  -3   1  147.83    7.95
  -9  -3   1  145.72    7.97
  -9  -3   1  122.22    7.00
  -9  -3   1  152.60    7.67
  -9  -3   2    3.97    1.58
  -9  -3   2    6.07    1.91
  -9  -3   3    3.48    1.55
  -9  -3   3    1.80    1.63
  -9  -3   3    1.18    1.06
  -9  -3   3    0.41    1.06
  -9  -3   3    4.03    1.86
  -9  -3   4  116.22    6.99
  -9  -3   4  109.51    5.59
  -9  -3   4  103.94    6.68
  -9  -3   4   94.99    5.98
  -9  -3   4  110.49    6.90
  -9  -3   5    2.19    1.63
  -9  -3   5   -0.26    1.59
  -9  -3   5    0.38    0.97
  -9  -3   5    1.90    1.55
  -9  -3   5    0.37    1.05
  -9  -3   6   14.61    2.39
  -9  -3   6   15.18    1.66
  -9  -3   6   14.46    2.53
  -9  -3   6   17.81    2.70
  -9  -3   7    9.31    2.04
  -9  -3   7    5.98    1.84
  -9  -3   7    8.49    1.98
  -9  -3   8    8.50    1.87
  -9  -3   8    7.09    1.99
  -9  -3   8    9.20    1.99
  -9  -3   8    5.92    1.82
  -9  -3   9    3.92    1.50
  -9  -3   9   -0.49    1.39
  -9  -3   9    0.23    1.34
  -9  -3   9    1.96    1.50
  -9  -3  10    2.30    1.37
  -9  -3  10    0.21    1.15
  -9  -3  10    0.69    1.41
  -9  -3  10    3.67    1.49
  -9  -3  11   91.32    5.49
  -9  -3  11   89.53    5.56
  -9  -3  11   81.89    5.18
  -9  -3  11   79.29    5.31
  -9  -3  12   15.91    2.20
  -9  -3  12   14.08    2.04
  -9  -3  13   33.53    2.81
  -9  -3  13   24.47    2.52
  -9  -3  14    2.65    1.05
  -9  -3  14    1.53    0.99
  -9  -3  15    7.90    1.21
  -9  -3  16    0.92    0.52
  -9  -2 -21    6.80    0.77
  -9  -2 -20   10.70    1.27
  -9  -2 -19    0.38    0.52
  -9  -2 -19    0.44    0.79
  -9  -2 -18   22.81    1.69
  -9  -2 -18   20.25    2.12
  -9  -2 -17   35.27    2.88
  -9  -2 -16    7.93    1.27
  -9  -2 -16    8.33    1.64
  -9  -2 -15   -0.39    0.94
  -9  -2 -15   -0.39    1.22
  -9  -2 -14   48.96    2.95
  -9  -2 -14   56.25    4.07
  -9  -2 -14   55.48    3.61
  -9  -2 -14   59.78    4.24
  -9  -2 -13   28.31    2.54
  -9  -2 -13   21.12    2.51
  -9  -2 -13   21.75    1.92
  -9  -2 -13   24.77    2.81
  -9  -2 -12   16.91    2.30
  -9  -2 -12   18.63    2.17
  -9  -2 -12   19.39    1.87
  -9  -2 -12   23.42    2.69
  -9  -2 -11   10.34    1.50
  -9  -2 -11   10.78    1.83
  -9  -2 -11   14.20    1.91
  -9  -2 -11   11.48    2.11
  -9  -2 -10   40.83    3.19
  -9  -2 -10   41.63    3.59
  -9  -2  -9    8.63    1.69
  -9  -2  -9    7.25    1.81
  -9  -2  -8   55.65    3.80
  -9  -2  -8   60.92    4.11
  -9  -2  -7    1.49    1.15
  -9  -2  -7   -0.18    1.15
  -9  -2  -7   -0.21    1.26
  -9  -2  -7    0.41    1.17
  -9  -2  -6  145.61    8.16
  -9  -2  -6  156.77    8.24
  -9  -2  -6  159.38    7.84
  -9  -2  -6  155.62    7.84
  -9  -2  -6  160.09    8.09
  -9  -2  -5   96.48    5.96
  -9  -2  -5   94.47    5.48
  -9  -2  -5   97.47    5.95
  -9  -2  -5  101.93    5.59
  -9  -2  -5   91.46    5.54
  -9  -2  -4  268.44   12.93
  -9  -2  -4  288.13   13.05
  -9  -2  -4  297.28   12.59
  -9  -2  -4  265.02   12.27
  -9  -2  -4  275.69   12.42
  -9  -2  -3  234.97   11.70
  -9  -2  -3  265.44   11.52
  -9  -2  -3  253.51   11.98
  -9  -2  -3  255.30   12.04
  -9  -2  -3  244.21   11.20
  -9  -2  -2   20.72    2.17
  -9  -2  -2   18.46    2.53
  -9  -2  -2   20.20    2.32
  -9  -2  -2   14.95    1.92
  -9  -2  -1    9.85    1.57
  -9  -2  -1   12.59    1.86
  -9  -2  -1    8.99    2.03
  -9  -2  -1   14.72    2.32
  -9  -2   0  266.74   12.89
  -9  -2   0  264.48   11.74
  -9  -2   0  284.13   13.13
  -9  -2   0  286.27   13.12
  -9  -2   0  271.97   12.20
  -9  -2   1   66.79    5.00
  -9  -2   1   75.12    5.25
  -9  -2   1   78.85    5.30
  -9  -2   1   67.22    4.41
  -9  -2   1   73.53    4.10
  -9  -2   1   71.49    4.98
  -9  -2   2   15.56    2.36
  -9  -2   2   17.83    2.69
  -9  -2   2   13.60    2.14
  -9  -2   2   15.45    2.43
  -9  -2   2   16.32    2.00
  -9  -2   3   52.06    4.37
  -9  -2   3   51.52    4.42
  -9  -2   3   50.57    4.08
  -9  -2   4   35.57    3.60
  -9  -2   4   36.00    3.81
  -9  -2   4   37.98    2.84
  -9  -2   4   31.54    3.48
  -9  -2   4   34.50    3.15
  -9  -2   4   34.93    3.58
  -9  -2   5   35.15    3.55
  -9  -2   5   31.18    3.46
  -9  -2   5   36.29    3.83
  -9  -2   5   29.09    2.94
  -9  -2   5   35.22    2.64
  -9  -2   5   27.18    3.26
  -9  -2   6   25.55    3.05
  -9  -2   6   22.18    3.09
  -9  -2   6   21.59    2.44
  -9  -2   6   21.49    1.98
  -9  -2   6   23.55    3.10
  -9  -2   6   19.25    2.72
  -9  -2   7   27.11    3.11
  -9  -2   7   22.81    3.20
  -9  -2   7   19.88    2.23
  -9  -2   7   21.07    2.96
  -9  -2   7   29.99    3.19
  -9  -2   8   45.20    4.14
  -9  -2   8   50.69    4.48
  -9  -2   8   49.83    4.42
  -9  -2   8   46.39    4.12
  -9  -2   9    5.46    1.63
  -9  -2   9    0.26    1.43
  -9  -2   9    1.07    1.57
  -9  -2   9    1.19    1.32
  -9  -2  10    0.49    1.16
  -9  -2  10   -0.25    1.37
  -9  -2  10   -0.22    1.20
  -9  -2  11   47.83    3.87
  -9  -2  11   42.04    3.87
  -9  -2  12   -0.42    1.08
  -9  -2  12    1.05    1.29
  -9  -2  13    6.17    1.60
  -9  -2  14    3.51    1.18
  -9  -2  14    4.20    1.10
  -9  -2  15   -0.13    0.87
  -9  -2  16    8.92    1.23
  -9  -2  17    0.62    0.47
  -9  -1 -20   22.77    1.68
  -9  -1 -19    1.63    0.46
  -9  -1 -19    3.34    0.98
  -9  -1 -18    5.96    0.89
  -9  -1 -18    7.09    1.36
  -9  -1 -18    7.86    1.35
  -9  -1 -17   10.84    1.28
  -9  -1 -17   10.91    1.65
  -9  -1 -16   27.12    2.61
  -9  -1 -15   46.87    3.61
  -9  -1 -15   45.16    3.12
  -9  -1 -15   54.40    3.84
  -9  -1 -14  123.69    5.94
  -9  -1 -14  109.70    6.27
  -9  -1 -14  103.52    5.05
  -9  -1 -14  116.42    6.45
  -9  -1 -13    2.17    1.22
  -9  -1 -13    0.40    0.70
  -9  -1 -13    1.55    1.09
  -9  -1 -13    1.49    1.37
  -9  -1 -12   18.07    2.21
  -9  -1 -12   15.77    1.65
  -9  -1 -12   15.35    1.94
  -9  -1 -12   14.25    2.22
  -9  -1 -11   15.68    2.17
  -9  -1 -11   18.67    1.89
  -9  -1 -11   18.66    2.26
  -9  -1 -11   23.26    2.66
  -9  -1 -10   48.12    3.29
  -9  -1 -10   48.65    3.60
  -9  -1 -10   53.70    3.80
  -9  -1 -10   38.63    3.40
  -9  -1 -10   46.26    3.88
  -9  -1  -9  140.60    7.28
  -9  -1  -9  149.85    7.33
  -9  -1  -8  264.80   11.57
  -9  -1  -8  265.86   11.31
  -9  -1  -8  262.91   11.86
  -9  -1  -7    9.28    1.71
  -9  -1  -7    5.74    1.42
  -9  -1  -7    8.71    1.75
  -9  -1  -7    8.80    1.64
  -9  -1  -7    6.43    1.75
  -9  -1  -6   42.12    3.21
  -9  -1  -6   38.53    3.22
  -9  -1  -6   38.60    3.12
  -9  -1  -6   41.49    3.33
  -9  -1  -6   39.08    3.39
  -9  -1  -6   37.57    3.37
  -9  -1  -6   37.93    3.23
  -9  -1  -5   20.61    2.54
  -9  -1  -5   25.25    2.58
  -9  -1  -5   21.00    2.35
  -9  -1  -5   25.04    2.45
  -9  -1  -5   24.18    2.65
  -9  -1  -5   19.47    2.20
  -9  -1  -5   20.02    2.30
  -9  -1  -4   34.12    2.97
  -9  -1  -4   36.78    3.09
  -9  -1  -4   36.06    3.31
  -9  -1  -4   36.19    3.11
  -9  -1  -4   34.56    3.25
  -9  -1  -4   33.26    2.83
  -9  -1  -3   16.54    2.16
  -9  -1  -3   23.53    2.69
  -9  -1  -3   18.29    2.47
  -9  -1  -3   20.41    2.33
  -9  -1  -3   19.44    2.08
  -9  -1  -2   89.47    5.50
  -9  -1  -2   92.69    5.36
  -9  -1  -2   94.05    5.40
  -9  -1  -2   84.70    5.77
  -9  -1  -2   82.75    5.57
  -9  -1  -2   91.61    5.15
  -9  -1  -2   91.35    5.73
  -9  -1  -1    4.11    1.46
  -9  -1  -1    7.14    1.49
  -9  -1  -1    4.14    1.61
  -9  -1  -1    2.84    1.58
  -9  -1  -1    5.23    1.31
  -9  -1  -1    1.58    1.33
  -9  -1  -1    2.49    1.36
  -9  -1   0  188.61    9.06
  -9  -1   0  196.00    9.81
  -9  -1   0  189.44    9.75
  -9  -1   0  193.85    9.05
  -9  -1   0  182.17    9.55
  -9  -1   0  180.87    8.60
  -9  -1   1  255.33   12.04
  -9  -1   1  243.56   11.86
  -9  -1   1  238.70   11.94
  -9  -1   1  256.81   11.29
  -9  -1   1  240.35   10.65
  -9  -1   1  241.57   11.00
  -9  -1   2   95.10    5.88
  -9  -1   2   87.16    5.70
  -9  -1   2   90.61    5.85
  -9  -1   2   89.86    5.12
  -9  -1   2   74.77    4.38
  -9  -1   2   84.74    4.82
  -9  -1   2   97.59    5.96
  -9  -1   3    3.04    1.47
  -9  -1   3    4.59    1.90
  -9  -1   3    3.41    0.96
  -9  -1   3    3.78    1.56
  -9  -1   4   54.39    4.59
  -9  -1   4   65.63    5.37
  -9  -1   4   60.65    4.78
  -9  -1   4   62.34    3.91
  -9  -1   5   40.29    3.73
  -9  -1   5   39.11    2.92
  -9  -1   5   36.39    3.44
  -9  -1   5   35.64    3.92
  -9  -1   5   40.27    3.84
  -9  -1   6    9.23    2.08
  -9  -1   6    8.19    1.78
  -9  -1   6    8.81    2.32
  -9  -1   6   12.59    2.35
  -9  -1   6    6.08    1.27
  -9  -1   7   53.54    4.49
  -9  -1   7   55.45    4.88
  -9  -1   7   51.70    4.01
  -9  -1   7   48.27    3.14
  -9  -1   7   58.03    4.63
  -9  -1   8    5.42    1.74
  -9  -1   8    3.29    1.81
  -9  -1   8    2.34    1.26
  -9  -1   9   10.87    2.06
  -9  -1   9    9.12    1.66
  -9  -1   9    7.55    2.15
  -9  -1   9   10.85    1.93
  -9  -1  10   15.27    2.42
  -9  -1  10   13.58    2.51
  -9  -1  10   17.03    2.20
  -9  -1  11   16.05    2.30
  -9  -1  11   12.18    2.37
  -9  -1  11   12.34    1.95
  -9  -1  12   -0.22    0.94
  -9  -1  12   -0.47    1.44
  -9  -1  12    1.51    1.07
  -9  -1  13    3.75    1.53
  -9  -1  13    1.99    1.00
  -9  -1  14    1.42    1.26
  -9  -1  14    3.96    1.38
  -9  -1  15    3.59    1.23
  -9  -1  15    4.40    1.24
  -9  -1  15    3.61    0.77
  -9  -1  16    0.68    0.79
  -9  -1  16   -0.41    0.82
  -9  -1  17    6.96    1.04
  -9   0 -20    2.27    0.59
  -9   0 -19   36.92    2.43
  -9   0 -18    0.12    0.76
  -9   0 -17    1.68    0.72
  -9   0 -17    1.25    1.02
  -9   0 -16   36.03    2.89
  -9   0 -16   41.76    3.13
  -9   0 -15    0.36    0.90
  -9   0 -15   -1.15    1.14
  -9   0 -15   -1.06    1.23
  -9   0 -14   63.87    3.91
  -9   0 -14   65.15    4.27
  -9   0 -13    3.58    1.21
  -9   0 -13    2.78    0.84
  -9   0 -13    3.63    1.32
  -9   0 -13    0.55    1.11
  -9   0 -12    0.48    1.01
  -9   0 -12    3.26    1.37
  -9   0 -12    1.42    0.78
  -9   0 -12    2.22    1.13
  -9   0 -11   26.15    2.68
  -9   0 -11   31.28    2.90
  -9   0 -11   30.73    2.41
  -9   0 -10   56.01    4.06
  -9   0 -10   65.19    3.93
  -9   0 -10   68.55    4.44
  -9   0  -9    6.89    1.60
  -9   0  -9    8.50    1.58
  -9   0  -8   53.90    3.91
  -9   0  -8   47.63    3.70
  -9   0  -7   -0.40    1.24
  -9   0  -7    1.16    1.16
  -9   0  -7   -0.58    1.22
  -9   0  -6    0.40    1.32
  -9   0  -6    2.30    1.22
  -9   0  -6    0.92    1.05
  -9   0  -5   99.90    5.61
  -9   0  -5  105.96    5.96
  -9   0  -5   92.92    5.51
  -9   0  -4  103.70    5.78
  -9   0  -4   95.96    5.69
  -9   0  -4   83.90    5.09
  -9   0  -4   91.36    5.19
  -9   0  -3   33.57    2.89
  -9   0  -3   37.03    3.30
  -9   0  -3   37.34    3.22
  -9   0  -3   43.59    3.76
  -9   0  -3   37.83    2.88
  -9   0  -2   63.09    4.25
  -9   0  -2   61.17    3.80
  -9   0  -2   70.29    4.95
  -9   0  -1   13.62    1.98
  -9   0  -1   16.03    2.51
  -9   0   0   99.50    6.20
  -9   0   0  114.04    6.86
  -9   0   0  120.08    6.34
  -9   0   1    1.54    1.25
  -9   0   1    1.95    1.22
  -9   0   1    0.69    1.52
  -9   0   1    1.76    1.54
  -9   0   1    2.80    1.11
  -9   0   1    2.14    1.51
  -9   0   2  236.92   11.04
  -9   0   2  211.95   10.61
  -9   0   2  219.18   11.09
  -9   0   2  211.61    9.55
  -9   0   2  218.33   10.15
  -9   0   2  222.79   10.93
  -9   0   3   25.19    3.03
  -9   0   3   29.29    3.20
  -9   0   3   29.32    2.56
  -9   0   3   31.13    3.63
  -9   0   3   30.00    3.01
  -9   0   4   84.81    5.55
  -9   0   4   94.70    6.66
  -9   0   4   88.93    4.97
  -9   0   4   95.60    6.16
  -9   0   4   90.12    5.98
  -9   0   5   13.33    2.40
  -9   0   5   17.42    1.97
  -9   0   5   19.35    2.66
  -9   0   5   20.69    2.76
  -9   0   5   22.01    3.17
  -9   0   5   15.67    2.25
  -9   0   6    1.05    1.29
  -9   0   6    3.58    1.66
  -9   0   6    1.85    1.76
  -9   0   6    0.68    0.98
  -9   0   6    1.06    1.31
  -9   0   7    1.33    1.30
  -9   0   7    1.34    0.87
  -9   0   7   -0.62    1.16
  -9   0   7    0.51    1.53
  -9   0   7    2.46    1.78
  -9   0   8   50.85    4.25
  -9   0   8   50.23    4.57
  -9   0   8   42.34    3.94
  -9   0   8   35.23    3.34
  -9   0   8   47.53    3.89
  -9   0   9    3.15    1.58
  -9   0   9    3.86    1.86
  -9   0   9    0.84    1.20
  -9   0  10    6.60    1.73
  -9   0  10    5.69    1.52
  -9   0  10    3.43    1.86
  -9   0  11    1.93    1.25
  -9   0  11    1.86    1.10
  -9   0  11    4.04    1.79
  -9   0  11    2.13    1.15
  -9   0  12    6.94    1.69
  -9   0  12    5.41    1.22
  -9   0  12    2.98    1.66
  -9   0  13    0.22    1.29
  -9   0  13   -0.31    0.79
  -9   0  14   19.30    2.42
  -9   0  15    4.44    1.28
  -9   0  15    4.97    1.46
  -9   0  16    4.12    1.10
  -9   0  16    4.45    1.12
  -9   0  17    1.56    0.66
  -9   0  17    1.02    0.66
  -9   1 -19    0.92    0.57
  -9   1 -18    5.58    0.94
  -9   1 -18    4.73    1.04
  -9   1 -17    2.26    0.67
  -9   1 -17    1.26    0.75
  -9   1 -17    1.43    0.88
  -9   1 -16    0.25    0.79
  -9   1 -15   40.45    3.07
  -9   1 -15   48.37    2.93
  -9   1 -14   27.35    2.29
  -9   1 -14   27.17    2.43
  -9   1 -14   26.48    2.45
  -9   1 -13    3.35    1.19
  -9   1 -13    2.44    1.15
  -9   1 -13    3.85    0.78
  -9   1 -12    4.18    0.95
  -9   1 -12    7.07    1.56
  -9   1 -11   24.63    2.48
  -9   1 -11   20.39    1.93
  -9   1 -10    1.66    1.24
  -9   1 -10    2.52    1.26
  -9   1 -10    2.23    1.05
  -9   1  -9   43.05    3.44
  -9   1  -9   43.88    3.12
  -9   1  -9   43.32    3.41
  -9   1  -8    7.96    1.74
  -9   1  -8    6.35    1.56
  -9   1  -7   29.22    2.90
  -9   1  -6   73.48    4.68
  -9   1  -6   73.74    4.82
  -9   1  -5   13.05    1.85
  -9   1  -5   12.66    1.96
  -9   1  -5   11.81    1.71
  -9   1  -4  135.62    7.06
  -9   1  -4  127.26    6.65
  -9   1  -4  117.59    6.41
  -9   1  -4  132.72    7.29
  -9   1  -4  110.12    6.13
  -9   1  -3   33.08    3.24
  -9   1  -3   30.91    2.82
  -9   1  -3   28.19    2.54
  -9   1  -3   25.88    2.77
  -9   1  -2   27.69    2.45
  -9   1  -2   30.43    3.01
  -9   1  -2   33.12    2.96
  -9   1  -2   37.99    3.48
  -9   1  -2   30.51    2.85
  -9   1  -1    7.32    1.37
  -9   1  -1    5.86    1.49
  -9   1  -1    4.52    1.65
  -9   1  -1    7.48    1.64
  -9   1  -1    8.02    1.61
  -9   1  -1    6.30    1.16
  -9   1   0   75.64    4.80
  -9   1   0   81.84    5.55
  -9   1   0   77.73    5.04
  -9   1   0   77.30    4.91
  -9   1   1  110.29    6.30
  -9   1   1  116.05    6.96
  -9   1   1  107.29    6.35
  -9   1   1  109.46    6.20
  -9   1   1  110.09    6.28
  -9   1   2    5.27    1.48
  -9   1   2    2.43    1.23
  -9   1   2    4.18    1.37
  -9   1   2    3.24    1.33
  -9   1   2    2.36    1.65
  -9   1   3   35.26    3.39
  -9   1   3   52.97    4.28
  -9   1   3   40.87    3.24
  -9   1   3   49.99    4.43
  -9   1   3   35.52    3.18
  -9   1   3   41.96    3.69
  -9   1   3   37.96    2.66
  -9   1   4   70.27    4.99
  -9   1   4   63.35    4.80
  -9   1   4   73.30    5.69
  -9   1   4   69.64    4.60
  -9   1   4   76.75    4.57
  -9   1   4   76.20    5.47
  -9   1   5   -0.24    1.20
  -9   1   5   -0.60    1.71
  -9   1   5   -0.73    1.25
  -9   1   5   -0.53    1.49
  -9   1   5   -0.91    0.95
  -9   1   6   93.91    5.57
  -9   1   6   99.72    6.42
  -9   1   6  107.46    7.05
  -9   1   7   30.68    3.25
  -9   1   7   29.05    2.36
  -9   1   7   25.02    2.54
  -9   1   7   23.92    3.09
  -9   1   8    1.77    1.26
  -9   1   8    2.40    1.02
  -9   1   8    4.75    2.07
  -9   1   8    2.44    1.53
  -9   1   8    1.76    0.82
  -9   1   9    8.76    1.84
  -9   1   9    4.35    2.07
  -9   1   9    5.10    1.15
  -9   1  10    2.43    1.33
  -9   1  10    2.79    1.75
  -9   1  10    1.41    0.95
  -9   1  10    3.74    1.54
  -9   1  11   20.44    2.64
  -9   1  11   25.18    2.65
  -9   1  11   20.27    2.98
  -9   1  12    0.22    1.00
  -9   1  12    0.32    0.93
  -9   1  12    2.68    1.51
  -9   1  13    8.03    1.67
  -9   1  13   10.31    1.99
  -9   1  14    6.33    1.69
  -9   1  14    4.27    1.26
  -9   1  15    0.13    0.91
  -9   1  15   -0.80    1.07
  -9   1  16    1.10    0.74
  -9   1  16   -0.26    0.88
  -9   1  17   -0.18    0.60
  -9   2 -18    2.54    0.69
  -9   2 -17    2.79    0.53
  -9   2 -17    5.57    0.99
  -9   2 -16   32.76    2.05
  -9   2 -14    9.10    1.32
  -9   2 -14    7.97    1.36
  -9   2 -13   39.63    3.00
  -9   2 -12   41.22    3.05
  -9   2 -12   33.84    2.21
  -9   2 -11    6.72    1.57
  -9   2 -11    8.94    1.23
  -9   2 -10  107.97    5.54
  -9   2 -10  110.41    6.13
  -9   2 -10  118.09    6.20
  -9   2  -9   23.00    2.45
  -9   2  -9   23.77    2.49
  -9   2  -8   40.51    3.24
  -9   2  -8   32.93    3.00
  -9   2  -7   22.58    2.52
  -9   2  -7   19.82    2.30
  -9   2  -6   67.54    4.61
  -9   2  -5  137.68    7.54
  -9   2  -5  140.34    7.23
  -9   2  -4   53.36    3.75
  -9   2  -4   52.91    4.25
  -9   2  -4   52.59    4.09
  -9   2  -3    9.03    1.86
  -9   2  -3    9.81    1.60
  -9   2  -3    8.75    2.01
  -9   2  -2  110.48    6.55
  -9   2  -2  100.62    5.53
  -9   2  -2   93.17    5.36
  -9   2  -2  104.04    6.09
  -9   2  -1   17.45    2.00
  -9   2  -1   12.62    2.11
  -9   2  -1    9.42    1.47
  -9   2  -1   18.96    2.66
  -9   2   0   19.58    2.35
  -9   2   0   17.30    2.08
  -9   2   0   17.59    2.59
  -9   2   1   69.68    4.61
  -9   2   1   82.70    5.24
  -9   2   1   75.66    4.83
  -9   2   2   -0.73    1.06
  -9   2   2    1.12    1.12
  -9   2   2    1.58    1.50
  -9   2   2    0.31    0.93
  -9   2   3   16.68    2.14
  -9   2   3   11.72    2.45
  -9   2   3   13.19    1.77
  -9   2   3   15.19    2.13
  -9   2   3   15.70    2.16
  -9   2   4   54.70    4.11
  -9   2   4   68.78    5.01
  -9   2   4   51.02    3.53
  -9   2   4   55.85    3.97
  -9   2   4   52.67    4.75
  -9   2   4   52.97    4.04
  -9   2   5    9.81    1.84
  -9   2   5    6.95    2.08
  -9   2   5    8.83    1.64
  -9   2   5    8.16    2.18
  -9   2   5    9.67    1.47
  -9   2   5    9.39    1.82
  -9   2   6    3.60    1.36
  -9   2   6    3.69    1.16
  -9   2   6    2.62    1.37
  -9   2   6    5.81    1.87
  -9   2   6    6.49    2.01
  -9   2   7   30.78    3.21
  -9   2   7   26.81    2.89
  -9   2   7   38.24    3.64
  -9   2   7   37.32    3.81
  -9   2   8   17.12    2.41
  -9   2   8   20.69    2.63
  -9   2   8   13.14    2.15
  -9   2   8   19.34    2.76
  -9   2   9    0.81    1.60
  -9   2   9    1.55    1.17
  -9   2   9   -0.47    1.31
  -9   2  10   39.49    3.59
  -9   2  10   34.58    3.18
  -9   2  10   41.93    3.97
  -9   2  11   13.70    2.10
  -9   2  11   14.53    2.49
  -9   2  11    8.73    1.71
  -9   2  11   13.10    2.12
  -9   2  12   11.19    1.70
  -9   2  12   10.93    2.10
  -9   2  13    0.43    0.98
  -9   2  13    1.40    1.19
  -9   2  14    5.41    1.48
  -9   2  14    4.73    1.13
  -9   2  14    7.00    1.33
  -9   2  15    4.90    1.04
  -9   2  15    5.83    1.32
  -9   2  16    0.45    0.77
  -9   2  16    0.26    0.52
  -9   3 -17    2.23    0.56
  -9   3 -16   73.56    3.16
  -9   3 -16   66.14    3.58
  -9   3 -14    1.98    0.89
  -9   3 -14    1.91    0.78
  -9   3 -13   14.77    1.68
  -9   3 -12   34.73    2.69
  -9   3 -11    0.96    0.68
  -9   3 -11    0.60    0.94
  -9   3 -10   24.14    2.38
  -9   3 -10   26.69    2.39
  -9   3 -10   21.26    1.89
  -9   3  -9   15.75    2.00
  -9   3  -9   16.63    2.02
  -9   3  -8    3.29    1.30
  -9   3  -8    3.92    1.27
  -9   3  -7   12.62    1.87
  -9   3  -7   10.89    1.72
  -9   3  -6    3.06    1.29
  -9   3  -5    1.19    1.28
  -9   3  -4   24.89    2.50
  -9   3  -4   33.33    3.08
  -9   3  -3    0.21    1.13
  -9   3  -3    1.61    0.97
  -9   3  -3   -0.88    1.33
  -9   3  -2    0.92    1.29
  -9   3  -2   -0.15    0.85
  -9   3  -2    0.42    1.28
  -9   3  -1    8.43    1.82
  -9   3  -1    6.64    1.80
  -9   3  -1    7.96    1.37
  -9   3   0    8.22    1.87
  -9   3   0    9.51    2.09
  -9   3   1   -0.63    1.46
  -9   3   1   -0.25    1.38
  -9   3   2   27.21    2.36
  -9   3   2   28.00    2.82
  -9   3   2   27.92    3.23
  -9   3   3  190.18    9.49
  -9   3   3  158.21    7.88
  -9   3   4   52.16    4.25
  -9   3   4   37.95    2.99
  -9   3   5    5.12    1.32
  -9   3   5    3.92    1.38
  -9   3   5    4.67    1.27
  -9   3   6    0.38    0.90
  -9   3   6   -0.49    0.95
  -9   3   6   -0.25    1.27
  -9   3   6    0.46    0.96
  -9   3   6    0.75    1.46
  -9   3   7    0.98    0.90
  -9   3   7    2.22    1.43
  -9   3   7    0.61    0.90
  -9   3   7    0.15    0.86
  -9   3   7    0.25    1.36
  -9   3   8    7.97    1.55
  -9   3   8    5.21    1.25
  -9   3   8    4.56    1.72
  -9   3   8    4.59    1.65
  -9   3   9    3.77    1.28
  -9   3   9    3.29    1.16
  -9   3   9    3.96    1.54
  -9   3   9    3.19    1.53
  -9   3  10    7.16    1.56
  -9   3  10    9.08    2.05
  -9   3  10    6.87    1.37
  -9   3  10   10.58    2.04
  -9   3  11    5.37    1.55
  -9   3  11    4.55    1.10
  -9   3  11    2.50    1.32
  -9   3  12    4.89    1.53
  -9   3  12    6.46    1.13
  -9   3  12    6.43    1.48
  -9   3  13    1.06    0.68
  -9   3  13    0.72    0.96
  -9   3  13    0.67    1.06
  -9   3  14    0.28    0.98
  -9   3  14    0.69    0.57
  -9   3  15    1.27    0.62
  -9   3  15    0.11    0.80
  -9   4 -14   43.47    2.55
  -9   4 -13   31.93    2.25
  -9   4 -12   15.08    1.60
  -9   4 -11    2.24    0.97
  -9   4 -10    5.67    1.22
  -9   4 -10    6.55    1.19
  -9   4 -10    5.68    0.90
  -9   4  -9    9.43    1.47
  -9   4  -9   10.21    1.61
  -9   4  -8   12.19    1.65
  -9   4  -8    9.64    1.61
  -9   4  -7   -0.47    1.02
  -9   4  -7    2.25    1.16
  -9   4  -6    6.93    1.43
  -9   4  -6    9.09    1.64
  -9   4  -5   30.87    2.85
  -9   4  -4   55.60    3.76
  -9   4  -4   63.93    4.26
  -9   4  -3    1.16    1.24
  -9   4  -3    0.45    0.94
  -9   4  -2   19.41    2.44
  -9   4  -2   21.49    2.15
  -9   4  -1    9.53    1.43
  -9   4  -1   13.24    2.10
  -9   4   0    6.34    1.71
  -9   4   0    3.63    1.39
  -9   4   1   18.24    2.44
  -9   4   1   18.67    2.42
  -9   4   2    0.46    1.53
  -9   4   2   -0.20    1.16
  -9   4   3   29.39    3.14
  -9   4   3   29.13    2.85
  -9   4   4    5.87    1.81
  -9   4   4    5.37    1.49
  -9   4   5   -0.23    1.27
  -9   4   6   33.92    3.34
  -9   4   6   26.94    2.59
  -9   4   7    2.70    1.53
  -9   4   7    4.79    1.21
  -9   4   8   -1.08    1.18
  -9   4   9    7.15    1.76
  -9   4  10   12.12    1.91
  -9   4  11   14.74    2.04
  -9   4  12    0.15    0.99
  -9   4  13    1.01    0.87
  -9   4  14    0.40    0.75
  -9   4  15    0.47    0.55
  -9   5 -13   -0.19    0.46
  -9   5 -12    9.28    1.11
  -9   5 -11   12.36    1.36
  -9   5 -10   13.51    1.49
  -9   5  -9    0.46    0.73
  -9   5  -9    0.62    0.55
  -9   5  -8    1.10    0.88
  -9   5  -8    1.59    0.83
  -9   5  -7    2.44    0.92
  -9   5  -7    2.18    1.00
  -9   5  -6    7.67    1.30
  -9   5  -6    5.49    1.25
  -9   5  -5   30.77    2.65
  -9   5  -4    2.41    1.17
  -9   5  -3   10.09    1.72
  -9   5  -3    6.17    1.27
  -9   5  -2    1.76    0.82
  -9   5  -2    3.65    1.33
  -9   5  -1   14.58    2.03
  -9   5  -1    9.06    1.60
  -9   5   0   -0.18    1.13
  -9   5   1    0.54    1.06
  -9   5   2   30.25    2.92
  -9   5   2   35.26    3.04
  -9   5   3    7.77    1.72
  -9   5   3    9.58    1.77
  -9   5   4   17.62    2.29
  -9   5   4   22.27    2.32
  -9   5   5    6.80    1.44
  -9   5   5    7.23    1.66
  -9   5   6    0.19    1.16
  -9   5   7    6.91    1.64
  -9   5   8    6.42    1.57
  -9   5   8    5.75    1.18
  -9   5   9   20.61    2.35
  -9   5  10   23.09    2.36
  -9   5  11    3.44    1.14
  -9   5  12    5.82    1.21
  -9   5  13    3.19    0.90
  -9   5  14    1.47    0.61
  -9   6 -11    4.00    0.57
  -9   6 -11    3.36    0.58
  -9   6 -10   14.38    1.23
  -9   6  -9    1.69    0.67
  -9   6  -8   34.57    1.91
  -9   6  -8   48.32    2.59
  -9   6  -7   18.57    1.64
  -9   6  -6   39.84    2.64
  -9   6  -6   44.92    2.73
  -9   6  -5   57.93    3.44
  -9   6  -4   38.48    2.75
  -9   6  -3   -0.50    0.73
  -9   6  -3   -0.13    0.81
  -9   6  -2    8.54    1.48
  -9   6  -1    8.00    1.43
  -9   6   0    3.50    1.24
  -9   6   1    2.03    0.97
  -9   6   1    1.91    1.04
  -9   6   2   13.14    1.74
  -9   6   2    8.59    1.42
  -9   6   3   12.84    1.72
  -9   6   4   20.97    2.11
  -9   6   5   10.70    1.54
  -9   6   5   12.49    1.69
  -9   6   6   18.18    1.97
  -9   6   6   19.04    1.86
  -9   6   7    0.14    0.77
  -9   6   8    9.61    1.24
  -9   6   8    8.73    1.41
  -9   6   9    0.59    0.80
  -9   6  10    2.77    0.94
  -9   6  11    0.09    0.66
  -9   6  12    0.36    0.56
  -9   7  -7    0.24    0.36
  -9   7  -4    3.45    0.73
  -9   7  -4    2.99    0.65
  -9   7  -3   23.54    1.80
  -9   7  -2    0.46    0.66
  -9   7  -1    3.82    0.94
  -9   7   0    3.06    0.85
  -9   7   1    2.18    0.86
  -9   7   2   -0.42    0.77
  -9   7   3    7.02    1.15
  -9   7   4    0.19    0.69
  -9   7   5    2.26    0.80
  -9   7   5    0.56    0.61
  -9   7   6    2.37    0.66
  -9   7   6    2.91    0.78
  -9   7   7    1.50    0.61
  -9   7   7    1.19    0.59
  -9   7   8    4.43    0.73
  -9   8   0    0.05    0.35
  -9   8   1    3.01    0.56
  -9   8   2    0.67    0.42
  -9   8   3   -0.10    0.36
  -9   8   4    3.01    0.53
  -8 -11 -11    5.72    0.71
  -8 -11 -10   11.64    1.06
  -8 -11  -9    4.24    0.74
  -8 -11  -8    6.25    0.94
  -8 -11  -7   11.74    1.21
  -8 -11  -6    1.94    0.70
  -8 -11  -5   -0.10    0.38
  -8 -11  -5    0.18    0.48
  -8 -11  -5    0.14    0.53
  -8 -11  -4    4.82    0.77
  -8 -11  -3    0.97    0.53
  -8 -11  -3    1.00    0.53
  -8 -11  -2   -0.57    0.50
  -8 -11  -2   -0.75    0.61
  -8 -11  -1    0.06    0.44
  -8 -11  -1    0.67    0.49
  -8 -11   0    0.81    0.49
  -8 -11   0   -0.21    0.44
  -8 -11   1    2.16    0.46
  -8 -11   1    2.27    0.55
  -8 -10 -13    1.21    0.64
  -8 -10 -12    1.96    0.75
  -8 -10 -11    1.34    0.81
  -8 -10 -10    2.18    0.86
  -8 -10  -9   -0.74    0.92
  -8 -10  -8    3.35    1.12
  -8 -10  -7    3.56    1.13
  -8 -10  -7    3.81    0.93
  -8 -10  -7    4.35    0.99
  -8 -10  -6   53.98    3.48
  -8 -10  -5    3.69    1.01
  -8 -10  -5    1.56    0.98
  -8 -10  -5    1.32    0.82
  -8 -10  -4    1.78    0.87
  -8 -10  -4    2.89    1.06
  -8 -10  -4    1.02    0.93
  -8 -10  -3    2.51    1.11
  -8 -10  -3    2.31    0.94
  -8 -10  -3    3.80    1.07
  -8 -10  -2    0.46    0.79
  -8 -10  -2   -0.13    0.86
  -8 -10  -2    1.64    0.91
  -8 -10  -1    0.45    0.80
  -8 -10  -1    1.46    0.92
  -8 -10   0   -0.11    0.73
  -8 -10   0   -0.13    0.85
  -8 -10   1    1.00    0.70
  -8 -10   1   -0.12    0.87
  -8 -10   2    0.79    0.81
  -8 -10   2    1.18    0.73
  -8 -10   3   -0.55    0.63
  -8 -10   3    1.41    0.77
  -8 -10   4    6.87    0.88
  -8 -10   4    4.48    0.92
  -8 -10   5   -0.06    0.50
  -8  -9 -15   22.71    2.08
  -8  -9 -14   -0.29    1.02
  -8  -9 -13    0.48    1.13
  -8  -9 -13   -0.11    0.76
  -8  -9 -12    0.13    0.86
  -8  -9 -12   -0.17    1.11
  -8  -9 -11    2.19    1.02
  -8  -9 -10    0.32    1.04
  -8  -9  -9    1.01    1.12
  -8  -9  -8   12.11    1.50
  -8  -9  -8   13.84    1.95
  -8  -9  -8   11.34    1.59
  -8  -9  -7   14.16    2.05
  -8  -9  -7   16.39    1.79
  -8  -9  -6    8.81    1.59
  -8  -9  -6    7.94    1.67
  -8  -9  -5    0.29    1.00
  -8  -9  -5    1.08    1.14
  -8  -9  -5    0.68    1.10
  -8  -9  -4   27.72    2.66
  -8  -9  -4   26.61    2.50
  -8  -9  -4   27.20    2.71
  -8  -9  -3    0.17    1.16
  -8  -9  -3    0.37    1.17
  -8  -9  -3    0.16    1.06
  -8  -9  -2    2.04    1.33
  -8  -9  -2    3.56    1.21
  -8  -9  -2    2.65    1.14
  -8  -9  -1   -0.15    1.03
  -8  -9  -1    1.21    1.16
  -8  -9  -1    0.19    1.15
  -8  -9   0   24.25    2.35
  -8  -9   0   24.69    2.60
  -8  -9   1    3.54    1.31
  -8  -9   1    1.86    1.08
  -8  -9   2    4.46    1.14
  -8  -9   2    2.52    1.20
  -8  -9   3   -0.47    0.94
  -8  -9   3   -0.37    0.86
  -8  -9   4    0.70    0.96
  -8  -9   4    0.79    0.87
  -8  -9   5   34.65    2.41
  -8  -9   5   35.31    2.65
  -8  -9   6   49.52    2.83
  -8  -9   6   49.04    3.04
  -8  -9   7    1.06    0.62
  -8  -8 -18    1.62    0.77
  -8  -8 -17    7.56    1.30
  -8  -8 -16    0.44    1.00
  -8  -8 -16    1.84    0.88
  -8  -8 -15   31.44    2.89
  -8  -8 -15   36.45    2.68
  -8  -8 -14    4.69    1.13
  -8  -8 -14    4.33    1.07
  -8  -8 -14    4.19    1.54
  -8  -8 -14    4.15    1.33
  -8  -8 -13   23.60    2.18
  -8  -8 -13   23.58    2.34
  -8  -8 -13   23.43    2.71
  -8  -8 -12   12.64    1.73
  -8  -8 -12   14.18    1.98
  -8  -8 -12   15.02    2.40
  -8  -8 -12   10.99    1.69
  -8  -8 -11    2.58    1.11
  -8  -8 -11    2.67    1.25
  -8  -8 -11    0.18    1.32
  -8  -8 -11    3.01    1.54
  -8  -8 -10   12.70    1.83
  -8  -8 -10   11.93    1.94
  -8  -8 -10    8.82    2.11
  -8  -8 -10    9.24    1.50
  -8  -8 -10    9.26    1.79
  -8  -8  -9   14.09    1.93
  -8  -8  -9   14.58    2.20
  -8  -8  -9   11.86    1.79
  -8  -8  -9   12.39    2.33
  -8  -8  -9   15.02    2.20
  -8  -8  -8    4.96    1.38
  -8  -8  -8    3.73    1.52
  -8  -8  -8    4.22    1.11
  -8  -8  -8    3.43    1.70
  -8  -8  -8    5.79    1.70
  -8  -8  -7   10.71    1.77
  -8  -8  -7   11.62    2.04
  -8  -8  -7   11.86    1.71
  -8  -8  -7   13.68    2.02
  -8  -8  -7   13.34    2.09
  -8  -8  -6   -0.46    1.13
  -8  -8  -6    0.59    1.26
  -8  -8  -6   -0.64    1.34
  -8  -8  -5   51.55    3.54
  -8  -8  -5   50.25    4.00
  -8  -8  -5   53.77    4.04
  -8  -8  -5   45.87    3.54
  -8  -8  -4   97.48    5.73
  -8  -8  -4  102.72    6.22
  -8  -8  -4  107.52    6.24
  -8  -8  -3  168.56    8.48
  -8  -8  -3  149.77    7.99
  -8  -8  -3  165.23    8.55
  -8  -8  -2   26.81    2.87
  -8  -8  -2   23.96    2.97
  -8  -8  -2   24.78    2.61
  -8  -8  -1  130.69    7.14
  -8  -8  -1  132.42    7.08
  -8  -8  -1  137.05    7.61
  -8  -8   0  103.27    5.76
  -8  -8   0  113.95    6.64
  -8  -8   0  105.79    6.07
  -8  -8   0  113.90    6.20
  -8  -8   1    3.01    1.15
  -8  -8   1    2.56    1.33
  -8  -8   1    2.12    1.26
  -8  -8   1    3.47    1.55
  -8  -8   2   -0.32    1.05
  -8  -8   2    0.42    1.33
  -8  -8   2   -0.34    1.12
  -8  -8   3   13.74    1.86
  -8  -8   3   15.20    2.02
  -8  -8   3   14.31    2.17
  -8  -8   4   43.61    3.55
  -8  -8   4   44.30    3.25
  -8  -8   5    1.17    1.05
  -8  -8   5    1.80    1.05
  -8  -8   6   11.17    1.50
  -8  -8   7    1.12    0.86
  -8  -8   7    2.58    0.89
  -8  -8   8   12.20    1.41
  -8  -8   9    2.11    0.64
  -8  -7 -19    8.10    1.04
  -8  -7 -18   29.03    2.17
  -8  -7 -17    6.80    1.46
  -8  -7 -17    8.58    1.36
  -8  -7 -16    5.75    1.14
  -8  -7 -16    4.44    1.30
  -8  -7 -16    3.34    1.40
  -8  -7 -15   -0.61    0.89
  -8  -7 -15   -0.48    1.14
  -8  -7 -15   -0.60    1.24
  -8  -7 -14    7.47    1.43
  -8  -7 -14    6.96    1.31
  -8  -7 -14    3.76    1.68
  -8  -7 -14    7.07    1.58
  -8  -7 -13   -0.29    1.02
  -8  -7 -13    0.95    1.30
  -8  -7 -13    0.24    1.40
  -8  -7 -13   -0.77    1.06
  -8  -7 -12    9.20    1.69
  -8  -7 -12   11.39    1.96
  -8  -7 -12   11.06    2.26
  -8  -7 -11    6.18    1.51
  -8  -7 -11    4.70    1.98
  -8  -7 -11    3.11    1.47
  -8  -7 -11    3.24    1.39
  -8  -7 -10    1.01    1.25
  -8  -7 -10   -0.21    1.42
  -8  -7 -10    1.00    1.03
  -8  -7 -10    0.61    1.25
  -8  -7 -10   -0.27    1.52
  -8  -7  -9  138.72    7.13
  -8  -7  -9  125.25    7.93
  -8  -7  -9  141.38    7.66
  -8  -7  -9  142.39    7.59
  -8  -7  -8   13.66    1.94
  -8  -7  -8   11.32    1.89
  -8  -7  -8   16.64    2.39
  -8  -7  -8   11.21    1.61
  -8  -7  -8   17.38    2.76
  -8  -7  -8   10.87    2.13
  -8  -7  -7    0.30    0.90
  -8  -7  -7    0.81    1.17
  -8  -7  -7   -0.86    1.12
  -8  -7  -7   -0.16    1.05
  -8  -7  -7   -0.62    1.43
  -8  -7  -7   -0.21    1.39
  -8  -7  -7    2.04    1.60
  -8  -7  -7    0.81    1.50
  -8  -7  -6   44.88    3.39
  -8  -7  -6   46.69    3.56
  -8  -7  -6   48.34    3.64
  -8  -7  -6   55.55    4.27
  -8  -7  -6   66.05    4.93
  -8  -7  -6   43.91    3.49
  -8  -7  -6   58.36    4.21
  -8  -7  -6   55.16    4.14
  -8  -7  -5   -0.17    1.07
  -8  -7  -5    0.33    1.01
  -8  -7  -5    0.83    1.18
  -8  -7  -5   -0.46    1.62
  -8  -7  -5    1.87    1.53
  -8  -7  -5   -1.13    1.36
  -8  -7  -4    4.78    1.49
  -8  -7  -4    4.75    1.31
  -8  -7  -4    6.67    1.73
  -8  -7  -4    6.26    1.82
  -8  -7  -4    3.75    1.45
  -8  -7  -4    5.27    1.74
  -8  -7  -3    4.98    1.39
  -8  -7  -3    5.38    1.46
  -8  -7  -3    6.17    1.45
  -8  -7  -3    3.17    1.62
  -8  -7  -3    4.97    1.76
  -8  -7  -3    8.09    1.61
  -8  -7  -2   54.85    3.59
  -8  -7  -2   50.04    3.81
  -8  -7  -2   45.02    3.56
  -8  -7  -2   51.61    4.23
  -8  -7  -2   55.46    4.20
  -8  -7  -2   52.03    3.95
  -8  -7  -1   22.77    2.37
  -8  -7  -1   20.80    2.49
  -8  -7  -1   23.68    2.36
  -8  -7  -1   23.96    2.24
  -8  -7  -1   31.12    2.99
  -8  -7  -1   25.61    3.05
  -8  -7  -1   23.97    2.69
  -8  -7   0    4.34    1.58
  -8  -7   0    6.09    1.41
  -8  -7   0    8.32    1.91
  -8  -7   0    9.40    1.93
  -8  -7   0    6.75    1.92
  -8  -7   1   25.95    2.49
  -8  -7   1   31.02    2.96
  -8  -7   1   27.40    2.94
  -8  -7   1   32.87    3.35
  -8  -7   2   35.72    2.82
  -8  -7   2   34.68    3.18
  -8  -7   2   40.66    3.31
  -8  -7   2   32.13    3.39
  -8  -7   3   14.59    2.12
  -8  -7   3   17.29    2.41
  -8  -7   4    1.92    1.31
  -8  -7   4    2.69    1.37
  -8  -7   5    0.40    1.16
  -8  -7   5    0.22    1.23
  -8  -7   5   -0.17    1.12
  -8  -7   6    1.73    1.27
  -8  -7   6    0.31    0.96
  -8  -7   7    0.83    1.26
  -8  -7   7    1.11    1.04
  -8  -7   7   -0.43    0.87
  -8  -7   8    6.57    1.35
  -8  -7   8    9.47    1.82
  -8  -7   8    9.68    1.48
  -8  -7   9    0.53    1.02
  -8  -7   9    0.31    0.70
  -8  -7  10    5.47    1.31
  -8  -7  10    3.45    0.72
  -8  -7  11    1.86    0.96
  -8  -7  12    2.66    0.89
  -8  -7  13    3.96    0.77
  -8  -6 -19   52.55    3.12
  -8  -6 -18    5.53    1.01
  -8  -6 -18    7.71    1.40
  -8  -6 -18    6.12    1.21
  -8  -6 -17   34.62    2.97
  -8  -6 -17   37.79    2.93
  -8  -6 -16   53.17    3.30
  -8  -6 -16   47.59    3.59
  -8  -6 -15   33.98    2.71
  -8  -6 -15   34.46    3.10
  -8  -6 -14    0.45    1.05
  -8  -6 -14    1.42    1.52
  -8  -6 -14    0.94    1.50
  -8  -6 -13    8.02    1.62
  -8  -6 -13    6.57    1.39
  -8  -6 -13    5.01    1.70
  -8  -6 -13    5.54    1.78
  -8  -6 -12   16.14    2.09
  -8  -6 -12   17.07    2.63
  -8  -6 -12   16.79    2.40
  -8  -6 -12   12.32    1.92
  -8  -6 -11    0.17    1.11
  -8  -6 -11    0.90    1.45
  -8  -6 -11   -0.38    1.19
  -8  -6 -11    0.54    1.57
  -8  -6 -10  107.39    6.02
  -8  -6 -10  104.98    5.77
  -8  -6 -10  113.80    7.06
  -8  -6 -10  108.58    6.52
  -8  -6  -9    4.92    1.47
  -8  -6  -9    5.53    1.47
  -8  -6  -9    2.68    0.99
  -8  -6  -9    2.06    1.59
  -8  -6  -9    5.35    1.68
  -8  -6  -9    0.56    1.64
  -8  -6  -8   82.28    5.00
  -8  -6  -8   77.84    4.87
  -8  -6  -8   82.21    4.87
  -8  -6  -8   76.84    5.18
  -8  -6  -8   83.10    5.91
  -8  -6  -8   76.80    4.58
  -8  -6  -8   80.91    5.42
  -8  -6  -8   90.57    5.54
  -8  -6  -7   85.89    5.06
  -8  -6  -7   89.79    5.21
  -8  -6  -7   75.59    4.99
  -8  -6  -7   88.58    5.64
  -8  -6  -7   93.01    5.78
  -8  -6  -7   78.94    5.38
  -8  -6  -7   83.00    4.91
  -8  -6  -7   96.90    6.35
  -8  -6  -6   27.04    2.69
  -8  -6  -6   25.92    2.54
  -8  -6  -6   30.89    2.80
  -8  -6  -6   26.32    2.55
  -8  -6  -6   29.84    3.10
  -8  -6  -6   24.48    2.85
  -8  -6  -6   24.82    2.89
  -8  -6  -6   28.90    3.37
  -8  -6  -5   12.93    1.88
  -8  -6  -5   10.93    1.77
  -8  -6  -5    9.58    1.84
  -8  -6  -5    8.00    1.63
  -8  -6  -5    9.25    2.18
  -8  -6  -5    9.25    1.94
  -8  -6  -5   12.01    2.20
  -8  -6  -5    7.05    1.82
  -8  -6  -4   -0.20    1.26
  -8  -6  -4    2.85    1.32
  -8  -6  -4    1.24    1.40
  -8  -6  -4    2.13    1.48
  -8  -6  -4    0.93    1.42
  -8  -6  -3    7.06    1.64
  -8  -6  -3   11.16    1.74
  -8  -6  -3   12.25    2.18
  -8  -6  -3    8.42    1.73
  -8  -6  -3   11.30    2.05
  -8  -6  -2   10.82    1.86
  -8  -6  -2    9.87    1.69
  -8  -6  -2   10.87    1.69
  -8  -6  -2    9.71    2.08
  -8  -6  -2   12.37    1.95
  -8  -6  -2   10.96    2.12
  -8  -6  -2    8.94    1.86
  -8  -6  -1   32.65    3.08
  -8  -6  -1   32.47    2.71
  -8  -6  -1   35.97    2.93
  -8  -6  -1   33.64    3.03
  -8  -6  -1   31.74    3.30
  -8  -6  -1   35.18    3.43
  -8  -6  -1   37.96    3.23
  -8  -6   0    1.19    1.30
  -8  -6   0    3.61    1.16
  -8  -6   0    1.10    1.07
  -8  -6   0    2.93    1.59
  -8  -6   0    3.23    1.45
  -8  -6   0    2.41    1.42
  -8  -6   0    1.10    1.47
  -8  -6   1    0.60    0.86
  -8  -6   1    3.39    1.46
  -8  -6   1    0.64    1.41
  -8  -6   1    0.61    1.30
  -8  -6   1    0.50    1.36
  -8  -6   1   -0.24    1.49
  -8  -6   2   60.74    4.45
  -8  -6   2   69.28    4.16
  -8  -6   2   67.35    4.91
  -8  -6   2   69.20    5.07
  -8  -6   2   62.98    4.67
  -8  -6   2   67.73    4.62
  -8  -6   3    1.00    1.14
  -8  -6   3   -0.40    1.20
  -8  -6   3    0.14    0.95
  -8  -6   3    0.26    1.49
  -8  -6   3    1.17    1.31
  -8  -6   3    1.79    1.47
  -8  -6   3    0.80    1.24
  -8  -6   4   44.51    3.96
  -8  -6   4   42.95    3.55
  -8  -6   4   48.06    3.69
  -8  -6   4   45.70    3.84
  -8  -6   4   44.36    4.07
  -8  -6   5    1.35    1.17
  -8  -6   5    4.24    1.70
  -8  -6   5    3.40    1.30
  -8  -6   6    0.56    1.06
  -8  -6   6    0.80    1.15
  -8  -6   6    1.32    1.48
  -8  -6   6    0.72    1.10
  -8  -6   7    0.43    1.00
  -8  -6   7   -0.88    1.14
  -8  -6   7    0.51    1.13
  -8  -6   7   -1.03    1.40
  -8  -6   7    1.08    1.19
  -8  -6   8    4.85    1.31
  -8  -6   8    5.95    1.74
  -8  -6   8    5.40    1.35
  -8  -6   8    4.43    1.21
  -8  -6   9    0.26    0.82
  -8  -6   9    0.94    1.31
  -8  -6  10    1.29    1.45
  -8  -6  10    0.67    0.63
  -8  -6  11    0.77    1.21
  -8  -6  12    1.51    1.13
  -8  -6  13   20.72    2.11
  -8  -6  14   11.46    1.45
  -8  -6  15    1.90    0.62
  -8  -5 -20   65.73    3.63
  -8  -5 -19    5.30    0.88
  -8  -5 -19    8.16    1.35
  -8  -5 -18    1.99    0.83
  -8  -5 -18    1.51    1.09
  -8  -5 -17   80.79    4.88
  -8  -5 -16    0.13    1.01
  -8  -5 -16   -0.58    1.26
  -8  -5 -16   -0.19    1.24
  -8  -5 -15   -0.15    1.02
  -8  -5 -15    0.62    1.28
  -8  -5 -15    0.21    1.12
  -8  -5 -14    5.71    1.50
  -8  -5 -14    7.59    1.88
  -8  -5 -13   36.00    2.67
  -8  -5 -13   38.38    3.07
  -8  -5 -13   38.77    3.50
  -8  -5 -13   32.22    2.68
  -8  -5 -12    1.65    1.10
  -8  -5 -12    2.09    1.22
  -8  -5 -12    0.23    1.37
  -8  -5 -12    0.67    1.03
  -8  -5 -11   19.76    2.27
  -8  -5 -11   19.26    2.85
  -8  -5 -11   17.67    2.56
  -8  -5 -11   14.94    2.05
  -8  -5 -10    0.92    1.07
  -8  -5 -10    0.54    1.21
  -8  -5 -10    3.77    1.71
  -8  -5 -10    1.07    1.55
  -8  -5 -10    2.33    1.19
  -8  -5  -9    4.51    1.50
  -8  -5  -9    5.51    1.45
  -8  -5  -9    7.94    1.96
  -8  -5  -9    4.87    1.83
  -8  -5  -8    2.34    1.26
  -8  -5  -8    1.77    1.09
  -8  -5  -8    0.27    1.64
  -8  -5  -8    0.46    1.29
  -8  -5  -8    3.59    1.42
  -8  -5  -8    1.23    0.88
  -8  -5  -7    2.49    1.29
  -8  -5  -7    0.49    1.07
  -8  -5  -7    0.81    1.59
  -8  -5  -7    0.66    1.37
  -8  -5  -7    1.08    1.31
  -8  -5  -7    0.15    0.95
  -8  -5  -7   -0.45    1.32
  -8  -5  -6   50.38    3.89
  -8  -5  -6   49.94    3.66
  -8  -5  -6   45.31    3.50
  -8  -5  -6   45.92    3.77
  -8  -5  -6   57.64    4.26
  -8  -5  -6   53.17    3.60
  -8  -5  -6   50.11    4.01
  -8  -5  -6   53.99    4.54
  -8  -5  -6   49.88    4.03
  -8  -5  -5   -0.40    1.15
  -8  -5  -5    2.49    1.15
  -8  -5  -5    0.42    1.17
  -8  -5  -5   -0.17    1.18
  -8  -5  -5    1.02    1.02
  -8  -5  -5   -0.42    1.37
  -8  -5  -5    1.07    1.45
  -8  -5  -5   -0.23    1.29
  -8  -5  -5    0.67    1.20
  -8  -5  -4    1.09    1.23
  -8  -5  -4    1.49    1.16
  -8  -5  -4    1.85    1.25
  -8  -5  -4    3.02    1.48
  -8  -5  -4    1.12    1.19
  -8  -5  -3   11.07    1.93
  -8  -5  -3    9.42    1.66
  -8  -5  -3   11.04    2.13
  -8  -5  -3   10.55    1.90
  -8  -5  -3   12.85    2.19
  -8  -5  -3   10.59    2.06
  -8  -5  -2   63.13    4.66
  -8  -5  -2   62.70    4.07
  -8  -5  -2   56.90    3.85
  -8  -5  -2   61.90    4.48
  -8  -5  -2   71.37    4.78
  -8  -5  -2   56.33    4.11
  -8  -5  -2   59.81    4.57
  -8  -5  -2   59.05    4.17
  -8  -5  -1  129.56    7.74
  -8  -5  -1  124.74    7.30
  -8  -5  -1  128.16    6.82
  -8  -5  -1  140.32    6.82
  -8  -5  -1  132.56    7.22
  -8  -5  -1  132.73    7.08
  -8  -5  -1  147.14    7.90
  -8  -5  -1  150.69    7.80
  -8  -5   0    9.00    2.20
  -8  -5   0   11.08    1.75
  -8  -5   0    9.29    2.04
  -8  -5   0   10.79    1.56
  -8  -5   0   10.12    1.68
  -8  -5   0   13.82    2.32
  -8  -5   0   11.32    2.17
  -8  -5   0   10.44    2.15
  -8  -5   0    8.32    1.82
  -8  -5   1   58.47    4.61
  -8  -5   1   57.88    3.54
  -8  -5   1   58.63    4.21
  -8  -5   1   56.94    4.63
  -8  -5   1   55.51    4.44
  -8  -5   1   59.07    4.44
  -8  -5   2    0.79    1.24
  -8  -5   2   -0.21    1.39
  -8  -5   2    1.62    1.19
  -8  -5   2    1.08    1.45
  -8  -5   2    0.23    1.26
  -8  -5   3    1.59    1.32
  -8  -5   3    2.41    1.10
  -8  -5   3    1.82    1.29
  -8  -5   3    1.67    1.61
  -8  -5   3    2.07    1.41
  -8  -5   3    1.94    1.58
  -8  -5   4   15.88    2.54
  -8  -5   4   23.23    2.13
  -8  -5   4   18.07    2.81
  -8  -5   4   25.75    2.72
  -8  -5   5   37.58    3.66
  -8  -5   5   37.38    2.70
  -8  -5   5   33.81    3.69
  -8  -5   5   39.19    3.37
  -8  -5   6   42.84    3.88
  -8  -5   6   43.80    4.14
  -8  -5   6   40.07    3.52
  -8  -5   6   44.50    3.52
  -8  -5   7   36.74    3.53
  -8  -5   7   26.84    2.81
  -8  -5   7   34.74    3.09
  -8  -5   7   34.68    3.68
  -8  -5   8    1.18    1.09
  -8  -5   8    4.50    1.85
  -8  -5   8    1.22    1.17
  -8  -5   9    4.91    1.46
  -8  -5   9    4.82    1.62
  -8  -5   9    5.17    1.26
  -8  -5   9    5.69    1.96
  -8  -5  10  250.69   11.55
  -8  -5  10  273.72   11.57
  -8  -5  11    5.02    1.37
  -8  -5  11    2.13    1.51
  -8  -5  12    2.53    1.14
  -8  -5  12    2.55    1.40
  -8  -5  13    0.74    1.19
  -8  -5  14    4.32    1.26
  -8  -5  15    2.18    0.88
  -8  -5  16    7.49    1.05
  -8  -4 -22    1.19    0.46
  -8  -4 -20   23.91    1.51
  -8  -4 -20   38.09    2.47
  -8  -4 -19    0.15    0.69
  -8  -4 -19   -1.27    1.00
  -8  -4 -18    4.84    1.01
  -8  -4 -18    4.97    1.42
  -8  -4 -17    3.37    1.38
  -8  -4 -16   23.41    2.69
  -8  -4 -15   15.22    1.52
  -8  -4 -15   13.19    1.81
  -8  -4 -15   14.97    2.14
  -8  -4 -15   17.14    2.45
  -8  -4 -14   13.55    1.57
  -8  -4 -14   18.28    2.35
  -8  -4 -14   14.95    2.32
  -8  -4 -13    1.34    1.18
  -8  -4 -13   -0.13    0.87
  -8  -4 -13    1.66    1.35
  -8  -4 -13   -0.90    1.31
  -8  -4 -12    3.12    1.06
  -8  -4 -12    3.99    1.42
  -8  -4 -12    4.00    1.20
  -8  -4 -12    4.31    1.70
  -8  -4 -12    4.74    1.61
  -8  -4 -11    1.23    1.16
  -8  -4 -11    1.58    1.12
  -8  -4 -11    2.64    1.61
  -8  -4 -11    0.24    1.46
  -8  -4 -11    2.64    1.25
  -8  -4 -10    7.64    1.59
  -8  -4 -10   11.64    2.17
  -8  -4 -10    7.67    1.54
  -8  -4 -10   10.48    2.08
  -8  -4  -9   32.12    2.86
  -8  -4  -9   27.36    2.59
  -8  -4  -9   37.14    3.10
  -8  -4  -9   32.22    3.22
  -8  -4  -8   -0.18    1.10
  -8  -4  -8   -0.61    1.15
  -8  -4  -8   -0.32    1.07
  -8  -4  -8    0.59    1.09
  -8  -4  -8    0.42    1.24
  -8  -4  -8    0.62    0.78
  -8  -4  -8    1.60    1.43
  -8  -4  -7    9.31    1.60
  -8  -4  -7   10.17    1.93
  -8  -4  -7   10.58    1.76
  -8  -4  -7   11.79    1.96
  -8  -4  -7   10.57    1.98
  -8  -4  -7   10.84    2.03
  -8  -4  -7   10.25    1.50
  -8  -4  -6   44.88    3.30
  -8  -4  -6   39.53    3.52
  -8  -4  -6   44.01    3.64
  -8  -4  -6   47.24    3.44
  -8  -4  -6   49.44    4.11
  -8  -4  -6   43.75    3.70
  -8  -4  -6   46.73    3.74
  -8  -4  -6   43.59    3.16
  -8  -4  -6   42.40    3.69
  -8  -4  -5   40.46    3.08
  -8  -4  -5   37.60    3.36
  -8  -4  -5   37.94    3.39
  -8  -4  -5   35.13    2.95
  -8  -4  -5   30.53    3.19
  -8  -4  -5   37.44    3.38
  -8  -4  -5   35.17    2.89
  -8  -4  -5   41.92    3.79
  -8  -4  -4    1.77    1.14
  -8  -4  -4    1.49    1.33
  -8  -4  -4    2.60    1.16
  -8  -4  -4    2.67    1.51
  -8  -4  -4    1.92    1.38
  -8  -4  -4    3.37    1.48
  -8  -4  -4    3.14    1.35
  -8  -4  -4    3.51    1.19
  -8  -4  -3    7.89    1.73
  -8  -4  -3    5.19    1.31
  -8  -4  -3    4.33    1.66
  -8  -4  -3    6.17    1.68
  -8  -4  -3    7.94    1.76
  -8  -4  -3    8.16    1.94
  -8  -4  -3    6.55    1.54
  -8  -4  -2   24.85    2.86
  -8  -4  -2   25.12    2.42
  -8  -4  -2   25.45    2.84
  -8  -4  -2   23.54    2.88
  -8  -4  -2   24.06    2.32
  -8  -4  -2   23.42    2.48
  -8  -4  -2   24.87    2.55
  -8  -4  -2   24.37    2.88
  -8  -4  -2   27.20    2.88
  -8  -4  -1   76.80    5.41
  -8  -4  -1   77.73    4.62
  -8  -4  -1   74.54    5.16
  -8  -4  -1   84.63    5.32
  -8  -4  -1   80.79    5.27
  -8  -4  -1   74.81    4.67
  -8  -4  -1   74.10    4.79
  -8  -4   0   29.96    3.26
  -8  -4   0   32.52    3.25
  -8  -4   0   26.87    2.54
  -8  -4   0   26.08    2.35
  -8  -4   0   27.69    3.04
  -8  -4   0   28.01    2.74
  -8  -4   0   27.44    2.54
  -8  -4   0   27.14    3.07
  -8  -4   0   34.79    3.52
  -8  -4   1   96.12    6.30
  -8  -4   1  100.59    6.22
  -8  -4   1   97.69    5.13
  -8  -4   1   93.95    5.34
  -8  -4   1  100.29    6.08
  -8  -4   1  106.39    6.17
  -8  -4   1  107.50    6.66
  -8  -4   1   95.64    5.31
  -8  -4   1   94.55    5.78
  -8  -4   2   21.01    2.83
  -8  -4   2   25.18    2.86
  -8  -4   2   22.25    2.98
  -8  -4   2   17.80    2.34
  -8  -4   2   19.33    2.59
  -8  -4   2   21.79    2.78
  -8  -4   3   28.43    3.19
  -8  -4   3   23.29    2.88
  -8  -4   3   22.49    2.20
  -8  -4   3   23.79    2.68
  -8  -4   3   20.07    2.93
  -8  -4   3   27.19    3.04
  -8  -4   4   90.11    6.07
  -8  -4   4   82.93    4.76
  -8  -4   4   95.09    6.08
  -8  -4   4   93.13    5.60
  -8  -4   4   82.24    6.03
  -8  -4   5    1.63    1.55
  -8  -4   5    0.77    0.92
  -8  -4   5    1.04    1.46
  -8  -4   5    0.48    1.32
  -8  -4   5   -0.20    1.16
  -8  -4   5    0.21    1.18
  -8  -4   5    0.58    1.37
  -8  -4   6    5.44    1.81
  -8  -4   6    5.77    1.84
  -8  -4   6    4.61    1.06
  -8  -4   6    2.85    1.57
  -8  -4   6    5.90    2.03
  -8  -4   6    3.80    1.38
  -8  -4   6    6.51    1.68
  -8  -4   7   27.23    3.08
  -8  -4   7   15.22    2.42
  -8  -4   7   18.13    2.73
  -8  -4   7   15.71    2.22
  -8  -4   7   19.29    2.85
  -8  -4   7   23.42    3.09
  -8  -4   7   24.27    2.59
  -8  -4   8  120.41    7.04
  -8  -4   8   92.97    6.35
  -8  -4   8  117.28    7.27
  -8  -4   8  120.05    7.41
  -8  -4   8  102.18    5.90
  -8  -4   9    8.10    1.91
  -8  -4   9    8.64    1.77
  -8  -4   9    5.77    1.94
  -8  -4   9    7.27    1.43
  -8  -4  10   15.28    2.63
  -8  -4  10   12.79    2.57
  -8  -4  11   27.49    2.85
  -8  -4  11   22.37    3.07
  -8  -4  11   22.52    3.03
  -8  -4  12   18.06    2.18
  -8  -4  12   12.76    2.28
  -8  -4  12   14.97    2.43
  -8  -4  13    8.32    1.73
  -8  -4  13    6.89    1.78
  -8  -4  13    6.06    1.76
  -8  -4  14    1.76    1.28
  -8  -4  14    1.67    1.23
  -8  -4  15    8.43    1.53
  -8  -4  16    4.19    0.85
  -8  -4  16    6.38    1.15
  -8  -4  17    0.63    0.55
  -8  -3 -21   14.41    1.46
  -8  -3 -20   10.18    0.92
  -8  -3 -20   13.38    1.62
  -8  -3 -19   -0.08    0.62
  -8  -3 -19    0.45    0.97
  -8  -3 -18    3.59    0.97
  -8  -3 -18    3.56    1.56
  -8  -3 -18    5.23    1.49
  -8  -3 -17    9.77    1.94
  -8  -3 -17    8.09    1.37
  -8  -3 -17   13.10    2.04
  -8  -3 -16   90.78    5.95
  -8  -3 -16   99.70    5.98
  -8  -3 -15   13.09    2.29
  -8  -3 -15    9.94    1.65
  -8  -3 -15    8.85    1.19
  -8  -3 -15    9.06    2.05
  -8  -3 -14   76.31    8.13
  -8  -3 -14   79.47    4.31
  -8  -3 -14   82.04    4.87
  -8  -3 -14   85.32    5.70
  -8  -3 -14   91.87    5.76
  -8  -3 -13   46.15    6.13
  -8  -3 -13   45.24    3.00
  -8  -3 -13   40.59    3.82
  -8  -3 -13   47.28    3.46
  -8  -3 -13   43.57    3.90
  -8  -3 -13   43.13    3.51
  -8  -3 -13   37.41    3.36
  -8  -3 -12    4.66    2.69
  -8  -3 -12    3.30    1.29
  -8  -3 -12    2.38    1.00
  -8  -3 -12    3.91    1.35
  -8  -3 -12    1.45    1.43
  -8  -3 -11   95.71    8.90
  -8  -3 -11   98.75    5.16
  -8  -3 -11   97.17    5.49
  -8  -3 -11   89.25    5.90
  -8  -3 -11   81.62    4.96
  -8  -3 -11  102.65    5.99
  -8  -3 -11   92.92    6.04
  -8  -3 -10  330.29   14.05
  -8  -3 -10  285.18   14.32
  -8  -3 -10  319.37   13.73
  -8  -3 -10  325.37   14.68
  -8  -3 -10  325.33   14.53
  -8  -3  -9    4.00    1.57
  -8  -3  -9    5.14    1.48
  -8  -3  -9    2.89    1.31
  -8  -3  -9    2.03    1.42
  -8  -3  -9    0.46    1.38
  -8  -3  -8  149.29    7.45
  -8  -3  -8  160.32    7.80
  -8  -3  -8  153.12    8.04
  -8  -3  -8  144.99    7.68
  -8  -3  -8  151.38    8.26
  -8  -3  -8  152.39    8.19
  -8  -3  -7   -0.47    1.00
  -8  -3  -7    1.21    1.20
  -8  -3  -7    0.84    1.16
  -8  -3  -7    0.20    1.20
  -8  -3  -7    0.43    1.27
  -8  -3  -7    0.63    0.79
  -8  -3  -7    0.46    1.35
  -8  -3  -7    0.74    1.12
  -8  -3  -6  153.40    7.97
  -8  -3  -6  148.13    7.38
  -8  -3  -6  148.50    7.48
  -8  -3  -6  153.25    7.97
  -8  -3  -6  154.98    7.82
  -8  -3  -6  146.46    7.99
  -8  -3  -6  158.44    8.32
  -8  -3  -6  134.76    7.04
  -8  -3  -5   17.83    2.42
  -8  -3  -5   22.82    2.31
  -8  -3  -5   21.36    2.27
  -8  -3  -5   20.79    2.63
  -8  -3  -5   21.37    2.14
  -8  -3  -5   26.77    2.77
  -8  -3  -5   18.95    2.40
  -8  -3  -4   33.18    3.14
  -8  -3  -4   33.91    2.86
  -8  -3  -4   38.22    3.41
  -8  -3  -4   38.20    3.36
  -8  -3  -4   34.63    2.88
  -8  -3  -4   34.39    2.84
  -8  -3  -4   34.94    3.28
  -8  -3  -4   35.51    3.22
  -8  -3  -4   38.27    3.16
  -8  -3  -3   94.20    5.90
  -8  -3  -3   91.46    5.86
  -8  -3  -3   98.97    5.45
  -8  -3  -3   98.68    6.05
  -8  -3  -3  100.37    5.63
  -8  -3  -3  102.62    5.92
  -8  -3  -3   94.41    5.44
  -8  -3  -3   98.43    6.00
  -8  -3  -2    3.84    1.40
  -8  -3  -2    3.68    1.27
  -8  -3  -2    3.34    1.46
  -8  -3  -2    1.48    0.97
  -8  -3  -2    2.31    1.42
  -8  -3  -2    3.05    1.42
  -8  -3  -2    1.64    1.36
  -8  -3  -2    0.83    1.11
  -8  -3  -1   88.93    5.80
  -8  -3  -1   95.87    5.11
  -8  -3  -1   89.74    5.18
  -8  -3  -1  106.23    6.12
  -8  -3  -1   96.44    5.83
  -8  -3  -1   88.88    5.36
  -8  -3  -1   88.61    5.17
  -8  -3  -1   95.13    5.84
  -8  -3   0  482.80   20.19
  -8  -3   0  447.43   19.98
  -8  -3   0  449.79   18.77
  -8  -3   0  478.49   19.16
  -8  -3   0  478.49   19.89
  -8  -3   0  457.60   19.39
  -8  -3   0  480.16   19.80
  -8  -3   0  440.55   18.88
  -8  -3   0  475.83   20.31
  -8  -3   1  411.63   18.15
  -8  -3   1  391.59   16.61
  -8  -3   1  426.32   18.20
  -8  -3   1  406.68   17.02
  -8  -3   1  454.05   18.55
  -8  -3   1  387.31   17.33
  -8  -3   1  409.07   17.82
  -8  -3   1  411.53   17.76
  -8  -3   2   44.33    3.95
  -8  -3   2   32.39    2.52
  -8  -3   2   42.09    3.79
  -8  -3   2   38.50    3.23
  -8  -3   2   39.12    3.27
  -8  -3   2   33.54    3.65
  -8  -3   3   81.79    5.68
  -8  -3   3   84.68    4.68
  -8  -3   3   79.89    4.96
  -8  -3   3   75.71    5.50
  -8  -3   3   77.61    5.71
  -8  -3   3   74.74    4.96
  -8  -3   4   15.74    2.59
  -8  -3   4   18.53    2.25
  -8  -3   4   21.92    2.90
  -8  -3   4   13.87    1.77
  -8  -3   4   16.09    2.34
  -8  -3   4   20.32    2.87
  -8  -3   4   16.20    2.31
  -8  -3   5  104.42    6.40
  -8  -3   5   73.63    4.93
  -8  -3   5   83.70    6.03
  -8  -3   5   95.71    4.88
  -8  -3   5   90.16    5.47
  -8  -3   5   83.95    5.99
  -8  -3   5   83.36    5.35
  -8  -3   6    8.02    2.10
  -8  -3   6    5.24    1.19
  -8  -3   6    3.03    1.75
  -8  -3   6    5.35    1.59
  -8  -3   6    3.65    2.03
  -8  -3   6    1.16    1.75
  -8  -3   6    5.15    1.58
  -8  -3   7  415.79   17.50
  -8  -3   7  374.81   15.14
  -8  -3   7  351.83   17.01
  -8  -3   7  345.40   15.83
  -8  -3   7  385.63   17.45
  -8  -3   7  381.28   17.58
  -8  -3   8   47.32    4.17
  -8  -3   8   48.28    4.28
  -8  -3   8   43.03    4.20
  -8  -3   8   52.29    4.66
  -8  -3   9    4.07    1.66
  -8  -3   9    3.25    1.62
  -8  -3   9    1.25    1.65
  -8  -3   9    4.64    1.82
  -8  -3  10   19.12    2.65
  -8  -3  10   16.43    2.57
  -8  -3  10   15.36    2.85
  -8  -3  10   15.25    2.63
  -8  -3  11   18.81    2.57
  -8  -3  11   16.90    2.55
  -8  -3  11   18.66    2.93
  -8  -3  11   19.70    2.79
  -8  -3  12    0.67    1.25
  -8  -3  12   -0.84    1.77
  -8  -3  12    3.03    1.69
  -8  -3  13   -0.82    1.01
  -8  -3  13    0.39    1.03
  -8  -3  13   -0.23    1.25
  -8  -3  13    1.29    1.55
  -8  -3  14    0.23    1.37
  -8  -3  14    0.81    1.15
  -8  -3  15    0.34    0.96
  -8  -3  15    0.99    1.23
  -8  -3  16    2.15    1.03
  -8  -3  16    2.45    0.99
  -8  -3  17    7.00    1.11
  -8  -2 -21    1.53    0.80
  -8  -2 -20   18.53    2.07
  -8  -2 -20   18.89    1.86
  -8  -2 -19    0.69    1.02
  -8  -2 -19    0.30    0.61
  -8  -2 -19    0.30    0.92
  -8  -2 -18    6.31    1.10
  -8  -2 -18    8.23    1.68
  -8  -2 -18    5.83    1.54
  -8  -2 -17   36.73    2.73
  -8  -2 -17   43.44    3.64
  -8  -2 -17   44.91    3.55
  -8  -2 -16   44.73    3.94
  -8  -2 -16   56.18    4.16
  -8  -2 -15    0.15    1.05
  -8  -2 -15    3.11    1.46
  -8  -2 -15    2.06    1.48
  -8  -2 -14   10.70    3.33
  -8  -2 -14   15.62    1.60
  -8  -2 -14   18.96    2.10
  -8  -2 -14   16.87    2.50
  -8  -2 -14   16.37    2.38
  -8  -2 -13    1.34    2.46
  -8  -2 -13    2.02    1.26
  -8  -2 -13    1.29    0.84
  -8  -2 -13    1.21    1.46
  -8  -2 -12   43.35    6.18
  -8  -2 -12   40.58    2.93
  -8  -2 -12   46.13    3.41
  -8  -2 -11  250.69   15.63
  -8  -2 -11  238.18   10.87
  -8  -2 -11  235.53   10.40
  -8  -2 -11  221.32   11.34
  -8  -2 -10   99.43    9.14
  -8  -2 -10  106.85    5.78
  -8  -2 -10   99.60    5.40
  -8  -2 -10   84.60    5.82
  -8  -2 -10  104.66    6.29
  -8  -2  -9   62.93    6.80
  -8  -2  -9   47.44    3.93
  -8  -2  -9   52.42    3.79
  -8  -2  -9   51.96    4.17
  -8  -2  -8  355.83   15.15
  -8  -2  -8  372.45   15.48
  -8  -2  -8  332.55   15.56
  -8  -2  -8  359.68   15.78
  -8  -2  -8  360.53   15.95
  -8  -2  -8  360.43   15.23
  -8  -2  -7   53.91    3.65
  -8  -2  -7   47.75    3.74
  -8  -2  -7   58.18    3.90
  -8  -2  -7   54.28    4.04
  -8  -2  -7   52.00    4.06
  -8  -2  -7   58.48    3.88
  -8  -2  -6    2.11    1.41
  -8  -2  -6    2.03    1.31
  -8  -2  -6    2.15    1.11
  -8  -2  -6    2.24    1.19
  -8  -2  -6    1.36    1.22
  -8  -2  -6    1.21    0.93
  -8  -2  -6    3.82    1.43
  -8  -2  -6    1.41    1.21
  -8  -2  -5   79.92    4.73
  -8  -2  -5   69.40    4.95
  -8  -2  -5   77.03    5.08
  -8  -2  -5   79.26    4.84
  -8  -2  -5   83.17    4.82
  -8  -2  -5   86.62    5.10
  -8  -2  -5   80.19    5.01
  -8  -2  -4   43.79    3.71
  -8  -2  -4   50.46    3.47
  -8  -2  -4   47.10    3.80
  -8  -2  -4   43.26    3.29
  -8  -2  -4   50.08    3.59
  -8  -2  -3   46.31    3.39
  -8  -2  -3   51.55    3.94
  -8  -2  -3   45.30    3.77
  -8  -2  -3   51.23    3.55
  -8  -2  -3   45.66    3.70
  -8  -2  -3   45.90    3.36
  -8  -2  -3   47.72    3.84
  -8  -2  -3   51.77    3.57
  -8  -2  -2   12.41    2.00
  -8  -2  -2   12.10    1.98
  -8  -2  -2   14.31    2.15
  -8  -2  -2   16.86    1.93
  -8  -2  -2   12.76    1.70
  -8  -2  -2   15.24    1.91
  -8  -2  -2   11.43    2.03
  -8  -2  -2   13.36    2.12
  -8  -2  -2   11.32    2.04
  -8  -2  -2   12.58    1.79
  -8  -2  -2   11.87    1.69
  -8  -2  -1   50.95    4.01
  -8  -2  -1   54.75    3.52
  -8  -2  -1   56.87    3.77
  -8  -2  -1   51.43    4.20
  -8  -2  -1   54.29    3.63
  -8  -2  -1   57.79    4.32
  -8  -2  -1   54.69    4.08
  -8  -2  -1   55.24    4.11
  -8  -2  -1   55.20    3.56
  -8  -2   0    0.45    1.27
  -8  -2   0    1.16    1.46
  -8  -2   0    0.29    0.83
  -8  -2   0    1.44    1.09
  -8  -2   0    1.34    0.92
  -8  -2   0    1.87    1.35
  -8  -2   0    0.35    1.06
  -8  -2   1   51.96    4.11
  -8  -2   1   49.53    3.34
  -8  -2   1   56.65    4.12
  -8  -2   1   50.91    3.54
  -8  -2   1   49.38    4.21
  -8  -2   1   45.25    3.14
  -8  -2   1   51.63    4.31
  -8  -2   1   51.00    3.73
  -8  -2   1   56.29    4.35
  -8  -2   2  454.17   18.95
  -8  -2   2  407.77   17.12
  -8  -2   2  418.59   18.36
  -8  -2   2  423.30   18.77
  -8  -2   2  439.04   19.15
  -8  -2   2  422.18   18.05
  -8  -2   2  442.08   18.99
  -8  -2   3  905.50   36.88
  -8  -2   3  896.79   36.36
  -8  -2   3  939.57   37.35
  -8  -2   3  955.02   37.12
  -8  -2   3  906.63   36.27
  -8  -2   3  957.12   37.13
  -8  -2   3  858.83   36.01
  -8  -2   4   18.52    2.74
  -8  -2   4   20.13    2.51
  -8  -2   4   17.90    2.94
  -8  -2   4   20.35    2.15
  -8  -2   4   21.74    2.97
  -8  -2   4   22.21    2.49
  -8  -2   5   34.74    3.58
  -8  -2   5   36.77    3.80
  -8  -2   5   33.08    3.13
  -8  -2   5   26.76    2.45
  -8  -2   5   38.23    3.77
  -8  -2   5   27.62    2.83
  -8  -2   6    2.20    1.55
  -8  -2   6    4.77    1.45
  -8  -2   6    0.90    1.66
  -8  -2   6    4.09    1.15
  -8  -2   6    5.82    2.16
  -8  -2   6    1.60    1.16
  -8  -2   6    5.52    1.91
  -8  -2   7    3.65    1.60
  -8  -2   7   -0.38    1.16
  -8  -2   7    0.61    1.63
  -8  -2   7    1.16    0.85
  -8  -2   7    0.33    1.07
  -8  -2   7   -0.84    1.37
  -8  -2   7    0.94    1.96
  -8  -2   8   17.51    2.58
  -8  -2   8   13.75    2.62
  -8  -2   8   11.55    1.82
  -8  -2   8   14.56    2.55
  -8  -2   8   12.96    2.63
  -8  -2   9   24.18    3.03
  -8  -2   9   22.86    3.20
  -8  -2   9   20.62    2.95
  -8  -2   9   19.99    3.19
  -8  -2  10   30.89    3.43
  -8  -2  10   24.25    3.30
  -8  -2  10   28.61    3.62
  -8  -2  10   30.88    3.42
  -8  -2  11   19.91    2.65
  -8  -2  11   14.99    2.81
  -8  -2  11   17.77    2.92
  -8  -2  12  119.88    7.02
  -8  -2  12  113.87    7.36
  -8  -2  12  102.47    6.68
  -8  -2  13    3.22    1.35
  -8  -2  13    0.55    1.71
  -8  -2  14    1.99    1.54
  -8  -2  15   15.77    2.36
  -8  -2  16    4.53    1.26
  -8  -2  16    5.57    1.24
  -8  -2  17    0.30    0.74
  -8  -2  18   13.58    1.49
  -8  -2  19    0.22    0.43
  -8  -1 -22   37.18    2.07
  -8  -1 -21    1.75    0.90
  -8  -1 -21    0.27    0.71
  -8  -1 -20    7.87    1.39
  -8  -1 -20    5.56    1.18
  -8  -1 -19   17.40    1.41
  -8  -1 -19   17.90    2.11
  -8  -1 -19   22.20    2.21
  -8  -1 -18    5.08    0.99
  -8  -1 -18    4.11    1.38
  -8  -1 -18    4.49    1.38
  -8  -1 -17    5.77    1.54
  -8  -1 -17    3.08    0.96
  -8  -1 -17    4.47    1.51
  -8  -1 -16   83.17    5.44
  -8  -1 -15  127.00    7.25
  -8  -1 -14   70.55    7.61
  -8  -1 -14   68.58    4.27
  -8  -1 -14   65.86    3.59
  -8  -1 -14   64.65    4.82
  -8  -1 -13   52.61    6.58
  -8  -1 -13   40.44    2.81
  -8  -1 -13   47.68    3.48
  -8  -1 -13   48.52    3.66
  -8  -1 -12    1.31    2.48
  -8  -1 -12    1.88    1.24
  -8  -1 -12    1.80    1.34
  -8  -1 -12    3.31    1.31
  -8  -1 -12    3.49    1.07
  -8  -1 -11   91.07    8.44
  -8  -1 -11   77.80    4.47
  -8  -1 -11   75.97    4.87
  -8  -1 -11   81.26    5.15
  -8  -1 -11   81.94    5.41
  -8  -1 -10   18.72    4.09
  -8  -1 -10   14.20    2.07
  -8  -1 -10   16.38    1.87
  -8  -1 -10   18.32    2.40
  -8  -1  -9   15.68    3.67
  -8  -1  -9   11.11    1.66
  -8  -1  -9   13.70    1.96
  -8  -1  -9   15.32    2.13
  -8  -1  -9   13.39    2.00
  -8  -1  -8   10.46    3.13
  -8  -1  -8    8.25    1.65
  -8  -1  -8   10.28    1.70
  -8  -1  -8    9.18    1.73
  -8  -1  -7  160.04    8.46
  -8  -1  -7  166.49    8.40
  -8  -1  -7  179.39    8.53
  -8  -1  -7  176.70    8.12
  -8  -1  -7  146.85    8.05
  -8  -1  -6   78.88    4.96
  -8  -1  -6   76.08    4.68
  -8  -1  -6   78.92    5.06
  -8  -1  -6   73.37    4.78
  -8  -1  -5   35.35    2.90
  -8  -1  -5   38.38    3.26
  -8  -1  -5   38.33    3.20
  -8  -1  -5   37.66    3.31
  -8  -1  -5   31.90    3.00
  -8  -1  -4    3.39    1.19
  -8  -1  -4    3.47    1.41
  -8  -1  -4    3.42    1.28
  -8  -1  -4    3.96    1.49
  -8  -1  -4    2.32    1.11
  -8  -1  -4    2.85    1.31
  -8  -1  -4    3.29    1.16
  -8  -1  -3  266.96   12.07
  -8  -1  -3  271.27   12.53
  -8  -1  -3  243.66   11.47
  -8  -1  -3  274.28   12.40
  -8  -1  -3  277.77   12.45
  -8  -1  -3  267.87   11.80
  -8  -1  -2   11.27    1.88
  -8  -1  -2    6.63    1.72
  -8  -1  -2    6.38    1.60
  -8  -1  -2    8.37    1.81
  -8  -1  -2    9.05    1.40
  -8  -1  -2    7.27    1.70
  -8  -1  -2    6.78    1.40
  -8  -1  -1  242.22   11.66
  -8  -1  -1  247.42   11.66
  -8  -1  -1  240.86   11.65
  -8  -1  -1  248.04   11.13
  -8  -1   0  254.41   12.63
  -8  -1   0  292.95   13.05
  -8  -1   0  292.73   13.09
  -8  -1   0  274.14   12.24
  -8  -1   0  276.60   12.99
  -8  -1   1  201.10   10.12
  -8  -1   1  196.44    9.05
  -8  -1   1  215.33   10.28
  -8  -1   1  219.84   10.89
  -8  -1   1  195.23    9.34
  -8  -1   1  202.10   10.26
  -8  -1   2   46.66    3.84
  -8  -1   2   44.71    3.11
  -8  -1   2   41.24    3.91
  -8  -1   2   38.25    2.72
  -8  -1   2   37.27    3.64
  -8  -1   2   40.82    3.66
  -8  -1   3   25.22    2.87
  -8  -1   3   24.82    3.13
  -8  -1   3   21.58    2.10
  -8  -1   3   19.79    2.79
  -8  -1   3   21.36    2.74
  -8  -1   4   53.71    4.37
  -8  -1   4   54.91    4.33
  -8  -1   4   51.24    3.55
  -8  -1   4   56.80    4.83
  -8  -1   4   52.10    4.35
  -8  -1   5   16.02    2.52
  -8  -1   5   16.42    1.91
  -8  -1   5   16.77    2.45
  -8  -1   5   22.73    3.13
  -8  -1   6    7.88    1.94
  -8  -1   6    8.80    1.42
  -8  -1   6    8.41    2.26
  -8  -1   6    9.27    1.96
  -8  -1   7  100.11    6.51
  -8  -1   7   97.75    5.04
  -8  -1   7   91.18    5.94
  -8  -1   7   88.44    6.59
  -8  -1   7   98.24    6.80
  -8  -1   8   33.57    3.90
  -8  -1   8   29.82    3.09
  -8  -1   8   29.85    2.28
  -8  -1   8   27.05    3.58
  -8  -1   9    4.56    1.70
  -8  -1   9    2.31    1.35
  -8  -1   9    1.62    1.71
  -8  -1   9    1.25    1.70
  -8  -1  10   42.09    3.87
  -8  -1  10   31.28    3.00
  -8  -1  10   36.06    4.19
  -8  -1  10   39.42    4.18
  -8  -1  11    0.83    1.32
  -8  -1  11    0.94    1.57
  -8  -1  11   -0.91    1.73
  -8  -1  11    1.23    1.36
  -8  -1  12    0.53    1.26
  -8  -1  12    4.21    2.01
  -8  -1  12    0.88    1.71
  -8  -1  12    1.86    1.27
  -8  -1  13   79.88    5.65
  -8  -1  13   94.44    6.21
  -8  -1  13   86.78    6.01
  -8  -1  13   75.84    5.24
  -8  -1  14   13.01    2.04
  -8  -1  14   12.20    2.36
  -8  -1  14   12.33    1.93
  -8  -1  14    7.81    2.13
  -8  -1  15    0.44    1.29
  -8  -1  15    2.24    1.55
  -8  -1  15    1.28    0.98
  -8  -1  16   15.66    2.18
  -8  -1  16   13.72    1.63
  -8  -1  17    3.08    1.17
  -8  -1  17    3.77    0.85
  -8  -1  19    3.54    0.87
  -8   0 -21   18.13    1.66
  -8   0 -21   18.25    1.55
  -8   0 -20    4.04    1.08
  -8   0 -20    4.07    1.03
  -8   0 -19    5.20    1.25
  -8   0 -19    3.60    0.66
  -8   0 -19    4.67    1.25
  -8   0 -18   11.36    1.22
  -8   0 -18   12.01    1.83
  -8   0 -17    0.38    1.15
  -8   0 -17    2.21    0.89
  -8   0 -16    0.42    1.18
  -8   0 -16    2.37    0.99
  -8   0 -15  163.25    8.28
  -8   0 -15  143.58    7.66
  -8   0 -14    8.36    1.56
  -8   0 -14    8.48    1.74
  -8   0 -13    7.38    1.16
  -8   0 -13    6.44    1.66
  -8   0 -12    8.77    1.38
  -8   0 -12    7.30    1.82
  -8   0 -12    6.76    1.73
  -8   0 -11   59.34    3.67
  -8   0 -11   61.14    4.26
  -8   0 -11   57.97    4.37
  -8   0 -10   20.43    2.52
  -8   0 -10   21.13    2.43
  -8   0 -10   19.30    2.02
  -8   0 -10   20.49    2.40
  -8   0  -9   10.21    1.82
  -8   0  -9   12.16    1.84
  -8   0  -9   10.09    1.84
  -8   0  -8    0.38    1.06
  -8   0  -8    0.38    0.97
  -8   0  -8   -0.19    1.13
  -8   0  -7   -0.37    1.19
  -8   0  -7   -0.39    1.22
  -8   0  -7    0.53    0.88
  -8   0  -6    5.05    1.44
  -8   0  -6    1.86    1.14
  -8   0  -5    8.22    1.97
  -8   0  -5    8.67    1.71
  -8   0  -5    8.18    1.70
  -8   0  -5    5.99    1.36
  -8   0  -4   16.45    1.93
  -8   0  -4   19.50    2.13
  -8   0  -4   20.66    2.58
  -8   0  -4   19.88    2.28
  -8   0  -4   20.56    2.39
  -8   0  -3   46.98    3.46
  -8   0  -3   50.72    3.83
  -8   0  -3   50.68    4.09
  -8   0  -3   48.45    3.43
  -8   0  -3   59.88    3.96
  -8   0  -3   48.73    3.45
  -8   0  -2    1.25    0.99
  -8   0  -2    1.15    1.33
  -8   0  -2    1.12    1.14
  -8   0  -2    0.71    0.89
  -8   0  -1  252.35   11.29
  -8   0  -1  262.24   11.91
  -8   0  -1  224.62   10.45
  -8   0   0    7.18    1.56
  -8   0   0    6.16    1.80
  -8   0   0    8.10    1.56
  -8   0   1   21.35    2.63
  -8   0   1   21.25    2.31
  -8   0   1   21.84    2.95
  -8   0   1   20.96    2.64
  -8   0   2   10.55    1.96
  -8   0   2   12.59    1.75
  -8   0   2   11.50    2.19
  -8   0   2    8.85    1.96
  -8   0   2   11.81    2.46
  -8   0   3   30.65    3.20
  -8   0   3   40.76    3.78
  -8   0   3   40.29    3.71
  -8   0   3   43.78    4.11
  -8   0   3   32.79    2.86
  -8   0   4   94.22    6.03
  -8   0   4   94.94    6.15
  -8   0   4  102.85    6.74
  -8   0   4   84.47    5.09
  -8   0   4   95.75    5.93
  -8   0   5   11.46    2.18
  -8   0   5   11.45    2.20
  -8   0   5   16.02    2.78
  -8   0   5    9.83    1.49
  -8   0   5   12.11    2.13
  -8   0   6    7.95    1.89
  -8   0   6    4.11    1.95
  -8   0   6   10.14    1.89
  -8   0   7    2.74    1.37
  -8   0   7    2.93    1.07
  -8   0   7    1.62    1.71
  -8   0   7    1.66    1.32
  -8   0   8    4.47    1.76
  -8   0   8    5.59    2.21
  -8   0   8    4.65    1.10
  -8   0   8    4.51    1.67
  -8   0   8    4.27    1.62
  -8   0   9    3.95    1.61
  -8   0   9   -0.33    1.56
  -8   0   9    1.46    1.45
  -8   0   9    1.17    1.30
  -8   0  10   27.87    3.11
  -8   0  10   29.74    3.66
  -8   0  10   23.12    2.80
  -8   0  11   47.77    4.22
  -8   0  11   38.86    3.57
  -8   0  11   44.16    4.54
  -8   0  11   45.58    3.79
  -8   0  11   48.96    4.42
  -8   0  12    0.80    1.26
  -8   0  12    1.88    1.94
  -8   0  12   -0.39    1.17
  -8   0  12    0.28    1.45
  -8   0  12    1.64    1.25
  -8   0  13   -1.01    1.35
  -8   0  13    0.59    1.80
  -8   0  13    1.48    1.25
  -8   0  14    5.36    1.65
  -8   0  14    4.60    1.93
  -8   0  14    2.56    1.16
  -8   0  15    0.21    1.06
  -8   0  15    1.21    1.48
  -8   0  15    1.41    0.93
  -8   0  16    0.62    1.27
  -8   0  17    1.70    1.20
  -8   0  18    9.08    1.55
  -8   0  19    5.59    1.01
  -8   1 -21    4.97    0.83
  -8   1 -21    8.74    0.90
  -8   1 -20    4.68    0.97
  -8   1 -20    5.37    1.01
  -8   1 -19   24.46    2.15
  -8   1 -18   -1.20    1.09
  -8   1 -18    0.07    0.53
  -8   1 -17   -0.51    1.04
  -8   1 -17    0.92    0.73
  -8   1 -16   34.24    2.76
  -8   1 -16   32.98    2.42
  -8   1 -16   30.06    2.86
  -8   1 -15  138.64    7.13
  -8   1 -14   22.53    2.49
  -8   1 -13   73.66    4.91
  -8   1 -13   71.20    4.61
  -8   1 -13   67.23    3.66
  -8   1 -12    0.20    1.26
  -8   1 -12    2.15    0.92
  -8   1 -12    2.61    1.36
  -8   1 -12    0.57    1.78
  -8   1 -11  125.28    6.27
  -8   1 -11  126.17    6.97
  -8   1 -11  127.44    6.87
  -8   1 -11  135.83    7.26
  -8   1 -11  118.75    9.83
  -8   1 -10   15.96    2.21
  -8   1 -10   14.73    2.11
  -8   1 -10   14.90    2.07
  -8   1 -10   12.89    3.42
  -8   1  -9  270.93   12.16
  -8   1  -9  269.24   12.09
  -8   1  -9  239.99   11.92
  -8   1  -9  278.15   15.89
  -8   1  -8   11.75    1.88
  -8   1  -8   14.49    2.05
  -8   1  -8   12.90    1.99
  -8   1  -8   13.70    3.25
  -8   1  -7    2.58    1.04
  -8   1  -7    4.21    1.50
  -8   1  -7    1.72    1.14
  -8   1  -6    0.40    1.15
  -8   1  -5  117.72    6.83
  -8   1  -5  118.53    6.36
  -8   1  -5  104.10    6.20
  -8   1  -5  129.92    6.73
  -8   1  -4    1.20    0.97
  -8   1  -4    3.23    1.40
  -8   1  -4    3.03    1.29
  -8   1  -4    1.44    1.16
  -8   1  -4    2.07    1.44
  -8   1  -3   97.53    5.45
  -8   1  -3  103.45    5.94
  -8   1  -3  110.01    6.51
  -8   1  -3  106.12    6.01
  -8   1  -3  102.19    5.72
  -8   1  -3  119.59    6.30
  -8   1  -2    8.87    1.43
  -8   1  -2    8.21    1.71
  -8   1  -2    5.72    1.73
  -8   1  -2    6.11    1.54
  -8   1  -2    7.36    1.40
  -8   1  -2    5.30    1.41
  -8   1  -1   96.61    5.74
  -8   1  -1  111.88    6.59
  -8   1  -1  116.84    6.22
  -8   1  -1  109.17    6.18
  -8   1  -1   97.90    5.50
  -8   1  -1  117.59    6.36
  -8   1   0  100.79    5.79
  -8   1   0  102.15    5.91
  -8   1   0   98.96    6.37
  -8   1   0  107.76    6.15
  -8   1   1   58.44    4.24
  -8   1   1   64.35    4.82
  -8   1   1   64.44    4.37
  -8   1   1   68.85    5.13
  -8   1   1   63.60    4.52
  -8   1   2   23.40    2.65
  -8   1   2   26.75    3.11
  -8   1   2   28.98    3.37
  -8   1   2   25.05    2.61
  -8   1   2   23.31    2.77
  -8   1   2   27.05    2.67
  -8   1   2   26.59    3.09
  -8   1   3    6.53    1.53
  -8   1   3    7.54    2.02
  -8   1   3    9.97    2.15
  -8   1   3    6.12    1.47
  -8   1   3    6.16    1.73
  -8   1   3    6.07    1.67
  -8   1   4    4.48    1.94
  -8   1   4    3.04    1.22
  -8   1   4    4.80    1.75
  -8   1   4    0.94    1.41
  -8   1   4    1.60    1.19
  -8   1   4    1.93    1.38
  -8   1   5   11.29    2.14
  -8   1   5    8.07    1.72
  -8   1   5   13.54    2.47
  -8   1   5   11.56    1.79
  -8   1   5    9.21    2.43
  -8   1   5   11.53    2.26
  -8   1   6  144.02    8.00
  -8   1   6  120.66    8.34
  -8   1   6  130.05    7.93
  -8   1   6  127.80    6.76
  -8   1   7    3.00    1.01
  -8   1   7    3.21    1.94
  -8   1   7    0.82    1.59
  -8   1   8    2.98    1.60
  -8   1   8    2.94    2.02
  -8   1   8    3.27    1.30
  -8   1   9   19.71    3.09
  -8   1   9   14.90    2.39
  -8   1   9   11.84    1.46
  -8   1   9   13.73    2.04
  -8   1  10    9.49    2.52
  -8   1  10    9.71    1.77
  -8   1  11  186.36    9.93
  -8   1  11  150.14    7.97
  -8   1  12    0.31    1.72
  -8   1  12    1.79    1.29
  -8   1  13    6.02    1.71
  -8   1  13    6.16    1.59
  -8   1  13    5.57    2.02
  -8   1  14   15.36    2.26
  -8   1  14   11.91    2.48
  -8   1  14   10.11    1.71
  -8   1  15    4.41    1.46
  -8   1  15    4.13    1.77
  -8   1  16    9.93    1.87
  -8   1  17    5.62    1.56
  -8   1  18    4.67    1.26
  -8   1  19    0.24    0.57
  -8   1  19   -0.19    0.72
  -8   2 -20    2.41    0.64
  -8   2 -20    3.42    0.70
  -8   2 -19    3.48    0.88
  -8   2 -18    8.49    1.33
  -8   2 -18    6.47    0.69
  -8   2 -17    6.57    1.35
  -8   2 -17    6.07    0.89
  -8   2 -16    3.71    0.96
  -8   2 -16    2.10    1.22
  -8   2 -16    3.93    1.13
  -8   2 -15  189.42    8.88
  -8   2 -14   50.49    3.61
  -8   2 -13   93.07    5.41
  -8   2 -13   87.36    5.47
  -8   2 -12   36.22    2.46
  -8   2 -12   34.74    3.15
  -8   2 -12   36.07    3.11
  -8   2 -11   12.04    1.88
  -8   2 -11   11.83    1.93
  -8   2 -11   11.65    1.89
  -8   2 -10   17.51    2.20
  -8   2 -10   16.39    2.14
  -8   2 -10   13.04    2.08
  -8   2 -10   17.34    3.48
  -8   2  -9   11.93    1.86
  -8   2  -9   12.58    1.99
  -8   2  -9   12.72    1.97
  -8   2  -9   14.55    3.22
  -8   2  -8   10.90    1.88
  -8   2  -8   11.35    1.92
  -8   2  -8   10.58    1.69
  -8   2  -7   32.17    3.01
  -8   2  -7   28.38    2.66
  -8   2  -7   28.41    2.76
  -8   2  -6    4.61    1.41
  -8   2  -6    3.31    1.40
  -8   2  -5    7.94    1.66
  -8   2  -5    3.60    1.47
  -8   2  -4   -0.94    1.03
  -8   2  -4    0.21    1.20
  -8   2  -4   -0.23    1.28
  -8   2  -4    1.27    1.06
  -8   2  -3    3.80    1.62
  -8   2  -3    5.22    1.38
  -8   2  -3    5.73    1.52
  -8   2  -3    2.28    1.13
  -8   2  -2    0.17    0.90
  -8   2  -2   -0.17    0.94
  -8   2  -2   -0.64    1.14
  -8   2  -2    0.49    1.23
  -8   2  -1   72.55    4.48
  -8   2  -1   80.74    4.93
  -8   2  -1   83.15    4.76
  -8   2  -1   83.99    5.27
  -8   2  -1   89.75    5.74
  -8   2  -1   79.60    4.81
  -8   2   0   32.55    2.78
  -8   2   0   38.42    3.72
  -8   2   0   40.68    3.42
  -8   2   0   32.00    2.66
  -8   2   0   42.99    3.16
  -8   2   0   34.54    3.03
  -8   2   0   32.53    3.60
  -8   2   1    1.26    1.02
  -8   2   1    1.82    1.55
  -8   2   1   -0.21    1.18
  -8   2   1    0.38    1.09
  -8   2   1    1.53    1.05
  -8   2   1   -0.33    1.20
  -8   2   2    4.75    2.37
  -8   2   2    0.77    1.02
  -8   2   2    1.19    1.12
  -8   2   2    0.80    1.40
  -8   2   2    1.60    1.27
  -8   2   2   -0.28    1.52
  -8   2   2    2.38    1.29
  -8   2   3  352.16   17.62
  -8   2   3  303.30   14.19
  -8   2   3  338.67   15.16
  -8   2   3  313.96   13.81
  -8   2   3  348.55   15.39
  -8   2   3  301.70   14.26
  -8   2   3  295.59   15.60
  -8   2   4    7.10    2.62
  -8   2   4    3.53    1.35
  -8   2   4    2.16    1.32
  -8   2   4    2.91    1.76
  -8   2   4    3.87    1.88
  -8   2   4    4.00    1.41
  -8   2   4    3.85    1.23
  -8   2   4    1.82    1.24
  -8   2   5    3.74    2.38
  -8   2   5    2.09    1.22
  -8   2   5    0.50    0.97
  -8   2   5    0.22    1.24
  -8   2   5    0.58    1.13
  -8   2   5   -0.28    1.60
  -8   2   5    5.68    1.96
  -8   2   5    1.13    1.33
  -8   2   6    5.30    1.37
  -8   2   6    4.88    1.94
  -8   2   6    3.12    1.60
  -8   2   6    1.95    1.05
  -8   2   6    2.71    1.47
  -8   2   7  219.63   12.52
  -8   2   7  182.88    9.38
  -8   2   7  213.14   10.89
  -8   2   7  224.85   11.30
  -8   2   7  194.33   11.71
  -8   2   8  133.88    9.14
  -8   2   8  137.90    8.10
  -8   2   8  141.03    8.33
  -8   2   8  118.48    6.48
  -8   2   8  135.70    8.98
  -8   2   9   -0.39    1.81
  -8   2   9    0.84    1.36
  -8   2   9    0.63    1.72
  -8   2  10   42.62    4.04
  -8   2  10   44.06    4.44
  -8   2  11   54.39    4.79
  -8   2  11   46.14    4.21
  -8   2  12    0.29    1.63
  -8   2  12    0.95    1.51
  -8   2  13    5.26    1.91
  -8   2  14    4.34    1.82
  -8   2  15    0.23    1.40
  -8   2  15   -0.15    0.95
  -8   2  16    7.94    1.82
  -8   2  17    1.32    1.11
  -8   2  18    0.90    0.85
  -8   2  19    1.91    0.75
  -8   3 -19    5.27    0.78
  -8   3 -17   34.36    1.84
  -8   3 -16   21.33    1.63
  -8   3 -16   21.00    1.90
  -8   3 -15    6.77    1.10
  -8   3 -15    6.82    1.28
  -8   3 -14   10.97    1.71
  -8   3 -14   10.65    1.62
  -8   3 -13    3.73    1.34
  -8   3 -13    4.05    1.33
  -8   3 -12  102.12    4.99
  -8   3 -12  104.76    5.98
  -8   3 -11   37.56    3.15
  -8   3 -11   35.01    3.05
  -8   3 -10   33.45    3.03
  -8   3 -10   37.28    3.11
  -8   3  -9  160.87    7.96
  -8   3  -9  156.63    7.87
  -8   3  -9  138.00    7.53
  -8   3  -8   11.15    1.67
  -8   3  -8   13.74    2.01
  -8   3  -8   13.39    1.96
  -8   3  -7   11.08    1.99
  -8   3  -7   14.74    2.03
  -8   3  -6    0.19    1.08
  -8   3  -6   -0.41    1.31
  -8   3  -5   22.89    2.68
  -8   3  -5   23.57    2.51
  -8   3  -4   63.26    4.54
  -8   3  -3   37.49    3.56
  -8   3  -3   38.54    3.18
  -8   3  -3   42.18    3.56
  -8   3  -2   13.97    1.97
  -8   3  -2   18.28    2.52
  -8   3  -2   19.22    2.48
  -8   3  -1  126.47    7.20
  -8   3  -1  109.39    6.15
  -8   3  -1  119.53    6.83
  -8   3   0   48.97    4.23
  -8   3   0   51.43    3.50
  -8   3   0   52.87    4.08
  -8   3   0   43.15    4.61
  -8   3   1   -0.50    2.06
  -8   3   1   -0.26    1.49
  -8   3   1   -0.78    1.05
  -8   3   1    0.71    0.91
  -8   3   1    1.11    1.23
  -8   3   1   -0.38    1.23
  -8   3   2   57.29    4.11
  -8   3   2   63.89    6.49
  -8   3   2   80.30    5.07
  -8   3   2   73.09    5.31
  -8   3   2   71.77    4.37
  -8   3   2   60.75    5.70
  -8   3   3  177.40   11.25
  -8   3   3  144.82    7.72
  -8   3   3  163.02    8.33
  -8   3   3  175.61    9.01
  -8   3   3  136.10    7.56
  -8   3   3  146.27    9.62
  -8   3   4   85.35    5.54
  -8   3   4  117.06    8.69
  -8   3   4   99.47    6.59
  -8   3   4   88.56    5.47
  -8   3   4  108.99    7.63
  -8   3   5  158.20   10.66
  -8   3   5  144.34    7.99
  -8   3   5  161.46    8.17
  -8   3   5  156.41    8.86
  -8   3   5  140.28    7.74
  -8   3   5  163.13   10.07
  -8   3   6    2.92    2.13
  -8   3   6    0.28    1.60
  -8   3   6    1.56    1.22
  -8   3   6    3.39    1.48
  -8   3   6    4.15    1.77
  -8   3   7    2.57    1.73
  -8   3   7    3.76    1.75
  -8   3   7    4.52    1.48
  -8   3   7    1.00    1.24
  -8   3   7    7.14    2.14
  -8   3   8   46.32    3.48
  -8   3   8   49.36    4.39
  -8   3   8   44.74    4.34
  -8   3   8   40.83    3.60
  -8   3   8   52.75    5.27
  -8   3   9   24.24    3.80
  -8   3   9   22.44    2.26
  -8   3   9   28.66    3.45
  -8   3   9   22.83    3.17
  -8   3  10   61.25    5.72
  -8   3  10   60.11    5.03
  -8   3  10   64.08    4.98
  -8   3  11    8.31    2.16
  -8   3  11    6.36    2.03
  -8   3  11    9.72    2.20
  -8   3  12    2.90    1.61
  -8   3  12    3.80    1.53
  -8   3  13    3.20    1.69
  -8   3  13    1.29    1.27
  -8   3  14    2.02    1.44
  -8   3  14    1.89    1.20
  -8   3  15    1.00    1.23
  -8   3  15    1.27    1.03
  -8   3  16    1.30    0.85
  -8   3  16    2.04    1.19
  -8   3  17    4.82    1.30
  -8   3  17    4.32    0.90
  -8   3  18    0.61    0.75
  -8   4 -18    0.24    0.39
  -8   4 -17    0.54    0.43
  -8   4 -16   62.03    3.23
  -8   4 -16   66.69    3.27
  -8   4 -15   36.47    2.53
  -8   4 -15   37.34    2.26
  -8   4 -15   43.39    2.71
  -8   4 -14   11.44    1.54
  -8   4 -13   11.04    1.62
  -8   4 -12   15.37    1.91
  -8   4 -11    0.27    0.86
  -8   4 -11    0.33    1.07
  -8   4 -10  103.01    5.80
  -8   4  -9    5.50    1.42
  -8   4  -9    6.17    1.58
  -8   4  -8    0.90    1.10
  -8   4  -8   -0.19    1.29
  -8   4  -7   27.90    2.77
  -8   4  -7   28.33    2.78
  -8   4  -6   60.57    4.27
  -8   4  -6   59.77    4.21
  -8   4  -5   33.50    3.18
  -8   4  -5   34.42    3.10
  -8   4  -4    5.57    1.51
  -8   4  -4    5.75    1.60
  -8   4  -3   18.01    2.41
  -8   4  -3   23.96    2.70
  -8   4  -2  156.60    7.83
  -8   4  -2  151.52    8.24
  -8   4  -1   28.00    2.62
  -8   4  -1   30.13    3.06
  -8   4   0    3.71    1.19
  -8   4   0    3.18    1.44
  -8   4   0    6.12    1.72
  -8   4   1   53.60    5.94
  -8   4   1   49.65    4.26
  -8   4   1   50.96    4.07
  -8   4   1   45.42    3.30
  -8   4   1   46.86    4.99
  -8   4   2   64.25    6.36
  -8   4   2   66.04    4.87
  -8   4   2   46.72    3.33
  -8   4   2   56.70    4.39
  -8   4   2   52.34    5.34
  -8   4   3   17.79    3.60
  -8   4   3   18.20    2.53
  -8   4   3   21.20    2.82
  -8   4   4  128.88    9.56
  -8   4   4  121.87    7.45
  -8   4   4  119.47    6.94
  -8   4   4  114.52    8.54
  -8   4   5   41.77    5.23
  -8   4   5   30.26    2.96
  -8   4   5   42.34    4.01
  -8   4   5   40.17    3.52
  -8   4   5   42.83    3.85
  -8   4   5   39.69    4.64
  -8   4   6   13.99    2.00
  -8   4   6   12.85    3.19
  -8   4   6   22.24    2.91
  -8   4   6   15.58    2.48
  -8   4   7    5.75    2.40
  -8   4   7    7.39    2.02
  -8   4   7    6.05    1.57
  -8   4   7    4.30    1.69
  -8   4   8   16.95    3.34
  -8   4   8   13.57    1.95
  -8   4   8   14.64    2.54
  -8   4   8   14.62    2.55
  -8   4   9    2.77    1.16
  -8   4   9    1.40    1.00
  -8   4   9   -0.25    1.33
  -8   4  10   25.00    3.72
  -8   4  10   18.25    1.93
  -8   4  10   21.85    2.93
  -8   4  11    6.04    1.94
  -8   4  11    4.13    1.14
  -8   4  11    4.56    1.73
  -8   4  12    0.61    1.19
  -8   4  12    2.22    1.44
  -8   4  12    1.06    0.86
  -8   4  13    6.03    1.67
  -8   4  13    5.23    1.13
  -8   4  14    4.57    1.42
  -8   4  15   -0.44    1.06
  -8   4  16    1.51    0.85
  -8   5 -15    9.21    1.00
  -8   5 -14    3.45    0.86
  -8   5 -13   -0.11    0.85
  -8   5 -12    0.98    0.82
  -8   5 -11    4.22    1.18
  -8   5 -10    0.59    1.01
  -8   5 -10    1.65    0.84
  -8   5  -9    0.32    1.02
  -8   5  -8   41.41    3.23
  -8   5  -7   91.77    5.32
  -8   5  -7   88.76    5.19
  -8   5  -6   20.25    2.31
  -8   5  -6   21.22    2.40
  -8   5  -5  151.86    7.65
  -8   5  -5  144.92    7.66
  -8   5  -4    1.24    1.07
  -8   5  -4   -0.20    1.11
  -8   5  -3    1.28    1.15
  -8   5  -3    0.21    1.38
  -8   5  -2    1.27    1.26
  -8   5  -2    0.17    1.09
  -8   5  -2    1.38    1.07
  -8   5  -1    2.81    1.42
  -8   5  -1    2.66    1.21
  -8   5  -1    4.37    1.53
  -8   5   0    7.42    1.81
  -8   5   0   10.50    1.94
  -8   5   0    5.85    1.31
  -8   5   1   29.23    4.45
  -8   5   1   32.46    2.71
  -8   5   1   41.37    3.57
  -8   5   2    0.48    1.96
  -8   5   2   -0.94    1.50
  -8   5   2    1.32    1.31
  -8   5   3   43.40    5.14
  -8   5   3   37.59    3.50
  -8   5   3   39.94    3.74
  -8   5   4    3.41    2.18
  -8   5   4    1.29    1.30
  -8   5   4    0.24    1.38
  -8   5   5   82.26    7.16
  -8   5   5   73.91    4.99
  -8   5   5   73.33    5.33
  -8   5   6   -0.47    1.96
  -8   5   6    0.74    1.35
  -8   5   6    0.60    1.09
  -8   5   7  106.37    8.37
  -8   5   7  110.92    6.78
  -8   5   8   23.51    3.73
  -8   5   8   26.12    3.10
  -8   5   9   56.69    5.58
  -8   5   9   59.79    3.90
  -8   5   9   60.44    4.63
  -8   5   9   55.19    4.08
  -8   5  10    0.45    1.33
  -8   5  10   -0.27    0.81
  -8   5  10   -0.54    1.05
  -8   5  11    4.82    1.56
  -8   5  11    3.51    1.24
  -8   5  12    4.02    1.49
  -8   5  12    1.37    1.09
  -8   5  12    1.35    1.26
  -8   5  13    0.40    0.88
  -8   5  13    1.20    1.18
  -8   5  14    1.54    0.92
  -8   5  14   -0.15    1.02
  -8   5  15   10.91    1.50
  -8   5  16    6.03    0.99
  -8   5  17    0.11    0.44
  -8   6 -14   23.24    1.41
  -8   6 -13    0.07    0.49
  -8   6 -12   21.29    1.71
  -8   6 -11    4.80    1.02
  -8   6 -10    1.70    0.89
  -8   6  -9   17.60    1.66
  -8   6  -9   20.78    1.94
  -8   6  -8    1.55    0.86
  -8   6  -8    3.64    1.05
  -8   6  -7    0.57    1.01
  -8   6  -6   21.52    2.16
  -8   6  -6   22.76    2.27
  -8   6  -5    7.79    1.47
  -8   6  -5    7.01    1.49
  -8   6  -4   36.48    3.02
  -8   6  -4   42.96    3.32
  -8   6  -3   10.26    1.77
  -8   6  -3    5.87    1.40
  -8   6  -2   97.56    5.75
  -8   6  -1   69.60    4.22
  -8   6  -1   62.09    4.17
  -8   6  -1   73.02    4.67
  -8   6   0   37.59    3.11
  -8   6   0   37.06    3.28
  -8   6   0   38.91    2.94
  -8   6   1  141.92    7.24
  -8   6   1  129.19    6.89
  -8   6   1  119.14    6.26
  -8   6   2   82.75    7.01
  -8   6   2   84.25    5.22
  -8   6   2   80.72    5.28
  -8   6   3    8.68    2.46
  -8   6   3    8.26    1.78
  -8   6   4    2.60    1.90
  -8   6   4    2.70    1.27
  -8   6   5    2.14    1.87
  -8   6   5    3.37    1.41
  -8   6   5    1.43    1.31
  -8   6   6    8.77    2.43
  -8   6   6    7.70    1.64
  -8   6   6    7.14    1.67
  -8   6   7    0.40    1.72
  -8   6   7    4.84    1.61
  -8   6   7    5.05    1.32
  -8   6   8    1.91    1.63
  -8   6   8    2.76    1.35
  -8   6   8    1.39    0.97
  -8   6   9    6.75    2.17
  -8   6   9   12.30    1.95
  -8   6  10   10.35    2.35
  -8   6  10    9.79    1.39
  -8   6  10   10.37    1.77
  -8   6  11    0.17    0.94
  -8   6  12   12.40    1.78
  -8   6  13   -0.13    0.86
  -8   6  14   -0.11    0.71
  -8   6  15    0.42    0.58
  -8   7 -11   26.45    1.63
  -8   7 -10   11.93    1.18
  -8   7  -9    0.84    0.65
  -8   7  -8    8.62    1.17
  -8   7  -7    3.53    0.97
  -8   7  -7    2.03    0.66
  -8   7  -6    0.28    0.65
  -8   7  -6    0.44    0.78
  -8   7  -5    6.85    1.24
  -8   7  -4    0.84    0.83
  -8   7  -4    0.12    0.87
  -8   7  -3   37.97    2.69
  -8   7  -3   36.68    2.84
  -8   7  -2   42.78    3.12
  -8   7  -1    0.93    0.86
  -8   7  -1    4.35    1.24
  -8   7   0    9.03    1.59
  -8   7   0    9.79    1.32
  -8   7   1    0.87    0.80
  -8   7   1    1.11    1.11
  -8   7   2    1.44    1.13
  -8   7   2    1.45    0.84
  -8   7   3    0.32    1.04
  -8   7   3    0.78    0.86
  -8   7   4   10.66    1.70
  -8   7   4    9.97    1.51
  -8   7   5    1.03    1.26
  -8   7   5    0.45    0.97
  -8   7   5    0.42    0.90
  -8   7   6   22.81    3.24
  -8   7   6   21.91    2.17
  -8   7   6   15.14    1.90
  -8   7   7    3.22    1.48
  -8   7   7    1.88    1.03
  -8   7   8    0.30    1.19
  -8   7   8    1.09    0.89
  -8   7   9   -1.17    0.86
  -8   7   9    0.39    0.88
  -8   7  10    0.96    0.77
  -8   7  11   15.08    1.62
  -8   7  12   10.26    1.25
  -8   7  13   13.64    1.30
  -8   8  -8    0.52    0.35
  -8   8  -7    2.38    0.55
  -8   8  -6    5.00    0.77
  -8   8  -5    0.28    0.56
  -8   8  -5   -0.13    0.38
  -8   8  -4   38.33    2.34
  -8   8  -4   40.76    2.27
  -8   8  -2    0.18    0.68
  -8   8  -1   11.30    1.33
  -8   8  -1   10.81    1.13
  -8   8   0    0.52    0.68
  -8   8   1   11.97    1.50
  -8   8   2    5.67    1.10
  -8   8   3   -0.56    0.88
  -8   8   4   -0.11    0.69
  -8   8   5    7.49    1.20
  -8   8   6    8.71    1.24
  -8   8   7    1.80    0.73
  -8   8   8    5.71    0.90
  -8   8   9    0.31    0.49
  -8   9   1    1.13    0.42
  -8   9   2    1.17    0.45
  -8   9   3    6.78    0.79
  -8   9   4    0.70    0.39
  -8   9   5   11.93    0.97
  -7 -11 -13    8.77    0.95
  -7 -11 -12    0.08    0.55
  -7 -11 -11    8.87    1.13
  -7 -11 -10   24.43    1.93
  -7 -11  -9    6.32    1.18
  -7 -11  -8    4.54    0.82
  -7 -11  -8    5.67    1.15
  -7 -11  -7    2.53    0.93
  -7 -11  -6   12.91    1.49
  -7 -11  -6   11.45    1.33
  -7 -11  -5    1.96    0.77
  -7 -11  -5    1.88    0.90
  -7 -11  -5    1.70    0.73
  -7 -11  -4    0.91    0.74
  -7 -11  -3   14.89    1.53
  -7 -11  -3   14.45    1.54
  -7 -11  -3   12.18    1.38
  -7 -11  -2    0.86    0.82
  -7 -11  -2   -0.20    0.73
  -7 -11  -2    0.08    0.67
  -7 -11  -1    5.33    1.03
  -7 -11  -1    2.92    1.00
  -7 -11   0   13.31    1.42
  -7 -11   0   15.07    1.62
  -7 -11   1    4.17    0.86
  -7 -11   1    4.68    1.03
  -7 -11   2    0.54    0.65
  -7 -11   2   -0.21    0.54
  -7 -11   3   -0.16    0.54
  -7 -11   3    0.27    0.46
  -7 -11   4   -0.12    0.46
  -7 -10 -15    5.13    1.07
  -7 -10 -14    0.95    0.70
  -7 -10 -14    1.16    0.88
  -7 -10 -13    3.54    0.99
  -7 -10 -13    4.98    1.31
  -7 -10 -12    3.27    1.10
  -7 -10 -12    3.84    1.32
  -7 -10 -11   10.86    1.80
  -7 -10 -11   12.27    1.74
  -7 -10 -10   61.67    4.01
  -7 -10  -9    4.95    1.08
  -7 -10  -9    6.18    1.49
  -7 -10  -8   18.57    2.19
  -7 -10  -7    4.91    1.44
  -7 -10  -7    2.28    0.94
  -7 -10  -6    0.34    1.11
  -7 -10  -5    1.32    1.09
  -7 -10  -4    2.09    1.12
  -7 -10  -4   -0.80    1.20
  -7 -10  -3    0.30    1.00
  -7 -10  -3    0.67    1.11
  -7 -10  -2   24.23    2.50
  -7 -10  -1    2.33    1.14
  -7 -10  -1    2.06    1.21
  -7 -10  -1    1.17    0.95
  -7 -10   0    2.37    1.19
  -7 -10   0    0.70    0.88
  -7 -10   0    1.40    1.09
  -7 -10   1    3.12    1.25
  -7 -10   1    1.98    1.01
  -7 -10   1    2.56    0.94
  -7 -10   2    8.07    1.32
  -7 -10   2    7.66    1.46
  -7 -10   3    0.15    0.85
  -7 -10   3   -0.22    0.75
  -7 -10   4    0.79    0.91
  -7 -10   4    0.87    0.78
  -7 -10   5    3.99    1.01
  -7 -10   6    3.27    0.72
  -7 -10   6    3.74    0.91
  -7  -9 -19   12.30    1.22
  -7  -9 -18   43.77    2.78
  -7  -9 -17    4.27    1.18
  -7  -9 -16   35.29    2.86
  -7  -9 -15   13.09    2.01
  -7  -9 -14    1.73    1.33
  -7  -9 -14    0.80    0.95
  -7  -9 -13    0.77    1.06
  -7  -9 -13    3.11    1.45
  -7  -9 -12    2.76    1.22
  -7  -9 -12    1.53    1.45
  -7  -9 -11   15.87    2.12
  -7  -9 -11   10.22    2.02
  -7  -9 -10   52.88    4.03
  -7  -9 -10   55.13    4.36
  -7  -9  -9    8.98    1.53
  -7  -9  -9   12.58    2.08
  -7  -9  -8   87.09    5.36
  -7  -9  -8   92.89    5.71
  -7  -9  -7    0.69    1.13
  -7  -9  -7    1.50    1.36
  -7  -9  -7   -0.23    1.50
  -7  -9  -6   16.22    2.07
  -7  -9  -6   20.27    2.48
  -7  -9  -5   -0.18    1.04
  -7  -9  -5    0.59    1.11
  -7  -9  -5    2.74    1.40
  -7  -9  -4   49.48    3.66
  -7  -9  -4   45.99    3.77
  -7  -9  -4   48.42    3.86
  -7  -9  -3    0.20    1.29
  -7  -9  -3    0.43    1.33
  -7  -9  -2    6.94    1.79
  -7  -9  -2    5.15    1.54
  -7  -9  -1    2.89    1.38
  -7  -9  -1    1.75    1.39
  -7  -9   0   71.66    5.00
  -7  -9   1    1.72    1.40
  -7  -9   1    1.08    1.05
  -7  -9   1    0.52    1.07
  -7  -9   2   12.37    1.74
  -7  -9   2   14.38    2.25
  -7  -9   2   12.20    1.89
  -7  -9   3   16.25    1.96
  -7  -9   3   16.87    2.30
  -7  -9   3   11.53    1.60
  -7  -9   4   81.00    4.99
  -7  -9   4   74.32    4.46
  -7  -9   5   -0.85    1.12
  -7  -9   5    1.03    0.95
  -7  -9   6   20.38    2.14
  -7  -9   7    9.04    1.47
  -7  -9   8   34.16    2.12
  -7  -9   9    1.84    0.65
  -7  -8 -20    0.41    0.64
  -7  -8 -19   -0.23    0.79
  -7  -8 -18   28.37    2.56
  -7  -8 -17    8.63    1.67
  -7  -8 -16   47.70    3.20
  -7  -8 -16   42.70    3.62
  -7  -8 -15    6.39    1.35
  -7  -8 -15    8.20    1.51
  -7  -8 -15   10.05    2.00
  -7  -8 -14   13.87    1.78
  -7  -8 -14   12.96    1.90
  -7  -8 -14   11.83    2.15
  -7  -8 -13   11.06    1.69
  -7  -8 -13    9.71    2.14
  -7  -8 -13    8.93    1.75
  -7  -8 -13   11.75    1.86
  -7  -8 -12    3.45    1.30
  -7  -8 -12    4.26    1.83
  -7  -8 -12    4.16    1.39
  -7  -8 -12    3.87    1.44
  -7  -8 -11   -0.16    1.16
  -7  -8 -11   -0.55    1.79
  -7  -8 -11   -0.21    1.23
  -7  -8 -11    0.81    1.27
  -7  -8 -10   25.16    2.50
  -7  -8 -10   21.46    2.68
  -7  -8 -10   24.81    2.79
  -7  -8 -10   16.85    2.05
  -7  -8 -10   24.30    3.15
  -7  -8  -9   35.27    3.09
  -7  -8  -9   48.52    4.19
  -7  -8  -9   39.55    3.58
  -7  -8  -9   38.10    3.51
  -7  -8  -9   37.60    3.13
  -7  -8  -8    9.15    1.55
  -7  -8  -8    7.11    1.65
  -7  -8  -8    8.03    1.83
  -7  -8  -8    7.18    2.13
  -7  -8  -8    9.90    2.00
  -7  -8  -8    5.49    1.51
  -7  -8  -7    3.64    1.31
  -7  -8  -7    2.16    1.50
  -7  -8  -7    1.19    1.40
  -7  -8  -7    3.55    1.81
  -7  -8  -7    2.50    1.16
  -7  -8  -6   70.06    4.54
  -7  -8  -6   76.02    5.48
  -7  -8  -6   64.86    4.69
  -7  -8  -6   68.42    4.85
  -7  -8  -6   76.91    5.18
  -7  -8  -5   19.57    2.33
  -7  -8  -5   26.58    2.60
  -7  -8  -5   19.22    2.85
  -7  -8  -5   18.05    2.49
  -7  -8  -5   20.55    2.68
  -7  -8  -4   -0.49    1.08
  -7  -8  -4   -0.23    1.24
  -7  -8  -4   -0.20    1.08
  -7  -8  -4   -0.23    1.34
  -7  -8  -3   24.33    2.61
  -7  -8  -3   22.30    2.80
  -7  -8  -3   24.53    2.86
  -7  -8  -2   24.89    2.41
  -7  -8  -2   31.95    3.06
  -7  -8  -2   31.74    3.13
  -7  -8  -2   33.18    3.34
  -7  -8  -1   12.48    1.77
  -7  -8  -1   15.70    2.46
  -7  -8  -1   14.44    2.22
  -7  -8   0    3.24    1.17
  -7  -8   0    2.46    1.60
  -7  -8   0    4.87    1.58
  -7  -8   1   13.45    2.32
  -7  -8   2  118.83    6.69
  -7  -8   2  133.42    6.98
  -7  -8   2  114.08    6.64
  -7  -8   2  139.49    7.59
  -7  -8   3   11.09    1.84
  -7  -8   3    9.80    2.12
  -7  -8   3   11.36    2.01
  -7  -8   3    7.46    1.69
  -7  -8   4   -0.19    1.06
  -7  -8   4    0.22    1.38
  -7  -8   4    0.15    1.12
  -7  -8   4    0.53    1.21
  -7  -8   5   85.36    5.48
  -7  -8   5   87.04    5.40
  -7  -8   5   90.43    5.16
  -7  -8   6   61.17    4.30
  -7  -8   6   54.34    4.05
  -7  -8   6   62.90    3.94
  -7  -8   7   30.43    2.86
  -7  -8   8   39.50    2.73
  -7  -8   8   35.69    2.91
  -7  -8   8   41.81    3.21
  -7  -8   9    0.19    0.70
  -7  -8   9    1.57    0.92
  -7  -8   9    0.45    0.91
  -7  -8  10   -0.39    0.81
  -7  -8  10   -1.14    0.76
  -7  -8  11    0.11    0.69
  -7  -8  12    2.74    0.72
  -7  -7 -21    5.95    0.85
  -7  -7 -20    1.04    0.63
  -7  -7 -19   23.00    1.84
  -7  -7 -19   19.05    2.11
  -7  -7 -18    0.36    1.14
  -7  -7 -17   11.01    1.44
  -7  -7 -17   12.35    1.73
  -7  -7 -17    9.97    2.01
  -7  -7 -16   15.08    2.05
  -7  -7 -16   14.00    2.39
  -7  -7 -15   53.91    3.50
  -7  -7 -15   41.96    3.22
  -7  -7 -15   51.41    3.80
  -7  -7 -15   51.46    4.30
  -7  -7 -14   29.35    2.58
  -7  -7 -14   25.90    2.84
  -7  -7 -14   28.51    3.34
  -7  -7 -14   28.16    2.65
  -7  -7 -13   12.27    1.86
  -7  -7 -13   10.32    1.92
  -7  -7 -13   13.33    2.68
  -7  -7 -13    9.89    1.91
  -7  -7 -12    3.42    1.43
  -7  -7 -12    1.09    1.42
  -7  -7 -12    0.88    1.81
  -7  -7 -11  224.33   10.02
  -7  -7 -11  220.85   10.61
  -7  -7 -11  219.93   10.48
  -7  -7 -11  207.20   11.14
  -7  -7 -11  187.30    9.56
  -7  -7 -10   25.27    2.60
  -7  -7 -10   20.22    2.62
  -7  -7 -10   24.60    2.85
  -7  -7 -10   25.26    3.33
  -7  -7 -10   17.03    2.16
  -7  -7  -9    5.78    1.69
  -7  -7  -9    8.03    1.92
  -7  -7  -9    6.50    2.16
  -7  -7  -9    5.75    1.54
  -7  -7  -9    7.09    1.87
  -7  -7  -8   60.76    4.10
  -7  -7  -8   62.33    4.27
  -7  -7  -8   59.96    5.14
  -7  -7  -8   63.96    4.76
  -7  -7  -8   64.58    4.71
  -7  -7  -7   20.81    2.32
  -7  -7  -7   17.56    1.97
  -7  -7  -7   22.78    2.49
  -7  -7  -7   19.20    2.18
  -7  -7  -7   17.55    2.82
  -7  -7  -7   22.05    2.69
  -7  -7  -7   18.91    2.74
  -7  -7  -6   12.53    1.77
  -7  -7  -6   14.20    2.02
  -7  -7  -6   12.76    1.97
  -7  -7  -6   20.92    2.90
  -7  -7  -6   16.48    2.48
  -7  -7  -6   14.48    2.16
  -7  -7  -6   16.17    2.45
  -7  -7  -5   10.95    1.69
  -7  -7  -5   16.43    2.17
  -7  -7  -5   13.39    2.01
  -7  -7  -5   16.56    2.42
  -7  -7  -5   17.37    2.48
  -7  -7  -5   14.71    2.59
  -7  -7  -5   17.05    2.40
  -7  -7  -4    6.58    1.59
  -7  -7  -4    3.05    1.31
  -7  -7  -4    3.51    1.27
  -7  -7  -4    3.53    1.86
  -7  -7  -4    2.15    1.57
  -7  -7  -4    3.08    1.54
  -7  -7  -4    2.60    1.21
  -7  -7  -4    3.02    1.57
  -7  -7  -3    3.68    1.44
  -7  -7  -3    0.74    1.16
  -7  -7  -3    3.88    1.63
  -7  -7  -3    0.63    1.34
  -7  -7  -3    1.18    1.42
  -7  -7  -3    3.48    1.28
  -7  -7  -2   14.23    2.08
  -7  -7  -2   17.32    2.17
  -7  -7  -2   15.00    1.99
  -7  -7  -2   17.22    2.00
  -7  -7  -2   16.40    2.26
  -7  -7  -2   17.77    2.56
  -7  -7  -2   15.22    2.43
  -7  -7  -1   66.23    4.05
  -7  -7  -1   55.24    3.95
  -7  -7  -1   56.45    3.85
  -7  -7  -1   63.67    4.88
  -7  -7  -1   63.48    4.67
  -7  -7   0  430.67   18.19
  -7  -7   0  425.24   18.92
  -7  -7   0  455.46   19.46
  -7  -7   0  454.41   19.14
  -7  -7   1    5.75    1.37
  -7  -7   1    8.22    1.79
  -7  -7   1    7.51    1.84
  -7  -7   1    9.33    2.10
  -7  -7   2   -0.92    1.06
  -7  -7   2   -0.24    1.40
  -7  -7   2   -0.75    1.59
  -7  -7   3    1.06    0.87
  -7  -7   3    0.49    1.45
  -7  -7   3    0.48    1.36
  -7  -7   3    0.61    1.22
  -7  -7   4   10.56    2.19
  -7  -7   4    9.82    1.88
  -7  -7   4   13.51    2.04
  -7  -7   5   39.82    3.55
  -7  -7   5   34.34    3.10
  -7  -7   5   28.71    2.86
  -7  -7   6   40.21    3.17
  -7  -7   6   33.82    3.31
  -7  -7   7    1.16    1.11
  -7  -7   7    0.24    1.42
  -7  -7   8   28.40    3.15
  -7  -7   8   24.48    2.60
  -7  -7   9   17.24    2.08
  -7  -7   9   23.77    2.76
  -7  -7   9   22.39    2.10
  -7  -7  10    3.01    1.01
  -7  -7  10    3.73    1.42
  -7  -7  10    2.58    0.92
  -7  -7  11    0.93    1.11
  -7  -7  11    0.70    0.66
  -7  -7  12    0.32    1.00
  -7  -7  13   10.61    1.54
  -7  -7  14    0.52    0.66
  -7  -7  15    0.34    0.49
  -7  -6 -21    6.76    0.90
  -7  -6 -20    1.39    0.80
  -7  -6 -19    2.02    0.75
  -7  -6 -19    0.96    1.10
  -7  -6 -18    3.88    1.00
  -7  -6 -17    8.56    1.36
  -7  -6 -17    6.31    1.54
  -7  -6 -17    8.23    1.91
  -7  -6 -16    3.68    1.41
  -7  -6 -16    0.25    1.61
  -7  -6 -15  100.95    5.56
  -7  -6 -15  107.67    6.78
  -7  -6 -15  101.44    6.11
  -7  -6 -14    2.94    1.33
  -7  -6 -14    3.95    1.79
  -7  -6 -14    5.94    1.70
  -7  -6 -14    3.21    1.24
  -7  -6 -13   36.24    3.13
  -7  -6 -13   41.94    3.66
  -7  -6 -13   46.36    4.27
  -7  -6 -13   38.25    3.23
  -7  -6 -12   -0.53    1.17
  -7  -6 -12    0.70    1.64
  -7  -6 -12    1.01    1.20
  -7  -6 -12    0.59    1.72
  -7  -6 -11   41.55    3.35
  -7  -6 -11   36.32    3.11
  -7  -6 -11   41.22    4.16
  -7  -6 -11   39.94    3.69
  -7  -6 -10   49.47    3.55
  -7  -6 -10   43.03    3.28
  -7  -6 -10   42.59    3.86
  -7  -6 -10   44.91    4.36
  -7  -6 -10   42.17    3.49
  -7  -6 -10   42.77    2.96
  -7  -6  -9   35.83    3.07
  -7  -6  -9   42.97    3.41
  -7  -6  -9   46.45    3.61
  -7  -6  -9   50.42    3.86
  -7  -6  -9   40.73    3.73
  -7  -6  -9   42.46    4.19
  -7  -6  -8   47.37    3.62
  -7  -6  -8   52.61    3.74
  -7  -6  -8   63.30    4.11
  -7  -6  -8   53.28    4.35
  -7  -6  -8   65.03    5.05
  -7  -6  -8   56.79    4.31
  -7  -6  -7   28.74    2.71
  -7  -6  -7   35.24    2.93
  -7  -6  -7   23.94    2.53
  -7  -6  -7   34.19    3.31
  -7  -6  -7   37.40    3.76
  -7  -6  -7   33.23    3.17
  -7  -6  -7   27.80    3.08
  -7  -6  -6   61.46    4.10
  -7  -6  -6   52.04    3.94
  -7  -6  -6   61.17    4.04
  -7  -6  -6   57.40    4.46
  -7  -6  -6   65.30    4.67
  -7  -6  -6   60.94    4.45
  -7  -6  -6   68.03    5.13
  -7  -6  -5   70.21    4.65
  -7  -6  -5   76.67    4.94
  -7  -6  -5   88.07    5.03
  -7  -6  -5   79.45    4.83
  -7  -6  -5   77.80    5.24
  -7  -6  -5   92.24    6.00
  -7  -6  -5   79.17    5.33
  -7  -6  -5   80.41    5.36
  -7  -6  -4   35.74    2.98
  -7  -6  -4   34.99    2.93
  -7  -6  -4   27.91    2.86
  -7  -6  -4   29.41    2.76
  -7  -6  -4   37.43    3.42
  -7  -6  -4   40.96    3.88
  -7  -6  -4   28.19    3.08
  -7  -6  -4   34.29    3.33
  -7  -6  -3  228.15   11.60
  -7  -6  -3  255.74   11.57
  -7  -6  -3  251.37   11.34
  -7  -6  -3  250.58   11.65
  -7  -6  -3  242.07   11.77
  -7  -6  -3  271.51   12.22
  -7  -6  -3  278.89   12.77
  -7  -6  -3  248.65   12.14
  -7  -6  -2    3.86    1.38
  -7  -6  -2    2.58    1.31
  -7  -6  -2    2.64    1.21
  -7  -6  -2    4.77    1.62
  -7  -6  -2    3.82    1.72
  -7  -6  -1   10.61    1.71
  -7  -6  -1    9.74    1.74
  -7  -6  -1    9.38    1.61
  -7  -6  -1    7.97    2.08
  -7  -6  -1   14.55    2.21
  -7  -6  -1    6.40    1.80
  -7  -6   0  108.47    6.01
  -7  -6   0  117.11    5.93
  -7  -6   0  110.62    6.33
  -7  -6   0  115.71    6.90
  -7  -6   0  122.57    6.83
  -7  -6   1   41.52    3.63
  -7  -6   1   50.85    3.37
  -7  -6   1   50.82    4.23
  -7  -6   1   57.94    4.26
  -7  -6   2  253.21   12.45
  -7  -6   2  251.69   11.89
  -7  -6   2  261.85   11.39
  -7  -6   2  244.81   11.02
  -7  -6   2  273.09   12.27
  -7  -6   2  273.83   12.61
  -7  -6   2  261.54   12.12
  -7  -6   3   10.11    2.05
  -7  -6   3    6.98    1.48
  -7  -6   3    7.18    1.67
  -7  -6   3    5.04    2.02
  -7  -6   3   10.62    1.94
  -7  -6   3   10.43    2.13
  -7  -6   4   17.60    2.49
  -7  -6   4   17.87    2.24
  -7  -6   4   19.33    2.61
  -7  -6   4   18.40    2.32
  -7  -6   4   16.39    2.62
  -7  -6   5    0.80    1.13
  -7  -6   5   -0.23    1.57
  -7  -6   5    1.40    1.59
  -7  -6   5   -0.37    1.30
  -7  -6   5    0.20    1.13
  -7  -6   6   36.75    3.44
  -7  -6   6   41.13    3.37
  -7  -6   6   34.31    3.44
  -7  -6   6   31.81    3.64
  -7  -6   6   35.63    3.15
  -7  -6   7    0.23    1.13
  -7  -6   7    0.78    1.11
  -7  -6   7    3.14    1.74
  -7  -6   7    0.73    1.29
  -7  -6   7    0.64    1.31
  -7  -6   7   -0.55    1.26
  -7  -6   8    1.29    1.07
  -7  -6   8   -0.19    1.06
  -7  -6   8    0.49    1.28
  -7  -6   8   -0.28    1.56
  -7  -6   8    0.20    1.10
  -7  -6   9    4.16    1.32
  -7  -6   9    3.99    1.23
  -7  -6   9    2.38    1.51
  -7  -6   9    3.03    1.62
  -7  -6   9    3.51    1.28
  -7  -6  10    0.53    1.41
  -7  -6  10    2.05    1.42
  -7  -6  10    0.15    0.86
  -7  -6  10    1.28    1.02
  -7  -6  11   16.67    1.76
  -7  -6  11   18.69    2.63
  -7  -6  11   21.97    2.57
  -7  -6  12    6.49    1.72
  -7  -6  12    6.28    1.60
  -7  -6  13    0.79    1.14
  -7  -6  13    0.82    1.08
  -7  -6  14    1.17    1.16
  -7  -6  15    0.54    0.87
  -7  -6  16    2.30    0.85
  -7  -6  17    5.44    0.74
  -7  -5 -22   21.53    1.44
  -7  -5 -21   38.31    2.46
  -7  -5 -20    4.62    0.74
  -7  -5 -19    4.23    0.92
  -7  -5 -18    3.01    1.00
  -7  -5 -18    4.91    1.44
  -7  -5 -18    3.81    1.41
  -7  -5 -17    8.62    1.41
  -7  -5 -17   11.00    1.98
  -7  -5 -17   12.13    2.00
  -7  -5 -16    4.62    1.73
  -7  -5 -16    8.27    1.82
  -7  -5 -15   -0.32    1.08
  -7  -5 -15    0.45    1.30
  -7  -5 -14   15.14    2.01
  -7  -5 -14   13.41    1.81
  -7  -5 -14   13.93    2.28
  -7  -5 -13  326.34   13.62
  -7  -5 -13  294.86   12.98
  -7  -5 -13  292.83   14.60
  -7  -5 -13  314.31   14.31
  -7  -5 -13  338.75   15.04
  -7  -5 -13  294.00   13.42
  -7  -5 -12   28.39    2.51
  -7  -5 -12   33.56    2.97
  -7  -5 -12   31.23    3.26
  -7  -5 -12   27.31    3.31
  -7  -5 -12   26.49    2.67
  -7  -5 -12   28.25    3.45
  -7  -5 -11   35.10    3.00
  -7  -5 -11   34.19    2.80
  -7  -5 -11   33.71    3.08
  -7  -5 -11   36.64    3.46
  -7  -5 -11   37.22    3.84
  -7  -5 -10  176.88    9.27
  -7  -5 -10  192.43    9.98
  -7  -5 -10  180.99    8.99
  -7  -5 -10  161.67    8.64
  -7  -5  -9    0.15    1.00
  -7  -5  -9   -0.35    1.02
  -7  -5  -9   -0.28    1.55
  -7  -5  -9   -0.20    1.15
  -7  -5  -9    0.69    1.32
  -7  -5  -9    0.65    0.82
  -7  -5  -8    6.88    1.48
  -7  -5  -8    7.54    1.45
  -7  -5  -8    8.52    1.81
  -7  -5  -8    7.18    1.95
  -7  -5  -8    7.12    1.28
  -7  -5  -8    8.16    1.91
  -7  -5  -7   21.18    2.40
  -7  -5  -7   19.21    2.12
  -7  -5  -7   27.89    3.27
  -7  -5  -7   21.67    2.69
  -7  -5  -7   21.31    2.58
  -7  -5  -7   20.83    2.57
  -7  -5  -6   -0.16    1.00
  -7  -5  -6   -0.93    1.19
  -7  -5  -6    0.19    1.15
  -7  -5  -6   -0.27    1.45
  -7  -5  -6    1.30    1.20
  -7  -5  -6    1.50    1.43
  -7  -5  -6    0.43    1.16
  -7  -5  -5    0.81    1.06
  -7  -5  -5    0.16    1.04
  -7  -5  -5    1.46    1.19
  -7  -5  -5    1.73    1.27
  -7  -5  -5    2.09    1.44
  -7  -5  -5    2.38    1.37
  -7  -5  -4    2.32    1.10
  -7  -5  -4    2.37    1.16
  -7  -5  -4    3.07    1.47
  -7  -5  -4    2.38    1.51
  -7  -5  -4    3.84    1.68
  -7  -5  -4    1.81    1.31
  -7  -5  -3    1.38    1.13
  -7  -5  -3    1.33    1.32
  -7  -5  -3    1.51    1.42
  -7  -5  -3    1.94    1.40
  -7  -5  -2    5.97    1.56
  -7  -5  -2    6.67    1.37
  -7  -5  -2    6.26    1.30
  -7  -5  -2    5.48    1.76
  -7  -5  -2    7.74    1.86
  -7  -5  -2    6.94    1.66
  -7  -5  -1    3.28    1.42
  -7  -5  -1    3.77    1.16
  -7  -5  -1    5.98    1.25
  -7  -5  -1    2.09    1.35
  -7  -5  -1    2.87    1.17
  -7  -5  -1    4.29    1.57
  -7  -5  -1    3.42    1.46
  -7  -5   0   40.45    3.45
  -7  -5   0   28.28    2.48
  -7  -5   0   27.76    2.39
  -7  -5   0   37.30    3.28
  -7  -5   0   23.98    2.78
  -7  -5   0   29.09    2.72
  -7  -5   0   28.47    3.08
  -7  -5   1   11.47    2.08
  -7  -5   1   12.21    1.61
  -7  -5   1   14.80    1.93
  -7  -5   1   12.79    2.21
  -7  -5   1   11.67    2.15
  -7  -5   1   12.78    2.01
  -7  -5   1   16.17    2.34
  -7  -5   2   66.86    4.94
  -7  -5   2   67.49    4.14
  -7  -5   2   73.41    4.92
  -7  -5   2   70.86    3.97
  -7  -5   2   64.47    4.66
  -7  -5   2   66.53    4.90
  -7  -5   2   77.73    4.85
  -7  -5   2   69.80    5.21
  -7  -5   3    3.74    1.47
  -7  -5   3    4.69    1.16
  -7  -5   3    2.69    1.41
  -7  -5   3    4.69    1.54
  -7  -5   3    2.52    1.42
  -7  -5   3    2.16    1.45
  -7  -5   3    4.16    1.42
  -7  -5   4    8.34    1.94
  -7  -5   4    8.30    1.40
  -7  -5   4    8.97    1.90
  -7  -5   4    8.16    1.70
  -7  -5   4   10.64    2.20
  -7  -5   4   10.77    2.14
  -7  -5   5   69.41    4.92
  -7  -5   5   64.58    4.70
  -7  -5   5   61.43    3.70
  -7  -5   5   60.31    4.83
  -7  -5   5   56.31    4.88
  -7  -5   5   64.47    4.40
  -7  -5   6   10.66    2.06
  -7  -5   6    7.86    1.99
  -7  -5   6    8.96    1.34
  -7  -5   6    9.48    2.25
  -7  -5   6    8.43    1.80
  -7  -5   6    9.17    1.87
  -7  -5   6   11.31    2.25
  -7  -5   7   25.84    3.03
  -7  -5   7   31.79    2.94
  -7  -5   7   25.79    2.85
  -7  -5   7   32.25    3.65
  -7  -5   7   29.68    3.43
  -7  -5   8   63.54    5.14
  -7  -5   8   50.64    3.93
  -7  -5   8   54.47    3.92
  -7  -5   9    5.91    1.60
  -7  -5   9    5.97    1.44
  -7  -5   9    3.33    1.84
  -7  -5  10   -0.22    1.04
  -7  -5  10    0.89    1.61
  -7  -5  10    1.14    1.03
  -7  -5  10    0.16    0.94
  -7  -5  11   19.94    2.36
  -7  -5  11   16.47    2.82
  -7  -5  11   11.91    1.67
  -7  -5  11   20.12    2.93
  -7  -5  12   73.70    5.26
  -7  -5  12   68.95    5.08
  -7  -5  13   27.16    2.55
  -7  -5  13   25.98    3.09
  -7  -5  13   27.51    3.06
  -7  -5  14   58.25    4.36
  -7  -5  14   56.40    4.26
  -7  -5  15    2.02    1.31
  -7  -5  15    1.92    1.31
  -7  -5  16    6.85    1.44
  -7  -5  16    7.38    1.36
  -7  -5  17    2.47    0.93
  -7  -5  18    5.52    0.83
  -7  -4 -22    7.69    1.01
  -7  -4 -21   25.50    2.12
  -7  -4 -20    1.32    0.65
  -7  -4 -19   11.27    1.31
  -7  -4 -19    6.70    1.56
  -7  -4 -18   36.11    2.59
  -7  -4 -18   34.71    3.11
  -7  -4 -17    0.27    0.95
  -7  -4 -17    1.00    1.46
  -7  -4 -17   -0.51    1.41
  -7  -4 -17    0.40    1.22
  -7  -4 -17   -0.21    1.33
  -7  -4 -16   76.97    4.54
  -7  -4 -16   75.04    5.48
  -7  -4 -16   84.88    5.74
  -7  -4 -16   71.24    5.08
  -7  -4 -16   80.52    5.26
  -7  -4 -15   20.22    4.22
  -7  -4 -15   12.02    1.44
  -7  -4 -15   12.54    2.33
  -7  -4 -15   14.96    2.36
  -7  -4 -15   16.56    2.42
  -7  -4 -15   16.85    2.63
  -7  -4 -14  110.22    9.78
  -7  -4 -14  112.19    7.09
  -7  -4 -14  100.73    5.49
  -7  -4 -14  112.81    6.08
  -7  -4 -14  127.69    7.11
  -7  -4 -14  114.80    7.13
  -7  -4 -14  133.74    7.31
  -7  -4 -13  171.82   12.42
  -7  -4 -13  158.44    7.55
  -7  -4 -13  175.15    8.17
  -7  -4 -13  152.90    8.87
  -7  -4 -13  167.00    9.12
  -7  -4 -13  160.17    8.95
  -7  -4 -13  171.67    8.87
  -7  -4 -13  153.86    7.73
  -7  -4 -12    7.67    3.01
  -7  -4 -12    6.57    1.33
  -7  -4 -12    5.11    1.43
  -7  -4 -12    5.23    1.75
  -7  -4 -12   10.73    2.09
  -7  -4 -12    4.79    1.32
  -7  -4 -12    6.48    1.83
  -7  -4 -12   11.85    2.24
  -7  -4 -11    2.49    2.36
  -7  -4 -11    0.83    1.04
  -7  -4 -11    0.85    1.10
  -7  -4 -11    0.25    1.34
  -7  -4 -11    0.76    1.31
  -7  -4 -11    0.18    1.06
  -7  -4 -11    2.13    1.50
  -7  -4 -10   69.90    7.37
  -7  -4 -10   80.55    4.67
  -7  -4 -10   69.86    4.24
  -7  -4 -10   65.91    4.53
  -7  -4 -10   73.58    5.11
  -7  -4 -10   75.18    5.21
  -7  -4  -9    1.34    1.15
  -7  -4  -9   -0.19    1.08
  -7  -4  -9    0.68    1.29
  -7  -4  -8   66.65    4.03
  -7  -4  -8   59.64    4.04
  -7  -4  -8   61.85    4.26
  -7  -4  -8   69.67    5.02
  -7  -4  -8   61.19    4.39
  -7  -4  -8   68.61    4.73
  -7  -4  -8   61.20    3.70
  -7  -4  -8   62.22    4.33
  -7  -4  -7   23.44    2.55
  -7  -4  -7   25.67    2.60
  -7  -4  -7   21.57    2.21
  -7  -4  -7   23.79    2.40
  -7  -4  -7   27.12    2.84
  -7  -4  -7   22.59    2.61
  -7  -4  -7   24.96    3.02
  -7  -4  -7   28.84    2.33
  -7  -4  -6   33.88    3.08
  -7  -4  -6   37.97    3.24
  -7  -4  -6   39.65    2.99
  -7  -4  -6   39.64    2.93
  -7  -4  -6   39.11    2.91
  -7  -4  -6   39.29    3.30
  -7  -4  -6   39.22    3.39
  -7  -4  -6   41.70    3.47
  -7  -4  -6   40.93    3.76
  -7  -4  -5  172.56    8.79
  -7  -4  -5  171.09    8.82
  -7  -4  -5  170.78    8.33
  -7  -4  -5  167.41    8.25
  -7  -4  -5  176.88    8.89
  -7  -4  -5  186.71    9.05
  -7  -4  -5  189.19    9.52
  -7  -4  -5  192.88    9.15
  -7  -4  -5  179.98    8.43
  -7  -4  -4    1.02    0.91
  -7  -4  -4   -0.20    1.03
  -7  -4  -4    0.74    0.98
  -7  -4  -4   -0.58    1.00
  -7  -4  -4    1.20    1.17
  -7  -4  -4    0.24    1.32
  -7  -4  -4    0.94    1.00
  -7  -4  -4   -0.62    1.23
  -7  -4  -3    3.16    1.39
  -7  -4  -3    4.70    1.44
  -7  -4  -3    6.70    1.30
  -7  -4  -3    3.98    1.34
  -7  -4  -3    5.60    1.60
  -7  -4  -3    3.80    1.41
  -7  -4  -3    2.11    1.53
  -7  -4  -2    0.43    1.16
  -7  -4  -2   -0.97    0.95
  -7  -4  -2   -0.14    0.86
  -7  -4  -2   -0.20    1.21
  -7  -4  -2    1.67    1.15
  -7  -4  -2   -0.17    1.10
  -7  -4  -2   -0.20    1.07
  -7  -4  -2    0.23    1.29
  -7  -4  -2   -0.22    1.16
  -7  -4  -2    1.56    1.12
  -7  -4  -1   70.81    4.85
  -7  -4  -1   65.32    4.61
  -7  -4  -1   67.27    4.05
  -7  -4  -1   68.36    4.15
  -7  -4  -1   74.80    4.53
  -7  -4  -1   67.30    4.70
  -7  -4  -1   74.40    4.86
  -7  -4  -1   71.48    4.93
  -7  -4  -1   69.60    4.38
  -7  -4   0  260.19   12.39
  -7  -4   0  256.23   11.28
  -7  -4   0  250.91   11.38
  -7  -4   0  260.75   12.26
  -7  -4   0  265.04   12.28
  -7  -4   0  258.90   11.84
  -7  -4   0  295.69   12.83
  -7  -4   0  268.84   12.23
  -7  -4   0  261.27   11.66
  -7  -4   1  214.04   10.35
  -7  -4   1  190.64    9.99
  -7  -4   1  197.24    9.02
  -7  -4   1  197.14   10.36
  -7  -4   1  202.55    9.38
  -7  -4   1  210.12   10.12
  -7  -4   1  216.37    9.83
  -7  -4   1  207.78    9.95
  -7  -4   2  290.63   13.23
  -7  -4   2  281.82   13.01
  -7  -4   2  260.12   11.58
  -7  -4   2  295.54   12.86
  -7  -4   2  283.21   12.87
  -7  -4   2  273.69   12.50
  -7  -4   2  289.21   13.38
  -7  -4   2  270.75   12.00
  -7  -4   3  222.35   11.16
  -7  -4   3  228.56   14.32
  -7  -4   3  212.34   10.89
  -7  -4   3  228.88   10.06
  -7  -4   3  225.17   11.16
  -7  -4   3  236.56   10.74
  -7  -4   3  215.85   11.33
  -7  -4   3  238.87   10.93
  -7  -4   4    1.00    1.27
  -7  -4   4    2.85    1.02
  -7  -4   4    0.45    1.38
  -7  -4   4    2.48    1.35
  -7  -4   4    2.46    1.65
  -7  -4   4    3.33    1.52
  -7  -4   5  133.96    7.74
  -7  -4   5  127.03    7.41
  -7  -4   5  131.98    6.38
  -7  -4   5  135.10    7.22
  -7  -4   5  128.73    7.04
  -7  -4   5  127.49    7.18
  -7  -4   5  132.60    8.02
  -7  -4   6   67.36    5.00
  -7  -4   6   61.95    3.69
  -7  -4   6   65.08    4.78
  -7  -4   6   59.71    5.15
  -7  -4   6   64.46    4.53
  -7  -4   6   64.41    5.24
  -7  -4   6   67.01    4.46
  -7  -4   7   22.09    2.79
  -7  -4   7   23.05    2.92
  -7  -4   7   24.66    3.31
  -7  -4   7   18.16    2.41
  -7  -4   7   22.50    3.23
  -7  -4   7   21.46    2.49
  -7  -4   8  122.21    7.01
  -7  -4   8  108.70    6.70
  -7  -4   8  119.44    7.49
  -7  -4   8  105.84    6.11
  -7  -4   8   98.44    6.02
  -7  -4   9   11.67    2.16
  -7  -4   9   13.48    1.90
  -7  -4   9   13.12    2.69
  -7  -4  10   21.29    2.66
  -7  -4  10   22.55    3.23
  -7  -4  10   19.12    2.13
  -7  -4  11    0.48    1.26
  -7  -4  11    1.53    1.13
  -7  -4  11    3.08    1.76
  -7  -4  12    8.22    1.69
  -7  -4  12    7.13    2.08
  -7  -4  13   93.32    5.82
  -7  -4  13  108.78    6.85
  -7  -4  14   46.57    4.10
  -7  -4  14   39.81    3.84
  -7  -4  15   31.17    3.12
  -7  -4  15   29.03    3.15
  -7  -4  16    0.97    1.27
  -7  -4  16    0.37    1.06
  -7  -4  17    1.88    1.07
  -7  -4  17   -0.74    0.92
  -7  -4  18    5.98    1.12
  -7  -4  18    4.97    1.09
  -7  -4  19    9.33    0.98
  -7  -3 -22   31.31    2.16
  -7  -3 -21   10.41    1.59
  -7  -3 -20   27.59    1.82
  -7  -3 -20   35.77    3.08
  -7  -3 -20   31.78    2.69
  -7  -3 -20   30.66    2.84
  -7  -3 -19    5.71    1.03
  -7  -3 -19    4.34    1.63
  -7  -3 -19    8.17    1.66
  -7  -3 -19    4.19    1.55
  -7  -3 -18    4.08    1.10
  -7  -3 -18    3.79    1.60
  -7  -3 -18    6.26    1.76
  -7  -3 -18    4.80    1.68
  -7  -3 -17    1.51    1.35
  -7  -3 -17    1.52    1.45
  -7  -3 -17    3.97    1.63
  -7  -3 -16    3.35    2.63
  -7  -3 -16    1.57    1.45
  -7  -3 -16    1.31    1.11
  -7  -3 -16    1.15    1.44
  -7  -3 -16    3.36    1.70
  -7  -3 -15    4.08    2.91
  -7  -3 -15    2.66    1.63
  -7  -3 -15    2.36    1.50
  -7  -3 -15    4.05    1.70
  -7  -3 -15    5.19    1.60
  -7  -3 -14  150.01   11.52
  -7  -3 -14  122.91    6.26
  -7  -3 -14  128.23    7.87
  -7  -3 -14  134.54    6.93
  -7  -3 -14  143.06    7.87
  -7  -3 -14  143.90    8.00
  -7  -3 -14  150.12    7.72
  -7  -3 -13  395.93   21.98
  -7  -3 -13  394.17   16.67
  -7  -3 -13  389.93   16.09
  -7  -3 -13  381.31   17.67
  -7  -3 -13  391.66   17.68
  -7  -3 -13  399.65   17.64
  -7  -3 -13  409.37   17.52
  -7  -3 -12  207.22   14.36
  -7  -3 -12  208.11   10.87
  -7  -3 -12  210.04    9.54
  -7  -3 -12  210.75   10.00
  -7  -3 -12  224.04   10.91
  -7  -3 -12  236.52   10.98
  -7  -3 -12  214.93   10.90
  -7  -3 -11  190.67   13.07
  -7  -3 -11  182.26    8.61
  -7  -3 -11  178.39    8.14
  -7  -3 -11  161.30    9.12
  -7  -3 -11  175.68    9.24
  -7  -3 -11  170.57    9.15
  -7  -3 -11  174.23    9.23
  -7  -3 -11  175.67    8.34
  -7  -3 -10  149.95   11.31
  -7  -3 -10  147.43    7.28
  -7  -3 -10  166.00    7.81
  -7  -3 -10  151.29    8.22
  -7  -3 -10  156.71    8.42
  -7  -3 -10  151.45    8.18
  -7  -3 -10  151.70    7.57
  -7  -3  -9  281.07   16.15
  -7  -3  -9  275.66   11.80
  -7  -3  -9  242.25   12.24
  -7  -3  -9  258.33   11.96
  -7  -3  -9  291.69   12.76
  -7  -3  -9  240.98   12.18
  -7  -3  -9  258.04   12.16
  -7  -3  -9  261.51   11.77
  -7  -3  -8    1.66    2.03
  -7  -3  -8    6.25    1.47
  -7  -3  -8    5.29    1.38
  -7  -3  -8    3.18    1.42
  -7  -3  -8    3.86    1.32
  -7  -3  -8    4.86    1.38
  -7  -3  -8    4.45    1.55
  -7  -3  -8    6.17    1.67
  -7  -3  -8    6.49    1.49
  -7  -3  -7   95.89    8.01
  -7  -3  -7   78.32    4.95
  -7  -3  -7   75.64    4.91
  -7  -3  -7   69.76    4.86
  -7  -3  -7   80.86    4.69
  -7  -3  -7   81.96    4.57
  -7  -3  -7   81.83    5.12
  -7  -3  -7   78.10    5.11
  -7  -3  -7   88.19    5.48
  -7  -3  -7   80.55    4.91
  -7  -3  -6  181.20    9.00
  -7  -3  -6  184.77    9.04
  -7  -3  -6  184.55    8.51
  -7  -3  -6  186.58    8.64
  -7  -3  -6  160.40    8.77
  -7  -3  -6  189.33    9.00
  -7  -3  -6  174.81    8.28
  -7  -3  -6  198.53    9.26
  -7  -3  -6  192.35    9.51
  -7  -3  -6  181.73    9.07
  -7  -3  -5   29.07    2.45
  -7  -3  -5   29.98    2.58
  -7  -3  -5   32.93    2.94
  -7  -3  -5   32.18    2.95
  -7  -3  -5   27.98    2.78
  -7  -3  -5   34.67    2.62
  -7  -3  -4   24.27    2.47
  -7  -3  -4   24.06    2.21
  -7  -3  -4   19.60    2.05
  -7  -3  -4   26.41    2.64
  -7  -3  -4   19.45    2.34
  -7  -3  -4   18.88    2.01
  -7  -3  -4   20.71    2.33
  -7  -3  -4   23.20    2.40
  -7  -3  -4   23.98    2.57
  -7  -3  -3    1.36    1.02
  -7  -3  -3    0.41    1.07
  -7  -3  -3    1.13    0.87
  -7  -3  -3   -0.39    1.02
  -7  -3  -3    0.20    1.03
  -7  -3  -3    0.17    1.02
  -7  -3  -3    0.37    1.07
  -7  -3  -3    0.30    0.79
  -7  -3  -3    1.93    1.42
  -7  -3  -2  251.22   12.00
  -7  -3  -2  258.55   11.38
  -7  -3  -2  248.74   11.24
  -7  -3  -2  261.10   12.08
  -7  -3  -2  259.74   11.62
  -7  -3  -2  265.87   12.02
  -7  -3  -2  277.80   12.21
  -7  -3  -2  276.57   12.35
  -7  -3  -1   51.20    3.97
  -7  -3  -1   43.64    3.79
  -7  -3  -1   54.84    3.44
  -7  -3  -1   57.39    3.58
  -7  -3  -1   54.85    3.71
  -7  -3  -1   57.84    4.26
  -7  -3  -1   60.98    4.17
  -7  -3  -1   58.88    4.03
  -7  -3   0   18.24    2.31
  -7  -3   0   18.04    2.14
  -7  -3   0   18.49    2.38
  -7  -3   0   16.34    1.81
  -7  -3   0   17.17    1.74
  -7  -3   0   15.59    2.15
  -7  -3   0   17.39    2.28
  -7  -3   0   18.34    2.06
  -7  -3   0   16.31    2.10
  -7  -3   1    5.22    1.50
  -7  -3   1    4.11    1.10
  -7  -3   1    4.85    1.28
  -7  -3   1    3.04    1.47
  -7  -3   1    7.98    1.80
  -7  -3   1    5.30    1.47
  -7  -3   1    7.01    1.75
  -7  -3   1    4.72    1.51
  -7  -3   1    4.59    1.30
  -7  -3   2   20.89    2.50
  -7  -3   2   16.07    3.28
  -7  -3   2   15.82    2.44
  -7  -3   2   18.87    2.12
  -7  -3   2   22.32    2.64
  -7  -3   2   14.99    2.40
  -7  -3   2   17.99    2.30
  -7  -3   2   18.32    2.16
  -7  -3   3   58.31    4.35
  -7  -3   3   60.20    6.20
  -7  -3   3   52.98    4.33
  -7  -3   3   52.12    3.37
  -7  -3   3   50.64    3.65
  -7  -3   3   45.33    3.73
  -7  -3   3   53.24    3.80
  -7  -3   3   59.79    4.64
  -7  -3   3   54.67    4.38
  -7  -3   4  350.20   14.73
  -7  -3   4  338.33   18.18
  -7  -3   4  315.12   14.65
  -7  -3   4  286.76   13.44
  -7  -3   4  319.29   13.19
  -7  -3   4  291.02   13.77
  -7  -3   4  301.34   14.70
  -7  -3   4  306.49   14.60
  -7  -3   4  321.32   14.03
  -7  -3   4  325.30   13.94
  -7  -3   5   50.04    4.10
  -7  -3   5   49.61    5.97
  -7  -3   5   46.08    3.05
  -7  -3   5   36.86    3.87
  -7  -3   5   39.15    4.00
  -7  -3   5   44.69    3.64
  -7  -3   5   43.51    4.07
  -7  -3   5   52.29    3.71
  -7  -3   6   23.11    2.85
  -7  -3   6   16.70    2.67
  -7  -3   6   20.55    1.90
  -7  -3   6   19.88    2.33
  -7  -3   6   16.24    2.20
  -7  -3   6   15.18    2.80
  -7  -3   6   23.81    3.10
  -7  -3   7  281.18   13.02
  -7  -3   7  265.95   13.04
  -7  -3   7  264.16   11.10
  -7  -3   7  242.81   11.87
  -7  -3   7  257.93   13.28
  -7  -3   7  284.07   12.22
  -7  -3   7  255.05   13.07
  -7  -3   8  499.64   21.70
  -7  -3   8  528.84   22.05
  -7  -3   8  507.66   20.77
  -7  -3   8  462.58   20.43
  -7  -3   8  502.99   22.23
  -7  -3   9    8.85    2.10
  -7  -3   9    5.10    1.93
  -7  -3   9    5.65    1.43
  -7  -3   9    9.31    2.47
  -7  -3  10    2.66    1.53
  -7  -3  10    6.22    1.90
  -7  -3  10    6.18    2.23
  -7  -3  11    1.82    1.46
  -7  -3  11   -0.28    1.72
  -7  -3  11    0.32    1.80
  -7  -3  12   13.57    2.40
  -7  -3  12    9.57    2.68
  -7  -3  13   14.24    2.23
  -7  -3  13   16.87    2.56
  -7  -3  13   18.07    3.01
  -7  -3  14  166.38    8.69
  -7  -3  14  156.15    8.67
  -7  -3  14  185.87    9.78
  -7  -3  15    5.74    1.34
  -7  -3  15    0.78    1.60
  -7  -3  15    2.34    1.45
  -7  -3  16    3.45    1.66
  -7  -3  16    3.04    1.41
  -7  -3  17    5.37    1.44
  -7  -3  17    6.03    1.58
  -7  -3  18    6.25    1.43
  -7  -3  18    8.40    1.38
  -7  -3  19    0.69    0.74
  -7  -2 -23    0.67    0.49
  -7  -2 -22    1.85    1.00
  -7  -2 -21   12.90    1.84
  -7  -2 -21   17.75    1.88
  -7  -2 -20    2.87    1.42
  -7  -2 -20    3.27    1.25
  -7  -2 -19   85.92    4.41
  -7  -2 -19   96.70    5.81
  -7  -2 -19   89.06    5.48
  -7  -2 -19   94.13    5.46
  -7  -2 -18   25.17    2.91
  -7  -2 -18   16.30    2.33
  -7  -2 -18   21.13    2.61
  -7  -2 -17   50.54    3.28
  -7  -2 -17   53.57    4.39
  -7  -2 -17   44.64    3.98
  -7  -2 -16   38.19    2.95
  -7  -2 -16   47.76    4.18
  -7  -2 -16   39.11    3.71
  -7  -2 -15   26.96    5.01
  -7  -2 -15   32.63    3.40
  -7  -2 -15   32.96    3.37
  -7  -2 -14   81.07    8.45
  -7  -2 -14   77.13    4.15
  -7  -2 -14   74.67    5.47
  -7  -2 -14   92.28    5.73
  -7  -2 -13   84.81    8.50
  -7  -2 -13   81.62    4.31
  -7  -2 -13   85.10    4.89
  -7  -2 -13   82.37    5.61
  -7  -2 -13   68.58    4.82
  -7  -2 -13   74.90    5.29
  -7  -2 -12  218.18   14.40
  -7  -2 -12  214.93    9.33
  -7  -2 -12  207.29    9.78
  -7  -2 -12  200.69   10.00
  -7  -2 -12  211.94   10.66
  -7  -2 -12  205.85   10.41
  -7  -2 -12  211.52   10.16
  -7  -2 -11   14.39    3.75
  -7  -2 -11   12.77    1.57
  -7  -2 -11   12.38    1.83
  -7  -2 -11   10.18    1.74
  -7  -2 -11   12.76    1.98
  -7  -2 -11   12.41    1.99
  -7  -2 -10    1.20    2.27
  -7  -2 -10    7.25    1.50
  -7  -2 -10    4.53    1.14
  -7  -2 -10    5.80    1.34
  -7  -2 -10    5.23    1.54
  -7  -2 -10    5.78    1.45
  -7  -2  -9    1.71    2.29
  -7  -2  -9   -1.29    1.26
  -7  -2  -9    0.68    0.82
  -7  -2  -9    0.16    1.01
  -7  -2  -9   -0.36    1.11
  -7  -2  -9   -0.44    0.94
  -7  -2  -9    0.40    1.08
  -7  -2  -8   53.26    3.98
  -7  -2  -8   51.68    3.89
  -7  -2  -8   50.58    3.69
  -7  -2  -8   60.58    4.16
  -7  -2  -8   52.92    3.60
  -7  -2  -7   48.06    5.59
  -7  -2  -7   51.96    3.29
  -7  -2  -7   47.54    3.56
  -7  -2  -7   47.86    3.43
  -7  -2  -7   43.64    3.45
  -7  -2  -7   39.43    3.37
  -7  -2  -7   47.47    3.71
  -7  -2  -7   43.71    3.27
  -7  -2  -6   82.02    7.46
  -7  -2  -6   87.69    5.31
  -7  -2  -6   84.65    5.30
  -7  -2  -6   97.50    5.04
  -7  -2  -6   86.27    5.12
  -7  -2  -6   86.69    5.35
  -7  -2  -6   95.93    5.25
  -7  -2  -6   91.38    5.59
  -7  -2  -5   25.91    2.37
  -7  -2  -5   30.77    2.82
  -7  -2  -5   23.20    2.56
  -7  -2  -5   29.57    2.55
  -7  -2  -5   25.77    2.32
  -7  -2  -5   27.29    2.55
  -7  -2  -5   28.80    2.67
  -7  -2  -5   32.25    2.95
  -7  -2  -5   31.98    2.86
  -7  -2  -4   13.67    1.76
  -7  -2  -4   13.82    1.97
  -7  -2  -4   11.73    1.90
  -7  -2  -4   16.71    2.20
  -7  -2  -4   18.48    2.28
  -7  -2  -4   15.80    2.01
  -7  -2  -3  205.47    9.98
  -7  -2  -3  213.53   10.20
  -7  -2  -3  236.27   10.50
  -7  -2  -3  211.67    9.62
  -7  -2  -3  218.33    9.77
  -7  -2  -3  204.19   10.06
  -7  -2  -3  215.24   10.24
  -7  -2  -2  263.75   11.67
  -7  -2  -2  243.35   11.65
  -7  -2  -2  264.66   11.19
  -7  -2  -2  242.01   10.95
  -7  -2  -2  242.69   11.12
  -7  -2  -2  258.63   11.57
  -7  -2  -2  266.85   11.75
  -7  -2  -1   12.67    1.84
  -7  -2  -1   14.39    2.14
  -7  -2  -1   10.35    1.52
  -7  -2  -1    8.16    1.65
  -7  -2  -1   14.42    2.11
  -7  -2  -1   11.57    1.85
  -7  -2   0   34.88    3.11
  -7  -2   0   33.97    3.30
  -7  -2   0   37.87    3.07
  -7  -2   0   36.05    3.21
  -7  -2   0   34.74    2.74
  -7  -2   0   35.21    3.27
  -7  -2   0   38.08    2.94
  -7  -2   0   40.73    3.24
  -7  -2   0   35.26    3.03
  -7  -2   1    4.47    1.33
  -7  -2   1    5.53    1.73
  -7  -2   1    7.40    1.60
  -7  -2   1    5.23    1.19
  -7  -2   1    7.46    1.72
  -7  -2   1    3.58    1.28
  -7  -2   1    4.69    1.23
  -7  -2   1    5.75    1.60
  -7  -2   2    2.12    1.14
  -7  -2   2    1.96    1.98
  -7  -2   2    1.91    1.36
  -7  -2   2    0.93    1.02
  -7  -2   2    4.69    1.60
  -7  -2   2    0.46    1.16
  -7  -2   2    2.17    1.20
  -7  -2   3   36.41    3.36
  -7  -2   3   32.87    4.59
  -7  -2   3   33.23    3.05
  -7  -2   3   33.98    3.46
  -7  -2   3   35.96    2.67
  -7  -2   3   30.31    2.78
  -7  -2   3   38.30    3.49
  -7  -2   3   35.07    2.99
  -7  -2   3   38.94    3.61
  -7  -2   4  133.27    7.33
  -7  -2   4  123.14    9.52
  -7  -2   4  110.04    6.64
  -7  -2   4  137.16    6.34
  -7  -2   4  113.59    7.35
  -7  -2   4  132.15    6.78
  -7  -2   4  125.69    7.36
  -7  -2   4  126.92    7.60
  -7  -2   4  130.77    6.83
  -7  -2   5    7.01    1.82
  -7  -2   5   11.37    3.01
  -7  -2   5    8.05    1.31
  -7  -2   5    5.69    1.49
  -7  -2   5    9.96    2.25
  -7  -2   5    7.71    1.60
  -7  -2   5    6.82    1.58
  -7  -2   5    8.13    1.91
  -7  -2   5    8.27    2.00
  -7  -2   6  104.71    6.31
  -7  -2   6  105.76    8.98
  -7  -2   6   80.64    5.34
  -7  -2   6  100.04    4.92
  -7  -2   6   99.78    6.47
  -7  -2   6   85.82    6.03
  -7  -2   6   84.77    5.30
  -7  -2   6   90.02    5.37
  -7  -2   6   91.14    6.33
  -7  -2   7  177.17    8.94
  -7  -2   7  147.63    7.88
  -7  -2   7  164.29    7.21
  -7  -2   7  159.37    9.04
  -7  -2   7  156.50    8.87
  -7  -2   7  145.73    8.90
  -7  -2   7  142.03    7.64
  -7  -2   7  158.10    7.98
  -7  -2   8   93.69    5.97
  -7  -2   8   80.66    5.00
  -7  -2   8   87.11    6.31
  -7  -2   8   91.58    6.16
  -7  -2   8   71.71    4.68
  -7  -2   9  223.80   11.16
  -7  -2   9  200.07   11.32
  -7  -2  10   38.75    3.80
  -7  -2  10   37.73    4.22
  -7  -2  11   10.67    2.18
  -7  -2  11    6.55    2.46
  -7  -2  12    2.41    1.48
  -7  -2  12    3.90    1.94
  -7  -2  13    4.34    1.72
  -7  -2  13    1.90    1.91
  -7  -2  14    9.33    2.38
  -7  -2  15    0.86    1.03
  -7  -2  15   -1.41    1.54
  -7  -2  15   -3.35    1.81
  -7  -2  16    2.06    1.05
  -7  -2  16    0.65    1.35
  -7  -2  16   -0.50    1.47
  -7  -2  17    0.88    1.22
  -7  -2  17    0.65    1.36
  -7  -2  18    7.56    1.68
  -7  -2  18    8.15    1.41
  -7  -2  19    4.47    1.27
  -7  -2  19    5.06    0.98
  -7  -1 -23    0.15    0.41
  -7  -1 -22    2.50    1.03
  -7  -1 -21    1.24    1.09
  -7  -1 -21    3.59    1.16
  -7  -1 -20    0.55    1.19
  -7  -1 -20    2.00    1.10
  -7  -1 -19   14.94    2.21
  -7  -1 -19   12.55    1.30
  -7  -1 -18  199.20    9.06
  -7  -1 -18  237.95   10.72
  -7  -1 -17    0.73    1.48
  -7  -1 -17    0.76    0.92
  -7  -1 -17    1.48    1.24
  -7  -1 -16   11.48    3.49
  -7  -1 -16   17.38    1.96
  -7  -1 -16   15.28    2.24
  -7  -1 -15    5.10    1.73
  -7  -1 -15    4.72    1.29
  -7  -1 -15    2.02    1.48
  -7  -1 -14   24.52    4.97
  -7  -1 -14   23.80    2.59
  -7  -1 -14   24.88    2.93
  -7  -1 -14   20.73    2.59
  -7  -1 -13   33.37    5.59
  -7  -1 -13   45.56    3.58
  -7  -1 -13   42.72    3.91
  -7  -1 -13   48.27    3.41
  -7  -1 -13   41.88    2.81
  -7  -1 -13   48.47    3.81
  -7  -1 -12  207.45   14.31
  -7  -1 -12  217.42    9.45
  -7  -1 -12  217.80   10.29
  -7  -1 -12  221.61   10.87
  -7  -1 -12  200.40   10.26
  -7  -1 -11    1.14    0.87
  -7  -1 -11    1.16    1.19
  -7  -1 -11    1.86    2.43
  -7  -1 -10    1.72    0.93
  -7  -1 -10    0.94    1.04
  -7  -1 -10    0.66    1.12
  -7  -1 -10   -1.18    1.91
  -7  -1  -9   27.16    2.34
  -7  -1  -9   26.21    2.59
  -7  -1  -9   29.28    2.68
  -7  -1  -9   25.62    2.75
  -7  -1  -9   26.90    4.40
  -7  -1  -8   38.65    3.30
  -7  -1  -8   41.30    3.26
  -7  -1  -8   45.04    3.33
  -7  -1  -8   44.13    5.35
  -7  -1  -7   47.75    3.44
  -7  -1  -7   51.23    3.73
  -7  -1  -7   49.55    3.60
  -7  -1  -7   47.54    3.49
  -7  -1  -7   47.41    3.55
  -7  -1  -7   45.43    5.43
  -7  -1  -6   15.80    1.99
  -7  -1  -6   14.81    2.01
  -7  -1  -6   17.69    2.14
  -7  -1  -6   16.83    3.31
  -7  -1  -5   28.62    2.44
  -7  -1  -5   28.93    4.14
  -7  -1  -5   28.93    2.79
  -7  -1  -5   29.83    2.49
  -7  -1  -5   23.85    2.54
  -7  -1  -5   27.69    2.54
  -7  -1  -5   26.78    2.59
  -7  -1  -4  138.09    6.81
  -7  -1  -4  139.71    7.20
  -7  -1  -4  132.53    7.05
  -7  -1  -4  138.22    7.06
  -7  -1  -4  120.57    6.71
  -7  -1  -4  132.06    6.77
  -7  -1  -3  273.97   12.65
  -7  -1  -3  283.22   12.62
  -7  -1  -3  276.88   12.57
  -7  -1  -3  274.47   12.51
  -7  -1  -3  284.12   12.34
  -7  -1  -2  161.72    8.48
  -7  -1  -2  177.99    8.64
  -7  -1  -2  169.55    8.57
  -7  -1  -2  176.29    8.56
  -7  -1  -1   74.49    4.59
  -7  -1  -1   70.39    4.65
  -7  -1  -1   69.97    4.70
  -7  -1  -1   67.19    4.96
  -7  -1  -1   70.34    4.27
  -7  -1  -1   75.55    4.67
  -7  -1  -1   78.05    4.62
  -7  -1   0   60.88    4.22
  -7  -1   0   61.96    4.36
  -7  -1   0   59.35    4.32
  -7  -1   0   66.26    4.74
  -7  -1   0   69.25    4.52
  -7  -1   1    6.15    1.59
  -7  -1   1    8.36    1.77
  -7  -1   1   12.53    2.23
  -7  -1   1    9.76    1.78
  -7  -1   1    6.67    1.70
  -7  -1   1    7.36    1.44
  -7  -1   2  164.53    8.39
  -7  -1   2  157.11   10.54
  -7  -1   2  169.23    8.91
  -7  -1   2  176.90    8.66
  -7  -1   2  155.40    7.92
  -7  -1   2  163.08    8.16
  -7  -1   3   32.17    3.09
  -7  -1   3   29.49    4.22
  -7  -1   3   29.68    2.93
  -7  -1   3   29.78    3.22
  -7  -1   3   32.89    2.85
  -7  -1   3   29.92    3.02
  -7  -1   3   30.67    2.70
  -7  -1   4  152.51    8.47
  -7  -1   4  172.77   11.24
  -7  -1   4  182.83    9.38
  -7  -1   4  172.91    8.61
  -7  -1   4  169.27    8.73
  -7  -1   4  163.08    9.00
  -7  -1   4  147.55    7.89
  -7  -1   5   10.53    1.95
  -7  -1   5    9.15    2.86
  -7  -1   5    8.59    2.08
  -7  -1   5    8.76    1.79
  -7  -1   5   13.48    2.33
  -7  -1   5    8.92    1.55
  -7  -1   6   64.58    4.63
  -7  -1   6   60.93    6.36
  -7  -1   6   58.40    4.28
  -7  -1   6   58.10    3.48
  -7  -1   6   59.28    4.82
  -7  -1   6   45.13    3.53
  -7  -1   6   51.36    4.60
  -7  -1   7    1.21    1.87
  -7  -1   7    1.54    0.88
  -7  -1   7    1.97    1.29
  -7  -1   7    3.62    1.67
  -7  -1   7    0.88    1.56
  -7  -1   8   17.31    2.32
  -7  -1   8   18.48    2.93
  -7  -1   8   19.33    3.02
  -7  -1   9  130.42    7.41
  -7  -1   9  150.57    8.77
  -7  -1   9  131.29    8.29
  -7  -1  10   54.51    4.21
  -7  -1  10   60.39    5.23
  -7  -1  11    1.68    1.42
  -7  -1  11    0.99    1.20
  -7  -1  11    0.33    1.85
  -7  -1  11    1.93    1.78
  -7  -1  12   55.90    4.46
  -7  -1  12   45.63    3.54
  -7  -1  12   46.07    4.60
  -7  -1  12   43.25    4.09
  -7  -1  12   50.95    4.78
  -7  -1  13    2.42    1.40
  -7  -1  13    2.26    1.79
  -7  -1  13    0.63    1.69
  -7  -1  13    2.07    1.52
  -7  -1  14   43.63    3.96
  -7  -1  14   41.49    4.38
  -7  -1  14   51.89    4.67
  -7  -1  14   46.45    4.04
  -7  -1  15   23.03    3.14
  -7  -1  15   20.61    2.98
  -7  -1  15   19.48    2.56
  -7  -1  16    5.27    1.49
  -7  -1  16    3.31    1.76
  -7  -1  16    8.98    2.11
  -7  -1  16   10.06    1.77
  -7  -1  17    8.96    1.92
  -7  -1  17    6.08    1.50
  -7  -1  17    8.78    2.00
  -7  -1  18   22.81    2.53
  -7  -1  18   20.45    2.07
  -7  -1  19   30.10    2.59
  -7  -1  19   22.30    1.73
  -7  -1  20   -0.08    0.63
  -7   0 -23    9.69    1.13
  -7   0 -22    1.66    0.85
  -7   0 -21    0.85    0.98
  -7   0 -21    0.58    0.81
  -7   0 -20    0.68    1.07
  -7   0 -19   -1.16    1.29
  -7   0 -18    1.71    1.29
  -7   0 -18    2.64    0.87
  -7   0 -17   17.48    2.47
  -7   0 -17   19.96    1.89
  -7   0 -16  212.65    9.63
  -7   0 -16  208.31   10.16
  -7   0 -16  225.87   10.87
  -7   0 -15   -0.66    1.94
  -7   0 -15    0.99    1.30
  -7   0 -15    1.05    0.99
  -7   0 -15    0.19    1.09
  -7   0 -14   17.21    4.03
  -7   0 -14   15.52    2.21
  -7   0 -14   12.61    2.20
  -7   0 -14   14.95    2.04
  -7   0 -13   44.08    3.53
  -7   0 -13   40.06    3.71
  -7   0 -13   47.57    6.12
  -7   0 -12   11.74    1.47
  -7   0 -12   10.50    1.86
  -7   0 -12   10.11    3.41
  -7   0 -11   70.43    4.03
  -7   0 -11   63.65    4.44
  -7   0 -11   66.16    4.49
  -7   0 -10    4.58    1.57
  -7   0 -10    4.77    1.47
  -7   0 -10    9.26    1.57
  -7   0 -10    5.80    2.79
  -7   0  -9   15.22    2.10
  -7   0  -9   14.99    2.01
  -7   0  -9   11.91    1.90
  -7   0  -9   17.59    3.52
  -7   0  -8    0.19    1.03
  -7   0  -8    3.04    1.16
  -7   0  -8    1.07    0.97
  -7   0  -8    2.08    2.10
  -7   0  -7    7.26    1.50
  -7   0  -7    8.13    1.57
  -7   0  -7    9.97    1.65
  -7   0  -7    8.75    1.54
  -7   0  -7   11.84    3.11
  -7   0  -6   13.96    1.88
  -7   0  -6   10.33    1.70
  -7   0  -6   13.22    1.83
  -7   0  -6    9.36    2.86
  -7   0  -5  292.16   13.14
  -7   0  -5  315.28   14.05
  -7   0  -5  320.63   13.79
  -7   0  -5  306.97   13.81
  -7   0  -5  329.58   13.89
  -7   0  -4  296.26   12.87
  -7   0  -4  320.20   13.70
  -7   0  -4  295.88   13.21
  -7   0  -4  291.65   12.96
  -7   0  -4  310.21   13.41
  -7   0  -3  412.33   17.55
  -7   0  -3  446.04   18.38
  -7   0  -3  430.04   18.00
  -7   0  -3  421.14   17.83
  -7   0  -2    9.80    1.53
  -7   0  -2    8.26    1.54
  -7   0  -2    7.05    1.59
  -7   0  -1  103.17    5.60
  -7   0  -1  105.16    6.33
  -7   0  -1  100.48    5.96
  -7   0  -1   95.09    5.49
  -7   0   0    9.48    1.53
  -7   0   0    9.35    1.99
  -7   0   0    8.93    1.82
  -7   0   0    6.87    1.35
  -7   0   1   15.68    2.08
  -7   0   1   15.20    2.06
  -7   0   1   20.50    2.75
  -7   0   1   19.24    2.39
  -7   0   1   18.28    2.34
  -7   0   1   16.10    1.94
  -7   0   2  767.75   31.20
  -7   0   2  727.93   31.46
  -7   0   2  762.08   31.46
  -7   0   2  793.39   31.96
  -7   0   2  790.00   30.74
  -7   0   2  818.36   31.39
  -7   0   3    5.91    1.60
  -7   0   3   10.39    1.88
  -7   0   3    7.76    1.79
  -7   0   3    9.21    1.50
  -7   0   3    9.86    2.15
  -7   0   3   11.58    1.96
  -7   0   4   47.41    4.05
  -7   0   4   40.43    3.64
  -7   0   4   47.54    4.20
  -7   0   4   36.94    2.92
  -7   0   4   43.10    3.60
  -7   0   5   14.46    2.63
  -7   0   5    8.68    1.99
  -7   0   5   11.27    2.40
  -7   0   5   12.48    1.59
  -7   0   5   13.40    2.36
  -7   0   5   14.10    2.15
  -7   0   6   47.63    4.55
  -7   0   6   52.64    4.56
  -7   0   6   49.76    4.00
  -7   0   6   56.45    4.56
  -7   0   7   75.15    5.69
  -7   0   7   64.45    4.90
  -7   0   7   68.97    5.24
  -7   0   7   62.67    4.71
  -7   0   8   -0.32    1.74
  -7   0   8    0.25    1.25
  -7   0   8    0.88    1.64
  -7   0   8   -0.24    1.22
  -7   0   9    0.33    1.77
  -7   0   9    0.74    1.47
  -7   0   9    0.24    1.35
  -7   0   9    0.30    1.66
  -7   0  10   10.47    2.55
  -7   0  10   14.45    2.34
  -7   0  10   11.64    2.42
  -7   0  10   10.14    2.07
  -7   0  11   23.62    3.41
  -7   0  11   20.94    2.69
  -7   0  11   23.50    3.21
  -7   0  11   19.74    2.70
  -7   0  12   32.06    3.22
  -7   0  12   37.30    4.22
  -7   0  12   34.55    3.89
  -7   0  12   33.49    3.36
  -7   0  13   53.52    3.99
  -7   0  13   53.15    4.90
  -7   0  13   49.57    4.10
  -7   0  13   42.40    4.37
  -7   0  14   21.35    3.17
  -7   0  14   11.40    2.05
  -7   0  14   17.48    2.72
  -7   0  15    9.38    1.91
  -7   0  15   11.52    2.43
  -7   0  15    7.73    1.73
  -7   0  15    7.10    2.04
  -7   0  16   14.35    2.23
  -7   0  16   18.75    2.84
  -7   0  16   11.25    1.80
  -7   0  16   15.41    2.49
  -7   0  17   57.20    4.42
  -7   0  17   56.30    4.26
  -7   0  17   45.30    3.25
  -7   0  18   26.94    2.81
  -7   0  18   18.62    1.69
  -7   0  18   24.29    2.54
  -7   0  19    2.59    1.17
  -7   0  20   26.94    2.25
  -7   1 -22    9.09    1.19
  -7   1 -22   10.33    1.05
  -7   1 -21   34.86    2.58
  -7   1 -21   32.13    2.31
  -7   1 -20    1.34    1.08
  -7   1 -19   -0.17    1.13
  -7   1 -18    3.44    0.84
  -7   1 -18    2.35    1.25
  -7   1 -17    0.21    1.32
  -7   1 -17    1.09    0.84
  -7   1 -17    0.95    1.02
  -7   1 -16   28.36    3.08
  -7   1 -16   31.10    2.47
  -7   1 -16   31.49    2.79
  -7   1 -15    7.60    1.64
  -7   1 -15    9.16    1.92
  -7   1 -14   37.41    3.46
  -7   1 -14   33.42    3.05
  -7   1 -14   34.32    5.27
  -7   1 -13   19.89    2.68
  -7   1 -13   18.94    2.42
  -7   1 -13   18.59    4.13
  -7   1 -12  266.10   11.97
  -7   1 -12  247.97   10.90
  -7   1 -12  264.73   11.77
  -7   1 -12  245.15   15.68
  -7   1 -11  228.79   10.60
  -7   1 -11  219.35   10.32
  -7   1 -11  194.40   13.69
  -7   1 -10   27.74    2.74
  -7   1 -10   30.26    2.78
  -7   1 -10   23.85    2.72
  -7   1 -10   26.39    4.51
  -7   1  -9   25.03    2.63
  -7   1  -9   17.47    2.36
  -7   1  -9   24.13    2.45
  -7   1  -9   26.70    4.32
  -7   1  -8   16.50    2.08
  -7   1  -8   10.21    1.78
  -7   1  -8   14.30    1.91
  -7   1  -8   11.14    2.97
  -7   1  -7   13.12    1.81
  -7   1  -7   13.68    1.98
  -7   1  -7   11.79    1.78
  -7   1  -7   16.78    3.28
  -7   1  -6  266.96   11.92
  -7   1  -6  250.28   11.34
  -7   1  -6  249.99   11.53
  -7   1  -6  268.29   11.74
  -7   1  -6  238.69   11.29
  -7   1  -6  258.10   14.41
  -7   1  -5  139.94    7.50
  -7   1  -5  134.03    7.02
  -7   1  -5  145.49    7.43
  -7   1  -5  152.36    9.77
  -7   1  -4   27.35    2.22
  -7   1  -4   31.52    2.74
  -7   1  -4   31.88    3.02
  -7   1  -4   29.92    2.69
  -7   1  -4   33.27    2.71
  -7   1  -4   29.80    2.80
  -7   1  -3   57.79    3.64
  -7   1  -3   60.81    4.34
  -7   1  -3   64.90    4.25
  -7   1  -3   59.96    4.04
  -7   1  -3   67.03    4.03
  -7   1  -3   63.38    4.12
  -7   1  -2  238.91   10.48
  -7   1  -2  229.41   10.77
  -7   1  -2  235.65   10.50
  -7   1  -2  239.43   11.27
  -7   1  -2  240.14   10.88
  -7   1  -2  234.05   10.94
  -7   1  -1  387.92   16.82
  -7   1  -1  411.17   17.70
  -7   1  -1  416.15   18.01
  -7   1  -1  430.24   17.34
  -7   1  -1  412.21   17.17
  -7   1  -1  410.22   17.28
  -7   1  -1  368.14   17.68
  -7   1   0    0.98    0.95
  -7   1   0   -0.39    1.92
  -7   1   0    0.66    1.21
  -7   1   0    1.67    1.26
  -7   1   0    0.35    0.94
  -7   1   0    1.06    1.04
  -7   1   0    1.42    1.33
  -7   1   0    2.04    1.11
  -7   1   1  264.35   13.77
  -7   1   1  250.66   11.49
  -7   1   1  263.14   12.16
  -7   1   1  258.21   11.57
  -7   1   1  246.87   11.67
  -7   1   1  259.18   12.36
  -7   1   1  234.02   12.26
  -7   1   2  548.83   24.23
  -7   1   2  536.38   21.65
  -7   1   2  551.15   22.41
  -7   1   2  545.52   22.57
  -7   1   2  495.16   21.60
  -7   1   2  479.51   22.53
  -7   1   3  128.08    8.72
  -7   1   3  118.01    8.61
  -7   1   3  123.49    7.81
  -7   1   3  141.46    7.61
  -7   1   3  126.27    6.75
  -7   1   3  137.38    7.82
  -7   1   4    2.75    1.88
  -7   1   4    0.44    1.56
  -7   1   4    0.63    0.93
  -7   1   4    2.04    1.06
  -7   1   4    1.64    1.44
  -7   1   4    1.46    1.30
  -7   1   4    0.19    0.97
  -7   1   5   52.71    4.69
  -7   1   5   40.88    4.98
  -7   1   5   52.93    4.50
  -7   1   5   41.76    3.96
  -7   1   5   48.00    3.45
  -7   1   5   46.66    3.71
  -7   1   6   21.98    3.49
  -7   1   6   16.47    3.41
  -7   1   6   25.72    3.33
  -7   1   6   23.28    2.25
  -7   1   6   26.07    3.33
  -7   1   6   21.58    2.92
  -7   1   6   19.11    2.41
  -7   1   7   21.31    3.45
  -7   1   7   26.51    4.23
  -7   1   7   24.27    3.51
  -7   1   7   27.44    2.42
  -7   1   7   29.19    3.30
  -7   1   7   32.07    3.67
  -7   1   7   26.29    2.80
  -7   1   8   18.51    3.14
  -7   1   8   18.88    3.10
  -7   1   8   24.29    3.33
  -7   1   8   21.71    3.00
  -7   1   8   22.28    2.56
  -7   1   9   19.86    3.19
  -7   1   9   22.28    3.44
  -7   1   9   24.39    3.49
  -7   1   9   24.93    2.71
  -7   1  10    2.36    1.62
  -7   1  10    4.73    2.09
  -7   1  10    3.69    1.45
  -7   1  11   22.59    2.97
  -7   1  11   22.91    3.48
  -7   1  11   18.62    2.38
  -7   1  12   71.89    5.28
  -7   1  12   79.41    6.18
  -7   1  12   67.08    4.70
  -7   1  13   26.63    3.59
  -7   1  13   24.59    2.92
  -7   1  13   24.18    2.58
  -7   1  14    2.93    2.04
  -7   1  14    1.32    1.22
  -7   1  14   -0.53    0.96
  -7   1  15    4.90    2.04
  -7   1  15    4.62    1.45
  -7   1  15    4.69    1.28
  -7   1  16   37.87    3.97
  -7   1  17    0.41    0.99
  -7   1  17    1.49    1.48
  -7   1  17   -0.39    1.18
  -7   1  18    1.28    1.37
  -7   1  19   -0.52    1.15
  -7   1  20    3.90    1.07
  -7   1  21   -0.33    0.59
  -7   2 -22   25.26    1.60
  -7   2 -21    5.22    0.95
  -7   2 -21    4.31    0.84
  -7   2 -20   35.40    2.66
  -7   2 -19   28.54    2.55
  -7   2 -18    5.49    1.38
  -7   2 -18    3.60    0.69
  -7   2 -17   23.65    2.20
  -7   2 -17   22.60    1.84
  -7   2 -17   22.19    2.48
  -7   2 -16   33.85    2.53
  -7   2 -16   38.22    3.00
  -7   2 -16   33.31    3.19
  -7   2 -15   49.58    3.55
  -7   2 -15   41.06    3.70
  -7   2 -14   17.31    2.15
  -7   2 -14   16.64    2.44
  -7   2 -13   11.59    2.13
  -7   2 -13   12.78    1.99
  -7   2 -13    8.49    2.91
  -7   2 -12  200.65    9.01
  -7   2 -12  213.16   10.09
  -7   2 -12  223.90   13.79
  -7   2 -11   23.68    2.78
  -7   2 -11   25.76    2.67
  -7   2 -11   30.71    4.59
  -7   2 -10   93.11    5.90
  -7   2 -10   96.08    5.62
  -7   2 -10  105.06    5.92
  -7   2 -10   88.35    8.03
  -7   2  -9   35.26    3.33
  -7   2  -9   40.83    3.35
  -7   2  -9   43.74    3.41
  -7   2  -9   41.53    5.19
  -7   2  -8  302.26   13.38
  -7   2  -8  292.44   13.28
  -7   2  -8  302.15   13.40
  -7   2  -8  275.55   16.01
  -7   2  -7   10.41    1.79
  -7   2  -7    9.85    1.88
  -7   2  -7   11.22    1.74
  -7   2  -7   13.63    2.87
  -7   2  -6   56.73    3.89
  -7   2  -6   62.25    4.22
  -7   2  -6   55.70    4.01
  -7   2  -6   58.21    5.68
  -7   2  -5  111.87    6.22
  -7   2  -5  117.17    6.46
  -7   2  -4   22.27    2.59
  -7   2  -4   19.67    2.05
  -7   2  -4   21.98    2.42
  -7   2  -3  136.46    7.36
  -7   2  -3  134.03    6.87
  -7   2  -3  130.66    6.68
  -7   2  -3  130.12    7.07
  -7   2  -2    1.61    0.83
  -7   2  -2    1.11    1.02
  -7   2  -2    1.55    1.16
  -7   2  -2    2.43    1.40
  -7   2  -2    2.72    1.10
  -7   2  -2    2.37    1.08
  -7   2  -1   12.06    1.56
  -7   2  -1   11.22    2.73
  -7   2  -1   11.78    1.63
  -7   2  -1   15.17    1.80
  -7   2  -1   11.49    1.99
  -7   2  -1   12.06    1.70
  -7   2  -1   11.09    1.84
  -7   2   0   69.17    4.36
  -7   2   0   81.84    6.73
  -7   2   0   81.14    5.28
  -7   2   0   69.43    4.74
  -7   2   0   80.57    4.58
  -7   2   0   72.65    4.32
  -7   2   0   76.04    4.67
  -7   2   1  105.60    7.94
  -7   2   1   98.64    5.65
  -7   2   1  105.38    6.05
  -7   2   1  114.17    6.61
  -7   2   1   99.64    5.34
  -7   2   1  102.53    5.88
  -7   2   1  108.29    5.71
  -7   2   2    9.87    2.68
  -7   2   2    8.95    1.81
  -7   2   2    9.84    1.74
  -7   2   2   10.45    1.60
  -7   2   2    7.04    1.87
  -7   2   2   11.15    2.03
  -7   2   2    9.68    2.07
  -7   2   3  139.75    9.38
  -7   2   3  130.60    7.69
  -7   2   3  142.49    8.03
  -7   2   3  132.34    6.84
  -7   2   3  129.36    7.20
  -7   2   3  135.96    8.55
  -7   2   4   94.66    7.49
  -7   2   4   84.85    5.13
  -7   2   4   90.04    6.08
  -7   2   4   95.31    5.56
  -7   2   4   98.88    6.36
  -7   2   4   84.29    6.80
  -7   2   4   89.04    6.66
  -7   2   5    7.06    2.60
  -7   2   5    7.10    2.07
  -7   2   5    5.70    1.33
  -7   2   5    7.15    1.97
  -7   2   5    5.89    1.54
  -7   2   5    5.96    2.01
  -7   2   5    6.29    2.11
  -7   2   6   79.13    6.87
  -7   2   6   78.27    4.94
  -7   2   6   92.31    6.00
  -7   2   6   71.33    4.68
  -7   2   6   87.60    6.06
  -7   2   6   75.61    6.31
  -7   2   6   70.53    6.55
  -7   2   7   48.47    3.56
  -7   2   7   56.89    4.62
  -7   2   7   50.11    4.49
  -7   2   7   34.47    4.78
  -7   2   7   37.53    4.38
  -7   2   8   -1.30    1.94
  -7   2   8    2.21    1.93
  -7   2   8   -0.28    1.52
  -7   2   8    1.02    0.99
  -7   2   8   -0.42    1.64
  -7   2   9    4.21    2.03
  -7   2   9    6.48    2.16
  -7   2   9    4.88    1.74
  -7   2   9    5.67    1.31
  -7   2   9    6.93    2.08
  -7   2  10   12.04    2.72
  -7   2  10   11.88    2.63
  -7   2  10    8.32    2.19
  -7   2  10   11.16    2.61
  -7   2  11   16.39    3.03
  -7   2  11   18.98    3.30
  -7   2  11   16.39    2.80
  -7   2  12   31.23    3.63
  -7   2  12   25.24    3.26
  -7   2  12   27.93    3.72
  -7   2  13   31.33    3.92
  -7   2  14    7.85    2.28
  -7   2  15   32.27    3.20
  -7   2  15   33.04    3.72
  -7   2  16   -0.27    1.59
  -7   2  16    0.18    1.10
  -7   2  17    7.20    1.93
  -7   2  18    3.49    1.52
  -7   2  19    4.17    1.36
  -7   2  20   -0.13    0.82
  -7   2  21    0.39    0.54
  -7   3 -21   11.42    1.03
  -7   3 -20    0.97    0.65
  -7   3 -19    4.30    1.09
  -7   3 -18    0.14    0.94
  -7   3 -17    2.92    1.14
  -7   3 -17    3.78    0.73
  -7   3 -17    2.52    0.96
  -7   3 -16   -0.18    1.09
  -7   3 -16   -0.42    0.90
  -7   3 -15    3.97    1.27
  -7   3 -15    2.92    1.42
  -7   3 -14   17.42    2.34
  -7   3 -14   19.40    2.25
  -7   3 -13    2.95    1.40
  -7   3 -12   38.72    3.29
  -7   3 -12   32.82    2.83
  -7   3 -11   52.27    4.14
  -7   3 -11   55.18    4.06
  -7   3 -11   56.57    3.86
  -7   3 -10   22.43    2.52
  -7   3 -10   22.72    2.61
  -7   3 -10   26.17    4.02
  -7   3  -9   32.36    2.96
  -7   3  -9   35.74    3.00
  -7   3  -9   29.26    2.90
  -7   3  -9   26.07    4.03
  -7   3  -8   97.81    5.78
  -7   3  -8  104.72    5.90
  -7   3  -8   90.38    5.63
  -7   3  -8   93.18    7.44
  -7   3  -7   11.66    1.81
  -7   3  -7   15.23    2.11
  -7   3  -7   13.55    2.06
  -7   3  -7   13.66    2.79
  -7   3  -6  148.75    7.81
  -7   3  -6  151.32    7.73
  -7   3  -6  129.90    7.26
  -7   3  -6  158.80    7.91
  -7   3  -5    9.43    1.85
  -7   3  -5    6.08    1.48
  -7   3  -5    6.67    1.68
  -7   3  -4   70.30    4.55
  -7   3  -4   70.82    4.80
  -7   3  -3   51.38    3.93
  -7   3  -2    0.44    1.73
  -7   3  -2   -0.17    0.94
  -7   3  -2    0.23    1.31
  -7   3  -2   -0.63    1.21
  -7   3  -1   -0.45    1.75
  -7   3  -1    2.31    1.35
  -7   3  -1    0.17    0.94
  -7   3  -1    0.23    1.29
  -7   3   0    2.83    0.86
  -7   3   0    2.27    2.13
  -7   3   0    1.44    1.24
  -7   3   0    3.39    1.36
  -7   3   0    2.38    1.05
  -7   3   1    5.99    2.26
  -7   3   1    6.53    1.28
  -7   3   1    7.79    1.37
  -7   3   1    4.68    1.67
  -7   3   1    5.32    1.63
  -7   3   1    4.08    1.64
  -7   3   2    1.40    1.88
  -7   3   2    0.50    1.40
  -7   3   2    0.42    0.82
  -7   3   2    0.25    1.42
  -7   3   2    1.50    1.27
  -7   3   2   -0.67    0.94
  -7   3   3   18.48    3.63
  -7   3   3   12.13    2.42
  -7   3   3   12.55    1.90
  -7   3   3   17.74    2.67
  -7   3   3   17.33    2.24
  -7   3   3   17.44    2.98
  -7   3   4    4.32    2.15
  -7   3   4    3.76    1.77
  -7   3   4    3.55    1.31
  -7   3   4    4.01    1.72
  -7   3   4    6.88    2.17
  -7   3   5   57.59    6.00
  -7   3   5   54.62    4.68
  -7   3   5   50.20    5.21
  -7   3   6  102.05    8.22
  -7   3   6   92.54    5.81
  -7   3   6   98.50    6.72
  -7   3   6  101.27    7.71
  -7   3   7   25.19    4.04
  -7   3   7   26.88    3.39
  -7   3   7   25.58    2.67
  -7   3   7   21.42    3.54
  -7   3   8    4.29    1.45
  -7   3   8    5.47    1.93
  -7   3   8    4.69    1.78
  -7   3   9    1.48    1.64
  -7   3   9    0.92    1.12
  -7   3   9    0.31    1.52
  -7   3  10    3.58    2.19
  -7   3  10    1.35    0.99
  -7   3  10    4.39    1.89
  -7   3  10    2.06    1.53
  -7   3  11    1.68    1.75
  -7   3  11    0.59    0.78
  -7   3  11    2.52    1.90
  -7   3  11    0.29    1.53
  -7   3  12   52.16    5.16
  -7   3  12   56.02    4.84
  -7   3  12   56.72    5.06
  -7   3  13   12.13    2.50
  -7   3  13    9.61    2.17
  -7   3  14   24.98    3.10
  -7   3  14   35.01    3.74
  -7   3  15   18.08    2.74
  -7   3  15   19.79    2.59
  -7   3  16    3.92    1.70
  -7   3  17    1.72    1.46
  -7   3  18   -1.27    1.29
  -7   3  18    0.24    0.87
  -7   3  19    0.58    1.02
  -7   3  20    0.21    0.68
  -7   4 -19    0.07    0.55
  -7   4 -18    0.20    0.66
  -7   4 -17    0.38    0.77
  -7   4 -16    0.15    0.91
  -7   4 -16    0.42    0.56
  -7   4 -16    0.57    0.80
  -7   4 -15   16.36    2.05
  -7   4 -15   17.48    1.87
  -7   4 -14    8.25    1.64
  -7   4 -14    7.15    1.41
  -7   4 -13   24.08    2.48
  -7   4 -12    6.10    1.51
  -7   4 -12    4.97    1.24
  -7   4 -11   17.42    2.32
  -7   4 -11   17.35    2.25
  -7   4 -11   23.11    2.30
  -7   4 -10    8.60    1.73
  -7   4 -10    9.95    1.84
  -7   4 -10   10.33    1.65
  -7   4  -9    6.54    1.54
  -7   4  -9    4.58    1.61
  -7   4  -8   33.36    3.05
  -7   4  -8   43.10    3.44
  -7   4  -7   11.40    1.78
  -7   4  -7   14.11    2.02
  -7   4  -7    9.92    1.85
  -7   4  -6    2.85    1.09
  -7   4  -6    5.54    1.48
  -7   4  -6    2.61    1.37
  -7   4  -5  120.26    6.62
  -7   4  -5  113.41    6.46
  -7   4  -5  113.66    6.61
  -7   4  -4    3.91    1.32
  -7   4  -4    3.87    1.48
  -7   4  -4    2.92    1.27
  -7   4  -3   83.85    5.34
  -7   4  -3   77.69    5.03
  -7   4  -3   81.73    5.32
  -7   4  -2    2.32    2.32
  -7   4  -2   -0.23    1.33
  -7   4  -2    0.22    1.16
  -7   4  -1   66.29    6.38
  -7   4  -1   70.94    4.52
  -7   4  -1   68.94    4.83
  -7   4   0   49.20    5.58
  -7   4   0   55.77    4.22
  -7   4   0   51.36    3.72
  -7   4   1    8.83    2.74
  -7   4   1   11.24    2.13
  -7   4   1   11.85    2.14
  -7   4   1    8.79    1.57
  -7   4   2  183.32    9.78
  -7   4   2  173.27    8.64
  -7   4   2  187.65    9.55
  -7   4   3    5.05    2.38
  -7   4   3    5.08    1.65
  -7   4   3    2.30    1.49
  -7   4   3    5.84    1.83
  -7   4   3    4.76    1.19
  -7   4   4   31.18    4.68
  -7   4   4   27.56    3.00
  -7   4   4   27.82    3.38
  -7   4   4   29.65    3.33
  -7   4   4   31.63    4.21
  -7   4   5   59.76    6.29
  -7   4   5   62.01    4.58
  -7   4   5   60.71    4.95
  -7   4   5   54.91    4.75
  -7   4   6   11.88    3.31
  -7   4   6   14.57    2.54
  -7   4   6   12.35    2.37
  -7   4   7    1.54    2.30
  -7   4   7    1.10    1.45
  -7   4   7    2.03    1.68
  -7   4   8   43.06    5.36
  -7   4   8   38.59    3.40
  -7   4   8   35.76    3.87
  -7   4   8   36.82    3.90
  -7   4   9   73.42    6.92
  -7   4   9   69.35    5.48
  -7   4   9   65.80    4.66
  -7   4   9   77.50    5.64
  -7   4  10   15.16    2.08
  -7   4  10   14.57    2.72
  -7   4  11    0.44    1.99
  -7   4  11   -0.86    1.53
  -7   4  11    1.16    1.10
  -7   4  12    1.22    1.69
  -7   4  12    0.82    1.57
  -7   4  13    2.17    1.58
  -7   4  13   -0.52    1.39
  -7   4  14    1.91    1.46
  -7   4  15   31.30    3.11
  -7   4  15   28.10    3.07
  -7   4  16   -0.20    1.38
  -7   4  16    1.48    1.18
  -7   4  17   60.63    3.75
  -7   4  17   45.86    3.74
  -7   4  18    2.95    1.09
  -7   4  18    1.19    0.56
  -7   4  19    3.84    0.77
  -7   5 -17   10.79    1.20
  -7   5 -16    4.66    1.01
  -7   5 -15    1.43    0.79
  -7   5 -14    5.39    1.17
  -7   5 -13   -0.56    0.91
  -7   5 -12    1.44    1.03
  -7   5 -12    1.87    1.08
  -7   5 -11   32.39    2.84
  -7   5 -11   36.96    2.97
  -7   5 -11   32.08    2.53
  -7   5 -10   43.86    3.39
  -7   5 -10   47.97    3.28
  -7   5 -10   49.68    3.63
  -7   5  -9    4.11    1.26
  -7   5  -9    5.29    1.30
  -7   5  -9    3.56    1.41
  -7   5  -8    7.10    1.43
  -7   5  -8    5.93    1.42
  -7   5  -8    4.84    1.45
  -7   5  -7    1.97    1.21
  -7   5  -7    1.15    0.96
  -7   5  -6   40.22    3.36
  -7   5  -6   37.26    3.27
  -7   5  -6   30.63    2.74
  -7   5  -5   18.35    2.25
  -7   5  -5   17.10    2.28
  -7   5  -4   11.12    1.84
  -7   5  -4   12.77    2.16
  -7   5  -4   10.95    1.78
  -7   5  -3   59.10    4.37
  -7   5  -3   58.98    4.17
  -7   5  -3   58.66    4.21
  -7   5  -2   24.74    4.13
  -7   5  -2   32.95    3.19
  -7   5  -2   29.32    2.95
  -7   5  -1  102.75    8.12
  -7   5  -1   88.84    5.28
  -7   5  -1  105.35    6.19
  -7   5  -1   92.55    5.88
  -7   5   0   52.61    5.84
  -7   5   0   48.19    3.55
  -7   5   0   54.68    4.35
  -7   5   0   69.13    4.73
  -7   5   0   62.53    4.11
  -7   5   1  110.99    8.66
  -7   5   1  103.22    6.51
  -7   5   1  109.94    6.63
  -7   5   1  106.60    5.98
  -7   5   2   15.84    3.54
  -7   5   2   15.93    1.96
  -7   5   2   14.40    2.40
  -7   5   3   64.22    6.37
  -7   5   3   60.97    4.53
  -7   5   3   57.16    4.62
  -7   5   3   46.27    3.48
  -7   5   4  113.46    8.81
  -7   5   4  100.99    6.31
  -7   5   4  106.19    6.65
  -7   5   4   94.59    5.33
  -7   5   5   57.28    6.34
  -7   5   5   49.02    4.11
  -7   5   5   47.41    4.34
  -7   5   5   51.81    4.14
  -7   5   6    3.15    2.29
  -7   5   6    2.08    1.55
  -7   5   6   -0.28    1.50
  -7   5   6    0.23    1.16
  -7   5   7   49.40    4.40
  -7   5   7   40.83    3.79
  -7   5   7   42.67    3.78
  -7   5   8   12.73    3.38
  -7   5   8   13.34    2.28
  -7   5   8   13.44    2.54
  -7   5   9    0.98    1.80
  -7   5   9   -0.24    1.24
  -7   5   9   -0.56    1.63
  -7   5  10    7.50    2.53
  -7   5  10    6.84    2.11
  -7   5  10    9.02    1.94
  -7   5  10    8.30    1.71
  -7   5  11   12.52    2.17
  -7   5  11    9.80    2.26
  -7   5  11   12.01    1.84
  -7   5  12   76.29    6.48
  -7   5  12   70.68    4.24
  -7   5  12   70.45    5.27
  -7   5  12   67.44    4.85
  -7   5  13   19.96    3.17
  -7   5  13   25.73    3.04
  -7   5  13   26.31    2.82
  -7   5  14   28.14    3.34
  -7   5  14   25.23    2.86
  -7   5  14   20.98    2.52
  -7   5  15    0.34    1.13
  -7   5  15    0.38    1.14
  -7   5  16    5.24    1.33
  -7   5  16    4.59    1.40
  -7   5  17    3.30    1.04
  -7   5  17    4.39    1.21
  -7   5  18    3.55    0.92
  -7   5  18    1.89    0.67
  -7   6 -15    3.05    0.67
  -7   6 -14    3.77    0.88
  -7   6 -14    3.79    0.85
  -7   6 -13    1.32    0.85
  -7   6 -13    1.98    0.82
  -7   6 -12   42.16    2.86
  -7   6 -11    1.37    0.97
  -7   6 -10    4.68    1.32
  -7   6 -10    4.19    0.99
  -7   6  -9   18.36    2.13
  -7   6  -9   15.43    1.72
  -7   6  -8   16.15    2.07
  -7   6  -8   15.88    1.84
  -7   6  -7   29.04    2.59
  -7   6  -7   28.12    2.77
  -7   6  -6    1.48    1.29
  -7   6  -5    1.48    1.23
  -7   6  -5    0.38    1.15
  -7   6  -4  104.00    5.85
  -7   6  -4   89.21    5.67
  -7   6  -3    1.23    1.34
  -7   6  -3    1.32    1.17
  -7   6  -2   44.15    3.43
  -7   6  -2   44.72    3.75
  -7   6  -2   47.29    3.63
  -7   6  -1   76.12    6.76
  -7   6  -1   66.11    4.32
  -7   6  -1   80.68    5.21
  -7   6  -1   71.56    4.71
  -7   6   0   10.78    2.73
  -7   6   0    7.63    1.40
  -7   6   0    8.75    1.88
  -7   6   0    9.46    1.80
  -7   6   1    5.78    2.55
  -7   6   1    6.57    1.48
  -7   6   1    5.76    1.64
  -7   6   1    6.83    1.88
  -7   6   2  122.94    8.92
  -7   6   2  113.42    6.52
  -7   6   2  103.85    6.31
  -7   6   2   94.79    5.63
  -7   6   3  114.24    8.79
  -7   6   3  116.48    6.66
  -7   6   3  101.38    6.39
  -7   6   3  100.15    5.64
  -7   6   4   37.71    5.04
  -7   6   4   28.50    2.55
  -7   6   4   40.98    3.55
  -7   6   5   43.79    5.49
  -7   6   5   60.05    4.40
  -7   6   6   36.50    4.94
  -7   6   6   43.20    3.73
  -7   6   6   37.96    3.71
  -7   6   7   15.74    3.36
  -7   6   7   22.96    2.96
  -7   6   7   24.35    2.70
  -7   6   8   24.90    4.13
  -7   6   8   27.84    3.15
  -7   6   8   21.38    2.62
  -7   6   9   12.25    2.27
  -7   6   9   14.65    2.06
  -7   6  10    6.09    2.38
  -7   6  10    7.86    1.87
  -7   6  11   -0.40    1.68
  -7   6  11    0.68    1.28
  -7   6  11    2.36    1.11
  -7   6  11    2.19    1.04
  -7   6  12    1.89    1.00
  -7   6  12    4.29    1.68
  -7   6  12    3.61    1.12
  -7   6  13    7.49    1.26
  -7   6  13    8.11    1.82
  -7   6  14   12.45    1.98
  -7   6  15   17.77    2.06
  -7   6  16   45.40    3.13
  -7   6  17    0.99    0.81
  -7   6  18   17.77    1.39
  -7   7 -13   77.57    3.61
  -7   7 -12    2.29    0.72
  -7   7 -11    0.29    0.68
  -7   7 -10    3.69    1.05
  -7   7  -9    2.57    0.67
  -7   7  -9    2.13    0.97
  -7   7  -8    0.81    0.67
  -7   7  -8    0.82    0.93
  -7   7  -7    0.34    0.75
  -7   7  -7    3.22    1.23
  -7   7  -6   63.19    3.96
  -7   7  -6   72.62    4.34
  -7   7  -5   30.42    2.72
  -7   7  -4   67.04    4.31
  -7   7  -3    2.07    1.19
  -7   7  -3   -0.50    1.04
  -7   7  -2   44.04    3.51
  -7   7  -2   44.69    3.33
  -7   7  -1   11.45    1.96
  -7   7  -1    8.87    1.65
  -7   7   0   60.98    4.12
  -7   7   0   46.82    3.35
  -7   7   1   47.76    5.22
  -7   7   1   42.46    3.60
  -7   7   1   44.70    3.28
  -7   7   1   44.75    3.30
  -7   7   2    2.59    1.85
  -7   7   2    5.06    1.29
  -7   7   2    4.14    1.18
  -7   7   2    4.92    1.52
  -7   7   3   39.99    4.86
  -7   7   3   35.05    3.10
  -7   7   3   46.69    3.63
  -7   7   3   36.18    2.81
  -7   7   4    3.55    1.94
  -7   7   4    0.62    1.27
  -7   7   4    2.26    1.30
  -7   7   5    5.32    2.18
  -7   7   5    9.09    1.85
  -7   7   5    4.07    1.45
  -7   7   6    2.63    1.82
  -7   7   6    2.76    1.37
  -7   7   6    2.16    1.34
  -7   7   7    9.44    2.60
  -7   7   7    3.97    1.48
  -7   7   8    0.41    1.41
  -7   7   8    0.54    1.16
  -7   7   9    1.19    1.50
  -7   7   9   -0.58    1.29
  -7   7   9    0.83    1.03
  -7   7  10    7.76    2.24
  -7   7  10    3.33    1.37
  -7   7  10    6.16    1.38
  -7   7  11    3.39    1.73
  -7   7  11    6.28    1.47
  -7   7  12    1.20    0.83
  -7   7  12    2.74    1.23
  -7   7  13   20.17    2.10
  -7   7  14    1.01    0.92
  -7   7  15   12.25    1.45
  -7   7  16    3.25    0.79
  -7   8 -11    0.04    0.36
  -7   8 -10    7.35    0.91
  -7   8  -9   13.40    1.30
  -7   8  -8   33.03    2.25
  -7   8  -7   24.64    2.01
  -7   8  -6    9.85    1.07
  -7   8  -6   11.40    1.43
  -7   8  -5    6.00    1.04
  -7   8  -5    8.21    1.37
  -7   8  -4    0.21    0.72
  -7   8  -4    1.74    0.92
  -7   8  -3   20.86    2.06
  -7   8  -2   12.56    1.64
  -7   8  -1    0.26    0.83
  -7   8  -1   -0.29    0.88
  -7   8   0    7.28    1.41
  -7   8   1    2.68    1.16
  -7   8   2    0.32    1.01
  -7   8   2   -0.12    0.76
  -7   8   3    0.33    1.12
  -7   8   4    1.04    1.35
  -7   8   4    0.41    0.70
  -7   8   4    0.16    1.01
  -7   8   5    0.69    1.40
  -7   8   5    1.36    0.84
  -7   8   5    1.44    1.10
  -7   8   6   -0.34    1.34
  -7   8   6    0.12    0.74
  -7   8   6    0.78    1.01
  -7   8   7   16.73    3.00
  -7   8   7   19.36    2.08
  -7   8   7   16.77    1.81
  -7   8   8   -0.32    1.26
  -7   8   8   -0.49    0.88
  -7   8   8    0.41    0.95
  -7   8   9    7.80    1.36
  -7   8   9    5.58    1.15
  -7   8  10    1.00    0.85
  -7   8  10   -0.79    0.93
  -7   8  11    1.67    0.80
  -7   8  11    1.54    0.83
  -7   9  -7    0.48    0.37
  -7   9  -6    0.36    0.46
  -7   9  -5    4.17    0.77
  -7   9  -4    3.74    0.77
  -7   9  -3    0.05    0.42
  -7   9  -3    0.16    0.56
  -7   9  -2    4.92    0.81
  -7   9  -2    7.60    1.02
  -7   9  -1    2.46    0.77
  -7   9   1    0.30    0.68
  -7   9   1   -0.53    0.61
  -7   9   2   -0.10    0.63
  -7   9   3    6.93    1.22
  -7   9   4    1.29    0.83
  -7   9   5    1.27    0.77
  -7   9   6    1.32    0.80
  -7   9   7    1.33    0.79
  -7   9   8   10.98    1.25
  -7   9   9    3.58    0.77
  -7   9  10    7.17    0.85
  -6 -12 -11    0.05    0.37
  -6 -12 -10    2.16    0.58
  -6 -12  -9    8.77    0.98
  -6 -12  -8    9.73    1.05
  -6 -12  -7    0.18    0.47
  -6 -12  -6    0.53    0.49
  -6 -12  -5    1.61    0.55
  -6 -12  -5    1.35    0.59
  -6 -12  -4    5.52    0.89
  -6 -12  -3    1.22    0.61
  -6 -12  -2    0.68    0.56
  -6 -12  -1    6.97    0.87
  -6 -12   0   11.84    1.02
  -6 -12   0    9.76    0.99
  -6 -12   1    0.52    0.43
  -6 -11 -15    0.57    0.47
  -6 -11 -14    3.47    0.79
  -6 -11 -13    5.29    0.97
  -6 -11 -12   29.07    2.28
  -6 -11 -11    9.65    1.45
  -6 -11 -10   43.82    3.03
  -6 -11  -9    2.60    1.09
  -6 -11  -8    3.63    1.16
  -6 -11  -7   -0.47    0.81
  -6 -11  -7    1.12    0.96
  -6 -11  -6    3.62    1.03
  -6 -11  -6    2.75    1.06
  -6 -11  -5    0.13    0.76
  -6 -11  -5   -0.12    0.72
  -6 -11  -5    0.66    0.97
  -6 -11  -4    1.45    0.87
  -6 -11  -3    7.35    1.30
  -6 -11  -3    7.74    1.26
  -6 -11  -3    7.71    1.34
  -6 -11  -2    1.44    0.77
  -6 -11  -2    0.27    0.88
  -6 -11  -1    1.46    0.73
  -6 -11  -1    1.67    1.11
  -6 -11   0    7.56    1.37
  -6 -11   0    4.92    0.85
  -6 -11   1    8.92    1.47
  -6 -11   1    7.15    1.19
  -6 -11   2    3.54    0.86
  -6 -11   2    2.39    1.06
  -6 -11   3    8.20    1.34
  -6 -11   3    7.31    1.04
  -6 -11   4    4.10    0.94
  -6 -11   5    1.20    0.44
  -6 -11   5    0.52    0.62
  -6 -11   6    9.66    1.04
  -6 -10 -18   -0.08    0.53
  -6 -10 -17    3.08    0.96
  -6 -10 -16    2.05    0.97
  -6 -10 -15    8.41    1.27
  -6 -10 -15    9.11    1.51
  -6 -10 -14    0.52    0.85
  -6 -10 -14    0.65    1.03
  -6 -10 -13    7.62    1.39
  -6 -10 -13    3.52    1.36
  -6 -10 -12    2.05    1.39
  -6 -10 -12    4.29    1.37
  -6 -10 -11    0.19    1.25
  -6 -10 -11    1.24    1.18
  -6 -10 -10    0.20    1.19
  -6 -10 -10    1.09    0.84
  -6 -10 -10    0.19    1.19
  -6 -10  -9    3.10    1.33
  -6 -10  -9    0.96    0.87
  -6 -10  -8   -0.20    1.13
  -6 -10  -7    1.13    0.95
  -6 -10  -7    0.79    1.18
  -6 -10  -7    1.91    1.03
  -6 -10  -6   -0.79    1.20
  -6 -10  -6   -0.17    1.06
  -6 -10  -6    0.16    0.99
  -6 -10  -5   34.48    3.01
  -6 -10  -5   33.25    3.07
  -6 -10  -4    0.37    1.11
  -6 -10  -4    1.67    1.28
  -6 -10  -4   -0.36    1.09
  -6 -10  -3    1.59    1.23
  -6 -10  -3    1.07    1.12
  -6 -10  -3    1.92    1.27
  -6 -10  -2    0.35    1.02
  -6 -10  -2    0.79    1.19
  -6 -10  -1   12.75    2.05
  -6 -10  -1   10.80    1.71
  -6 -10  -1   13.12    1.90
  -6 -10   0   41.81    3.18
  -6 -10   0   41.19    3.46
  -6 -10   0   33.88    2.80
  -6 -10   1    2.15    1.44
  -6 -10   1    0.61    0.92
  -6 -10   2   52.43    3.76
  -6 -10   2   40.54    2.74
  -6 -10   3    0.41    0.86
  -6 -10   3    0.72    1.17
  -6 -10   4    7.38    1.59
  -6 -10   4   10.10    1.44
  -6 -10   5   -0.15    0.96
  -6 -10   6    4.35    0.91
  -6 -10   6    5.22    1.25
  -6 -10   7    8.45    1.25
  -6 -10   7    6.33    0.87
  -6 -10   9    0.84    0.49
  -6  -9 -20    0.17    0.62
  -6  -9 -19   13.03    1.54
  -6  -9 -18   18.55    2.10
  -6  -9 -17   20.54    2.32
  -6  -9 -16    2.53    1.44
  -6  -9 -15   30.86    3.11
  -6  -9 -14    5.44    1.40
  -6  -9 -14    6.92    1.79
  -6  -9 -13   10.22    1.86
  -6  -9 -13   14.11    2.45
  -6  -9 -12   34.25    3.17
  -6  -9 -12   30.56    3.37
  -6  -9 -11   27.21    2.93
  -6  -9 -11   29.42    3.28
  -6  -9 -10    0.74    0.87
  -6  -9 -10    1.83    1.67
  -6  -9 -10    0.68    1.46
  -6  -9  -9    4.16    1.22
  -6  -9  -9    5.10    1.34
  -6  -9  -9    6.76    1.76
  -6  -9  -9    5.53    1.27
  -6  -9  -8    8.76    1.53
  -6  -9  -8    9.32    2.13
  -6  -9  -8    9.11    1.62
  -6  -9  -8    6.38    1.89
  -6  -9  -7   17.37    2.05
  -6  -9  -7   17.87    2.22
  -6  -9  -7   17.60    2.24
  -6  -9  -7   21.40    2.87
  -6  -9  -7   18.70    2.55
  -6  -9  -6    1.15    0.95
  -6  -9  -6    0.39    1.12
  -6  -9  -6   -0.70    1.47
  -6  -9  -6   -1.74    1.72
  -6  -9  -5   61.39    4.01
  -6  -9  -5   60.24    4.38
  -6  -9  -5   71.49    4.86
  -6  -9  -4   26.32    2.84
  -6  -9  -4   28.21    3.04
  -6  -9  -4   29.26    3.06
  -6  -9  -3    0.22    1.22
  -6  -9  -3   -1.24    1.18
  -6  -9  -3    0.23    1.36
  -6  -9  -2   52.30    3.96
  -6  -9  -2   51.51    3.95
  -6  -9  -2   47.23    4.10
  -6  -9  -1   10.63    1.93
  -6  -9  -1   10.94    2.18
  -6  -9   0   43.27    3.60
  -6  -9   0   48.37    4.13
  -6  -9   0   46.16    3.62
  -6  -9   1  103.08    5.93
  -6  -9   1  108.62    6.46
  -6  -9   1   90.38    5.54
  -6  -9   2   61.10    4.26
  -6  -9   2   61.93    4.06
  -6  -9   2   66.12    4.81
  -6  -9   3    8.04    1.43
  -6  -9   3    8.42    1.90
  -6  -9   4   19.56    2.49
  -6  -9   4   15.97    1.75
  -6  -9   5    8.60    1.52
  -6  -9   5    7.35    1.79
  -6  -9   6    5.62    1.61
  -6  -9   7    0.17    1.06
  -6  -9   7    0.70    0.83
  -6  -9   8   -0.10    0.72
  -6  -9   9    3.38    0.78
  -6  -9  10    4.28    0.92
  -6  -8 -21   19.99    1.76
  -6  -8 -20    7.84    1.42
  -6  -8 -19   31.25    2.79
  -6  -8 -18    7.00    1.72
  -6  -8 -17    9.74    1.46
  -6  -8 -17   10.63    2.04
  -6  -8 -16    7.77    1.44
  -6  -8 -16   11.51    2.26
  -6  -8 -16    8.08    1.55
  -6  -8 -15    7.92    2.09
  -6  -8 -14    3.15    1.35
  -6  -8 -14    1.81    1.39
  -6  -8 -14    4.18    1.93
  -6  -8 -13  181.65    8.93
  -6  -8 -13  192.27   10.37
  -6  -8 -13  189.71    9.34
  -6  -8 -13  196.28    9.56
  -6  -8 -12  112.75    6.26
  -6  -8 -12  123.93    6.97
  -6  -8 -12  121.11    7.57
  -6  -8 -12  110.03    6.55
  -6  -8 -11   20.87    2.03
  -6  -8 -11   23.63    2.49
  -6  -8 -11   12.51    2.36
  -6  -8 -11   21.10    2.74
  -6  -8 -11   18.78    2.95
  -6  -8 -10   95.62    5.59
  -6  -8 -10   88.26    5.46
  -6  -8 -10   93.82    5.30
  -6  -8 -10   95.07    6.61
  -6  -8 -10   93.94    5.34
  -6  -8 -10   98.24    5.99
  -6  -8 -10   99.81    6.28
  -6  -8  -9   84.28    5.31
  -6  -8  -9   97.81    5.42
  -6  -8  -9   90.43    5.46
  -6  -8  -9  100.90    6.22
  -6  -8  -9   88.47    5.83
  -6  -8  -9   91.59    6.42
  -6  -8  -9   93.60    5.47
  -6  -8  -8   17.89    2.13
  -6  -8  -8   17.55    2.16
  -6  -8  -8   14.18    2.15
  -6  -8  -8   14.52    2.10
  -6  -8  -8   20.84    2.79
  -6  -8  -8   22.01    2.72
  -6  -8  -8   18.83    2.97
  -6  -8  -7    3.20    1.19
  -6  -8  -7    3.44    1.54
  -6  -8  -7    3.41    1.89
  -6  -8  -7    4.51    1.74
  -6  -8  -7    3.12    1.66
  -6  -8  -7    3.08    1.38
  -6  -8  -6   73.58    4.75
  -6  -8  -6   84.65    5.21
  -6  -8  -6   79.92    4.98
  -6  -8  -6   84.13    5.62
  -6  -8  -6   83.17    5.95
  -6  -8  -6   83.79    5.51
  -6  -8  -5   26.72    2.55
  -6  -8  -5   34.84    3.15
  -6  -8  -5   31.21    2.90
  -6  -8  -5   29.23    3.12
  -6  -8  -5   37.53    3.68
  -6  -8  -5   31.90    3.18
  -6  -8  -5   29.36    3.23
  -6  -8  -4   57.20    3.76
  -6  -8  -4   58.15    4.24
  -6  -8  -4   54.65    3.93
  -6  -8  -4   54.96    4.51
  -6  -8  -4   55.43    4.38
  -6  -8  -4   64.34    4.89
  -6  -8  -3    4.79    1.19
  -6  -8  -3    5.35    1.60
  -6  -8  -3    5.14    1.80
  -6  -8  -3    5.51    1.87
  -6  -8  -3    4.07    1.97
  -6  -8  -2  117.96    8.49
  -6  -8  -2  113.01    6.61
  -6  -8  -2  115.93    6.96
  -6  -8  -2  112.02    6.70
  -6  -8  -1   46.87    5.14
  -6  -8  -1   40.79    3.28
  -6  -8  -1   50.22    3.91
  -6  -8  -1   49.09    3.92
  -6  -8  -1   54.99    4.43
  -6  -8   0   24.55    3.83
  -6  -8   0   22.38    2.72
  -6  -8   0   26.10    3.15
  -6  -8   1  297.03   16.26
  -6  -8   1  319.45   13.88
  -6  -8   1  319.27   14.39
  -6  -8   1  281.78   13.31
  -6  -8   1  296.69   13.64
  -6  -8   2   70.07    6.35
  -6  -8   2   58.32    4.28
  -6  -8   2   58.56    4.19
  -6  -8   2   65.65    4.88
  -6  -8   3   63.63    6.31
  -6  -8   3   75.10    4.85
  -6  -8   3   77.72    4.67
  -6  -8   3   60.85    4.54
  -6  -8   3   73.88    5.34
  -6  -8   4   37.67    3.43
  -6  -8   4   41.78    3.24
  -6  -8   4   46.57    3.97
  -6  -8   5    5.69    1.38
  -6  -8   5    5.44    1.56
  -6  -8   5    8.72    1.94
  -6  -8   5    8.67    2.00
  -6  -8   5    5.87    1.67
  -6  -8   6   63.33    4.73
  -6  -8   6   58.15    4.29
  -6  -8   6   51.20    4.28
  -6  -8   6   56.21    3.92
  -6  -8   7    0.83    1.26
  -6  -8   7   -0.21    1.30
  -6  -8   8   -0.79    1.11
  -6  -8   8    0.69    0.95
  -6  -8   9    3.62    1.68
  -6  -8   9    3.88    1.42
  -6  -8   9    4.23    1.30
  -6  -8   9    3.52    1.00
  -6  -8  10   15.33    1.51
  -6  -8  10   16.68    2.06
  -6  -8  10   16.48    1.84
  -6  -8  10   20.14    2.52
  -6  -8  11   -0.10    0.69
  -6  -8  11   -0.15    0.88
  -6  -8  12    0.90    0.51
  -6  -8  12    1.61    0.92
  -6  -8  13    8.32    1.17
  -6  -7 -21   30.16    2.40
  -6  -7 -20   27.12    2.58
  -6  -7 -20   27.85    1.92
  -6  -7 -19    5.81    1.19
  -6  -7 -19    6.51    1.64
  -6  -7 -18   91.05    5.91
  -6  -7 -18   92.05    5.02
  -6  -7 -17    1.20    1.05
  -6  -7 -17   -1.44    1.07
  -6  -7 -17    1.02    1.60
  -6  -7 -16   15.83    1.88
  -6  -7 -16   17.78    2.86
  -6  -7 -16   15.92    1.95
  -6  -7 -15  115.32    6.41
  -6  -7 -15  113.17    6.57
  -6  -7 -15  128.76    7.75
  -6  -7 -14  189.52    9.17
  -6  -7 -14  210.52   10.90
  -6  -7 -14  197.44    9.63
  -6  -7 -14  188.18    9.65
  -6  -7 -13    6.14    1.68
  -6  -7 -13    7.14    1.85
  -6  -7 -13    9.02    2.49
  -6  -7 -12   81.58    4.82
  -6  -7 -12   86.57    5.31
  -6  -7 -12   82.10    6.09
  -6  -7 -12   73.37    5.06
  -6  -7 -11  132.28    6.40
  -6  -7 -11  125.49    6.81
  -6  -7 -11  128.43    7.39
  -6  -7 -11  120.78    6.51
  -6  -7 -11  130.87    7.37
  -6  -7 -11  124.23    7.98
  -6  -7 -10   11.24    1.95
  -6  -7 -10   14.15    1.79
  -6  -7 -10   12.99    2.19
  -6  -7 -10   12.80    2.24
  -6  -7 -10   14.21    2.75
  -6  -7 -10   14.19    1.95
  -6  -7  -9  102.06    5.88
  -6  -7  -9  106.11    5.74
  -6  -7  -9  112.82    6.04
  -6  -7  -9  108.91    6.56
  -6  -7  -9   97.87    6.31
  -6  -7  -9   92.39    5.84
  -6  -7  -9  111.11    7.13
  -6  -7  -8    0.54    0.91
  -6  -7  -8    0.72    1.33
  -6  -7  -8    0.59    1.67
  -6  -7  -8   -0.25    1.40
  -6  -7  -8   -2.39    1.28
  -6  -7  -8   -0.23    1.49
  -6  -7  -8   -0.18    0.96
  -6  -7  -7  185.70    9.07
  -6  -7  -7  192.49    9.27
  -6  -7  -7  186.01    9.20
  -6  -7  -7  188.10    9.69
  -6  -7  -7  205.07   10.59
  -6  -7  -7  187.69    9.84
  -6  -7  -7  196.16    9.59
  -6  -7  -6   56.26    3.81
  -6  -7  -6   59.15    4.03
  -6  -7  -6   50.84    3.55
  -6  -7  -6   60.43    4.08
  -6  -7  -6   61.47    4.57
  -6  -7  -6   68.06    5.13
  -6  -7  -6   56.87    4.46
  -6  -7  -5   -0.16    0.80
  -6  -7  -5   -0.17    1.15
  -6  -7  -5    1.38    1.29
  -6  -7  -5   -0.30    0.86
  -6  -7  -5    0.44    1.21
  -6  -7  -5   -0.59    1.09
  -6  -7  -5    0.24    1.22
  -6  -7  -5   -1.78    1.44
  -6  -7  -5    0.27    1.61
  -6  -7  -4    6.62    1.30
  -6  -7  -4    8.94    1.73
  -6  -7  -4    8.27    1.60
  -6  -7  -4    7.59    1.41
  -6  -7  -4    8.55    2.25
  -6  -7  -4   10.38    2.12
  -6  -7  -4    8.80    2.00
  -6  -7  -4   10.04    1.92
  -6  -7  -4    8.65    1.63
  -6  -7  -3   30.59    2.55
  -6  -7  -3   26.87    3.79
  -6  -7  -3   34.77    2.95
  -6  -7  -3   30.47    2.78
  -6  -7  -3   39.23    3.26
  -6  -7  -3   33.66    2.93
  -6  -7  -3   35.10    3.38
  -6  -7  -3   42.52    3.68
  -6  -7  -3   40.92    3.56
  -6  -7  -3   37.76    3.76
  -6  -7  -2   32.58    2.54
  -6  -7  -2   38.90    4.48
  -6  -7  -2   33.11    2.68
  -6  -7  -2   36.17    3.24
  -6  -7  -2   35.34    3.38
  -6  -7  -2   36.07    3.62
  -6  -7  -2   44.57    3.71
  -6  -7  -2   35.74    3.38
  -6  -7  -1    2.55    1.91
  -6  -7  -1    3.52    1.31
  -6  -7  -1    1.98    1.08
  -6  -7  -1    1.79    1.29
  -6  -7  -1    3.40    1.54
  -6  -7  -1    5.09    1.71
  -6  -7  -1    0.62    1.12
  -6  -7   0   26.49    4.05
  -6  -7   0   30.28    2.97
  -6  -7   0   23.96    2.76
  -6  -7   0   31.00    3.04
  -6  -7   0   28.63    3.21
  -6  -7   1  184.38   11.14
  -6  -7   1  169.66    8.73
  -6  -7   1  174.83    9.22
  -6  -7   1  157.47    8.70
  -6  -7   2   -0.45    1.64
  -6  -7   2    2.49    1.30
  -6  -7   2    2.02    1.41
  -6  -7   2   -0.23    1.38
  -6  -7   2    3.51    1.75
  -6  -7   3   43.65    5.10
  -6  -7   3   56.28    4.04
  -6  -7   3   48.26    4.10
  -6  -7   3   55.19    4.43
  -6  -7   3   48.92    4.16
  -6  -7   3   44.33    3.68
  -6  -7   4   20.65    3.53
  -6  -7   4   23.67    2.55
  -6  -7   4   25.82    3.14
  -6  -7   4   22.10    2.89
  -6  -7   4   22.47    2.83
  -6  -7   5    1.77    1.62
  -6  -7   5    1.28    1.48
  -6  -7   5    0.97    1.37
  -6  -7   5    1.54    1.20
  -6  -7   6   -0.87    1.64
  -6  -7   6   -0.56    1.19
  -6  -7   6   -0.24    1.49
  -6  -7   6    1.87    1.28
  -6  -7   6    1.57    1.66
  -6  -7   7   90.12    6.33
  -6  -7   8   -1.49    1.19
  -6  -7   8    2.60    1.74
  -6  -7   9  107.54    5.85
  -6  -7   9  113.52    6.33
  -6  -7   9  118.28    7.33
  -6  -7  10    0.52    0.85
  -6  -7  10    0.24    1.28
  -6  -7  10    1.00    1.11
  -6  -7  10   -0.81    1.56
  -6  -7  11    3.54    1.73
  -6  -7  11    2.13    0.87
  -6  -7  11    4.53    1.65
  -6  -7  11    3.18    1.15
  -6  -7  12   28.51    2.23
  -6  -7  12   37.52    3.48
  -6  -7  12   36.18    3.24
  -6  -7  13   18.76    2.29
  -6  -7  13   22.59    2.54
  -6  -7  14    0.30    0.97
  -6  -7  15   -0.24    0.81
  -6  -7  16    5.59    0.90
  -6  -6 -21    1.44    0.72
  -6  -6 -21   -0.14    1.02
  -6  -6 -20   15.57    1.65
  -6  -6 -20   17.22    2.38
  -6  -6 -19   20.10    2.56
  -6  -6 -19   20.50    2.09
  -6  -6 -19   15.69    2.45
  -6  -6 -18   79.66    4.37
  -6  -6 -18   78.85    5.67
  -6  -6 -18   76.64    5.51
  -6  -6 -18   86.31    4.95
  -6  -6 -17  114.13    5.95
  -6  -6 -17  120.87    7.37
  -6  -6 -17  124.26    7.51
  -6  -6 -16   30.53    2.64
  -6  -6 -16   34.80    3.78
  -6  -6 -16   35.25    3.82
  -6  -6 -15   20.12    2.51
  -6  -6 -15   19.64    3.06
  -6  -6 -15   21.04    3.07
  -6  -6 -15   14.81    2.03
  -6  -6 -14   68.42    4.49
  -6  -6 -14   71.55    4.68
  -6  -6 -14   74.02    5.74
  -6  -6 -14   68.28    5.53
  -6  -6 -14   77.90    5.10
  -6  -6 -13   -0.34    1.13
  -6  -6 -13   -0.23    1.49
  -6  -6 -13    1.03    1.15
  -6  -6 -13    1.84    1.67
  -6  -6 -13   -0.94    1.81
  -6  -6 -12   31.10    2.89
  -6  -6 -12   29.33    3.17
  -6  -6 -12   27.20    3.43
  -6  -6 -12   39.60    4.07
  -6  -6 -12   35.02    3.23
  -6  -6 -11   76.01    4.84
  -6  -6 -11   70.69    4.48
  -6  -6 -11   82.74    4.81
  -6  -6 -11   80.23    5.32
  -6  -6 -11   88.41    6.24
  -6  -6 -10   14.62    1.68
  -6  -6 -10   14.75    2.01
  -6  -6 -10   14.80    2.69
  -6  -6 -10   13.14    1.90
  -6  -6 -10   11.85    2.33
  -6  -6 -10   11.04    2.08
  -6  -6  -9   23.51    2.21
  -6  -6  -9   21.94    2.42
  -6  -6  -9   23.43    2.36
  -6  -6  -9   23.63    2.82
  -6  -6  -9   29.37    3.41
  -6  -6  -9   21.14    2.69
  -6  -6  -9   25.64    2.57
  -6  -6  -8    2.02    0.96
  -6  -6  -8   -0.15    0.99
  -6  -6  -8    1.23    1.06
  -6  -6  -8    1.89    1.29
  -6  -6  -8    1.33    1.50
  -6  -6  -8    0.80    0.95
  -6  -6  -8   -0.68    1.14
  -6  -6  -8    0.19    1.14
  -6  -6  -8    1.43    1.61
  -6  -6  -7   28.97    2.57
  -6  -6  -7   29.84    2.61
  -6  -6  -7   30.21    2.65
  -6  -6  -7   27.62    2.51
  -6  -6  -7   30.88    2.72
  -6  -6  -7   24.98    2.83
  -6  -6  -7   29.69    3.01
  -6  -6  -7   26.33    3.24
  -6  -6  -6   28.76    2.46
  -6  -6  -6   27.83    2.59
  -6  -6  -6   26.88    2.50
  -6  -6  -6   28.92    2.55
  -6  -6  -6   26.46    2.49
  -6  -6  -6   23.37    2.84
  -6  -6  -6   34.19    3.13
  -6  -6  -6   35.24    3.56
  -6  -6  -5    4.00    1.10
  -6  -6  -5    6.15    1.39
  -6  -6  -5    7.92    1.56
  -6  -6  -5    8.78    1.51
  -6  -6  -5    4.61    1.52
  -6  -6  -5    2.88    1.62
  -6  -6  -5    8.09    1.72
  -6  -6  -5    7.55    1.81
  -6  -6  -4   46.02    3.16
  -6  -6  -4   54.89    3.78
  -6  -6  -4   48.77    3.45
  -6  -6  -4   48.90    3.63
  -6  -6  -4   49.62    3.50
  -6  -6  -4   52.32    3.59
  -6  -6  -4   48.38    3.83
  -6  -6  -4   49.50    3.88
  -6  -6  -4   47.23    3.90
  -6  -6  -4   56.52    4.49
  -6  -6  -3   65.81    3.91
  -6  -6  -3   75.64    6.02
  -6  -6  -3   70.09    4.53
  -6  -6  -3   72.97    4.29
  -6  -6  -3   71.36    4.36
  -6  -6  -3   63.13    4.18
  -6  -6  -3   75.50    4.93
  -6  -6  -3   63.00    4.92
  -6  -6  -3   73.56    4.90
  -6  -6  -3   71.17    4.70
  -6  -6  -2  244.79   10.87
  -6  -6  -2  270.32   13.89
  -6  -6  -2  253.73   11.77
  -6  -6  -2  261.56   11.57
  -6  -6  -2  256.81   11.36
  -6  -6  -2  271.84   12.27
  -6  -6  -2  257.08   12.08
  -6  -6  -2  257.84   11.86
  -6  -6  -2  276.01   12.61
  -6  -6  -2  242.83   11.81
  -6  -6  -1  330.39   16.23
  -6  -6  -1  307.17   13.41
  -6  -6  -1  298.90   13.58
  -6  -6  -1  317.40   13.42
  -6  -6  -1  331.16   14.06
  -6  -6  -1  304.04   13.83
  -6  -6  -1  303.78   14.55
  -6  -6  -1  317.87   14.34
  -6  -6  -1  333.23   14.28
  -6  -6  -1  302.52   14.09
  -6  -6   0  294.38   15.57
  -6  -6   0  301.13   13.52
  -6  -6   0  293.70   12.82
  -6  -6   0  304.37   13.00
  -6  -6   0  294.49   13.21
  -6  -6   0  324.19   13.83
  -6  -6   0  310.10   14.00
  -6  -6   0  287.07   13.74
  -6  -6   1   48.90    3.94
  -6  -6   1   44.28    4.88
  -6  -6   1   47.57    3.73
  -6  -6   1   47.16    3.54
  -6  -6   1   46.80    3.21
  -6  -6   1   50.76    4.05
  -6  -6   1   49.90    3.88
  -6  -6   1   52.65    4.14
  -6  -6   2   45.95    3.78
  -6  -6   2   39.37    4.59
  -6  -6   2   39.43    3.29
  -6  -6   2   47.36    3.62
  -6  -6   2   45.91    3.19
  -6  -6   2   45.04    3.03
  -6  -6   2   43.81    3.97
  -6  -6   2   41.79    3.81
  -6  -6   2   42.27    3.84
  -6  -6   3   58.95    4.52
  -6  -6   3   62.39    5.94
  -6  -6   3   60.46    4.20
  -6  -6   3   57.92    3.78
  -6  -6   3   68.77    4.54
  -6  -6   3   65.11    4.46
  -6  -6   3   66.27    4.73
  -6  -6   3   70.77    5.20
  -6  -6   3   61.85    4.40
  -6  -6   4    0.84    1.54
  -6  -6   4    0.94    1.10
  -6  -6   4    2.87    1.32
  -6  -6   4    0.24    1.17
  -6  -6   4    1.33    1.22
  -6  -6   5    7.98    1.78
  -6  -6   5   12.63    2.65
  -6  -6   5    8.03    1.59
  -6  -6   5   11.27    2.38
  -6  -6   5    6.54    1.73
  -6  -6   5    6.02    1.58
  -6  -6   5    8.19    1.80
  -6  -6   6   22.55    2.61
  -6  -6   6   27.54    3.74
  -6  -6   6   23.54    2.48
  -6  -6   6   25.44    3.18
  -6  -6   6   18.51    2.30
  -6  -6   6   19.97    2.39
  -6  -6   6   22.71    2.75
  -6  -6   7   22.48    2.77
  -6  -6   7   28.53    2.78
  -6  -6   7   25.96    2.92
  -6  -6   7   31.08    3.27
  -6  -6   7   30.07    3.63
  -6  -6   8    2.97    1.28
  -6  -6   8    1.52    1.07
  -6  -6   8    1.87    1.64
  -6  -6   8    0.26    1.36
  -6  -6   8    0.86    1.33
  -6  -6   9    0.20    0.98
  -6  -6   9    1.47    1.14
  -6  -6   9    2.03    1.27
  -6  -6   9   -0.93    1.77
  -6  -6   9    3.64    1.61
  -6  -6   9    1.61    1.25
  -6  -6  10    0.18    0.87
  -6  -6  10   -0.92    1.61
  -6  -6  10    0.77    1.42
  -6  -6  10    0.62    0.99
  -6  -6  10    0.18    1.01
  -6  -6  11    7.06    2.29
  -6  -6  11    8.93    2.03
  -6  -6  11    9.61    1.47
  -6  -6  11    7.44    1.48
  -6  -6  12   20.31    1.98
  -6  -6  12   23.11    2.80
  -6  -6  12   27.72    3.28
  -6  -6  13    5.34    1.94
  -6  -6  13    5.75    1.68
  -6  -6  14    1.50    1.11
  -6  -6  14    1.13    1.42
  -6  -6  15   -0.37    1.09
  -6  -6  15   -0.16    0.94
  -6  -6  16   15.87    1.70
  -6  -6  16   12.42    1.70
  -6  -6  17   -0.46    0.74
  -6  -6  18    4.55    0.81
  -6  -5 -22   27.13    2.60
  -6  -5 -22   24.44    1.69
  -6  -5 -21    0.60    1.20
  -6  -5 -21   -0.63    0.80
  -6  -5 -20  103.24    5.45
  -6  -5 -20  107.97    6.47
  -6  -5 -20   99.98    5.85
  -6  -5 -19   14.57    1.54
  -6  -5 -19   16.34    2.33
  -6  -5 -19   18.44    2.13
  -6  -5 -19   17.68    2.64
  -6  -5 -18   28.18    2.31
  -6  -5 -18   32.61    3.54
  -6  -5 -17   19.43    2.02
  -6  -5 -17   16.87    2.80
  -6  -5 -16   11.26    3.30
  -6  -5 -16    8.68    1.59
  -6  -5 -16    9.44    2.41
  -6  -5 -16   13.84    2.27
  -6  -5 -15   29.42    4.91
  -6  -5 -15   37.91    3.47
  -6  -5 -15   36.99    3.92
  -6  -5 -15   33.60    2.76
  -6  -5 -15   37.74    4.02
  -6  -5 -14    3.59    2.28
  -6  -5 -14    7.09    1.86
  -6  -5 -14    6.40    2.24
  -6  -5 -14    5.37    1.42
  -6  -5 -14    4.18    1.79
  -6  -5 -13   21.23    4.01
  -6  -5 -13   15.51    1.79
  -6  -5 -13   18.26    2.16
  -6  -5 -13   20.03    2.63
  -6  -5 -13   17.37    2.86
  -6  -5 -13   16.91    2.17
  -6  -5 -13   22.47    3.05
  -6  -5 -12  380.07   15.86
  -6  -5 -12  374.98   16.23
  -6  -5 -12  411.65   17.96
  -6  -5 -12  398.46   17.04
  -6  -5 -12  355.76   17.46
  -6  -5 -12  382.12   16.55
  -6  -5 -11    0.28    0.99
  -6  -5 -11    0.84    1.20
  -6  -5 -11    0.29    1.53
  -6  -5 -11    2.48    1.61
  -6  -5 -11    0.40    1.21
  -6  -5 -11    1.98    1.12
  -6  -5 -10  156.14    7.82
  -6  -5 -10  159.26    8.20
  -6  -5 -10  183.76    8.76
  -6  -5 -10  170.71    8.79
  -6  -5 -10  184.50    9.62
  -6  -5  -9   21.44    2.00
  -6  -5  -9   20.54    2.22
  -6  -5  -9   18.74    2.22
  -6  -5  -9   18.81    2.47
  -6  -5  -9   25.80    3.21
  -6  -5  -8  200.85    9.07
  -6  -5  -8  204.69    9.13
  -6  -5  -8  192.67    9.27
  -6  -5  -8  186.95    9.76
  -6  -5  -8  208.47   10.58
  -6  -5  -8  211.00    9.90
  -6  -5  -8  189.09    9.46
  -6  -5  -7    2.96    1.02
  -6  -5  -7    1.80    1.00
  -6  -5  -7    2.83    1.49
  -6  -5  -7    2.25    1.36
  -6  -5  -7    0.73    0.77
  -6  -5  -7    1.63    1.13
  -6  -5  -6  127.04    6.55
  -6  -5  -6  136.51    6.72
  -6  -5  -6  139.41    7.01
  -6  -5  -6  137.41    6.84
  -6  -5  -6  149.14    8.00
  -6  -5  -6  139.42    7.38
  -6  -5  -6  133.89    7.20
  -6  -5  -6  131.86    7.29
  -6  -5  -5  206.95    9.29
  -6  -5  -5  208.68    9.52
  -6  -5  -5  193.39    9.55
  -6  -5  -5  204.34    9.74
  -6  -5  -5  214.52    9.89
  -6  -5  -5  214.06    9.62
  -6  -5  -5  204.99   10.04
  -6  -5  -5  222.17   10.19
  -6  -5  -5  236.72   10.97
  -6  -5  -5  208.91   10.13
  -6  -5  -4   40.85    2.82
  -6  -5  -4   41.54    3.10
  -6  -5  -4   47.14    3.54
  -6  -5  -4   48.18    3.39
  -6  -5  -4   42.15    3.11
  -6  -5  -4   45.91    3.60
  -6  -5  -4   45.69    3.62
  -6  -5  -4   51.62    4.06
  -6  -5  -4   47.21    3.64
  -6  -5  -3  231.51   10.09
  -6  -5  -3  232.07   10.49
  -6  -5  -3  230.12   10.80
  -6  -5  -3  224.29   10.46
  -6  -5  -3  245.57   10.86
  -6  -5  -3  231.07   11.04
  -6  -5  -3  267.76   11.90
  -6  -5  -3  272.76   11.49
  -6  -5  -3  255.88   11.34
  -6  -5  -3  218.68   10.97
  -6  -5  -2   71.70    4.65
  -6  -5  -2   61.62    3.48
  -6  -5  -2   59.30    4.11
  -6  -5  -2   67.30    4.27
  -6  -5  -2   64.58    3.96
  -6  -5  -2   68.44    4.55
  -6  -5  -2   70.94    4.60
  -6  -5  -2   60.08    4.27
  -6  -5  -2   69.06    4.61
  -6  -5  -2   77.39    5.04
  -6  -5  -1  254.38   11.87
  -6  -5  -1  257.72   13.25
  -6  -5  -1  244.72   11.40
  -6  -5  -1  238.28   10.96
  -6  -5  -1  264.52   11.59
  -6  -5  -1  246.45   10.95
  -6  -5  -1  258.83   11.88
  -6  -5  -1  255.05   11.74
  -6  -5  -1  276.20   12.30
  -6  -5   0   36.75    3.27
  -6  -5   0   32.55    3.81
  -6  -5   0   31.35    2.83
  -6  -5   0   27.24    2.72
  -6  -5   0   31.62    2.56
  -6  -5   0   34.99    2.55
  -6  -5   0   37.41    3.17
  -6  -5   0   35.72    2.86
  -6  -5   0   32.03    3.03
  -6  -5   1    0.43    1.11
  -6  -5   1    1.43    1.44
  -6  -5   1    2.25    1.22
  -6  -5   1    0.72    0.86
  -6  -5   1    3.06    1.28
  -6  -5   1    0.32    0.97
  -6  -5   1    3.12    1.29
  -6  -5   1    3.21    1.19
  -6  -5   2   44.61    3.59
  -6  -5   2   40.97    4.38
  -6  -5   2   38.14    3.32
  -6  -5   2   38.68    2.80
  -6  -5   2   37.20    2.66
  -6  -5   2   45.77    3.43
  -6  -5   2   38.48    3.57
  -6  -5   2   36.56    3.26
  -6  -5   2   37.85    3.40
  -6  -5   2   40.00    3.42
  -6  -5   2   45.93    3.87
  -6  -5   3    0.67    1.13
  -6  -5   3    1.86    1.50
  -6  -5   3    0.51    0.88
  -6  -5   3   -0.20    1.06
  -6  -5   3    0.89    1.18
  -6  -5   3    0.49    1.26
  -6  -5   3    1.28    1.28
  -6  -5   4    1.59    1.24
  -6  -5   4   -0.38    1.57
  -6  -5   4    4.27    2.09
  -6  -5   4    2.20    0.92
  -6  -5   4    1.68    1.27
  -6  -5   4    2.14    1.41
  -6  -5   4    2.40    1.30
  -6  -5   4    1.90    1.31
  -6  -5   4    2.14    1.26
  -6  -5   5   46.47    3.71
  -6  -5   5   38.52    5.15
  -6  -5   5   37.12    4.23
  -6  -5   5   35.59    2.60
  -6  -5   5   36.22    3.74
  -6  -5   5   37.13    3.62
  -6  -5   5   35.01    3.14
  -6  -5   5   31.01    2.93
  -6  -5   6    0.77    1.46
  -6  -5   6    0.97    0.80
  -6  -5   6    1.58    1.46
  -6  -5   6    2.05    1.62
  -6  -5   6    2.83    1.44
  -6  -5   6    2.14    1.36
  -6  -5   6    1.87    1.14
  -6  -5   7   36.16    3.19
  -6  -5   7   39.51    3.93
  -6  -5   7   39.43    3.46
  -6  -5   8   72.19    5.09
  -6  -5   8   86.51    5.87
  -6  -5   8   69.37    5.62
  -6  -5   8   67.92    4.77
  -6  -5   9   42.85    3.79
  -6  -5   9   48.85    4.73
  -6  -5   9   47.93    3.59
  -6  -5   9   47.36    3.69
  -6  -5  10   13.30    2.13
  -6  -5  10   15.58    1.98
  -6  -5  10   16.48    2.11
  -6  -5  10   14.31    2.70
  -6  -5  11    6.04    1.40
  -6  -5  11    3.25    1.22
  -6  -5  11    2.51    1.92
  -6  -5  11    2.77    1.23
  -6  -5  12    1.90    1.05
  -6  -5  12   -1.44    1.73
  -6  -5  12    0.61    1.60
  -6  -5  13    1.09    1.65
  -6  -5  13    2.01    1.89
  -6  -5  14    4.04    1.82
  -6  -5  14    3.70    1.74
  -6  -5  15   25.04    2.91
  -6  -5  15   28.52    3.09
  -6  -5  16    4.65    1.50
  -6  -5  17    2.69    1.16
  -6  -5  18    1.55    0.90
  -6  -5  18    1.03    0.91
  -6  -5  19    5.66    0.93
  -6  -4 -24    0.49    0.67
  -6  -4 -23   22.35    2.17
  -6  -4 -22    0.27    0.68
  -6  -4 -22   -0.36    1.06
  -6  -4 -21   48.43    3.19
  -6  -4 -21   45.21    3.77
  -6  -4 -20    5.58    1.83
  -6  -4 -20    5.77    1.42
  -6  -4 -19    2.29    0.92
  -6  -4 -19    1.66    1.51
  -6  -4 -19    1.79    1.20
  -6  -4 -19    5.08    1.83
  -6  -4 -18    0.12    0.87
  -6  -4 -18   -0.26    1.37
  -6  -4 -18    0.24    1.31
  -6  -4 -18   -0.57    1.55
  -6  -4 -18    1.14    1.33
  -6  -4 -17  181.61   12.84
  -6  -4 -17  165.64    8.08
  -6  -4 -17  178.25    9.58
  -6  -4 -17  171.79    9.30
  -6  -4 -17  182.45    9.07
  -6  -4 -17  175.00    9.33
  -6  -4 -17  179.41    9.91
  -6  -4 -16    3.26    1.81
  -6  -4 -16    3.12    1.21
  -6  -4 -16    6.86    1.93
  -6  -4 -16    1.51    1.67
  -6  -4 -16    2.25    1.53
  -6  -4 -16    3.76    1.49
  -6  -4 -15  333.72   14.30
  -6  -4 -15  324.83   15.54
  -6  -4 -15  339.74   15.17
  -6  -4 -15  318.56   15.22
  -6  -4 -15  326.89   15.88
  -6  -4 -15  354.44   15.78
  -6  -4 -14  301.83   18.09
  -6  -4 -14  313.71   14.63
  -6  -4 -14  288.57   12.65
  -6  -4 -14  319.08   14.26
  -6  -4 -14  303.85   14.21
  -6  -4 -14  330.59   14.82
  -6  -4 -13  329.10   18.09
  -6  -4 -13  280.65   12.35
  -6  -4 -13  303.01   14.13
  -6  -4 -13  309.00   13.80
  -6  -4 -13  292.40   13.69
  -6  -4 -13  290.11   12.83
  -6  -4 -12   12.43    3.49
  -6  -4 -12    7.38    1.30
  -6  -4 -12    6.83    1.57
  -6  -4 -12    9.45    2.10
  -6  -4 -12    7.96    1.52
  -6  -4 -12   10.39    2.08
  -6  -4 -11  106.62    9.01
  -6  -4 -11  107.63    5.44
  -6  -4 -11  106.35    5.70
  -6  -4 -11   87.47    6.27
  -6  -4 -11  101.53    6.24
  -6  -4 -11  106.12    6.67
  -6  -4 -11  115.84    6.03
  -6  -4 -10   75.34    7.41
  -6  -4 -10   65.82    5.04
  -6  -4 -10   76.31    4.31
  -6  -4 -10   76.24    4.56
  -6  -4 -10   76.37    4.70
  -6  -4 -10   87.53    4.95
  -6  -4 -10   76.42    5.47
  -6  -4 -10   78.52    5.40
  -6  -4 -10   75.19    5.06
  -6  -4  -9    1.04    2.32
  -6  -4  -9    1.21    0.96
  -6  -4  -9    0.66    0.98
  -6  -4  -9    1.17    0.86
  -6  -4  -9   -0.22    1.22
  -6  -4  -9    0.47    1.26
  -6  -4  -9    0.41    1.32
  -6  -4  -9    1.44    1.07
  -6  -4  -9    1.03    1.08
  -6  -4  -9    1.25    1.32
  -6  -4  -8   88.60    7.41
  -6  -4  -8   76.29    4.58
  -6  -4  -8   65.30    4.23
  -6  -4  -8   77.43    4.72
  -6  -4  -8   72.88    4.98
  -6  -4  -8   69.33    4.77
  -6  -4  -8   81.25    5.33
  -6  -4  -8   72.79    4.63
  -6  -4  -7    1.42    1.97
  -6  -4  -7    1.49    1.08
  -6  -4  -7    0.43    0.98
  -6  -4  -7    0.26    0.78
  -6  -4  -7    1.48    1.08
  -6  -4  -7    3.46    1.33
  -6  -4  -7   -0.70    1.45
  -6  -4  -6   66.81    3.87
  -6  -4  -6   65.17    3.93
  -6  -4  -6   59.93    4.04
  -6  -4  -6   67.15    4.78
  -6  -4  -6   67.13    4.33
  -6  -4  -6   59.55    4.22
  -6  -4  -6   67.10    4.32
  -6  -4  -5  172.26    8.20
  -6  -4  -5  170.60    8.25
  -6  -4  -5  178.16    8.63
  -6  -4  -5  204.27    9.51
  -6  -4  -5  183.51    8.88
  -6  -4  -5  185.64    8.84
  -6  -4  -5  186.66    8.90
  -6  -4  -4   47.39    3.54
  -6  -4  -4   48.47    3.20
  -6  -4  -4   48.15    3.61
  -6  -4  -4   53.87    3.75
  -6  -4  -4   55.07    4.08
  -6  -4  -3  118.76    6.69
  -6  -4  -3  122.67    6.19
  -6  -4  -3  139.52    7.29
  -6  -4  -3  130.14    6.80
  -6  -4  -3  133.53    6.86
  -6  -4  -2  177.56    9.44
  -6  -4  -2  203.54    9.03
  -6  -4  -2  200.51    9.59
  -6  -4  -2  229.85   10.24
  -6  -4  -2  207.23    9.73
  -6  -4  -1  518.81   21.82
  -6  -4  -1  516.26   21.05
  -6  -4  -1  533.23   21.81
  -6  -4  -1  537.05   21.87
  -6  -4  -1  537.78   22.23
  -6  -4   0   35.95    3.12
  -6  -4   0   33.99    2.57
  -6  -4   0   29.06    2.67
  -6  -4   0   34.72    2.94
  -6  -4   0   39.06    3.13
  -6  -4   0   34.07    3.16
  -6  -4   1  138.24    7.17
  -6  -4   1  127.98    6.81
  -6  -4   1  126.92    7.17
  -6  -4   1  124.32    6.85
  -6  -4   2   15.46    2.06
  -6  -4   2   12.07    2.92
  -6  -4   2   14.24    1.60
  -6  -4   2   14.13    1.94
  -6  -4   2   14.90    2.02
  -6  -4   2   14.78    2.21
  -6  -4   3   31.76    2.97
  -6  -4   3   26.30    3.96
  -6  -4   3   28.54    2.26
  -6  -4   3   30.46    2.76
  -6  -4   3   29.98    3.06
  -6  -4   3   26.75    3.03
  -6  -4   4   -0.22    1.06
  -6  -4   4    0.51    1.50
  -6  -4   4    0.69    0.76
  -6  -4   4    0.25    1.33
  -6  -4   4    3.10    1.53
  -6  -4   4   -0.17    0.97
  -6  -4   5    1.12    1.18
  -6  -4   5    1.08    1.75
  -6  -4   5   -0.21    1.02
  -6  -4   5    0.33    0.70
  -6  -4   5   -0.35    1.04
  -6  -4   5    0.27    1.42
  -6  -4   5    1.36    1.09
  -6  -4   6    1.38    1.35
  -6  -4   6    2.85    1.85
  -6  -4   6    1.95    1.27
  -6  -4   6    1.68    0.85
  -6  -4   6    1.67    1.42
  -6  -4   6    1.55    1.31
  -6  -4   6    1.59    1.15
  -6  -4   6    2.53    1.27
  -6  -4   7   77.70    5.18
  -6  -4   7   73.09    7.50
  -6  -4   7   72.38    4.99
  -6  -4   7   71.23    5.45
  -6  -4   7   73.04    4.63
  -6  -4   7   70.09    4.72
  -6  -4   7   70.29    5.60
  -6  -4   8  315.67   13.90
  -6  -4   8  320.91   14.65
  -6  -4   8  295.95   14.48
  -6  -4   9   13.07    2.23
  -6  -4   9   12.21    2.26
  -6  -4   9   12.71    2.61
  -6  -4   9    8.48    1.69
  -6  -4   9   12.11    1.88
  -6  -4   9    9.77    2.31
  -6  -4  10    0.96    1.25
  -6  -4  10    3.58    1.59
  -6  -4  10   -0.53    1.37
  -6  -4  10    0.17    1.08
  -6  -4  10    2.84    1.93
  -6  -4  10    1.72    1.08
  -6  -4  10    0.94    1.71
  -6  -4  11  155.21    8.54
  -6  -4  11  151.08    8.49
  -6  -4  11  161.74    9.03
  -6  -4  11  164.57    7.93
  -6  -4  11  161.36    9.42
  -6  -4  11  168.72    9.60
  -6  -4  12   81.47    5.54
  -6  -4  12   92.72    6.18
  -6  -4  12   90.48    5.72
  -6  -4  12   91.38    6.53
  -6  -4  12   87.75    6.48
  -6  -4  13    1.48    1.15
  -6  -4  13    4.24    1.92
  -6  -4  13    4.02    1.99
  -6  -4  14    0.57    0.89
  -6  -4  14   -0.86    1.63
  -6  -4  14    2.95    1.71
  -6  -4  15   40.94    4.06
  -6  -4  15   47.18    4.27
  -6  -4  16   74.67    5.32
  -6  -4  17    4.02    1.64
  -6  -4  18    2.44    1.32
  -6  -4  19    1.25    0.90
  -6  -4  19    2.42    1.10
  -6  -4  20   14.27    1.40
  -6  -4  20   11.38    1.25
  -6  -3 -23   62.79    3.88
  -6  -3 -23   58.67    3.00
  -6  -3 -22    9.99    1.33
  -6  -3 -22    9.29    1.76
  -6  -3 -21   10.50    1.85
  -6  -3 -21   10.57    1.55
  -6  -3 -21   10.62    2.06
  -6  -3 -20    7.29    1.76
  -6  -3 -20    3.86    1.71
  -6  -3 -20    3.70    1.37
  -6  -3 -19    3.64    1.81
  -6  -3 -19    3.36    0.92
  -6  -3 -19    3.46    1.43
  -6  -3 -19    6.08    1.89
  -6  -3 -18   15.45    2.55
  -6  -3 -18   13.37    1.57
  -6  -3 -18   13.75    2.52
  -6  -3 -18   15.32    2.28
  -6  -3 -18   14.12    2.21
  -6  -3 -17   36.15    5.62
  -6  -3 -17   42.10    2.92
  -6  -3 -17   36.53    3.76
  -6  -3 -17   32.55    3.24
  -6  -3 -17   41.65    3.65
  -6  -3 -17   38.73    3.60
  -6  -3 -16   43.87    6.22
  -6  -3 -16   46.39    3.17
  -6  -3 -16   48.18    4.19
  -6  -3 -16   39.67    3.70
  -6  -3 -16   35.14    3.53
  -6  -3 -16   43.02    3.81
  -6  -3 -15   14.70    3.88
  -6  -3 -15   20.74    2.15
  -6  -3 -15   22.26    2.88
  -6  -3 -15   17.75    2.46
  -6  -3 -15   21.56    2.77
  -6  -3 -14   65.75    7.38
  -6  -3 -14   66.67    4.14
  -6  -3 -14   63.69    4.92
  -6  -3 -14   61.54    4.79
  -6  -3 -14   61.12    4.62
  -6  -3 -14   73.77    5.38
  -6  -3 -13   48.91    6.26
  -6  -3 -13   41.95    2.82
  -6  -3 -13   40.81    3.89
  -6  -3 -13   49.52    4.26
  -6  -3 -13   44.50    3.90
  -6  -3 -13   45.32    3.73
  -6  -3 -12  148.16   10.82
  -6  -3 -12  132.69    6.40
  -6  -3 -12  129.13    6.75
  -6  -3 -12  133.94    7.74
  -6  -3 -12  152.12    7.98
  -6  -3 -12  134.09    7.83
  -6  -3 -12  132.18    7.28
  -6  -3 -11    7.95    3.20
  -6  -3 -11    4.20    1.55
  -6  -3 -11    5.48    1.13
  -6  -3 -11    6.36    1.32
  -6  -3 -11    5.82    1.71
  -6  -3 -11    5.83    1.25
  -6  -3 -11    5.44    1.71
  -6  -3 -11    5.47    1.40
  -6  -3 -10  222.05   13.58
  -6  -3 -10  217.70    9.42
  -6  -3 -10  211.67    9.69
  -6  -3 -10  199.96   10.40
  -6  -3 -10  224.90   10.68
  -6  -3 -10  203.08    9.89
  -6  -3 -10  213.38   10.64
  -6  -3 -10  217.81    9.81
  -6  -3  -9  111.34    8.59
  -6  -3  -9   97.06    5.51
  -6  -3  -9   96.09    5.26
  -6  -3  -9   95.22    5.04
  -6  -3  -9  104.87    6.14
  -6  -3  -9   97.55    5.55
  -6  -3  -8    3.85    2.31
  -6  -3  -8    1.49    0.97
  -6  -3  -8    3.79    1.19
  -6  -3  -8    4.37    1.41
  -6  -3  -8    2.60    1.48
  -6  -3  -7  601.85   26.91
  -6  -3  -7  589.35   23.28
  -6  -3  -7  583.90   22.92
  -6  -3  -7  556.94   23.14
  -6  -3  -7  542.33   23.30
  -6  -3  -6  899.44   38.71
  -6  -3  -5    0.42    1.79
  -6  -3  -5    1.75    0.96
  -6  -3  -4  121.18    6.37
  -6  -3  -3  203.83    9.54
  -6  -3  -2    6.74    1.44
  -6  -3  -1    3.97    1.29
  -6  -3   0    2.65    1.22
  -6  -3   1   59.81    5.55
  -6  -3   1   57.52    4.02
  -6  -3   2   21.76    3.45
  -6  -3   2   21.54    2.42
  -6  -3   3   86.48    7.26
  -6  -3   3   91.80    5.51
  -6  -3   3   93.13    5.13
  -6  -3   3   85.44    5.70
  -6  -3   3   91.13    5.27
  -6  -3   4   57.93    5.87
  -6  -3   4   50.88    3.94
  -6  -3   4   51.62    4.24
  -6  -3   4   57.61    3.76
  -6  -3   4   53.41    3.79
  -6  -3   4   51.47    3.77
  -6  -3   4   56.77    4.29
  -6  -3   5   84.81    5.21
  -6  -3   5   65.96    6.68
  -6  -3   5   78.14    5.19
  -6  -3   5   68.34    5.15
  -6  -3   5   77.28    4.66
  -6  -3   5   79.68    5.40
  -6  -3   5   73.92    4.71
  -6  -3   6   24.48    2.75
  -6  -3   6   18.48    3.74
  -6  -3   6   25.64    2.91
  -6  -3   6   21.34    2.38
  -6  -3   6   22.71    2.35
  -6  -3   6   21.50    2.93
  -6  -3   6   20.08    2.79
  -6  -3   7  399.57   16.82
  -6  -3   7  406.70   20.79
  -6  -3   7  377.43   16.96
  -6  -3   7  359.06   17.03
  -6  -3   7  350.91   15.92
  -6  -3   7  387.78   16.06
  -6  -3   7  363.43   17.15
  -6  -3   8  588.81   23.81
  -6  -3   8  585.32   28.03
  -6  -3   8  567.57   24.03
  -6  -3   8  517.62   22.74
  -6  -3   8  590.27   24.47
  -6  -3   8  552.23   24.18
  -6  -3   9    9.83    2.05
  -6  -3   9    5.43    2.01
  -6  -3   9    7.97    2.05
  -6  -3   9    6.52    2.07
  -6  -3   9   10.32    2.47
  -6  -3   9    8.44    1.65
  -6  -3  10   78.36    5.49
  -6  -3  10   88.77    5.99
  -6  -3  10   82.24    5.85
  -6  -3  10   75.04    4.74
  -6  -3  10   73.49    5.96
  -6  -3  10   82.24    6.04
  -6  -3  11  153.54    8.87
  -6  -3  11  160.47    8.97
  -6  -3  11  152.80    9.24
  -6  -3  11  144.20    9.02
  -6  -3  12  170.32    9.62
  -6  -3  12  158.36    9.91
  -6  -3  12  165.05    9.89
  -6  -3  13   47.00    3.95
  -6  -3  13   44.17    4.20
  -6  -3  13   45.74    4.44
  -6  -3  13   46.23    4.63
  -6  -3  14  195.80    9.56
  -6  -3  14  182.88    9.78
  -6  -3  14  167.13   10.17
  -6  -3  14  186.29   10.19
  -6  -3  15   35.48    3.24
  -6  -3  15   38.96    3.66
  -6  -3  15   45.77    4.38
  -6  -3  16    1.23    0.94
  -6  -3  16    1.11    1.70
  -6  -3  17   29.49    3.25
  -6  -3  18    0.21    1.41
  -6  -3  19    3.13    1.17
  -6  -3  19    3.65    1.32
  -6  -3  20    7.92    1.36
  -6  -3  20    8.41    1.26
  -6  -3  21    7.18    1.04
  -6  -2 -23   15.38    1.70
  -6  -2 -23   10.85    1.18
  -6  -2 -22   19.37    2.21
  -6  -2 -22   20.46    1.88
  -6  -2 -21    0.78    1.20
  -6  -2 -21    1.89    1.04
  -6  -2 -20    3.09    1.50
  -6  -2 -19   36.51    2.54
  -6  -2 -19   52.23    4.13
  -6  -2 -19   46.28    3.66
  -6  -2 -19   40.69    3.55
  -6  -2 -18   13.35    3.71
  -6  -2 -18    8.15    2.05
  -6  -2 -18    7.27    1.73
  -6  -2 -17  164.17   12.54
  -6  -2 -17  168.46    9.20
  -6  -2 -17  172.01    7.80
  -6  -2 -17  155.98    8.67
  -6  -2 -16    5.52    3.02
  -6  -2 -16    3.70    1.82
  -6  -2 -16    3.53    1.20
  -6  -2 -16    5.03    1.62
  -6  -2 -16    3.39    1.28
  -6  -2 -16    4.75    1.86
  -6  -2 -15  634.57   30.81
  -6  -2 -15  606.55   24.61
  -6  -2 -15  611.36   26.00
  -6  -2 -15  604.73   25.25
  -6  -2 -15  617.18   25.58
  -6  -2 -15  637.89   26.32
  -6  -2 -14   17.82    4.23
  -6  -2 -14   14.87    2.47
  -6  -2 -14   21.18    2.18
  -6  -2 -14   18.45    2.80
  -6  -2 -14   15.78    2.26
  -6  -2 -14   17.75    2.36
  -6  -2 -13  306.08   17.54
  -6  -2 -13  283.66   12.87
  -6  -2 -13  289.13   13.52
  -6  -2 -13  290.07   13.17
  -6  -2 -13  274.03   12.94
  -6  -2 -13  286.95   13.65
  -6  -2 -12   -1.20    2.49
  -6  -2 -12   -0.24    1.39
  -6  -2 -12   -0.55    0.81
  -6  -2 -12    0.36    0.93
  -6  -2 -12   -0.56    0.97
  -6  -2 -12    1.93    1.35
  -6  -2 -12    0.63    1.10
  -6  -2 -11    2.26    2.21
  -6  -2 -11    1.79    1.18
  -6  -2 -11    1.47    0.82
  -6  -2 -11    2.69    1.10
  -6  -2 -11    2.28    1.18
  -6  -2 -11    3.38    1.48
  -6  -2 -11    4.29    1.17
  -6  -2 -11    3.90    1.37
  -6  -2 -10   -0.53    2.27
  -6  -2 -10   -0.63    1.29
  -6  -2 -10    2.78    0.85
  -6  -2 -10    0.73    0.95
  -6  -2 -10    0.50    1.02
  -6  -2 -10    0.80    1.21
  -6  -2 -10   -0.21    1.34
  -6  -2  -9  596.38   23.37
  -6  -2  -9  575.84   23.87
  -6  -2  -9  620.88   28.12
  -6  -2  -8  196.33    9.05
  -6  -2  -8  173.74    8.70
  -6  -2  -7  110.01    8.22
  -6  -2  -6   95.51    7.42
  -6  -2  -5   16.47    3.07
  -6  -2  -5   18.97    1.98
  -6  -2  -4    1.54    1.77
  -6  -2  -4    0.58    0.82
  -6  -2  -3  177.85    8.37
  -6  -2  -2  589.86   23.78
  -6  -2  -1    6.89    1.39
  -6  -2   0   99.35    7.21
  -6  -2   0  102.59    5.60
  -6  -2   1    1.94    1.37
  -6  -2   1    0.34    1.02
  -6  -2   2  203.72   11.59
  -6  -2   2  189.22    9.28
  -6  -2   3  108.87    7.93
  -6  -2   3  102.64    5.89
  -6  -2   4  323.93   17.51
  -6  -2   4  350.33   15.07
  -6  -2   5  223.22   13.16
  -6  -2   5  218.78   10.48
  -6  -2   5  218.66    9.94
  -6  -2   5  208.46   10.70
  -6  -2   6   14.87    3.24
  -6  -2   6   18.48    2.33
  -6  -2   6   15.44    2.40
  -6  -2   6   19.44    2.56
  -6  -2   6   17.33    1.99
  -6  -2   7   17.53    3.74
  -6  -2   7   23.25    2.65
  -6  -2   7   13.28    2.44
  -6  -2   7   17.59    2.69
  -6  -2   7   24.19    2.31
  -6  -2   8    0.59    1.81
  -6  -2   8    0.47    1.20
  -6  -2   8    0.16    1.05
  -6  -2   8    1.69    1.53
  -6  -2   8    1.09    1.27
  -6  -2   9   33.06    4.96
  -6  -2   9   25.40    3.24
  -6  -2   9   30.98    3.62
  -6  -2  10    0.25    1.38
  -6  -2  10    0.58    1.42
  -6  -2  10    1.23    1.65
  -6  -2  11  198.60   10.20
  -6  -2  11  187.63   10.51
  -6  -2  11  201.00   10.97
  -6  -2  12   10.63    2.10
  -6  -2  12    6.01    2.00
  -6  -2  12    9.78    2.55
  -6  -2  13   73.72    5.78
  -6  -2  13   64.62    5.37
  -6  -2  14   73.72    5.16
  -6  -2  14   65.16    5.65
  -6  -2  15    6.33    1.70
  -6  -2  15    9.09    2.41
  -6  -2  16    8.52    1.67
  -6  -2  16    6.34    1.99
  -6  -2  16   11.20    2.43
  -6  -2  17    8.44    1.52
  -6  -2  17    7.21    1.84
  -6  -2  17    6.72    2.02
  -6  -2  18   39.62    3.39
  -6  -2  18   40.63    3.71
  -6  -2  19    0.80    1.26
  -6  -2  20    4.42    1.35
  -6  -2  20    5.57    1.18
  -6  -2  21   24.24    2.02
  -6  -2  21   17.01    1.38
  -6  -1 -23   14.79    1.71
  -6  -1 -23   13.45    1.30
  -6  -1 -23   16.37    1.67
  -6  -1 -22    1.42    1.07
  -6  -1 -22    0.11    0.83
  -6  -1 -22    1.36    1.06
  -6  -1 -21    6.95    1.59
  -6  -1 -21    2.78    1.35
  -6  -1 -20    9.82    1.91
  -6  -1 -20    6.21    1.67
  -6  -1 -19    0.47    1.43
  -6  -1 -19    0.47    1.20
  -6  -1 -18    5.22    1.81
  -6  -1 -18    3.40    0.96
  -6  -1 -18    2.46    1.26
  -6  -1 -17    0.69    2.32
  -6  -1 -17    2.57    1.57
  -6  -1 -17    1.52    0.92
  -6  -1 -17    1.49    1.30
  -6  -1 -16    8.30    3.25
  -6  -1 -16   10.37    2.11
  -6  -1 -16    6.38    1.33
  -6  -1 -16    5.77    1.57
  -6  -1 -15  247.57   15.85
  -6  -1 -15  223.17   10.23
  -6  -1 -15  236.41   11.47
  -6  -1 -15  229.37   10.73
  -6  -1 -15  219.48   10.87
  -6  -1 -14   62.87    7.36
  -6  -1 -14   58.44    3.82
  -6  -1 -14   53.57    4.04
  -6  -1 -14   68.53    4.94
  -6  -1 -14   57.72    4.20
  -6  -1 -13   21.54    4.43
  -6  -1 -13   17.17    2.53
  -6  -1 -13   15.17    2.08
  -6  -1 -13   20.35    2.29
  -6  -1 -12   29.43    4.81
  -6  -1 -12   25.52    2.00
  -6  -1 -12   21.29    2.45
  -6  -1 -12   24.86    2.73
  -6  -1 -12   20.68    2.25
  -6  -1 -11   22.56    1.93
  -6  -1 -11   22.45    2.33
  -6  -1 -11   27.66    2.78
  -6  -1 -11   30.47    4.64
  -6  -1 -10   28.62    2.60
  -6  -1 -10   31.54    2.34
  -6  -1 -10   33.78    2.80
  -6  -1 -10   38.64    5.08
  -6  -1  -9   42.83    3.23
  -6  -1  -9   44.88    3.24
  -6  -1  -9   53.87    5.78
  -6  -1  -8   41.55    3.17
  -6  -1  -8   42.13    3.13
  -6  -1  -8   41.97    3.14
  -6  -1  -8   51.39    5.44
  -6  -1  -7    8.68    2.86
  -6  -1  -6  708.68   31.22
  -6  -1  -5  509.95   22.31
  -6  -1  -5  456.55   18.89
  -6  -1  -4   59.95    5.47
  -6  -1  -3   -0.36    1.67
  -6  -1  -2   43.69    3.05
  -6  -1  -1    0.67    0.56
  -6  -1  -1    1.44    0.85
  -6  -1   0   46.37    3.03
  -6  -1   0   52.32    4.83
  -6  -1   0   49.59    3.41
  -6  -1   1    7.49    1.26
  -6  -1   1    9.76    2.26
  -6  -1   1   12.29    1.71
  -6  -1   2  392.55   18.72
  -6  -1   2  369.03   16.21
  -6  -1   2  393.52   16.31
  -6  -1   3   14.39    2.75
  -6  -1   3   13.37    1.87
  -6  -1   4  169.48   10.63
  -6  -1   5   76.71    6.62
  -6  -1   5   68.34    4.31
  -6  -1   5   80.48    5.22
  -6  -1   6    1.45    1.77
  -6  -1   6    1.26    1.44
  -6  -1   6    2.20    1.40
  -6  -1   6    0.77    0.87
  -6  -1   7   35.76    4.71
  -6  -1   7   31.48    3.47
  -6  -1   7   37.07    3.61
  -6  -1   8  543.85   26.51
  -6  -1   8  562.78   23.62
  -6  -1   8  525.17   22.41
  -6  -1   8  535.27   23.29
  -6  -1   9    2.98    1.85
  -6  -1   9    4.65    1.45
  -6  -1   9    6.83    2.02
  -6  -1   9    3.99    1.83
  -6  -1  10  131.36    7.39
  -6  -1  10  154.15    8.79
  -6  -1  10  136.97    8.31
  -6  -1  11   15.80    2.93
  -6  -1  11   13.59    2.01
  -6  -1  11    9.89    2.33
  -6  -1  12   83.32    5.33
  -6  -1  12  101.78    6.87
  -6  -1  12   91.17    6.57
  -6  -1  13    4.33    2.09
  -6  -1  13    6.75    2.14
  -6  -1  14   99.80    7.08
  -6  -1  14   99.04    6.90
  -6  -1  15   85.43    6.28
  -6  -1  15   77.35    6.11
  -6  -1  16    2.35    1.39
  -6  -1  16    8.99    2.26
  -6  -1  16   10.13    2.45
  -6  -1  17    7.82    1.77
  -6  -1  17    6.54    2.03
  -6  -1  17   11.01    2.40
  -6  -1  18    0.95    1.45
  -6  -1  18    3.93    1.77
  -6  -1  19    9.68    1.91
  -6  -1  19    7.18    1.42
  -6  -1  19   11.74    2.06
  -6  -1  20    6.36    1.17
  -6  -1  20   10.32    1.68
  -6  -1  21   12.85    1.50
  -6  -1  21   17.33    1.83
  -6   0 -24    7.65    0.96
  -6   0 -23   -0.67    0.88
  -6   0 -23   -0.53    0.56
  -6   0 -22    9.57    1.54
  -6   0 -22   11.58    1.41
  -6   0 -21    9.11    1.70
  -6   0 -21   10.11    1.65
  -6   0 -20    0.81    1.25
  -6   0 -20    2.64    1.26
  -6   0 -19    0.45    1.33
  -6   0 -18    7.17    1.89
  -6   0 -18    6.85    1.13
  -6   0 -17   88.36    8.89
  -6   0 -17   97.58    5.49
  -6   0 -17   93.94    4.89
  -6   0 -17  100.50    6.20
  -6   0 -17   83.58    5.45
  -6   0 -16   33.18    5.34
  -6   0 -16   30.24    2.50
  -6   0 -16   32.82    2.92
  -6   0 -16   30.55    3.29
  -6   0 -16   29.97    2.88
  -6   0 -15   24.85    4.66
  -6   0 -15   26.55    2.41
  -6   0 -15   30.55    2.82
  -6   0 -15   27.70    3.15
  -6   0 -15   24.12    2.61
  -6   0 -14    5.89    2.79
  -6   0 -14    3.24    1.36
  -6   0 -14    1.73    1.37
  -6   0 -14    4.68    1.35
  -6   0 -13  187.91   12.87
  -6   0 -13  185.21    8.79
  -6   0 -13  173.77    9.18
  -6   0 -13  161.13    8.39
  -6   0 -12    5.70    1.62
  -6   0 -12    4.79    1.45
  -6   0 -12    7.16    2.98
  -6   0 -11   53.64    3.21
  -6   0 -11   48.23    3.61
  -6   0 -11   50.93    3.58
  -6   0 -11   55.35    4.10
  -6   0 -11   50.63    6.06
  -6   0 -10    2.26    0.95
  -6   0 -10    3.61    1.19
  -6   0 -10    2.63    2.36
  -6   0  -9    0.95    1.03
  -6   0  -9    1.11    0.84
  -6   0  -9    0.33    0.91
  -6   0  -9    2.95    2.15
  -6   0  -8    0.31    1.04
  -6   0  -8    0.79    0.83
  -6   0  -8    2.75    2.05
  -6   0  -7    1.52    1.02
  -6   0  -7    1.71    1.73
  -6   0  -6    0.40    1.84
  -6   0  -5   31.75    3.96
  -6   0  -5   30.87    2.26
  -6   0  -4  318.39   15.49
  -6   0  -4  296.71   12.60
  -6   0  -3  382.02   17.89
  -6   0  -3  367.37   15.25
  -6   0  -2  315.07   13.27
  -6   0  -1  161.47    7.89
  -6   0   0  116.15    6.40
  -6   0   0  120.65    6.15
  -6   0   0  127.48    7.70
  -6   0   1   19.06    2.13
  -6   0   1   16.13    2.61
  -6   0   1   12.99    1.82
  -6   0   1   15.61    2.56
  -6   0   2   10.26    2.36
  -6   0   2   11.97    1.89
  -6   0   2   14.48    2.43
  -6   0   3    2.06    0.95
  -6   0   3    1.50    1.42
  -6   0   4    2.39    1.56
  -6   0   4    1.00    1.04
  -6   0   5   91.78    6.17
  -6   0   5   94.68    7.41
  -6   0   5  100.80    6.66
  -6   0   6    4.10    1.63
  -6   0   6    2.73    1.79
  -6   0   6    4.43    1.54
  -6   0   6    4.35    1.72
  -6   0   6    4.76    1.60
  -6   0   7    0.58    1.36
  -6   0   7    5.14    1.66
  -6   0   7    2.45    1.59
  -6   0   7    1.62    1.57
  -6   0   7    1.95    1.37
  -6   0   7    3.25    1.55
  -6   0   8  150.04    8.48
  -6   0   8  139.60   10.33
  -6   0   8  142.10    7.87
  -6   0   8  152.03    8.58
  -6   0   8  135.01    8.07
  -6   0   9  173.30   10.02
  -6   0   9  198.61   12.97
  -6   0   9  199.55    9.93
  -6   0   9  200.55   10.71
  -6   0   9  204.36   10.47
  -6   0  10    9.67    3.02
  -6   0  10    6.32    1.73
  -6   0  10    7.58    2.15
  -6   0  10    5.45    1.77
  -6   0  11    7.56    2.28
  -6   0  11    2.82    1.45
  -6   0  11    6.25    2.13
  -6   0  12   67.95    4.82
  -6   0  12   68.39    5.69
  -6   0  12   60.26    5.25
  -6   0  13    7.21    2.42
  -6   0  13    8.55    1.89
  -6   0  13   12.72    2.53
  -6   0  14   31.66    3.11
  -6   0  14   36.29    4.14
  -6   0  14   27.25    3.51
  -6   0  15    1.67    1.99
  -6   0  15    0.38    1.04
  -6   0  15   -1.21    1.60
  -6   0  16   15.00    2.86
  -6   0  16   18.86    2.91
  -6   0  17   42.18    4.10
  -6   0  17   33.08    3.60
  -6   0  17   31.01    3.02
  -6   0  18    0.80    0.92
  -6   0  18    0.53    1.59
  -6   0  18    0.83    0.94
  -6   0  18    0.48    1.41
  -6   0  19   25.95    2.91
  -6   0  19   23.62    2.65
  -6   0  19   20.67    2.04
  -6   0  20    1.28    1.25
  -6   0  21    1.37    1.00
  -6   0  22   -0.08    0.61
  -6   1 -23    2.93    0.82
  -6   1 -23    2.32    0.56
  -6   1 -22    1.77    0.89
  -6   1 -21    6.26    1.42
  -6   1 -20    0.18    1.18
  -6   1 -19   35.13    3.27
  -6   1 -18   33.04    2.26
  -6   1 -18   35.78    3.37
  -6   1 -17    7.36    1.98
  -6   1 -17   11.01    1.40
  -6   1 -16   90.47    5.89
  -6   1 -16   87.18    4.80
  -6   1 -16   89.28    5.31
  -6   1 -15   81.53    8.36
  -6   1 -15   92.45    5.32
  -6   1 -15   89.79    5.81
  -6   1 -15   76.96    4.96
  -6   1 -14   95.22    5.58
  -6   1 -14   87.99    5.88
  -6   1 -14   88.43    8.68
  -6   1 -13   17.48    2.46
  -6   1 -13   19.10    2.27
  -6   1 -13   18.46    3.87
  -6   1 -12  358.59   15.65
  -6   1 -12  347.77   15.36
  -6   1 -12  376.73   16.18
  -6   1 -12  359.81   19.88
  -6   1 -11   23.02    2.45
  -6   1 -11   23.77    2.68
  -6   1 -11   25.58    4.47
  -6   1 -10   40.54    3.24
  -6   1 -10   36.25    3.03
  -6   1 -10   46.54    5.46
  -6   1  -9   46.67    3.35
  -6   1  -9   43.24    3.27
  -6   1  -9   46.30    3.52
  -6   1  -9   37.59    4.89
  -6   1  -8   91.39    5.01
  -6   1  -8   80.55    4.81
  -6   1  -8   77.07    4.90
  -6   1  -7    0.80    0.90
  -6   1  -7   -0.48    0.97
  -6   1  -6   58.16    3.94
  -6   1  -6   63.40    3.91
  -6   1  -5   28.30    1.97
  -6   1  -4  159.17    7.12
  -6   1  -3   -0.22    0.64
  -6   1  -2  474.33   21.01
  -6   1  -2  459.29   18.60
  -6   1  -1   28.82    3.52
  -6   1  -1   27.24    2.27
  -6   1   0  344.03   14.33
  -6   1   0  333.87   16.37
  -6   1   1  286.42   14.09
  -6   1   1  272.39   13.77
  -6   1   2   11.67    2.40
  -6   1   2    7.35    1.70
  -6   1   2   11.78    2.25
  -6   1   3    1.64    1.61
  -6   1   3    0.54    1.14
  -6   1   3   -0.35    1.32
  -6   1   4  512.50   22.84
  -6   1   4  499.72   22.19
  -6   1   4  510.69   23.28
  -6   1   5  110.01    8.15
  -6   1   5  123.98    7.02
  -6   1   5  132.06    7.43
  -6   1   6   37.73    4.60
  -6   1   6   47.81    3.87
  -6   1   6   38.16    3.82
  -6   1   7   21.05    3.10
  -6   1   7   20.33    3.56
  -6   1   7   25.35    2.89
  -6   1   7   25.18    3.22
  -6   1   7   18.22    2.27
  -6   1   8   15.20    2.69
  -6   1   8   13.93    3.13
  -6   1   8   17.01    2.76
  -6   1   8   14.12    2.36
  -6   1   8   14.32    2.05
  -6   1   9    4.44    1.75
  -6   1   9    9.10    2.68
  -6   1   9    6.07    2.13
  -6   1   9    5.02    1.49
  -6   1  10   39.24    4.28
  -6   1  10   56.48    5.26
  -6   1  10   39.48    5.42
  -6   1  10   52.08    4.83
  -6   1  10   43.63    3.68
  -6   1  11    0.32    1.20
  -6   1  11   -0.33    1.80
  -6   1  11   -1.05    1.40
  -6   1  11   -0.22    1.06
  -6   1  12    3.74    2.00
  -6   1  12    1.57    1.51
  -6   1  12    1.56    1.20
  -6   1  13   89.74    6.00
  -6   1  13   97.08    6.99
  -6   1  13   88.40    5.70
  -6   1  14   56.33    4.42
  -6   1  14   56.99    5.18
  -6   1  14   48.12    3.94
  -6   1  15   20.01    3.19
  -6   1  15   15.13    2.28
  -6   1  15   12.20    2.02
  -6   1  16   25.85    2.75
  -6   1  16   21.65    2.42
  -6   1  17    3.63    2.14
  -6   1  17    4.03    1.28
  -6   1  18    5.74    2.09
  -6   1  18    8.63    1.84
  -6   1  19   22.55    2.90
  -6   1  19   22.84    2.53
  -6   1  20    0.59    1.22
  -6   1  20    1.15    0.94
  -6   1  21    3.97    1.31
  -6   1  22    9.28    1.30
  -6   2 -23    2.48    0.62
  -6   2 -22    2.31    0.84
  -6   2 -21    1.06    0.90
  -6   2 -20   26.76    2.54
  -6   2 -19   23.85    2.55
  -6   2 -18   19.51    2.54
  -6   2 -18   25.06    2.23
  -6   2 -17   74.44    4.08
  -6   2 -17   85.28    5.36
  -6   2 -16   10.63    2.07
  -6   2 -16   12.59    1.81
  -6   2 -15   14.19    2.32
  -6   2 -15   13.91    1.96
  -6   2 -15   13.93    3.54
  -6   2 -14  274.35   12.46
  -6   2 -14  284.73   13.10
  -6   2 -14  251.65   16.26
  -6   2 -13   21.71    2.70
  -6   2 -13   22.53    2.50
  -6   2 -13   15.95    3.78
  -6   2 -12   23.81    2.81
  -6   2 -12   24.29    2.58
  -6   2 -12   28.71    2.57
  -6   2 -11   32.05    3.18
  -6   2 -11   31.85    2.97
  -6   2 -11   34.77    2.88
  -6   2 -11   27.72    4.61
  -6   2 -10    1.87    1.19
  -6   2 -10    1.02    1.94
  -6   2  -9   35.84    3.00
  -6   2  -9   31.76    3.00
  -6   2  -8   45.46    3.42
  -6   2  -8   42.84    3.25
  -6   2  -8   42.16    3.27
  -6   2  -8   40.39    4.81
  -6   2  -7  242.45   11.30
  -6   2  -7  250.77   11.33
  -6   2  -7  249.94   11.31
  -6   2  -7  249.34   13.78
  -6   2  -6  122.66    6.65
  -6   2  -6  125.62    6.50
  -6   2  -6  121.78    6.55
  -6   2  -6  127.75    8.53
  -6   2  -5   21.38    2.25
  -6   2  -5   24.93    2.39
  -6   2  -5   22.34    3.36
  -6   2  -4   -0.15    0.90
  -6   2  -4    0.34    1.08
  -6   2  -4    1.67    1.46
  -6   2  -3  107.90    5.32
  -6   2  -3  122.70    7.86
  -6   2  -3  120.89    6.23
  -6   2  -3  124.12    7.68
  -6   2  -2    5.89    2.20
  -6   2  -2    4.22    0.89
  -6   2  -1   76.65    4.24
  -6   2  -1   88.31    6.51
  -6   2   0  106.75    7.44
  -6   2   1  186.28   10.78
  -6   2   2   23.94    3.40
  -6   2   2   17.92    2.38
  -6   2   2   18.25    2.71
  -6   2   3   25.14    3.51
  -6   2   3   25.01    2.77
  -6   2   3   18.56    2.74
  -6   2   4    2.64    1.88
  -6   2   4    1.91    1.46
  -6   2   4    1.57    1.35
  -6   2   4    1.70    1.25
  -6   2   5  577.97   26.39
  -6   2   5  594.76   24.64
  -6   2   5  603.09   24.93
  -6   2   5  570.41   23.80
  -6   2   5  582.08   26.10
  -6   2   6   20.78    3.45
  -6   2   6   27.82    3.60
  -6   2   6   22.31    3.37
  -6   2   6   22.80    2.41
  -6   2   6   23.13    2.98
  -6   2   6   20.59    2.73
  -6   2   7   -0.43    1.40
  -6   2   7    1.13    1.37
  -6   2   7    0.28    1.53
  -6   2   7    0.50    1.23
  -6   2   7    0.34    0.96
  -6   2   7    2.59    1.53
  -6   2   8   15.01    2.81
  -6   2   8   16.29    3.07
  -6   2   8   15.94    2.64
  -6   2   8   18.05    2.55
  -6   2   8   12.75    1.83
  -6   2   8   12.25    2.18
  -6   2   9    1.61    1.58
  -6   2   9    0.50    1.47
  -6   2   9    0.83    1.52
  -6   2   9    3.95    1.76
  -6   2   9   -1.08    1.67
  -6   2   9   -0.16    0.98
  -6   2   9    0.25    1.41
  -6   2  10   37.41    4.39
  -6   2  10   37.02    5.07
  -6   2  10   48.44    5.05
  -6   2  10   36.88    3.91
  -6   2  10   42.10    4.23
  -6   2  10   34.72    3.60
  -6   2  11   -1.16    1.69
  -6   2  11   -0.46    1.48
  -6   2  11   -0.28    1.58
  -6   2  11   -1.31    1.81
  -6   2  11    0.27    1.35
  -6   2  12    0.73    1.43
  -6   2  12    0.94    1.60
  -6   2  12    0.28    1.49
  -6   2  12    0.34    1.80
  -6   2  12   -0.27    1.34
  -6   2  13    6.36    1.84
  -6   2  13    8.17    2.48
  -6   2  13    4.38    1.85
  -6   2  14    6.46    2.45
  -6   2  14    5.38    1.78
  -6   2  15  102.53    7.02
  -6   2  15   83.82    5.91
  -6   2  16   30.05    3.19
  -6   2  16   28.36    3.76
  -6   2  16   28.23    3.13
  -6   2  17   10.68    2.48
  -6   2  17    7.68    1.71
  -6   2  17    4.98    1.69
  -6   2  18    5.36    1.98
  -6   2  18    8.32    1.57
  -6   2  18    6.63    1.60
  -6   2  19    1.40    1.50
  -6   2  20    1.16    1.27
  -6   2  21   10.29    1.69
  -6   2  22    3.03    0.95
  -6   3 -22    6.19    0.87
  -6   3 -21    0.40    0.70
  -6   3 -20   66.83    3.99
  -6   3 -19    4.85    1.34
  -6   3 -18   29.11    2.26
  -6   3 -18   27.97    2.74
  -6   3 -17   47.26    2.79
  -6   3 -17   56.65    4.03
  -6   3 -16    8.07    1.83
  -6   3 -15  133.53    6.94
  -6   3 -15  131.12    7.46
  -6   3 -14  222.99   10.68
  -6   3 -14  219.75   10.21
  -6   3 -13    9.54    1.94
  -6   3 -13    7.83    1.68
  -6   3 -13    8.13    2.67
  -6   3 -12   48.85    3.70
  -6   3 -12   52.97    3.52
  -6   3 -12   39.22    3.67
  -6   3 -12   42.97    5.54
  -6   3 -11    7.58    1.50
  -6   3 -11    9.01    1.68
  -6   3 -11    7.00    1.75
  -6   3 -11    5.12    2.31
  -6   3 -10   51.61    3.60
  -6   3 -10   45.39    3.62
  -6   3 -10   41.46    5.10
  -6   3  -9    9.99    1.72
  -6   3  -9    9.88    1.88
  -6   3  -9   11.92    1.86
  -6   3  -9   10.09    2.68
  -6   3  -8   80.30    4.93
  -6   3  -8   79.34    5.01
  -6   3  -8   75.96    6.63
  -6   3  -7   -0.54    1.07
  -6   3  -7    0.36    1.06
  -6   3  -7    0.18    1.03
  -6   3  -7    3.18    1.98
  -6   3  -6   52.47    3.68
  -6   3  -6   55.89    3.88
  -6   3  -6   45.97    3.50
  -6   3  -6   47.85    3.61
  -6   3  -6   51.57    5.01
  -6   3  -5    9.37    1.56
  -6   3  -5    9.15    1.49
  -6   3  -5   10.11    1.67
  -6   3  -5    8.01    1.58
  -6   3  -5   11.53    1.82
  -6   3  -5   10.02    2.31
  -6   3  -4   35.70    4.04
  -6   3  -4   28.19    2.74
  -6   3  -4   32.58    2.94
  -6   3  -4   27.02    2.57
  -6   3  -4   30.87    3.46
  -6   3  -3    7.57    2.21
  -6   3  -3    9.35    1.81
  -6   3  -3    7.94    1.61
  -6   3  -3    6.88    1.44
  -6   3  -2   28.47    2.44
  -6   3  -2   34.41    4.14
  -6   3  -2   33.39    2.91
  -6   3  -1   38.85    2.60
  -6   3  -1   39.71    2.89
  -6   3  -1   44.83    4.72
  -6   3  -1   38.17    3.30
  -6   3  -1   46.45    3.16
  -6   3   0   22.72    3.55
  -6   3   0   28.68    2.26
  -6   3   0   26.28    2.68
  -6   3   0   28.31    2.81
  -6   3   0   28.36    2.95
  -6   3   1   18.21    1.73
  -6   3   1   17.92    3.09
  -6   3   1   21.60    2.50
  -6   3   1   18.87    2.46
  -6   3   1   17.07    2.16
  -6   3   2   29.95    2.22
  -6   3   2   32.89    4.25
  -6   3   2   30.04    2.93
  -6   3   2   32.54    3.24
  -6   3   2   33.12    3.16
  -6   3   3    0.41    1.81
  -6   3   3    0.69    1.31
  -6   3   3    0.46    1.15
  -6   3   3    0.19    1.07
  -6   3   4   10.17    2.75
  -6   3   4   14.21    2.27
  -6   3   4   11.25    2.04
  -6   3   4   10.54    1.83
  -6   3   4   11.09    2.03
  -6   3   5   34.64    4.48
  -6   3   5   34.30    3.49
  -6   3   5   39.32    3.66
  -6   3   5   41.39    4.37
  -6   3   5   33.94    3.71
  -6   3   6   17.67    3.35
  -6   3   6   18.07    2.62
  -6   3   6   17.38    2.19
  -6   3   6   19.17    3.19
  -6   3   6   12.97    2.50
  -6   3   7   31.90    4.36
  -6   3   7   30.15    2.89
  -6   3   7   28.37    3.35
  -6   3   7   23.83    3.42
  -6   3   7   27.78    3.82
  -6   3   8    0.45    1.94
  -6   3   8    2.77    1.67
  -6   3   8   -0.19    1.14
  -6   3   8    1.25    1.36
  -6   3   8    2.59    1.74
  -6   3   9   16.54    2.71
  -6   3   9   12.30    2.66
  -6   3   9   15.81    2.11
  -6   3   9   15.82    3.02
  -6   3   9   23.25    3.63
  -6   3  10    2.71    2.12
  -6   3  10    1.24    1.58
  -6   3  10    6.71    2.06
  -6   3  10    1.28    1.22
  -6   3  10    3.70    1.81
  -6   3  11   14.61    3.19
  -6   3  11   15.03    2.74
  -6   3  11   15.95    2.83
  -6   3  11   11.65    1.77
  -6   3  11   15.22    3.06
  -6   3  12   14.43    2.99
  -6   3  12   16.52    3.21
  -6   3  12   15.95    2.80
  -6   3  12   17.70    2.83
  -6   3  12   15.21    1.83
  -6   3  13    9.91    2.65
  -6   3  13    8.85    2.47
  -6   3  13    7.20    2.19
  -6   3  13    9.00    2.18
  -6   3  13    6.64    1.84
  -6   3  14    0.36    1.39
  -6   3  14    3.57    2.06
  -6   3  14    2.53    1.60
  -6   3  15    1.58    1.63
  -6   3  15    0.26    1.53
  -6   3  16   -0.73    1.47
  -6   3  16   -3.59    1.94
  -6   3  17   -0.83    1.71
  -6   3  18    4.21    1.63
  -6   3  19    5.34    1.65
  -6   3  19    7.52    1.43
  -6   3  20    0.18    1.10
  -6   3  21    4.93    1.21
  -6   3  22    0.60    0.60
  -6   4 -21    1.91    0.55
  -6   4 -20   -0.56    0.75
  -6   4 -19   31.55    2.46
  -6   4 -18    6.70    1.40
  -6   4 -18    4.99    0.96
  -6   4 -17   18.64    1.78
  -6   4 -17   16.54    2.09
  -6   4 -16   38.27    3.24
  -6   4 -15    3.58    1.45
  -6   4 -15    4.49    1.31
  -6   4 -14   12.93    2.21
  -6   4 -14   12.95    1.84
  -6   4 -13    9.49    1.74
  -6   4 -13    9.42    1.92
  -6   4 -12    4.32    1.51
  -6   4 -12    2.02    0.97
  -6   4 -12    1.53    1.18
  -6   4 -11   21.38    2.53
  -6   4 -11   19.39    2.14
  -6   4 -11   23.12    2.67
  -6   4 -10   21.48    2.49
  -6   4 -10   17.52    2.08
  -6   4  -9  107.13    6.16
  -6   4  -9   96.19    5.72
  -6   4  -9  105.88    6.03
  -6   4  -8    2.16    1.20
  -6   4  -8    0.74    1.04
  -6   4  -8   -0.40    1.20
  -6   4  -7   -0.58    1.16
  -6   4  -7    0.56    0.91
  -6   4  -7    0.39    1.05
  -6   4  -6   42.40    3.33
  -6   4  -6   39.72    3.34
  -6   4  -6   40.29    3.19
  -6   4  -6   32.16    2.90
  -6   4  -6   35.86    3.18
  -6   4  -5    8.73    1.71
  -6   4  -5    6.94    1.44
  -6   4  -5    7.67    1.62
  -6   4  -5   10.71    1.80
  -6   4  -5    7.79    1.67
  -6   4  -4   23.95    2.38
  -6   4  -4   24.22    3.51
  -6   4  -4   26.28    2.69
  -6   4  -4   25.79    2.62
  -6   4  -4   23.27    2.54
  -6   4  -4   22.18    2.26
  -6   4  -3   30.40    3.97
  -6   4  -3   26.36    2.69
  -6   4  -3   29.76    2.86
  -6   4  -3   26.54    2.59
  -6   4  -2  131.23    8.95
  -6   4  -2  136.42    6.79
  -6   4  -2  125.04    7.14
  -6   4  -2  130.12    7.23
  -6   4  -2  130.51    6.91
  -6   4  -1    0.85    1.56
  -6   4  -1    1.07    0.91
  -6   4  -1    0.43    1.14
  -6   4  -1    0.41    1.21
  -6   4   0   14.71    3.09
  -6   4   0   11.74    1.64
  -6   4   0   13.22    2.06
  -6   4   0   13.77    1.89
  -6   4   0   14.31    2.11
  -6   4   1  137.10    9.36
  -6   4   1  120.18    6.25
  -6   4   1  129.21    7.11
  -6   4   1  130.40    6.66
  -6   4   2   17.10    3.25
  -6   4   2   17.43    1.82
  -6   4   2   20.81    2.57
  -6   4   2   17.89    2.58
  -6   4   2   18.85    2.44
  -6   4   2   22.54    2.19
  -6   4   3    0.46    1.85
  -6   4   3    0.23    0.73
  -6   4   3   -0.75    1.00
  -6   4   3    0.86    1.36
  -6   4   3    1.35    1.26
  -6   4   3    1.22    1.47
  -6   4   4   32.38    4.39
  -6   4   4   36.04    3.29
  -6   4   4   28.81    3.25
  -6   4   4   29.93    2.52
  -6   4   4   30.63    3.20
  -6   4   5  109.18    8.56
  -6   4   5  110.14    6.80
  -6   4   5  117.22    6.64
  -6   4   5  114.37    7.02
  -6   4   6   58.03    5.94
  -6   4   6   54.09    4.20
  -6   4   6   51.75    4.49
  -6   4   6   47.54    4.27
  -6   4   6   52.60    5.55
  -6   4   7   71.24    6.67
  -6   4   7   65.43    5.30
  -6   4   7   67.95    5.22
  -6   4   7   75.88    6.70
  -6   4   8  166.71   11.43
  -6   4   8  169.72    8.89
  -6   4   8  181.56    9.77
  -6   4   8  177.75    9.68
  -6   4   8  163.56   11.00
  -6   4   9    3.50    2.19
  -6   4   9    4.12    1.85
  -6   4   9    2.03    1.66
  -6   4   9    3.62    1.39
  -6   4   9    3.36    2.00
  -6   4  10   16.79    3.72
  -6   4  10   11.90    2.54
  -6   4  10   18.23    2.88
  -6   4  10   12.30    2.00
  -6   4  10   18.09    3.39
  -6   4  11   12.22    1.91
  -6   4  11   10.51    2.40
  -6   4  11    8.92    2.68
  -6   4  12   18.95    3.48
  -6   4  12   21.62    2.32
  -6   4  12   24.18    3.17
  -6   4  12   24.35    3.88
  -6   4  13   28.16    4.02
  -6   4  13   26.05    2.51
  -6   4  13   34.19    3.72
  -6   4  13   25.21    3.97
  -6   4  14   21.64    3.39
  -6   4  14   23.86    3.17
  -6   4  15  121.60    8.22
  -6   4  15  132.97    7.70
  -6   4  15  126.52    7.86
  -6   4  16   19.09    2.72
  -6   4  16   14.91    2.47
  -6   4  17    4.82    1.75
  -6   4  17    1.70    1.38
  -6   4  18    3.80    1.60
  -6   4  18    1.44    1.22
  -6   4  19   13.80    2.03
  -6   4  20    3.21    0.98
  -6   4  20    4.15    1.22
  -6   4  21    6.70    1.08
  -6   5 -19    5.33    0.87
  -6   5 -18    5.30    1.04
  -6   5 -17    4.94    0.89
  -6   5 -17    7.27    1.29
  -6   5 -16   -0.15    0.94
  -6   5 -16    0.52    0.75
  -6   5 -15   -0.17    1.13
  -6   5 -14   27.81    2.76
  -6   5 -14   30.32    2.58
  -6   5 -13   90.37    5.53
  -6   5 -13   93.31    5.30
  -6   5 -12   10.25    1.77
  -6   5 -12   10.24    1.91
  -6   5 -12   11.80    1.44
  -6   5 -11   13.42    1.68
  -6   5 -11   16.09    2.11
  -6   5 -10    0.97    1.19
  -6   5 -10   -0.31    0.93
  -6   5  -9    4.77    1.52
  -6   5  -9    3.70    1.27
  -6   5  -9    3.39    1.48
  -6   5  -8   65.38    4.60
  -6   5  -8   69.54    4.45
  -6   5  -8   63.48    4.47
  -6   5  -7   20.54    2.54
  -6   5  -7   27.69    2.72
  -6   5  -7   27.27    2.82
  -6   5  -7   23.12    2.53
  -6   5  -6   46.23    3.65
  -6   5  -6   45.99    3.69
  -6   5  -6   41.26    3.37
  -6   5  -5   42.86    3.44
  -6   5  -5   39.53    3.14
  -6   5  -5   36.89    3.11
  -6   5  -5   39.26    3.35
  -6   5  -4    7.24    1.67
  -6   5  -4    4.71    1.43
  -6   5  -4    7.20    1.47
  -6   5  -4    6.60    1.67
  -6   5  -4    7.52    1.59
  -6   5  -3  298.96   13.40
  -6   5  -3  308.32   13.50
  -6   5  -3  283.02   13.55
  -6   5  -2    2.22    2.09
  -6   5  -2    2.39    1.38
  -6   5  -2    2.33    1.29
  -6   5  -2    2.86    1.39
  -6   5  -1   32.17    2.87
  -6   5  -1   30.95    4.48
  -6   5  -1   33.19    3.17
  -6   5  -1   40.36    3.28
  -6   5  -1   37.83    3.39
  -6   5   0    3.29    1.20
  -6   5   0    1.40    2.09
  -6   5   0    2.01    1.40
  -6   5   0    2.24    1.34
  -6   5   1  120.35    6.36
  -6   5   1  122.43    9.11
  -6   5   1  124.14    6.69
  -6   5   1  122.04    7.16
  -6   5   1  132.08    7.29
  -6   5   2  100.27    8.15
  -6   5   2   88.77    5.08
  -6   5   2   91.91    5.96
  -6   5   2  109.80    6.38
  -6   5   2   90.36    5.40
  -6   5   3   14.90    3.39
  -6   5   3    9.22    1.40
  -6   5   3    8.74    1.55
  -6   5   3   13.75    2.24
  -6   5   4    3.04    2.48
  -6   5   4    3.91    1.00
  -6   5   4    4.47    1.52
  -6   5   4    5.90    1.36
  -6   5   4    3.76    1.62
  -6   5   5  290.92   16.14
  -6   5   5  301.44   13.37
  -6   5   5  280.58   13.56
  -6   5   5  282.28   13.11
  -6   5   5  260.96   12.11
  -6   5   6    5.74    2.85
  -6   5   6    4.50    1.63
  -6   5   6    5.65    1.79
  -6   5   6    5.52    2.26
  -6   5   7   72.15    7.08
  -6   5   7   77.41    5.31
  -6   5   7   73.00    5.57
  -6   5   7   72.79    5.28
  -6   5   7   79.53    7.02
  -6   5   8    2.11    2.25
  -6   5   8    2.29    1.44
  -6   5   8    2.31    1.72
  -6   5   8    3.25    1.57
  -6   5   8    3.02    2.26
  -6   5   9   18.89    3.73
  -6   5   9   12.58    2.34
  -6   5   9   14.65    2.61
  -6   5   9    9.62    2.71
  -6   5  10   -1.03    2.02
  -6   5  10   -0.27    1.48
  -6   5  10    0.89    1.63
  -6   5  10    1.01    1.49
  -6   5  11   11.48    2.98
  -6   5  11    7.27    1.90
  -6   5  11    6.77    2.21
  -6   5  11    7.60    1.75
  -6   5  11    9.07    2.67
  -6   5  12   11.24    2.29
  -6   5  12   13.02    2.59
  -6   5  12   10.05    1.82
  -6   5  13    0.89    1.99
  -6   5  13    3.40    1.74
  -6   5  13    3.36    1.82
  -6   5  13    2.19    1.11
  -6   5  14    4.02    2.01
  -6   5  14    3.00    1.51
  -6   5  14    3.99    1.82
  -6   5  15    8.43    2.28
  -6   5  15    9.35    1.93
  -6   5  15   11.85    2.23
  -6   5  16    9.77    1.97
  -6   5  16    8.70    1.96
  -6   5  17   -1.49    1.21
  -6   5  17    0.78    1.19
  -6   5  18    5.38    1.47
  -6   5  18    4.48    1.27
  -6   5  19   -0.47    0.86
  -6   5  19   -0.38    0.97
  -6   5  20    5.41    1.01
  -6   5  20    4.23    0.83
  -6   6 -17    7.09    1.02
  -6   6 -16    0.20    0.72
  -6   6 -16   -0.06    0.47
  -6   6 -15   26.03    2.23
  -6   6 -14   53.54    3.53
  -6   6 -13   -0.40    0.90
  -6   6 -13   -0.31    0.97
  -6   6 -12    7.17    1.46
  -6   6 -12    7.21    1.54
  -6   6 -11   60.16    3.85
  -6   6 -11   46.12    2.86
  -6   6 -10   52.67    3.81
  -6   6 -10   52.31    3.30
  -6   6  -9   64.00    4.28
  -6   6  -9   59.48    3.76
  -6   6  -9   56.84    4.04
  -6   6  -8    3.42    1.30
  -6   6  -8    2.71    1.26
  -6   6  -8    2.70    1.21
  -6   6  -7    0.40    1.11
  -6   6  -7    0.18    0.96
  -6   6  -7   -0.40    1.23
  -6   6  -7   -0.87    1.25
  -6   6  -6    2.40    1.33
  -6   6  -6    1.21    1.16
  -6   6  -6    2.24    1.32
  -6   6  -6    2.84    1.40
  -6   6  -5    8.97    1.88
  -6   6  -5    6.45    1.40
  -6   6  -5    8.99    1.95
  -6   6  -4   16.14    2.13
  -6   6  -4   12.67    1.72
  -6   6  -4   11.25    2.11
  -6   6  -3   66.64    6.15
  -6   6  -3   60.20    4.25
  -6   6  -3   70.40    4.62
  -6   6  -3   62.35    4.08
  -6   6  -3   60.57    4.33
  -6   6  -3   48.67    3.61
  -6   6  -2  123.37    6.93
  -6   6  -2  121.38    6.54
  -6   6  -2  111.56    6.56
  -6   6  -1  270.17   15.38
  -6   6  -1  286.26   12.73
  -6   6  -1  278.68   12.83
  -6   6  -1  284.11   13.24
  -6   6  -1  284.37   12.90
  -6   6   0   72.69    4.53
  -6   6   0   78.66    6.90
  -6   6   0   73.10    5.11
  -6   6   0   61.43    4.56
  -6   6   0   66.97    4.57
  -6   6   1  146.61   10.02
  -6   6   1  133.02    7.00
  -6   6   1  143.68    7.84
  -6   6   1  131.47    7.52
  -6   6   2   24.85    2.44
  -6   6   2   35.16    4.76
  -6   6   2   32.48    3.34
  -6   6   2   31.54    3.24
  -6   6   2   29.70    2.83
  -6   6   3   13.34    1.75
  -6   6   3   12.82    3.13
  -6   6   3   14.03    2.28
  -6   6   3   15.72    2.04
  -6   6   3   11.33    2.22
  -6   6   4   -0.52    2.10
  -6   6   4    1.08    0.88
  -6   6   4   -0.24    1.48
  -6   6   4    2.26    1.49
  -6   6   4    1.19    1.18
  -6   6   5  435.81   21.14
  -6   6   5  402.76   17.70
  -6   6   5  380.60   16.59
  -6   6   6    2.13    2.08
  -6   6   6   -0.15    0.97
  -6   6   6    0.97    1.46
  -6   6   7    1.07    2.27
  -6   6   7   -0.27    1.45
  -6   6   7    0.72    1.37
  -6   6   7   -1.04    1.77
  -6   6   8   66.26    6.75
  -6   6   8   66.06    4.74
  -6   6   8   63.91    5.01
  -6   6   8   53.15    4.12
  -6   6   8   58.07    6.21
  -6   6   9   31.31    4.67
  -6   6   9   26.40    2.96
  -6   6   9   27.99    3.36
  -6   6   9   23.17    2.69
  -6   6   9   26.61    4.15
  -6   6  10   63.42    6.68
  -6   6  10   68.91    4.80
  -6   6  10   72.86    5.37
  -6   6  10   64.21    4.62
  -6   6  11    0.97    2.07
  -6   6  11   -0.20    1.33
  -6   6  11    1.36    1.55
  -6   6  12    6.87    2.58
  -6   6  12    5.53    1.52
  -6   6  12    5.80    1.85
  -6   6  12    4.46    1.41
  -6   6  13    1.88    1.16
  -6   6  13    1.51    1.65
  -6   6  13    2.46    1.17
  -6   6  14   18.61    3.05
  -6   6  14   12.45    1.95
  -6   6  14   17.62    2.52
  -6   6  15    3.95    1.61
  -6   6  15    1.99    1.14
  -6   6  15    4.08    1.59
  -6   6  16    2.04    1.04
  -6   6  16    1.91    1.35
  -6   6  17    0.76    0.73
  -6   6  17   -0.16    1.05
  -6   6  18    3.85    1.23
  -6   6  19    3.63    0.89
  -6   7 -14   13.97    1.25
  -6   7 -13    3.50    0.95
  -6   7 -12   -0.66    0.99
  -6   7 -11   12.80    1.65
  -6   7 -10   49.87    3.54
  -6   7 -10   65.93    3.88
  -6   7  -9    0.09    0.63
  -6   7  -9    2.36    1.17
  -6   7  -9    0.58    0.89
  -6   7  -8   23.93    2.41
  -6   7  -8   19.12    1.89
  -6   7  -8   18.30    2.05
  -6   7  -7   54.23    3.86
  -6   7  -7   51.73    3.40
  -6   7  -7   48.71    3.43
  -6   7  -6   26.04    2.67
  -6   7  -6   29.02    2.82
  -6   7  -6   27.68    2.54
  -6   7  -5   66.88    4.52
  -6   7  -5   74.76    4.80
  -6   7  -5   69.99    4.51
  -6   7  -4   36.32    3.13
  -6   7  -4   34.55    3.12
  -6   7  -4   37.99    3.25
  -6   7  -3   11.86    1.90
  -6   7  -3   13.29    2.10
  -6   7  -2   10.13    2.66
  -6   7  -2    9.68    1.89
  -6   7  -2   10.98    1.94
  -6   7  -1   45.80    5.00
  -6   7  -1   33.59    3.06
  -6   7  -1   38.30    3.56
  -6   7  -1   44.78    3.53
  -6   7   0   22.91    2.42
  -6   7   0   24.97    2.83
  -6   7   0   23.12    2.37
  -6   7   0   26.30    2.70
  -6   7   1   26.31    2.48
  -6   7   1   23.12    2.85
  -6   7   1   21.38    2.46
  -6   7   2   10.56    1.57
  -6   7   2    8.14    2.58
  -6   7   2    5.68    1.50
  -6   7   2    6.22    1.83
  -6   7   3    0.88    0.82
  -6   7   3    0.49    1.66
  -6   7   3   -3.27    1.63
  -6   7   3    0.53    1.09
  -6   7   3    0.21    1.15
  -6   7   4   10.97    3.04
  -6   7   4   12.04    2.08
  -6   7   4   13.36    1.82
  -6   7   4   11.73    2.16
  -6   7   5    5.54    2.52
  -6   7   5    7.05    1.79
  -6   7   5    5.30    1.33
  -6   7   5    4.92    1.68
  -6   7   6    1.51    1.78
  -6   7   6    0.71    0.82
  -6   7   6    0.70    1.27
  -6   7   6   -0.70    1.32
  -6   7   7   15.06    3.29
  -6   7   7   10.95    2.15
  -6   7   7   12.08    2.23
  -6   7   8    3.96    2.06
  -6   7   8    4.65    1.63
  -6   7   9    4.34    2.11
  -6   7   9    0.24    1.52
  -6   7   9    3.60    1.59
  -6   7  10   29.69    4.36
  -6   7  10   29.56    2.97
  -6   7  10   27.55    3.06
  -6   7  11    4.39    2.07
  -6   7  11    4.12    1.66
  -6   7  11    2.77    1.37
  -6   7  12    4.49    2.00
  -6   7  12    3.28    1.49
  -6   7  13    8.17    2.31
  -6   7  13    7.57    1.76
  -6   7  14    7.88    1.63
  -6   7  14    6.83    1.25
  -6   7  15    5.19    1.44
  -6   7  16   16.53    1.97
  -6   7  17   -0.12    0.80
  -6   7  18   -0.17    0.56
  -6   8 -11   10.73    1.23
  -6   8 -10    4.83    1.05
  -6   8  -9   70.94    3.98
  -6   8  -8    1.53    0.95
  -6   8  -7    0.98    0.89
  -6   8  -7    0.81    0.59
  -6   8  -6   19.86    2.11
  -6   8  -6   17.79    1.68
  -6   8  -5   30.94    2.73
  -6   8  -5   36.50    2.87
  -6   8  -5   27.90    2.34
  -6   8  -4    7.22    1.47
  -6   8  -4    9.09    1.48
  -6   8  -4    8.18    1.58
  -6   8  -3   39.05    3.19
  -6   8  -3   38.42    3.02
  -6   8  -2  226.41   10.50
  -6   8  -1    2.18    1.12
  -6   8  -1    3.75    1.38
  -6   8   0    8.18    1.46
  -6   8   0    6.98    2.15
  -6   8   0    6.45    1.57
  -6   8   0   10.13    1.84
  -6   8   1    0.58    0.83
  -6   8   1   -0.78    1.70
  -6   8   1    2.73    1.33
  -6   8   1    0.83    1.12
  -6   8   2    1.92    0.94
  -6   8   2    3.00    1.41
  -6   8   3    1.42    1.21
  -6   8   3    0.14    0.84
  -6   8   3    0.15    1.05
  -6   8   4   15.39    3.12
  -6   8   4   12.49    1.77
  -6   8   4   16.36    1.93
  -6   8   4   16.16    2.33
  -6   8   5   44.98    5.01
  -6   8   5   41.15    3.47
  -6   8   5   35.11    3.01
  -6   8   5   37.83    2.83
  -6   8   6    2.16    1.94
  -6   8   6    1.87    1.15
  -6   8   6    1.21    1.26
  -6   8   7   20.14    3.57
  -6   8   7   22.54    2.55
  -6   8   7   21.18    2.34
  -6   8   8    7.12    2.29
  -6   8   8    4.24    1.42
  -6   8   8    4.90    1.51
  -6   8   9   34.38    4.37
  -6   8   9   40.30    3.30
  -6   8   9   34.96    3.07
  -6   8  10    6.54    2.17
  -6   8  10    6.46    1.51
  -6   8  10    5.31    1.48
  -6   8  11   17.59    3.07
  -6   8  11   20.96    2.16
  -6   8  12   11.48    2.42
  -6   8  12    8.27    1.39
  -6   8  13    0.56    0.92
  -6   8  14   -0.37    0.81
  -6   8  14    0.08    0.65
  -6   8  15    0.31    0.74
  -6   8  16    4.94    0.90
  -6   9  -9    0.60    0.52
  -6   9  -8   19.87    1.56
  -6   9  -7    0.72    0.65
  -6   9  -6    1.01    0.79
  -6   9  -5    1.21    0.87
  -6   9  -4   30.53    2.36
  -6   9  -4   26.31    1.83
  -6   9  -3    4.94    1.18
  -6   9  -3    5.28    0.95
  -6   9  -2    0.75    0.75
  -6   9  -2    0.25    0.80
  -6   9  -1   20.09    1.94
  -6   9  -1   22.47    2.05
  -6   9  -1   25.87    2.19
  -6   9   0   16.16    1.66
  -6   9   0   19.00    1.93
  -6   9   1    2.54    1.05
  -6   9   1    3.31    1.05
  -6   9   2    9.75    1.63
  -6   9   3    2.10    1.38
  -6   9   3    0.30    0.95
  -6   9   4    6.86    1.94
  -6   9   4    5.54    1.35
  -6   9   4    4.54    1.02
  -6   9   5    0.95    1.39
  -6   9   5    1.69    1.10
  -6   9   6    0.15    0.95
  -6   9   7    0.32    1.20
  -6   9   7    1.91    1.06
  -6   9   8    5.85    1.29
  -6   9   8    2.99    0.74
  -6   9   9    4.82    0.87
  -6   9   9    6.09    1.26
  -6   9  10    5.41    0.91
  -6   9  10    6.81    1.26
  -6   9  11    2.23    0.66
  -6   9  11    5.54    1.03
  -6   9  12    5.05    0.95
  -6  10  -5    7.51    0.82
  -6  10  -4    1.23    0.52
  -6  10  -3    4.79    0.82
  -6  10  -2   14.88    1.33
  -6  10  -1   34.22    2.15
  -6  10   0   22.28    1.65
  -6  10   0   17.68    1.35
  -6  10   1   14.98    1.31
  -6  10   1   14.30    1.34
  -6  10   3    8.63    1.13
  -6  10   3    8.80    0.97
  -6  10   4    0.97    0.67
  -6  10   5   20.68    1.73
  -6  10   6   22.78    1.80
  -6  10   7    0.42    0.62
  -6  10   8    0.78    0.59
  -6  10   9    7.57    0.93
  -6  10  10   -0.11    0.39
  -5 -12 -13   12.96    1.09
  -5 -12 -12    3.46    0.72
  -5 -12 -11   18.49    1.54
  -5 -12 -10   27.11    1.95
  -5 -12  -9   17.17    1.58
  -5 -12  -8    6.38    0.94
  -5 -12  -8    5.58    1.02
  -5 -12  -7    6.42    0.98
  -5 -12  -6   -0.09    0.61
  -5 -12  -6   -0.25    0.68
  -5 -12  -5    0.53    0.64
  -5 -12  -5    0.58    0.68
  -5 -12  -4   -0.58    0.68
  -5 -12  -4    0.81    0.56
  -5 -12  -3   10.49    1.23
  -5 -12   0   33.19    2.20
  -5 -12   0   31.82    2.05
  -5 -12   1    3.74    0.72
  -5 -12   1    1.30    0.68
  -5 -12   2    5.97    0.92
  -5 -12   3   22.59    1.58
  -5 -11 -16   17.34    1.33
  -5 -11 -16   12.37    1.21
  -5 -11 -15   -0.08    0.66
  -5 -11 -15    0.35    0.56
  -5 -11 -14   39.82    2.58
  -5 -11 -14   31.13    2.36
  -5 -11 -13    7.54    1.27
  -5 -11 -13   11.40    1.52
  -5 -11 -12   13.38    1.77
  -5 -11 -12   12.84    1.59
  -5 -11 -11   22.27    2.17
  -5 -11 -11   16.29    1.84
  -5 -11 -10    5.76    1.39
  -5 -11 -10    3.31    0.94
  -5 -11  -9    0.64    1.03
  -5 -11  -8   27.95    2.39
  -5 -11  -8   30.94    2.73
  -5 -11  -7    9.43    1.66
  -5 -11  -7   12.01    1.63
  -5 -11  -6    3.67    1.25
  -5 -11  -6    8.82    1.46
  -5 -11  -5    4.45    1.19
  -5 -11  -5    2.39    1.01
  -5 -11  -4    4.64    1.25
  -5 -11  -4    2.45    1.12
  -5 -11  -3    0.92    0.94
  -5 -11  -3    1.08    0.91
  -5 -11  -2   33.15    2.70
  -5 -11  -2   37.28    2.89
  -5 -11  -1    0.62    0.74
  -5 -11  -1    0.87    0.97
  -5 -11  -1    2.41    1.19
  -5 -11   0    7.07    1.54
  -5 -11   0    4.46    0.90
  -5 -11   0    5.24    1.23
  -5 -11   1    1.16    0.87
  -5 -11   1    0.63    1.01
  -5 -11   2   15.78    1.95
  -5 -11   3    5.19    1.08
  -5 -11   3    6.57    1.41
  -5 -11   4    4.46    1.12
  -5 -11   5    0.06    0.55
  -5 -11   5   -0.23    0.76
  -5 -11   6    3.58    0.92
  -5 -11   7    0.16    0.61
  -5 -10 -19    1.87    0.71
  -5 -10 -18    8.41    1.31
  -5 -10 -17    1.86    1.04
  -5 -10 -16    3.39    1.27
  -5 -10 -16    2.41    0.89
  -5 -10 -15   27.19    2.68
  -5 -10 -15   27.23    2.37
  -5 -10 -14   10.34    1.70
  -5 -10 -14   10.85    1.91
  -5 -10 -13    1.39    1.22
  -5 -10 -13    1.77    1.21
  -5 -10 -12   10.78    2.15
  -5 -10 -12   17.99    2.23
  -5 -10 -11   22.43    2.11
  -5 -10 -11   24.14    2.78
  -5 -10 -10   37.14    3.05
  -5 -10 -10   41.16    3.05
  -5 -10 -10   39.50    3.54
  -5 -10  -9   14.26    1.89
  -5 -10  -9   17.75    2.37
  -5 -10  -9   11.64    2.13
  -5 -10  -8    1.05    0.91
  -5 -10  -8    0.44    1.34
  -5 -10  -8    0.64    1.22
  -5 -10  -8    0.87    1.03
  -5 -10  -7    6.47    1.36
  -5 -10  -7    4.06    1.36
  -5 -10  -7    5.63    1.67
  -5 -10  -7    4.15    1.66
  -5 -10  -7    3.79    1.21
  -5 -10  -6    3.29    1.15
  -5 -10  -6    2.22    1.43
  -5 -10  -6    4.31    1.52
  -5 -10  -6    2.95    1.29
  -5 -10  -6    1.91    1.22
  -5 -10  -5   10.04    1.59
  -5 -10  -5   13.03    2.07
  -5 -10  -5   10.37    1.88
  -5 -10  -5    7.83    1.74
  -5 -10  -4    2.15    1.04
  -5 -10  -4    1.98    1.27
  -5 -10  -4    1.82    1.35
  -5 -10  -3   23.91    2.33
  -5 -10  -3   23.89    2.59
  -5 -10  -3   28.15    2.86
  -5 -10  -2    8.25    1.86
  -5 -10  -2    8.42    1.65
  -5 -10  -2    8.00    1.75
  -5 -10  -1   21.96    2.45
  -5 -10  -1   19.04    2.23
  -5 -10  -1   16.18    2.45
  -5 -10   0  195.99    9.77
  -5 -10   0  200.18    9.46
  -5 -10   0  226.54   10.42
  -5 -10   1    1.24    1.15
  -5 -10   1    0.95    0.95
  -5 -10   1    3.02    1.54
  -5 -10   2   10.35    1.69
  -5 -10   2    9.92    1.37
  -5 -10   2    8.48    1.84
  -5 -10   3    1.24    1.04
  -5 -10   3    3.07    1.66
  -5 -10   4    5.63    1.64
  -5 -10   5    3.62    1.41
  -5 -10   6   13.64    1.89
  -5 -10   6   14.50    1.51
  -5 -10   7    1.24    0.70
  -5 -10   7    0.73    0.95
  -5 -10   8    7.36    1.25
  -5 -10   8    4.40    0.69
  -5 -10  10    0.07    0.49
  -5  -9 -21   23.14    1.82
  -5  -9 -20    4.25    1.11
  -5  -9 -19    0.89    0.98
  -5  -9 -18    2.65    1.26
  -5  -9 -17    0.25    0.93
  -5  -9 -17   -1.01    1.27
  -5  -9 -16   51.47    4.15
  -5  -9 -15    5.83    1.84
  -5  -9 -15    5.66    1.51
  -5  -9 -14   28.84    2.94
  -5  -9 -14   36.76    3.66
  -5  -9 -13    3.65    1.64
  -5  -9 -13    2.94    1.70
  -5  -9 -12    6.71    1.49
  -5  -9 -12    9.39    1.94
  -5  -9 -12    4.64    1.92
  -5  -9 -12    6.20    1.19
  -5  -9 -11   20.86    2.40
  -5  -9 -11   17.49    2.03
  -5  -9 -11   24.29    3.05
  -5  -9 -11   20.58    2.70
  -5  -9 -10   62.29    4.09
  -5  -9 -10   63.01    4.76
  -5  -9 -10   54.69    4.89
  -5  -9  -9  263.57   12.25
  -5  -9  -9  243.14   11.74
  -5  -9  -8   17.52    2.58
  -5  -9  -8   14.00    1.96
  -5  -9  -7   14.01    1.97
  -5  -9  -7   14.08    2.08
  -5  -9  -7   10.85    1.81
  -5  -9  -7    9.46    2.17
  -5  -9  -6   75.07    5.02
  -5  -9  -6   80.47    6.39
  -5  -9  -6   91.95    5.55
  -5  -9  -6   91.05    5.45
  -5  -9  -6   90.87    5.88
  -5  -9  -6   83.91    5.80
  -5  -9  -5   -0.38    1.29
  -5  -9  -5    0.75    1.04
  -5  -9  -5    0.74    1.37
  -5  -9  -5    3.22    1.36
  -5  -9  -5   -0.24    1.43
  -5  -9  -4    4.80    1.92
  -5  -9  -4    2.94    1.23
  -5  -9  -4    4.27    1.63
  -5  -9  -4    3.69    1.35
  -5  -9  -4    2.10    1.43
  -5  -9  -4    5.35    1.65
  -5  -9  -3   -0.42    1.47
  -5  -9  -3    0.89    0.96
  -5  -9  -3    1.74    1.33
  -5  -9  -3    0.69    1.48
  -5  -9  -3    4.06    1.62
  -5  -9  -2   70.78    4.50
  -5  -9  -2   78.44    5.04
  -5  -9  -2   71.00    5.09
  -5  -9  -2   64.04    4.50
  -5  -9  -1    5.27    1.27
  -5  -9  -1    4.86    2.04
  -5  -9  -1    5.86    1.52
  -5  -9  -1    6.40    1.67
  -5  -9  -1    7.80    2.05
  -5  -9  -1    4.50    1.48
  -5  -9   0   30.08    2.62
  -5  -9   0   38.31    4.67
  -5  -9   0   35.57    3.23
  -5  -9   0   32.63    3.01
  -5  -9   0   32.41    3.48
  -5  -9   0   30.36    3.01
  -5  -9   1   49.15    5.41
  -5  -9   1   61.58    4.28
  -5  -9   1   54.53    4.57
  -5  -9   1   58.11    4.03
  -5  -9   1   58.79    4.40
  -5  -9   2   52.76    3.91
  -5  -9   2   43.93    3.44
  -5  -9   2   57.57    4.51
  -5  -9   3    2.47    1.22
  -5  -9   3    2.32    1.38
  -5  -9   3    1.47    1.48
  -5  -9   3    2.95    1.10
  -5  -9   4    9.66    1.47
  -5  -9   4    8.78    1.62
  -5  -9   4    8.83    1.91
  -5  -9   4   10.92    2.21
  -5  -9   5    5.04    1.62
  -5  -9   5    1.82    1.34
  -5  -9   6   32.75    3.04
  -5  -9   6   36.53    3.34
  -5  -9   7   32.29    3.19
  -5  -9   7   34.58    3.11
  -5  -9   7   28.04    2.45
  -5  -9   7   37.46    3.24
  -5  -9   8    5.41    1.52
  -5  -9   8    3.02    0.99
  -5  -9   8    3.88    1.33
  -5  -9   9    7.59    1.66
  -5  -9   9    7.50    1.06
  -5  -9  10    1.76    0.99
  -5  -9  11    0.85    0.74
  -5  -9  12   14.75    1.14
  -5  -8 -22    5.10    1.01
  -5  -8 -21    3.45    1.10
  -5  -8 -20   50.28    3.66
  -5  -8 -19    0.20    1.30
  -5  -8 -18   29.92    3.20
  -5  -8 -17    0.38    0.88
  -5  -8 -17   -0.77    1.39
  -5  -8 -17    0.60    0.98
  -5  -8 -16   15.62    1.92
  -5  -8 -16   15.13    2.08
  -5  -8 -16   16.01    2.71
  -5  -8 -15    4.22    1.35
  -5  -8 -15    4.38    2.02
  -5  -8 -14   13.01    2.60
  -5  -8 -14   11.76    1.96
  -5  -8 -14   11.52    2.05
  -5  -8 -13   13.22    2.21
  -5  -8 -13   10.50    2.46
  -5  -8 -12   -0.41    1.21
  -5  -8 -12    2.79    1.40
  -5  -8 -12    0.24    1.43
  -5  -8 -12    0.31    1.80
  -5  -8 -12    1.00    0.96
  -5  -8 -11   99.71    6.01
  -5  -8 -11   97.96    5.78
  -5  -8 -11   92.28    5.45
  -5  -8 -11  118.13    6.83
  -5  -8 -11  104.21    6.14
  -5  -8 -11  104.56    7.07
  -5  -8 -10  528.81   21.96
  -5  -8 -10  528.16   21.60
  -5  -8 -10  536.90   21.77
  -5  -8 -10  586.57   22.86
  -5  -8 -10  489.61   21.26
  -5  -8 -10  518.38   23.12
  -5  -8 -10  509.03   22.02
  -5  -8  -9  177.14    8.65
  -5  -8  -9  169.72    8.59
  -5  -8  -9  187.88    9.99
  -5  -8  -9  175.02    9.40
  -5  -8  -9  173.87    9.04
  -5  -8  -9  160.46    8.38
  -5  -8  -8    8.08    1.97
  -5  -8  -8    5.65    1.63
  -5  -8  -8    7.56    2.31
  -5  -8  -8    7.21    2.02
  -5  -8  -8    9.72    2.25
  -5  -8  -7  224.98   10.98
  -5  -8  -7  257.25   12.36
  -5  -8  -7  258.02   12.03
  -5  -8  -7  239.41   11.24
  -5  -8  -7  224.17   11.37
  -5  -8  -6    2.51    1.54
  -5  -8  -6    3.23    1.20
  -5  -8  -6    5.42    1.64
  -5  -8  -6    4.57    1.64
  -5  -8  -6    3.84    1.77
  -5  -8  -6    0.75    1.53
  -5  -8  -6    5.85    1.64
  -5  -8  -6    4.15    1.48
  -5  -8  -5    0.37    0.99
  -5  -8  -5    0.38    1.37
  -5  -8  -5    0.18    1.27
  -5  -8  -5    0.24    1.33
  -5  -8  -5    0.63    1.17
  -5  -8  -4   19.20    3.13
  -5  -8  -4   20.43    2.26
  -5  -8  -4   19.32    2.68
  -5  -8  -4   19.87    2.39
  -5  -8  -4   22.06    2.65
  -5  -8  -3   64.93    4.24
  -5  -8  -3   67.99    4.67
  -5  -8  -3   54.08    4.09
  -5  -8  -3   62.15    4.85
  -5  -8  -3   72.97    4.95
  -5  -8  -3   71.31    4.91
  -5  -8  -2    2.53    1.70
  -5  -8  -2    2.21    1.13
  -5  -8  -2    1.72    1.32
  -5  -8  -2    0.59    1.14
  -5  -8  -2    2.16    1.68
  -5  -8  -2    0.72    1.46
  -5  -8  -2    2.92    1.63
  -5  -8  -1  392.74   16.74
  -5  -8  -1  421.26   20.02
  -5  -8  -1  404.66   17.46
  -5  -8  -1  410.69   17.77
  -5  -8  -1  376.13   17.19
  -5  -8   0   31.38    2.71
  -5  -8   0   39.13    4.71
  -5  -8   0   33.95    3.23
  -5  -8   0   35.34    3.28
  -5  -8   0   34.10    3.24
  -5  -8   0   36.96    3.57
  -5  -8   1   44.54    3.05
  -5  -8   1   41.24    4.81
  -5  -8   1   39.05    3.43
  -5  -8   1   37.52    3.78
  -5  -8   1   40.35    3.44
  -5  -8   1   32.95    2.95
  -5  -8   1   42.30    3.46
  -5  -8   2   64.21    6.20
  -5  -8   2   60.65    4.39
  -5  -8   2   60.53    4.29
  -5  -8   2   67.19    4.98
  -5  -8   2   64.70    4.62
  -5  -8   2   59.49    4.15
  -5  -8   3   31.77    4.39
  -5  -8   3   36.12    3.19
  -5  -8   3   33.65    3.33
  -5  -8   3   35.76    3.57
  -5  -8   3   39.19    3.16
  -5  -8   3   34.43    3.08
  -5  -8   3   28.74    3.15
  -5  -8   4    0.46    1.42
  -5  -8   4    0.99    1.30
  -5  -8   4    0.79    1.14
  -5  -8   4   -1.51    1.50
  -5  -8   4    1.96    1.16
  -5  -8   4    1.85    1.24
  -5  -8   4    3.54    1.72
  -5  -8   5   67.66    6.48
  -5  -8   5   72.84    4.75
  -5  -8   5   77.01    4.99
  -5  -8   5   64.09    5.11
  -5  -8   5   63.82    4.19
  -5  -8   5   85.32    5.53
  -5  -8   5   79.10    5.38
  -5  -8   6    9.22    2.49
  -5  -8   6    8.24    1.85
  -5  -8   6    8.61    2.13
  -5  -8   6    9.45    2.14
  -5  -8   6   10.06    2.12
  -5  -8   7   77.77    5.40
  -5  -8   7   82.12    4.90
  -5  -8   7   87.03    5.73
  -5  -8   7   82.87    5.38
  -5  -8   8    0.60    0.97
  -5  -8   8    0.64    1.20
  -5  -8   8    3.12    1.47
  -5  -8   8    1.90    1.43
  -5  -8   9   -0.25    1.46
  -5  -8   9    1.86    1.18
  -5  -8   9    0.39    0.91
  -5  -8  10   18.73    2.64
  -5  -8  10   19.68    1.81
  -5  -8  10   22.44    2.36
  -5  -8  10   18.66    2.37
  -5  -8  11    6.90    1.82
  -5  -8  11    5.79    1.30
  -5  -8  11    6.21    1.54
  -5  -8  12   13.24    2.02
  -5  -8  12    8.60    1.26
  -5  -8  12    9.38    1.57
  -5  -8  13    0.39    0.80
  -5  -8  13    0.55    0.53
  -5  -8  13   -0.17    1.04
  -5  -8  14   14.12    1.80
  -5  -7 -22    6.53    1.35
  -5  -7 -21   -0.34    1.06
  -5  -7 -20    5.05    0.91
  -5  -7 -20    6.11    1.69
  -5  -7 -19   58.72    3.51
  -5  -7 -19   62.84    4.66
  -5  -7 -18   48.45    3.33
  -5  -7 -18   56.25    4.57
  -5  -7 -18   44.64    4.22
  -5  -7 -17   65.99    4.13
  -5  -7 -17   60.25    5.10
  -5  -7 -17   59.17    4.98
  -5  -7 -17   57.98    3.91
  -5  -7 -16    6.83    1.50
  -5  -7 -16   11.21    2.46
  -5  -7 -16    7.13    1.56
  -5  -7 -16    7.98    2.48
  -5  -7 -16    9.55    1.86
  -5  -7 -15   32.68    2.81
  -5  -7 -15   37.34    3.21
  -5  -7 -15   31.51    3.86
  -5  -7 -15   27.78    2.88
  -5  -7 -15   36.54    3.95
  -5  -7 -14   38.88    4.20
  -5  -7 -14   37.07    4.05
  -5  -7 -13  238.05   10.92
  -5  -7 -13  238.39   12.50
  -5  -7 -12   38.31    3.29
  -5  -7 -12   33.49    2.67
  -5  -7 -12   38.31    3.23
  -5  -7 -12   43.47    3.75
  -5  -7 -12   39.23    3.50
  -5  -7 -12   42.05    4.34
  -5  -7 -11   11.22    1.88
  -5  -7 -11   10.99    1.95
  -5  -7 -11   16.73    2.51
  -5  -7 -11   12.14    1.63
  -5  -7 -11   13.29    2.26
  -5  -7 -11   13.58    2.88
  -5  -7 -11   10.87    1.61
  -5  -7 -10   23.87    2.58
  -5  -7 -10   18.91    2.20
  -5  -7 -10   23.12    2.50
  -5  -7 -10   26.52    3.37
  -5  -7 -10   24.48    2.37
  -5  -7 -10   22.70    2.77
  -5  -7 -10   28.62    3.06
  -5  -7  -9   44.25    3.53
  -5  -7  -9   43.57    3.35
  -5  -7  -9   41.46    3.40
  -5  -7  -9   49.78    3.96
  -5  -7  -9   42.53    3.38
  -5  -7  -9   52.08    4.20
  -5  -7  -9   51.94    4.58
  -5  -7  -8  350.71   15.29
  -5  -7  -8  353.52   15.27
  -5  -7  -8  371.92   16.19
  -5  -7  -8  371.81   16.71
  -5  -7  -8  338.40   15.30
  -5  -7  -8  348.19   15.77
  -5  -7  -7    2.94    1.35
  -5  -7  -7    2.34    1.58
  -5  -7  -7    2.23    1.69
  -5  -7  -7    2.40    1.45
  -5  -7  -7    3.68    1.30
  -5  -7  -6   -0.35    0.95
  -5  -7  -6    1.66    1.42
  -5  -7  -6   -0.17    1.10
  -5  -7  -6    0.84    1.39
  -5  -7  -6   -0.27    1.44
  -5  -7  -6    0.23    1.15
  -5  -7  -6    0.80    1.21
  -5  -7  -5   45.80    3.37
  -5  -7  -5   46.81    4.51
  -5  -7  -5   46.86    3.58
  -5  -7  -5   39.15    3.19
  -5  -7  -5   49.83    3.88
  -5  -7  -5   46.62    4.09
  -5  -7  -5   40.30    3.67
  -5  -7  -4    0.16    0.91
  -5  -7  -4    1.95    1.18
  -5  -7  -4    1.02    1.27
  -5  -7  -4    1.17    1.19
  -5  -7  -4    1.77    1.48
  -5  -7  -4    0.22    1.16
  -5  -7  -4    1.90    1.43
  -5  -7  -3    8.37    1.43
  -5  -7  -3    6.29    1.96
  -5  -7  -3    4.44    1.31
  -5  -7  -3    6.94    1.71
  -5  -7  -3    4.20    1.51
  -5  -7  -3    5.88    1.37
  -5  -7  -3    6.16    1.72
  -5  -7  -3    5.52    1.56
  -5  -7  -2   14.80    1.81
  -5  -7  -2   15.67    2.90
  -5  -7  -2   18.67    2.23
  -5  -7  -2   11.41    1.89
  -5  -7  -2   14.51    1.95
  -5  -7  -2   14.36    2.17
  -5  -7  -2   17.54    2.11
  -5  -7  -2   15.46    2.29
  -5  -7  -2   13.99    2.16
  -5  -7  -1  123.41    6.35
  -5  -7  -1  147.74    9.03
  -5  -7  -1  124.82    6.96
  -5  -7  -1  116.95    6.60
  -5  -7  -1  137.75    7.23
  -5  -7  -1  143.33    7.45
  -5  -7  -1  113.57    6.75
  -5  -7   0   44.35    3.13
  -5  -7   0   49.09    4.98
  -5  -7   0   47.25    3.64
  -5  -7   0   42.81    3.49
  -5  -7   0   49.42    3.74
  -5  -7   0   45.17    3.63
  -5  -7   0   46.05    3.91
  -5  -7   1   23.19    2.11
  -5  -7   1   22.47    3.48
  -5  -7   1   24.27    2.57
  -5  -7   1   26.89    2.81
  -5  -7   1   23.93    2.61
  -5  -7   1   27.04    2.74
  -5  -7   1   23.73    2.85
  -5  -7   2   12.75    2.79
  -5  -7   2   16.63    1.71
  -5  -7   2   19.09    2.49
  -5  -7   2   14.85    2.22
  -5  -7   2   12.94    2.04
  -5  -7   2   15.31    2.24
  -5  -7   2   17.61    2.27
  -5  -7   2   14.48    2.41
  -5  -7   3    3.02    1.98
  -5  -7   3    2.98    1.35
  -5  -7   3    1.30    1.10
  -5  -7   3    1.93    1.40
  -5  -7   3    3.78    1.34
  -5  -7   3    2.27    1.28
  -5  -7   3    2.93    1.47
  -5  -7   4    0.44    1.60
  -5  -7   4    3.14    1.62
  -5  -7   4    3.35    1.28
  -5  -7   4    3.99    1.51
  -5  -7   4    3.58    1.48
  -5  -7   4    3.19    1.52
  -5  -7   4    1.95    1.16
  -5  -7   5  102.10    7.67
  -5  -7   5   96.04    5.61
  -5  -7   5   87.81    6.02
  -5  -7   5  102.08    6.17
  -5  -7   5   82.86    5.21
  -5  -7   5   96.01    6.37
  -5  -7   6   97.06    7.45
  -5  -7   6   88.07    6.04
  -5  -7   6   82.88    5.02
  -5  -7   6  102.98    6.18
  -5  -7   7   -0.29    1.51
  -5  -7   7    1.21    1.15
  -5  -7   7    1.30    1.39
  -5  -7   7    0.23    1.39
  -5  -7   8    2.06    1.71
  -5  -7   8    3.84    1.81
  -5  -7   8    3.24    1.24
  -5  -7   8    3.74    1.38
  -5  -7   8    3.88    1.59
  -5  -7   9   16.50    2.82
  -5  -7   9   14.96    1.94
  -5  -7   9   16.49    2.30
  -5  -7   9   12.67    2.37
  -5  -7  10  193.41   10.28
  -5  -7  10  182.38    9.12
  -5  -7  10  180.45    8.49
  -5  -7  11   14.68    2.55
  -5  -7  11   15.66    1.66
  -5  -7  11   16.42    2.06
  -5  -7  12   20.07    2.06
  -5  -7  12   24.15    3.04
  -5  -7  13    4.98    1.79
  -5  -7  13    4.31    0.99
  -5  -7  14    1.89    1.40
  -5  -7  15   -0.54    1.25
  -5  -7  16    0.58    0.97
  -5  -7  16    0.50    0.81
  -5  -7  17   10.83    1.23
  -5  -6 -23    2.73    0.88
  -5  -6 -22   18.81    2.29
  -5  -6 -21    6.53    1.75
  -5  -6 -21    6.00    1.44
  -5  -6 -20   36.44    3.48
  -5  -6 -20   41.59    3.77
  -5  -6 -20   37.25    2.64
  -5  -6 -19   13.77    2.40
  -5  -6 -19   14.60    2.50
  -5  -6 -19   15.67    1.85
  -5  -6 -18   51.03    3.25
  -5  -6 -18   53.87    3.78
  -5  -6 -18   54.10    4.67
  -5  -6 -18   55.38    4.81
  -5  -6 -17    0.80    0.97
  -5  -6 -17    0.19    1.26
  -5  -6 -17    2.41    1.72
  -5  -6 -17    0.31    1.61
  -5  -6 -16   15.01    1.92
  -5  -6 -16   13.28    1.87
  -5  -6 -16   17.66    2.93
  -5  -6 -16   19.77    3.03
  -5  -6 -16   16.52    2.20
  -5  -6 -15   24.50    3.97
  -5  -6 -15   15.19    1.98
  -5  -6 -15   21.54    3.15
  -5  -6 -15   20.34    2.34
  -5  -6 -15   13.72    2.18
  -5  -6 -15   20.92    3.20
  -5  -6 -14   49.65    5.62
  -5  -6 -14   47.72    4.51
  -5  -6 -14   39.97    3.51
  -5  -6 -14   47.87    4.59
  -5  -6 -13    6.40    1.69
  -5  -6 -13    4.73    1.99
  -5  -6 -13    7.69    2.36
  -5  -6 -12  209.79    9.90
  -5  -6 -12  199.10   11.25
  -5  -6 -12  220.46   10.56
  -5  -6 -12  228.64   11.67
  -5  -6 -11    5.24    1.35
  -5  -6 -11    4.02    1.47
  -5  -6 -11    0.60    1.76
  -5  -6 -11    5.07    1.24
  -5  -6 -11    0.91    1.69
  -5  -6 -11    5.36    1.64
  -5  -6 -10    8.73    1.64
  -5  -6 -10   11.63    1.79
  -5  -6 -10    6.56    1.70
  -5  -6 -10    7.55    1.43
  -5  -6 -10    8.70    1.38
  -5  -6 -10    7.55    1.75
  -5  -6 -10    5.00    2.02
  -5  -6 -10    7.22    2.12
  -5  -6  -9    1.78    1.10
  -5  -6  -9    0.65    1.15
  -5  -6  -9    2.71    1.15
  -5  -6  -9    2.26    0.97
  -5  -6  -9    0.28    1.44
  -5  -6  -9    3.75    1.42
  -5  -6  -9    2.29    1.30
  -5  -6  -9    4.23    1.81
  -5  -6  -8   29.12    2.55
  -5  -6  -8   27.66    2.54
  -5  -6  -8   27.33    2.57
  -5  -6  -8   33.62    3.13
  -5  -6  -8   32.51    3.11
  -5  -6  -8   34.79    3.59
  -5  -6  -8   31.09    2.79
  -5  -6  -7    7.47    1.47
  -5  -6  -7    5.82    1.38
  -5  -6  -7    9.84    1.53
  -5  -6  -7    8.77    1.77
  -5  -6  -7    7.74    1.75
  -5  -6  -7   10.70    2.17
  -5  -6  -7    9.01    1.59
  -5  -6  -6    8.33    1.42
  -5  -6  -6   11.84    2.20
  -5  -6  -6    8.72    1.46
  -5  -6  -6   10.15    1.60
  -5  -6  -6    7.59    1.50
  -5  -6  -6   11.29    2.16
  -5  -6  -6   12.27    1.99
  -5  -6  -6   11.59    1.94
  -5  -6  -6    9.75    1.73
  -5  -6  -5   10.31    1.51
  -5  -6  -5   13.91    1.70
  -5  -6  -5   12.61    1.76
  -5  -6  -5   12.59    2.14
  -5  -6  -5   16.14    2.17
  -5  -6  -5   10.85    1.90
  -5  -6  -4   18.41    1.89
  -5  -6  -4   16.69    2.69
  -5  -6  -4   16.54    2.01
  -5  -6  -4   19.16    2.03
  -5  -6  -4   18.28    1.95
  -5  -6  -4   18.83    2.52
  -5  -6  -4   13.75    2.00
  -5  -6  -4   21.55    2.50
  -5  -6  -4   15.08    2.08
  -5  -6  -3    6.86    1.24
  -5  -6  -3    5.83    1.83
  -5  -6  -3    4.61    1.26
  -5  -6  -3    4.56    1.27
  -5  -6  -3    4.36    1.49
  -5  -6  -3    4.19    1.52
  -5  -6  -3    5.01    1.30
  -5  -6  -3    4.86    1.50
  -5  -6  -3    5.27    1.73
  -5  -6  -2  129.33    6.43
  -5  -6  -2  150.95    8.71
  -5  -6  -2  129.69    6.90
  -5  -6  -2  129.99    6.56
  -5  -6  -2  139.42    7.51
  -5  -6  -2  136.33    7.24
  -5  -6  -2  135.72    7.21
  -5  -6  -2  128.11    6.99
  -5  -6  -1   47.09    2.95
  -5  -6  -1   40.87    4.24
  -5  -6  -1   48.89    3.46
  -5  -6  -1   40.27    2.99
  -5  -6  -1   42.26    3.04
  -5  -6  -1   39.62    3.33
  -5  -6  -1   50.07    3.68
  -5  -6  -1   38.06    3.28
  -5  -6  -1   43.17    3.70
  -5  -6  -1   43.70    3.56
  -5  -6  -1   39.93    3.28
  -5  -6   0   22.47    1.97
  -5  -6   0   24.01    3.31
  -5  -6   0   27.46    2.29
  -5  -6   0   21.14    2.10
  -5  -6   0   27.39    2.59
  -5  -6   0   25.74    2.65
[truncated: 1,336,504 more chars]
