# Supplementary material for: London Dispersion versus Intramolecular Hydrogen Bond in Bis‐Pyridines: How Accurate Is DFT for Competing Noncovalent Interactions in the Condensed Phase?
Source: Chemistry. 2025 Oct 23;31(66):e02745. doi: 10.1002/chem.202502745 (PMC12648470; doi:10.1002/chem.202502745)
Supplement: Supplementary file 1 — Supporting Information [file CHEM-31-e02745-s002.zip › Crystal_structures/9b/c041120_1_1.fcf]

#
# h,k,l, Fc-squared, Fo-squared, sigma(Fo-squared), status flag
#
data_c041120_1_1
_shelx_title ' c041120_1_1_a.res in P-1'
_shelx_refln_list_code          4
_shelx_F_calc_maximum      212.61
_exptl_crystal_F_000      1064.00
_reflns_d_resolution_high  0.7827

loop_
 _space_group_symop_operation_xyz
 'x, y, z'
 '-x, -y, -z'

_cell_length_a    10.2531
_cell_length_b    10.3078
_cell_length_c    21.2778
_cell_angle_alpha  80.171
_cell_angle_beta   84.469
_cell_angle_gamma  81.649

_shelx_F_squared_multiplier     1.000

loop_
 _refln_index_h
 _refln_index_k
 _refln_index_l
 _refln_F_squared_calc
 _refln_F_squared_meas
 _refln_F_squared_sigma
 _refln_observed_status
   1   0   0         21.35         14.30         1.15 o
   2   0   0        519.02        592.90        11.45 o
   3   0   0        405.65        371.43         9.98 o
   4   0   0        934.62        855.26        17.35 o
   5   0   0        273.11        213.71         5.53 o
   6   0   0        534.99        502.05         9.89 o
   7   0   0         32.16         38.68         2.27 o
   8   0   0         22.08         25.83         2.72 o
   9   0   0        386.65        445.19        13.41 o
  10   0   0          0.72          0.31         1.63 o
  11   0   0        304.94        340.82        12.25 o
  12   0   0        117.02        125.86        16.08 o
 -12   1   0         97.88        107.56         7.55 o
 -11   1   0          5.16          4.65         1.89 o
 -10   1   0        311.91        309.86         8.34 o
  -9   1   0        340.29        341.27         7.31 o
  -8   1   0        415.59        428.68         8.70 o
  -7   1   0          2.85          3.66         1.28 o
  -6   1   0       1427.74       1390.59        22.44 o
  -5   1   0       2810.90       2870.60        52.56 o
  -4   1   0        633.64        704.04        14.38 o
  -3   1   0        892.95        905.60        12.53 o
  -2   1   0       8784.60       8652.61       132.04 o
  -1   1   0        403.33        392.73         6.81 o
   0   1   0       1663.43       1613.57        27.30 o
   1   1   0        323.60        268.52         9.81 o
   2   1   0       1990.03       2112.06        47.03 o
   3   1   0       3862.18       3601.09        98.13 o
   4   1   0        298.12        343.77         8.95 o
   5   1   0        318.74        372.25         8.16 o
   6   1   0        246.67        205.44         5.54 o
   7   1   0        252.58        256.94         5.84 o
   8   1   0       1112.04       1153.76        19.26 o
   9   1   0        680.34        788.43        14.46 o
  10   1   0        354.42        360.20         7.94 o
  11   1   0          4.37          3.57         2.01 o
  12   1   0          3.89          1.88         1.88 o
 -12   2   0         67.62         60.35         3.65 o
 -11   2   0        133.41        149.61         7.94 o
 -10   2   0        691.15        788.77        15.64 o
  -9   2   0         78.98         77.76         3.93 o
  -8   2   0        180.70        156.72         5.07 o
  -7   2   0        271.05        307.11         5.48 o
  -6   2   0        363.38        406.53         8.54 o
  -5   2   0        684.01        766.86        13.20 o
  -4   2   0       2585.00       2556.41        36.92 o
  -3   2   0       6226.43       6075.44        69.77 o
  -2   2   0       2434.61       2251.84        33.22 o
  -1   2   0        258.39        264.42         5.14 o
   0   2   0       2729.53       2352.47        36.59 o
   1   2   0       3098.32       2954.51        42.10 o
   2   2   0         52.60         51.51         2.79 o
   3   2   0        804.34        813.25        17.61 o
   4   2   0       1626.82       1611.20        33.34 o
   5   2   0       1140.89       1202.62        37.95 o
   6   2   0        352.67        417.63        10.86 o
   7   2   0        151.76        154.07         3.73 o
   8   2   0          0.53          4.45         1.44 o
   9   2   0       1071.31       1142.37        19.33 o
  10   2   0        765.49        808.96        16.45 o
  11   2   0          4.55          5.32         2.13 o
  12   2   0         48.47         58.45         4.11 o
 -12   3   0         65.45         60.42         5.85 o
 -11   3   0          0.19          2.28         2.22 o
 -10   3   0        210.72        252.98        10.76 o
  -9   3   0         37.89         36.44         3.25 o
  -8   3   0        199.09        214.22         5.56 o
  -7   3   0          9.28         11.49         1.55 o
  -6   3   0        128.87        115.39         3.50 o
  -5   3   0         11.13          4.30         1.66 o
  -4   3   0          0.62          3.04         1.75 o
  -3   3   0        261.15        232.68         6.17 o
  -2   3   0       5740.16       5603.29        70.96 o
  -1   3   0         71.47         69.55         2.39 o
   0   3   0       1932.84       1662.35        27.15 o
   1   3   0        392.05        346.08         7.18 o
   2   3   0       7827.23       7173.04       108.71 o
   3   3   0       4948.23       4767.44        73.77 o
   4   3   0        224.93        207.73         6.73 o
   5   3   0        163.95        171.21         7.18 o
   6   3   0         19.26          8.65         3.60 o
   7   3   0         68.61         72.89         2.81 o
   8   3   0       1904.64       1923.72        23.83 o
   9   3   0         20.44         26.13         2.18 o
  10   3   0          2.61          3.19         2.20 o
  11   3   0         69.44         64.73         6.37 o
  12   3   0         10.89          6.83         2.89 o
 -11   4   0         97.16         93.66         4.16 o
 -10   4   0         12.47          9.19         2.60 o
  -9   4   0         31.53         25.81         3.23 o
  -8   4   0         17.93         18.76         2.16 o
  -7   4   0        207.51        209.10         5.16 o
  -6   4   0         59.20         58.81         2.42 o
  -5   4   0          2.05          4.49         1.37 o
  -4   4   0         88.24         99.14         3.79 o
  -3   4   0       1170.71       1168.78        14.38 o
  -2   4   0       5894.15       6185.32        83.31 o
  -1   4   0       1367.98       1550.68        23.11 o
   0   4   0        865.08        809.85        12.96 o
   1   4   0       1712.33       1537.34        31.30 o
   2   4   0        368.73        398.42        13.28 o
   3   4   0       2377.24       2323.42        37.65 o
   4   4   0        156.84        158.13         4.45 o
   5   4   0        611.49        569.86        18.73 o
   6   4   0        141.72        143.10         4.41 o
   7   4   0       1041.43       1108.21        15.98 o
   8   4   0        127.46        119.90         3.98 o
   9   4   0        624.79        620.91        11.16 o
  10   4   0          4.13          6.57         2.76 o
  11   4   0          3.01          7.38         2.79 o
  12   4   0         66.07         76.17         7.17 o
 -11   5   0          7.91          6.79         1.27 o
 -10   5   0          4.28          4.90         2.06 o
  -9   5   0          0.26         -0.57         1.93 o
  -8   5   0         26.23         33.77         2.87 o
  -7   5   0        231.95        250.06         8.27 o
  -6   5   0         13.27         10.49         1.80 o
  -5   5   0        430.56        405.51         7.85 o
  -4   5   0        691.42        724.83        12.01 o
  -3   5   0        520.41        538.66         9.69 o
  -2   5   0       3287.92       3484.61        52.12 o
  -1   5   0       7843.68       7884.27       105.37 o
   0   5   0       1066.63       1168.70        20.01 o
   1   5   0        219.65        274.29         9.37 o
   2   5   0         40.96         53.05         2.37 o
   3   5   0        463.84        409.95        17.27 o
   4   5   0        324.94        276.02         7.78 o
   5   5   0       2575.71       2443.99        45.45 o
   6   5   0         99.53        140.01         3.82 o
   7   5   0        140.30        127.77         6.44 o
   8   5   0         38.53         44.08         2.57 o
   9   5   0        353.50        365.86         8.16 o
  10   5   0         55.39         55.66         3.83 o
  11   5   0        115.14        119.01         5.73 o
 -10   6   0         47.50         40.64         6.60 o
  -9   6   0         21.30         14.48         2.43 o
  -8   6   0        156.71        161.12         5.41 o
  -7   6   0         40.12         37.51         2.64 o
  -6   6   0        268.04        281.23         6.78 o
  -5   6   0       1368.68       1330.26        17.61 o
  -4   6   0        633.44        615.48        10.68 o
  -3   6   0         24.79         23.72         1.80 o
  -2   6   0        785.97        809.45        14.50 o
  -1   6   0       1647.96       1683.57        24.33 o
   0   6   0       2433.68       2498.13        42.82 o
   1   6   0        715.13        697.69        12.77 o
   2   6   0        271.89        246.96         6.68 o
   3   6   0       1581.10       1446.80        33.14 o
   4   6   0          1.78          2.14         1.30 o
   5   6   0        116.05        107.39         3.75 o
   6   6   0       1236.44       1272.66        19.36 o
   7   6   0        515.36        482.79        11.27 o
   8   6   0          5.16          8.92         1.99 o
   9   6   0         21.22         29.32         2.93 o
  10   6   0          2.41          1.55         2.23 o
  11   6   0          0.04         -3.10         3.94 o
  -9   7   0         10.14         12.40         2.50 o
  -8   7   0         39.74         40.67         3.08 o
  -7   7   0        232.23        220.30        11.92 o
  -6   7   0        122.80        104.18         3.47 o
  -5   7   0        188.91        184.72         5.39 o
  -4   7   0        442.60        448.63         8.48 o
  -3   7   0        188.56        205.74         5.19 o
  -2   7   0         69.48         79.73         3.04 o
  -1   7   0         14.78         15.51         1.64 o
   0   7   0        775.64        771.36        12.64 o
   1   7   0       1113.78       1090.74        18.82 o
   2   7   0        290.79        295.18         7.34 o
   3   7   0        453.31        444.38        10.21 o
   4   7   0        112.69        112.89         4.20 o
   5   7   0        199.42        193.62         5.42 o
   6   7   0        127.12        118.85         5.50 o
   7   7   0       1856.21       1833.97        33.31 o
   8   7   0         30.23         29.73         3.02 o
   9   7   0          0.94          2.97         2.22 o
  10   7   0          5.99          6.61         3.17 o
  -9   8   0          0.27          0.54         1.10 o
  -8   8   0          1.38          1.53         1.58 o
  -7   8   0         33.52         29.37         4.15 o
  -6   8   0         41.92         37.74         2.75 o
  -5   8   0        235.63        241.17         8.23 o
  -4   8   0         68.57         78.11         3.56 o
  -3   8   0          0.86          1.59         1.70 o
  -2   8   0        366.10        379.47         7.33 o
  -1   8   0        177.17        203.57         4.76 o
   0   8   0        378.77        371.81         7.51 o
   1   8   0        191.45        218.29         5.82 o
   2   8   0       1015.50        958.36        16.22 o
   3   8   0         11.53         10.42         1.96 o
   4   8   0          3.01         16.87         2.59 o
   5   8   0        144.25        151.63         6.35 o
   6   8   0        112.43         93.12         6.32 o
   7   8   0          3.02         12.58         2.91 o
   8   8   0        477.86        451.69        11.90 o
   9   8   0         33.51         31.91         3.63 o
  10   8   0          5.90          6.31         2.52 o
  -8   9   0          4.70          6.58         1.97 o
  -7   9   0          0.05          1.26         3.00 o
  -6   9   0         84.62         79.19         4.07 o
  -5   9   0         38.56         43.27         6.05 o
  -4   9   0         29.55         22.14         2.28 o
  -3   9   0        354.38        359.81         8.35 o
  -2   9   0          4.31          2.73         1.88 o
  -1   9   0        225.05        197.47         5.10 o
   0   9   0         21.23         12.96         1.80 o
   1   9   0          0.00          5.41         2.09 o
   2   9   0        118.64        126.82         5.81 o
   3   9   0        280.00        278.66         9.25 o
   4   9   0          1.31          3.09         1.66 o
   5   9   0        109.06        136.59         4.26 o
   6   9   0        142.41        191.26         8.42 o
   7   9   0        304.84        263.01        18.47 o
   8   9   0         78.96        102.49         7.31 o
   9   9   0          4.98          1.26         2.68 o
  -6  10   0         94.92         90.85         5.75 o
  -5  10   0         94.05         84.56         6.49 o
  -4  10   0         75.12         94.20         4.49 o
  -3  10   0        212.75        196.29        10.23 o
  -2  10   0          0.04          2.96         1.97 o
  -1  10   0        234.47        230.88         6.88 o
   0  10   0        328.02        346.54         9.02 o
   1  10   0          1.81          2.38         2.22 o
   2  10   0          4.36          6.62         1.78 o
   3  10   0        170.28        211.83         6.08 o
   4  10   0         79.65         74.99         3.41 o
   5  10   0        861.29        846.34        22.15 o
   6  10   0        147.24        158.27         6.61 o
   7  10   0          2.49          5.90         2.49 o
   8  10   0          0.46         -0.50         2.32 o
   9  10   0         22.48         14.10         2.28 o
  -5  11   0          0.91         -0.25         1.80 o
  -4  11   0         24.38         27.68         3.32 o
  -3  11   0         18.87          9.83         2.37 o
  -2  11   0        179.23        202.03         8.11 o
  -1  11   0         23.82         21.68         2.87 o
   0  11   0         22.63         25.14         2.41 o
   1  11   0          2.40          1.68         1.80 o
   2  11   0         32.86         25.39         2.39 o
   3  11   0         64.18         75.42         3.20 o
   4  11   0        384.58        435.41        15.03 o
   5  11   0         24.03         21.91         2.61 o
   6  11   0         24.77         24.74         5.53 o
   7  11   0         62.27         59.23         4.48 o
   8  11   0          6.22          1.14         2.14 o
  -3  12   0          0.36         -0.21         1.76 o
  -2  12   0          0.28         -2.85         2.85 o
  -1  12   0         27.66         22.30         2.62 o
   0  12   0          4.45          3.35         1.55 o
   1  12   0         33.90         34.59         2.96 o
   2  12   0          7.41          9.73         1.97 o
   3  12   0         22.56         24.70         2.26 o
   4  12   0          1.67          4.18         3.44 o
   5  12   0        118.00        136.11         6.29 o
   6  12   0         58.19         45.56         4.36 o
  -6 -12   1          7.17          2.18         1.80 o
  -5 -12   1          5.41          9.05         3.71 o
  -4 -12   1         56.83         77.09         7.00 o
  -3 -12   1         28.50         40.95         5.78 o
  -2 -12   1        133.15        128.99        20.02 o
  -1 -12   1         78.49         77.38        12.86 o
   0 -12   1         16.98         14.96         2.01 o
   1 -12   1         37.16         46.11         5.07 o
   2 -12   1          0.47          2.31         2.18 o
   3 -12   1         80.21         43.34         3.77 o
  -8 -11   1         11.68          9.25         1.48 o
  -7 -11   1         20.28         18.42         2.77 o
  -6 -11   1         31.99         33.31         3.88 o
  -5 -11   1          0.52          3.20         2.49 o
  -4 -11   1          0.09          2.44         1.76 o
  -3 -11   1        243.68        252.26        10.72 o
  -2 -11   1          6.61         12.54         2.04 o
  -1 -11   1          0.46         -1.67         1.67 o
   0 -11   1         45.36         35.62         4.25 o
   1 -11   1         72.77         58.80         3.82 o
   2 -11   1         21.98         21.61         2.25 o
   3 -11   1          0.02          2.43         1.37 o
   4 -11   1          1.32          1.71         1.64 o
   5 -11   1         69.41         41.08         3.98 o
  -9 -10   1         24.90         17.64         2.21 o
  -8 -10   1          3.16          2.10         2.35 o
  -7 -10   1          7.03         10.55         2.53 o
  -6 -10   1          0.57          4.45         2.39 o
  -5 -10   1          3.54          7.44         1.91 o
  -4 -10   1         22.28         30.99         2.32 o
  -3 -10   1          7.24         13.23         2.00 o
  -2 -10   1         76.08        101.69         5.08 o
  -1 -10   1        178.52        194.05         7.89 o
   0 -10   1        220.19        207.52         5.69 o
   1 -10   1         56.20         50.51         3.35 o
   2 -10   1          8.07          9.80         2.04 o
   3 -10   1         17.29         16.89         2.00 o
   4 -10   1         18.53         20.41         2.27 o
   5 -10   1        258.94        226.60        17.05 o
   6 -10   1        159.55        153.19        10.40 o
  -9  -9   1         77.72         81.74         6.14 o
  -8  -9   1         17.39         10.98         3.52 o
  -7  -9   1          6.28          2.93         2.12 o
  -6  -9   1        406.82        408.68        16.41 o
  -5  -9   1        237.40        240.34         6.19 o
  -4  -9   1          8.49          8.46         1.84 o
  -3  -9   1       2000.52       2214.04        32.67 o
  -2  -9   1        220.82        227.49         9.66 o
  -1  -9   1        337.21        352.26         8.18 o
   0  -9   1        164.61        141.36         5.27 o
   1  -9   1         22.74         20.99         2.01 o
   2  -9   1         18.21         25.20         2.57 o
   3  -9   1         58.46         53.90         3.27 o
   4  -9   1          1.82          0.87         1.86 o
   5  -9   1         45.63         36.02         3.02 o
   6  -9   1        128.23        101.99         5.41 o
   7  -9   1          6.88          8.73         2.26 o
   8  -9   1          0.26         -0.84         1.55 o
 -10  -8   1          1.26          1.93         3.40 o
  -9  -8   1         23.00         23.95         4.18 o
  -8  -8   1          1.56         11.24         2.54 o
  -7  -8   1         37.80         49.73         9.05 o
  -6  -8   1       1264.76       1248.08        28.83 o
  -5  -8   1        153.61        167.58         4.64 o
  -4  -8   1        468.75        464.87         9.25 o
  -3  -8   1        416.56        390.03         8.69 o
  -2  -8   1        244.79        220.22         6.95 o
  -1  -8   1        270.01        274.86         6.50 o
   0  -8   1         65.78         78.08         3.35 o
   1  -8   1          0.08          2.01         1.63 o
   2  -8   1        352.59        334.61         6.20 o
   3  -8   1        242.56        223.79         5.18 o
   4  -8   1          3.90          8.35         1.63 o
   5  -8   1        199.04        196.09         6.59 o
   6  -8   1         15.41         13.21         2.33 o
   7  -8   1          3.14         -1.01         1.89 o
   8  -8   1         52.61         47.60         2.89 o
   9  -8   1         46.93         27.12         3.35 o
 -10  -7   1         32.81         38.39         4.46 o
  -9  -7   1          0.24          3.26         3.12 o
  -8  -7   1        132.82        118.14         6.97 o
  -7  -7   1         32.84         35.50         3.15 o
  -6  -7   1        746.76        723.24        16.42 o
  -5  -7   1        107.94        102.24         3.79 o
  -4  -7   1        234.09        253.32         7.34 o
  -3  -7   1         21.09         21.19         2.89 o
  -2  -7   1         31.73         38.01         4.27 o
  -1  -7   1        433.94        443.77         9.06 o
   0  -7   1        156.55        194.23         4.99 o
   1  -7   1          4.80         10.59         1.78 o
   2  -7   1         87.54        121.57         3.40 o
   3  -7   1        911.03        956.50        14.49 o
   4  -7   1        333.79        363.60         7.69 o
   5  -7   1         14.40         13.64         1.75 o
   6  -7   1        165.60        176.64         6.60 o
   7  -7   1         43.79         42.63         3.21 o
   8  -7   1          4.15          7.14         3.07 o
   9  -7   1         21.83         19.09         2.90 o
 -11  -6   1          0.24         -1.01         3.52 o
 -10  -6   1          1.84          4.18         2.64 o
  -9  -6   1         35.63         28.88         2.94 o
  -8  -6   1          0.19          3.01         1.88 o
  -7  -6   1        160.91        206.19        11.56 o
  -6  -6   1        189.41        205.76         4.95 o
  -5  -6   1         38.55         46.64         2.22 o
  -4  -6   1         73.69         59.37         2.87 o
  -3  -6   1       1041.13       1067.94        21.00 o
  -2  -6   1        533.19        533.46        12.19 o
  -1  -6   1         18.40         10.46         2.77 o
   0  -6   1        169.04        189.20         5.20 o
   1  -6   1        688.94        731.73        14.88 o
   2  -6   1       1639.07       1813.58        23.68 o
   3  -6   1        481.28        520.10         7.66 o
   4  -6   1          4.32          6.94         1.59 o
   5  -6   1        224.34        244.03         6.31 o
   6  -6   1       1145.44       1201.84        17.80 o
   7  -6   1        320.60        287.52         7.78 o
   8  -6   1        299.10        308.16        13.69 o
   9  -6   1         33.43         29.64         3.96 o
  10  -6   1          0.40          2.69         1.88 o
 -12  -5   1         41.63         29.97         4.32 o
 -11  -5   1         18.45         23.82         5.37 o
 -10  -5   1          0.04          2.51         2.52 o
  -9  -5   1         99.91        103.76         6.32 o
  -8  -5   1        264.23        242.35         6.88 o
  -7  -5   1         68.54         54.39         3.02 o
  -6  -5   1         13.35          6.09         1.49 o
  -5  -5   1        289.77        313.11         7.06 o
  -4  -5   1        165.62        181.06         5.46 o
  -3  -5   1        860.73        992.14        24.48 o
  -2  -5   1         18.73          8.57         1.68 o
  -1  -5   1        761.61        704.65        16.07 o
   0  -5   1        113.37        111.21         3.97 o
   1  -5   1        409.22        371.60         7.00 o
   2  -5   1        164.58        190.75         4.60 o
   3  -5   1        919.95        894.06        12.71 o
   4  -5   1        436.30        417.61         9.02 o
   5  -5   1         67.56         68.26         3.20 o
   6  -5   1        149.88        146.03         4.59 o
   7  -5   1        388.73        392.87         8.21 o
   8  -5   1          9.49         10.18         2.17 o
   9  -5   1         38.31         42.70         5.42 o
  10  -5   1         21.15         26.41         2.87 o
  11  -5   1          4.58          5.42         1.22 o
 -12  -4   1          2.47          3.15         3.02 o
 -11  -4   1        277.00        258.17        22.88 o
 -10  -4   1          9.46         13.52         2.72 o
  -9  -4   1          1.60          5.28         1.77 o
  -8  -4   1        414.41        412.68         7.81 o
  -7  -4   1        813.46        853.38        13.81 o
  -6  -4   1        554.27        551.11        12.47 o
  -5  -4   1        536.84        582.14        14.70 o
  -4  -4   1       2173.81       2297.21        35.25 o
  -3  -4   1         41.64         38.03         2.71 o
  -2  -4   1       3979.48       3650.25        57.36 o
  -1  -4   1        620.73        547.82        16.81 o
   0  -4   1        910.99        872.08        16.50 o
   1  -4   1        243.01        240.62         4.65 o
   2  -4   1       2186.27       2297.15        36.47 o
   3  -4   1        831.83        802.43        12.09 o
   4  -4   1        888.42        897.73        12.88 o
   5  -4   1         95.94         97.26         3.56 o
   6  -4   1          5.18          4.21         1.42 o
   7  -4   1        294.44        284.67         6.29 o
   8  -4   1        102.65        122.85         4.76 o
   9  -4   1         52.08         51.36         3.62 o
  10  -4   1          6.22         11.23         3.33 o
  11  -4   1         34.50         24.65         2.09 o
 -12  -3   1        118.03        110.05         6.25 o
 -11  -3   1        151.24        162.58         8.17 o
 -10  -3   1          0.18          5.54         2.22 o
  -9  -3   1        560.37        568.73        14.34 o
  -8  -3   1       1675.44       1705.71        22.60 o
  -7  -3   1         20.37         22.45         1.83 o
  -6  -3   1        243.59        245.38        10.98 o
  -5  -3   1       2823.81       2907.77        59.60 o
  -4  -3   1        288.98        249.37         7.01 o
  -3  -3   1        185.88        143.76         3.38 o
  -2  -3   1          4.30          3.00         1.27 o
  -1  -3   1       1018.07        905.75        22.27 o
   0  -3   1       3857.94       3684.72        57.53 o
   1  -3   1       1219.65       1202.89        20.81 o
   2  -3   1         47.63         36.93         1.85 o
   3  -3   1        700.82        758.70        11.43 o
   4  -3   1       1115.26       1299.79        20.70 o
   5  -3   1        374.25        397.46         8.48 o
   6  -3   1        179.60        172.13         4.67 o
   7  -3   1          0.76          1.47         1.53 o
   8  -3   1        496.09        492.15        11.36 o
   9  -3   1         37.08         31.29         2.72 o
  10  -3   1         76.24         70.68         4.26 o
  11  -3   1          1.83          2.43         1.65 o
  12  -3   1        146.70        126.30         7.04 o
 -12  -2   1          2.59          1.96         2.00 o
 -11  -2   1         51.36         50.49         3.42 o
 -10  -2   1        375.24        432.97        11.79 o
  -9  -2   1        297.47        305.74         6.86 o
  -8  -2   1        187.19        213.55         4.89 o
  -7  -2   1         30.46         26.74         1.94 o
  -6  -2   1          2.33          5.84         1.69 o
  -5  -2   1        392.25        372.23        13.07 o
  -4  -2   1          0.40          3.57         1.84 o
  -3  -2   1       3398.27       3432.56        66.25 o
  -2  -2   1       8977.37       8730.39       163.03 o
  -1  -2   1      19250.92      17730.67       247.94 o
   0  -2   1       4769.31       4394.43        67.50 o
   1  -2   1      45202.29      41497.92       543.02 o
   2  -2   1       1824.40       1661.57        23.45 o
   3  -2   1        141.48        133.81         3.21 o
   4  -2   1        318.15        362.18         6.61 o
   5  -2   1          0.10          2.31         1.51 o
   6  -2   1        342.26        337.55         7.96 o
   7  -2   1         39.58         48.44         2.09 o
   8  -2   1        349.88        345.87         6.65 o
   9  -2   1         61.09         64.10         3.20 o
  10  -2   1         12.32         19.02         4.63 o
  11  -2   1         46.42         60.51         7.57 o
  12  -2   1          4.35          3.35         2.31 o
 -12  -1   1         94.22         89.01        13.31 o
 -11  -1   1         13.39         12.92         2.34 o
 -10  -1   1        130.22        155.12         5.40 o
  -9  -1   1        939.08       1021.66        15.42 o
  -8  -1   1        808.78        864.74        14.84 o
  -7  -1   1         26.81         36.12         2.60 o
  -6  -1   1         25.76         41.74         2.34 o
  -5  -1   1       3532.26       3473.62        47.85 o
  -4  -1   1        200.91        212.42         7.54 o
  -3  -1   1       2147.65       2018.39        55.22 o
  -2  -1   1       4679.42       4468.97        84.56 o
  -1  -1   1        583.83        497.80         9.47 o
   0  -1   1        186.88        180.56         6.12 o
   1  -1   1        297.62        288.81         5.96 o
   2  -1   1      23267.45      22997.08       322.59 o
   3  -1   1        392.42        414.43         7.09 o
   4  -1   1       2278.40       2480.99        38.04 o
   5  -1   1       3838.48       4019.38        71.92 o
   6  -1   1        108.21        114.49         4.06 o
   7  -1   1       1636.44       1714.17        22.92 o
   8  -1   1        435.36        461.90         7.85 o
   9  -1   1         24.10         27.95         2.08 o
  10  -1   1        391.95        422.86        12.29 o
  11  -1   1         30.74         31.26         3.53 o
  12  -1   1          6.90          7.38         3.06 o
 -12   0   1         68.15         82.37         6.62 o
 -11   0   1          9.58          9.16         2.76 o
 -10   0   1        194.28        216.50         6.20 o
  -9   0   1          0.00          6.83         1.97 o
  -8   0   1         99.83         88.71         3.84 o
  -7   0   1         77.79         74.81         2.85 o
  -6   0   1         55.83         69.84         2.98 o
  -5   0   1         33.18         33.10         2.13 o
  -4   0   1        170.56        135.68         4.66 o
  -3   0   1        191.64        182.40         4.77 o
  -2   0   1        643.88        704.92        23.46 o
  -1   0   1        640.99        619.13        21.83 o
   0   0   1          0.40          5.46         1.18 o
   1   0   1         24.91         32.74         1.35 o
   2   0   1         38.52         33.75         2.05 o
   3   0   1       1047.40       1055.58        18.56 o
   4   0   1          9.39         13.54         2.52 o
   5   0   1       2146.05       2393.31        44.50 o
   6   0   1        608.02        744.26        14.30 o
   7   0   1        459.21        412.99         8.03 o
   8   0   1       1009.78       1033.30        18.09 o
   9   0   1         80.52         68.81         4.35 o
  10   0   1        359.73        362.13         7.87 o
  11   0   1        267.13        270.57        24.07 o
  12   0   1          1.92          1.83         1.91 o
 -12   1   1          2.33          2.68         2.56 o
 -11   1   1         38.90         50.06         3.60 o
 -10   1   1          4.59          3.73         1.93 o
  -9   1   1        452.09        462.29         8.47 o
  -8   1   1        255.31        259.28         6.36 o
  -7   1   1        976.80       1077.27        13.49 o
  -6   1   1       1074.41       1141.51        18.35 o
  -5   1   1        496.22        624.71        11.71 o
  -4   1   1       1021.38        913.94        17.35 o
  -3   1   1       1645.18       1644.59        34.13 o
  -2   1   1       5274.27       5311.49        99.86 o
  -1   1   1       1192.97       1127.97        15.80 o
   0   1   1       1189.27        984.57        20.37 o
   1   1   1        458.87        452.98        11.36 o
   2   1   1       9220.75       9149.59       197.19 o
   3   1   1        104.76         92.65         7.71 o
   4   1   1        243.54        276.20         7.95 o
   5   1   1       5421.40       5168.17        87.83 o
   6   1   1          0.06          3.90         1.25 o
   7   1   1        285.83        302.35         6.20 o
   8   1   1       1020.07       1009.05        18.64 o
   9   1   1          6.44         14.91         2.87 o
  10   1   1        129.06        153.26         5.09 o
  11   1   1        167.01        157.94         5.98 o
  12   1   1         62.33         58.05         4.20 o
 -12   2   1          1.37         -1.61         1.61 o
 -11   2   1         41.59         53.74         3.52 o
 -10   2   1        599.43        656.01        13.80 o
  -9   2   1        311.23        342.42         8.10 o
  -8   2   1          2.04          1.50         1.42 o
  -7   2   1        448.46        448.86         7.02 o
  -6   2   1        722.10        753.79        14.95 o
  -5   2   1       1315.06       1356.98        18.45 o
  -4   2   1       1157.94       1244.97        17.79 o
  -3   2   1          0.75         10.84         1.38 o
  -2   2   1         22.93         18.03         1.77 o
  -1   2   1      21179.80      19675.75       219.72 o
   0   2   1        114.70         99.92         2.78 o
   1   2   1       2015.89       1804.96        28.55 o
   2   2   1      36136.45      34885.48       527.29 o
   3   2   1        236.98        295.93        10.73 o
   4   2   1      12415.81      12350.72       237.91 o
   5   2   1       4010.48       3988.15       156.18 o
   6   2   1         15.16         27.32         2.97 o
   7   2   1         66.95         49.85         2.44 o
   8   2   1        217.81        230.75         4.88 o
   9   2   1         42.81         48.58         3.25 o
  10   2   1       1098.11       1189.36        22.19 o
  11   2   1        198.70        209.86         8.50 o
  12   2   1          7.65          6.41         3.27 o
 -12   3   1         61.08         44.28         2.63 o
 -11   3   1          0.73          3.80         2.77 o
 -10   3   1         14.23         20.01         2.85 o
  -9   3   1          0.52          3.19         1.86 o
  -8   3   1          1.12          0.38         1.51 o
  -7   3   1         15.94         22.31         1.82 o
  -6   3   1         91.25         79.24         2.91 o
  -5   3   1       2683.93       2739.38        36.18 o
  -4   3   1        102.23        128.39         3.67 o
  -3   3   1         77.72         97.83         3.40 o
  -2   3   1        827.11        814.57        10.13 o
  -1   3   1       8870.77       8553.82       107.06 o
   0   3   1        124.92         92.15         2.80 o
   1   3   1       2783.70       2733.08        43.06 o
   2   3   1         46.52         27.51         1.70 o
   3   3   1        679.07        492.01        12.68 o
   4   3   1         17.69         15.58         2.66 o
   5   3   1        545.04        633.06        17.57 o
   6   3   1          9.45         17.49         4.26 o
   7   3   1        225.17        235.84         5.73 o
   8   3   1        361.67        398.61         7.45 o
   9   3   1        573.81        597.55         9.74 o
  10   3   1        353.84        388.19         9.58 o
  11   3   1         36.45         44.12         4.29 o
  12   3   1          0.09          0.34         2.56 o
 -11   4   1          0.71         -0.23         1.27 o
 -10   4   1         37.21         34.19         3.61 o
  -9   4   1         54.81         79.46         5.21 o
  -8   4   1        218.88        209.72         5.28 o
  -7   4   1         31.72         42.96         2.53 o
  -6   4   1        547.76        539.81         8.65 o
  -5   4   1         85.15        103.73         3.89 o
  -4   4   1       3909.77       3993.14        48.29 o
  -3   4   1        544.28        546.78         8.26 o
  -2   4   1          0.96          2.66         1.29 o
  -1   4   1        277.97        250.56         5.96 o
   0   4   1        213.33        203.73         4.19 o
   1   4   1       4787.12       4613.96        79.82 o
   2   4   1       1641.22       1552.49        31.37 o
   3   4   1        152.33        149.71         5.53 o
   4   4   1         79.00         77.28         3.36 o
   5   4   1          5.53          5.89         1.63 o
   6   4   1       2075.36       2185.66        36.86 o
   7   4   1        272.92        292.74         6.06 o
   8   4   1        333.25        321.32         7.26 o
   9   4   1        166.05        166.40         4.59 o
  10   4   1          5.25          7.92         2.73 o
  11   4   1         56.68         62.34         4.11 o
  12   4   1          1.77          1.26         2.56 o
 -11   5   1         87.13         79.79         7.79 o
 -10   5   1          8.22          8.79         2.53 o
  -9   5   1          1.67         -0.86         2.03 o
  -8   5   1        153.59        149.54         6.03 o
  -7   5   1        415.28        448.59         9.78 o
  -6   5   1        464.47        508.65         8.63 o
  -5   5   1         66.86         86.43         3.07 o
  -4   5   1        494.89        512.19         9.32 o
  -3   5   1       1149.38       1122.07        16.49 o
  -2   5   1        861.89        839.68        13.20 o
  -1   5   1       2549.60       2685.60        34.43 o
   0   5   1       3375.15       3469.42        45.72 o
   1   5   1        104.91         90.79         3.34 o
   2   5   1         87.95         89.22         3.59 o
   3   5   1       2318.77       2405.58        51.25 o
   4   5   1        604.05        527.11        11.06 o
   5   5   1         47.29         38.79         3.93 o
   6   5   1       1094.50       1065.07        15.69 o
   7   5   1          7.46         17.41         2.01 o
   8   5   1        528.33        569.34        12.29 o
   9   5   1         23.45         25.71         2.29 o
  10   5   1         65.63         60.87         3.94 o
  11   5   1          0.97          3.12         2.32 o
 -10   6   1          4.50          1.06         1.91 o
  -9   6   1          4.53          8.57         1.77 o
  -8   6   1        587.99        552.37        19.52 o
  -7   6   1         29.18         26.56         2.49 o
  -6   6   1        535.23        574.93        10.98 o
  -5   6   1          4.98          3.95         1.46 o
  -4   6   1        494.29        512.56         8.86 o
  -3   6   1          0.39          2.18         1.61 o
  -2   6   1       2852.88       2896.15        37.30 o
  -1   6   1        847.98        847.58        14.51 o
   0   6   1         83.93         69.26         3.92 o
   1   6   1          0.79          1.87         1.71 o
   2   6   1        140.46        157.65         6.21 o
   3   6   1         20.52         19.79         2.82 o
   4   6   1        139.82        151.14         5.09 o
   5   6   1        177.36        183.71         4.92 o
   6   6   1       1314.69       1320.59        18.03 o
   7   6   1         50.60         42.13         2.99 o
   8   6   1        132.44        141.34         4.63 o
   9   6   1         18.64         12.46         2.23 o
  10   6   1         24.12         27.99         3.01 o
  11   6   1         10.14          2.60         3.56 o
  -9   7   1          2.07          8.37         2.44 o
  -8   7   1          2.19          3.03         1.95 o
  -7   7   1        164.21        183.17         6.06 o
  -6   7   1        105.17        108.05         3.59 o
  -5   7   1         24.92         33.01         2.28 o
  -4   7   1        460.67        469.45         8.63 o
  -3   7   1          2.00          1.74         1.69 o
  -2   7   1         60.87         61.86         2.65 o
  -1   7   1        388.67        427.85         7.15 o
   0   7   1         68.99         83.92         3.56 o
   1   7   1       2827.95       2872.13        37.85 o
   2   7   1        504.91        576.00        11.42 o
   3   7   1         29.71         34.56         2.56 o
   4   7   1        116.93        110.06         4.01 o
   5   7   1        490.99        541.45        16.62 o
   6   7   1          4.97          9.61         1.93 o
   7   7   1        274.11        257.31         6.88 o
   8   7   1        117.21        100.26         3.73 o
   9   7   1        106.30        110.29         6.60 o
  10   7   1         52.99         43.23         4.73 o
  -9   8   1         25.90         12.24         1.67 o
  -8   8   1         52.27         52.65         3.47 o
  -7   8   1          8.53          8.08         3.08 o
  -6   8   1          4.71          4.83         1.81 o
  -5   8   1         18.52         16.32         2.39 o
  -4   8   1        501.18        511.99         9.09 o
  -3   8   1         61.30         64.69         3.04 o
  -2   8   1        135.50        127.34         4.38 o
  -1   8   1       1136.91       1166.29        16.07 o
   0   8   1         36.18         35.84         1.95 o
   1   8   1        147.62        150.18         4.43 o
   2   8   1         76.23         78.66         4.51 o
   3   8   1         29.73         30.19         2.38 o
   4   8   1       1353.49       1410.91        21.91 o
   5   8   1       1606.89       1668.72        28.97 o
   6   8   1        211.75        203.67         6.75 o
   7   8   1         58.02         58.86         4.71 o
   8   8   1        488.18        543.03        16.87 o
   9   8   1          6.24          3.31         2.60 o
  10   8   1         33.15         42.59         4.29 o
  -8   9   1          7.68          6.45         1.66 o
  -7   9   1          1.57          0.61         1.64 o
  -6   9   1         30.29         17.21         2.72 o
  -5   9   1         23.44         22.17         2.39 o
  -4   9   1         24.20         14.37         2.28 o
  -3   9   1        117.36        119.20         4.38 o
  -2   9   1         85.51         96.15         3.67 o
  -1   9   1          0.03          1.61         1.48 o
   0   9   1        305.06        276.05         6.27 o
   1   9   1        349.20        360.91         7.73 o
   2   9   1        739.51        826.31        14.02 o
   3   9   1         76.67         76.77         3.84 o
   4   9   1         50.58         41.34         2.97 o
   5   9   1         13.20         28.05         2.34 o
   6   9   1         29.55         35.54         5.19 o
   7   9   1          8.60          9.53         2.99 o
   8   9   1          0.01          1.56         2.42 o
   9   9   1        100.47         91.83         6.29 o
  -6  10   1         84.10         68.74         4.68 o
  -5  10   1         90.95         71.03         3.33 o
  -4  10   1          0.26          1.71         1.74 o
  -3  10   1        116.19        125.51         8.86 o
  -2  10   1          0.21          1.32         2.31 o
  -1  10   1        167.73        170.81         6.14 o
   0  10   1         28.90         38.27         2.35 o
   1  10   1          0.89          3.28         2.44 o
   2  10   1         71.57         77.60         3.54 o
   3  10   1          1.83          1.89         1.81 o
   4  10   1         24.43         21.69         2.41 o
   5  10   1         67.66         78.93         4.11 o
   6  10   1         47.04         48.74         3.75 o
   7  10   1          5.98          7.57         2.62 o
   8  10   1          0.79          3.86         2.53 o
   9  10   1          1.95         -0.64         1.72 o
  -5  11   1          0.49          0.43         1.43 o
  -4  11   1         22.50         21.86         2.92 o
  -3  11   1        143.93        149.13         6.46 o
  -2  11   1        165.32        175.54         6.46 o
  -1  11   1         10.02         10.35         2.14 o
   0  11   1         11.20         19.79         2.62 o
   1  11   1         15.11         13.83         2.16 o
   2  11   1        155.63        144.00         5.35 o
   3  11   1         20.99         17.29         2.08 o
   4  11   1         23.15         22.35         1.98 o
   5  11   1          3.39          2.68         1.41 o
   6  11   1          4.79          6.47         2.56 o
   7  11   1         12.38         18.57         5.05 o
   8  11   1          0.58          1.46         1.37 o
  -3  12   1         11.56          6.50         2.35 o
  -2  12   1          0.24          0.67         1.45 o
  -1  12   1          0.89          1.21         1.40 o
   0  12   1        178.10        186.31         8.07 o
   1  12   1          0.00          1.24         2.13 o
   2  12   1         76.09         74.52         6.02 o
   3  12   1         20.65         17.04         3.10 o
   4  12   1         89.65         82.45         7.34 o
   6  12   1         24.13         29.22         3.65 o
  -5 -12   2         16.60         25.03         3.86 o
  -4 -12   2         49.91         40.79        25.15 o
  -3 -12   2         32.74         28.79         7.55 o
  -2 -12   2         35.96         38.39         8.37 o
  -1 -12   2          5.78          2.15         1.11 o
   0 -12   2          9.23          9.37         2.14 o
   1 -12   2          1.29          0.79         1.32 o
   2 -12   2          0.88          2.15         1.26 o
  -7 -11   2          0.87          0.55         1.74 o
  -6 -11   2         17.96         13.05         2.80 o
  -5 -11   2         59.78         66.15         8.17 o
  -4 -11   2         37.44         43.78         5.42 o
  -3 -11   2         41.78         40.63         3.42 o
  -2 -11   2         86.46         89.37         4.54 o
  -1 -11   2          6.07         11.30         2.19 o
   0 -11   2          0.72          3.57         1.95 o
   1 -11   2          6.13          9.22         1.89 o
   2 -11   2          2.92          6.98         1.63 o
   3 -11   2         50.45         66.77         3.56 o
   4 -11   2         15.10         14.57         2.49 o
   5 -11   2          7.97          3.65         1.68 o
  -9 -10   2          6.97          5.24         2.18 o
  -8 -10   2          5.75          4.17         2.27 o
  -7 -10   2         22.61         33.08         4.10 o
  -6 -10   2        198.23        193.40        15.08 o
  -5 -10   2         45.42         39.82         3.12 o
  -4 -10   2          0.50          1.44         1.54 o
  -3 -10   2        294.86        311.60         7.30 o
  -2 -10   2          0.29         -0.84         2.03 o
  -1 -10   2          3.71          6.39         2.40 o
   0 -10   2          1.95          1.91         1.83 o
   1 -10   2         46.64         59.19         3.55 o
   2 -10   2         23.58         27.98         2.76 o
   3 -10   2         81.95         81.77         3.84 o
   4 -10   2          3.91          5.01         1.62 o
   5 -10   2        156.94        123.65        11.43 o
   6 -10   2         74.45         69.76         7.67 o
  -9  -9   2          4.81          2.66         2.30 o
  -8  -9   2         21.89         15.27         4.07 o
  -7  -9   2         66.51         55.66         4.35 o
  -6  -9   2        224.31        267.92         7.84 o
  -5  -9   2        222.23        214.41        11.83 o
  -4  -9   2         60.72         77.25         3.43 o
  -3  -9   2         16.99         29.82         2.41 o
  -2  -9   2       1372.74       1490.02        27.16 o
  -1  -9   2        935.60        958.49        16.76 o
   0  -9   2          1.50          4.11         2.00 o
   1  -9   2         82.58         73.89         3.22 o
   2  -9   2        312.62        328.02         7.81 o
   3  -9   2          4.77          6.93         2.04 o
   4  -9   2          5.66          5.18         1.90 o
   5  -9   2        113.71        116.01         5.51 o
   6  -9   2          3.29          1.34         1.98 o
   7  -9   2         32.61         25.99         2.47 o
 -10  -8   2          0.87         -0.42         2.85 o
  -9  -8   2          0.01          2.69         2.86 o
  -8  -8   2          1.10         -0.65         2.49 o
  -7  -8   2        502.47        520.85        12.92 o
  -6  -8   2        229.94        255.42         8.64 o
  -5  -8   2        234.80        262.04         6.44 o
  -4  -8   2        994.74       1021.13        15.37 o
  -3  -8   2         67.43         71.48         3.23 o
  -2  -8   2          0.00          7.75         2.09 o
  -1  -8   2        102.45        110.94         4.22 o
   0  -8   2         32.87         50.13         2.76 o
   1  -8   2        143.37        118.61         3.88 o
   2  -8   2        218.88        232.11         5.06 o
   3  -8   2         12.04         19.52         2.14 o
   4  -8   2        260.84        278.53         6.18 o
   5  -8   2         68.30         50.29         2.92 o
   6  -8   2        950.88        908.54        56.63 o
   7  -8   2         54.80         56.06         4.11 o
   8  -8   2          0.01         -0.47         2.10 o
   9  -8   2          4.41          3.73         1.72 o
 -10  -7   2         38.62         43.60         4.49 o
  -9  -7   2        199.87        196.95        15.72 o
  -8  -7   2        165.68        146.33         6.06 o
  -7  -7   2          2.21         -0.44         2.24 o
  -6  -7   2          5.32          6.32         2.02 o
  -5  -7   2         56.27         66.01         2.76 o
  -4  -7   2         16.00         19.03         1.73 o
  -3  -7   2          4.42          5.35         1.77 o
  -2  -7   2        599.87        693.28        17.33 o
  -1  -7   2        129.22        132.36         5.10 o
   0  -7   2        347.09        314.32         7.32 o
   1  -7   2          1.60          2.10         1.30 o
   2  -7   2        146.23        159.23         3.80 o
   3  -7   2         11.80          7.64         1.58 o
   4  -7   2       1230.57       1368.59        19.43 o
   5  -7   2        786.98        732.38        17.50 o
   6  -7   2         36.01         46.63         3.07 o
   7  -7   2        185.72        166.42         7.80 o
   8  -7   2        177.71        165.80         6.93 o
   9  -7   2          0.93          2.93         2.04 o
 -11  -6   2          0.09          0.50         3.23 o
 -10  -6   2         64.56         60.29         5.83 o
  -9  -6   2          0.02          1.65         1.77 o
  -8  -6   2        289.14        271.33         6.52 o
  -7  -6   2       1015.36       1083.29        16.14 o
  -6  -6   2        161.37        177.39         4.33 o
  -5  -6   2        288.31        283.95         5.37 o
  -4  -6   2          0.70          0.67         1.30 o
  -3  -6   2        545.57        501.20        12.76 o
  -2  -6   2        640.64        632.78        14.38 o
  -1  -6   2         74.46         92.77         5.60 o
   0  -6   2         38.67         38.61         2.71 o
   1  -6   2        621.34        652.85        11.71 o
   2  -6   2         22.65         25.33         1.75 o
   3  -6   2          0.03          4.55         1.30 o
   4  -6   2       1251.32       1340.25        16.83 o
   5  -6   2         34.79         28.19         2.09 o
   6  -6   2        494.27        502.31         8.93 o
   7  -6   2        212.43        176.35         7.17 o
   8  -6   2        396.77        416.00        11.81 o
   9  -6   2         29.79         34.00         3.33 o
  10  -6   2          9.10          5.83         2.91 o
 -12  -5   2          2.86          3.23         2.47 o
 -11  -5   2         31.01         29.46         2.90 o
 -10  -5   2         30.36         29.02         2.83 o
  -9  -5   2         22.52         19.32         2.59 o
  -8  -5   2          3.00          2.96         2.20 o
  -7  -5   2        309.88        294.55         6.38 o
  -6  -5   2        212.03        171.01         3.89 o
  -5  -5   2         43.67         50.70         3.05 o
  -4  -5   2        392.65        339.22         8.69 o
  -3  -5   2       1365.49       1362.32        25.95 o
  -2  -5   2        324.80        309.45         7.83 o
  -1  -5   2        664.00        737.51        17.04 o
   0  -5   2       2057.85       1993.33        27.69 o
   1  -5   2         31.70         25.62         1.93 o
   2  -5   2       2542.07       2564.96        29.70 o
   3  -5   2         73.55         77.63         2.64 o
   4  -5   2         26.03         26.10         1.92 o
   5  -5   2         67.89         76.93         2.87 o
   6  -5   2         10.12         13.41         1.95 o
   7  -5   2         99.24        109.52         5.12 o
   8  -5   2          5.94          3.57         1.82 o
   9  -5   2          7.48         10.74         1.92 o
  10  -5   2         91.13        101.18         6.21 o
  11  -5   2         20.77         23.03         1.86 o
 -12  -4   2         56.93         45.31         5.41 o
 -11  -4   2         42.81         46.49         3.52 o
 -10  -4   2        192.28        201.96         8.80 o
  -9  -4   2         95.41        105.75         8.14 o
  -8  -4   2         96.89         90.52         4.39 o
  -7  -4   2       1147.41       1157.19        16.78 o
  -6  -4   2         66.51         64.34         2.97 o
  -5  -4   2        350.30        350.46        10.44 o
  -4  -4   2       2274.73       2433.83        40.30 o
  -3  -4   2       1073.65       1120.17        19.78 o
  -2  -4   2       4717.35       4381.49        63.35 o
  -1  -4   2       1535.10       1470.09        24.93 o
   0  -4   2       2268.76       2147.32        34.46 o
   1  -4   2        715.95        852.69        12.32 o
   2  -4   2        309.01        394.40         6.85 o
   3  -4   2         25.98         24.15         1.64 o
   4  -4   2        159.71        157.14         5.34 o
   5  -4   2        354.71        376.83         7.23 o
   6  -4   2        525.01        542.10         8.74 o
   7  -4   2          0.82          3.36         2.00 o
   8  -4   2        629.33        629.65        13.40 o
   9  -4   2         81.26         87.71         4.65 o
  10  -4   2         29.69         28.30         4.24 o
  11  -4   2          1.81          1.42         1.60 o
 -12  -3   2         11.76         15.25         2.86 o
 -11  -3   2          3.80          5.38         2.69 o
 -10  -3   2         31.40         21.28         3.95 o
  -9  -3   2         32.41         27.93         4.37 o
  -8  -3   2        149.09        154.40         5.93 o
  -7  -3   2         69.32         77.22         3.22 o
  -6  -3   2        101.90         72.13         6.27 o
  -5  -3   2         62.14         71.70         4.01 o
  -4  -3   2       1173.53       1202.26        23.51 o
  -3  -3   2        632.36        552.92        14.01 o
  -2  -3   2        240.96        205.28         5.24 o
  -1  -3   2         85.60         58.30         2.66 o
   0  -3   2       1717.43       1529.01        25.83 o
   1  -3   2      10954.57      10610.62       149.61 o
   2  -3   2        441.12        390.36         7.47 o
   3  -3   2       6618.02       6386.74        73.54 o
   4  -3   2       2559.61       2717.69        33.61 o
   5  -3   2       1852.91       1942.73        28.13 o
   6  -3   2        121.06        128.80         4.15 o
   7  -3   2          0.35          0.52         1.54 o
   8  -3   2         59.73         68.45         3.32 o
   9  -3   2          0.00          0.24         1.95 o
  10  -3   2          6.48          9.82         2.81 o
  11  -3   2        306.85        329.77         8.86 o
  12  -3   2        166.02        135.10         7.38 o
 -12  -2   2          3.72          1.70         2.91 o
 -11  -2   2          1.79          2.83         2.17 o
 -10  -2   2        230.39        237.33         7.69 o
  -9  -2   2         63.39         61.95         3.48 o
  -8  -2   2       1673.11       1788.18        24.80 o
  -7  -2   2          9.08          8.32         1.80 o
  -6  -2   2        817.34        772.34        19.05 o
  -5  -2   2        283.97        305.51         9.76 o
  -4  -2   2       9133.85       9145.02       232.85 o
  -3  -2   2        169.97        182.18         6.66 o
  -2  -2   2       6461.82       5935.71        83.73 o
  -1  -2   2       4144.29       4036.20        68.58 o
   0  -2   2       1108.29       1043.00        19.11 o
   1  -2   2      14567.23      13685.77       208.17 o
   2  -2   2       8565.53       8106.99        96.48 o
   3  -2   2       5544.19       5416.02        65.86 o
   4  -2   2        449.92        517.47         8.03 o
   5  -2   2        511.19        523.56         8.72 o
   6  -2   2         13.78         18.80         2.17 o
   7  -2   2          5.31         10.49         1.50 o
   8  -2   2          0.49          1.63         1.61 o
   9  -2   2        403.94        433.04         8.81 o
  10  -2   2        615.64        671.30        14.06 o
  11  -2   2          1.46          5.83         4.58 o
  12  -2   2        150.16        144.25         6.02 o
 -12  -1   2          1.48          2.89         3.27 o
 -11  -1   2          3.62          6.22         2.63 o
 -10  -1   2        292.50        301.49         7.55 o
  -9  -1   2        338.95        370.37         7.57 o
  -8  -1   2        171.79        171.26         4.72 o
  -7  -1   2        661.35        683.56        12.15 o
  -6  -1   2       1502.34       1575.90        28.44 o
  -5  -1   2          7.85         10.09         1.28 o
  -4  -1   2       2057.32       2264.61        81.53 o
  -3  -1   2       1736.60       1723.61        31.39 o
  -2  -1   2          6.66         16.67         1.59 o
  -1  -1   2       4518.52       4020.86        61.64 o
   0  -1   2        333.27        306.83        11.00 o
   1  -1   2        569.69        512.93        13.00 o
   2  -1   2       5564.27       5525.96        85.16 o
   3  -1   2       1034.10       1002.97        13.16 o
   4  -1   2       1041.20       1067.37        15.03 o
   5  -1   2        601.03        632.59        12.84 o
   6  -1   2       1907.98       1926.77        29.90 o
   7  -1   2       1019.25        988.87        12.94 o
   8  -1   2         35.87         30.01         1.97 o
   9  -1   2        127.37        137.17         4.63 o
  10  -1   2        183.86        196.79         8.16 o
  11  -1   2        264.57        295.98        11.18 o
  12  -1   2          5.64          4.96         1.96 o
 -11   0   2         95.60         93.57         5.57 o
 -10   0   2         17.35         23.18         2.20 o
  -9   0   2        877.85        927.28        15.17 o
  -8   0   2         41.35         42.91         2.83 o
  -7   0   2       2924.29       3194.28        36.17 o
  -6   0   2         50.73         48.02         2.46 o
  -5   0   2       2859.07       2827.08        39.94 o
  -4   0   2        903.60        871.46        13.71 o
  -3   0   2       1157.58       1132.68        35.06 o
  -2   0   2       2038.68       2130.54        48.27 o
  -1   0   2      11612.35      10455.94       173.21 o
   0   0   2          0.98         17.41         5.38 o
   1   0   2        306.90        306.27         6.59 o
   2   0   2      23869.58      24027.94       362.96 o
   3   0   2       1293.66       1353.77        23.06 o
   4   0   2       1807.53       1758.50        29.84 o
   5   0   2       1060.16       1114.16        23.29 o
   6   0   2       1231.15       1340.34        24.94 o
   7   0   2         33.01         34.80         2.50 o
   8   0   2          0.10          4.57         1.78 o
   9   0   2        272.77        288.63         7.10 o
  10   0   2         65.92         63.48         4.28 o
  11   0   2         72.79         85.82         3.84 o
  12   0   2         55.03         67.32         6.33 o
 -12   1   2         20.50         15.09         2.52 o
 -11   1   2         36.07         33.08         2.89 o
 -10   1   2        561.65        584.59        14.38 o
  -9   1   2         10.80         12.95         1.88 o
  -8   1   2         81.34        107.93         3.40 o
  -7   1   2       2123.32       2196.19        27.70 o
  -6   1   2         37.32         42.68         2.53 o
  -5   1   2         16.26         19.28         2.17 o
  -4   1   2         14.85         12.02         1.64 o
  -3   1   2        104.99        110.85         3.27 o
  -2   1   2         80.53         89.50         2.71 o
  -1   1   2       2092.07       1992.81        27.13 o
   0   1   2       1693.20       1540.46        49.32 o
   1   1   2       3711.32       3483.89        64.81 o
   2   1   2       4160.13       4011.47       152.20 o
   3   1   2       2127.08       2206.30       104.04 o
   4   1   2         42.30         48.33         2.75 o
   5   1   2         96.36         86.59         3.46 o
   6   1   2        160.27        166.53         5.89 o
   7   1   2        720.91        715.35        15.10 o
   8   1   2         32.35         33.45         2.23 o
   9   1   2        335.28        378.36         6.95 o
  10   1   2        356.07        391.64        10.31 o
  11   1   2         31.28         37.41         3.01 o
  12   1   2          7.37         12.24         3.65 o
  13   1   2         35.21         34.62         2.93 o
 -12   2   2         17.35         15.13         2.64 o
 -11   2   2         90.99        115.19         6.06 o
 -10   2   2          0.25          0.85         2.00 o
  -9   2   2          1.26          1.33         1.60 o
  -8   2   2          1.89          4.15         1.59 o
  -7   2   2         35.64         38.52         2.12 o
  -6   2   2         92.10         87.04         3.55 o
  -5   2   2        437.70        427.23         8.78 o
  -4   2   2       1242.72       1279.14        20.40 o
  -3   2   2        234.42        245.93         5.28 o
  -2   2   2        489.49        503.36         6.95 o
  -1   2   2       3874.36       3646.96        46.04 o
   0   2   2        653.55        566.72        10.70 o
   1   2   2       6577.29       6104.22        93.66 o
   2   2   2       5992.35       6074.60        92.92 o
   3   2   2        916.43       1034.25        19.49 o
   4   2   2        388.80        334.48         8.40 o
   5   2   2        574.46        487.91        58.41 o
   6   2   2       2351.57       2368.11       109.21 o
   7   2   2       1011.48       1063.72        14.88 o
   8   2   2         53.92         53.04         2.06 o
   9   2   2         83.33         77.61         3.48 o
  10   2   2         59.35         68.83         3.22 o
  11   2   2         94.34        121.67         4.84 o
  12   2   2          4.03          9.05         3.35 o
  13   2   2          3.13          2.85         1.51 o
 -12   3   2        128.94        111.75         6.62 o
 -11   3   2          0.25          0.04         1.72 o
 -10   3   2        271.76        307.47        11.03 o
  -9   3   2        111.76        112.65         4.30 o
  -8   3   2        280.33        293.44         8.53 o
  -7   3   2          0.57          2.05         1.41 o
  -6   3   2        155.56        133.70         3.77 o
  -5   3   2        709.24        650.16        10.77 o
  -4   3   2         95.31        117.71         3.19 o
  -3   3   2        678.87        726.85        11.26 o
  -2   3   2        642.77        646.55         7.81 o
  -1   3   2       1876.99       1680.50        22.65 o
   0   3   2       1140.60       1041.92        21.75 o
   1   3   2       1007.78        916.26        14.64 o
   2   3   2        783.04        778.62        14.95 o
   3   3   2       9067.89       8936.48       194.83 o
   4   3   2       1806.01       2067.85        41.37 o
   5   3   2        168.96        162.63         6.66 o
   6   3   2         24.15         35.02         8.43 o
   7   3   2       1113.97       1097.91        15.91 o
   8   3   2          4.77          8.63         1.57 o
   9   3   2         58.74         64.06         3.18 o
  10   3   2          5.05          7.82         2.32 o
  11   3   2        171.59        170.66         9.58 o
  12   3   2         28.02         32.11         4.86 o
 -11   4   2          2.21          1.20         1.51 o
 -10   4   2          5.24          4.10         3.13 o
  -9   4   2          1.93          2.36         2.15 o
  -8   4   2        209.98        226.15         5.57 o
  -7   4   2        751.49        794.00        12.66 o
  -6   4   2         79.77         77.59         2.69 o
  -5   4   2          4.17          6.41         1.56 o
  -4   4   2       1470.60       1565.26        20.20 o
  -3   4   2       2283.84       2544.43        34.84 o
  -2   4   2         14.58         22.66         1.79 o
  -1   4   2       3796.42       3764.03        48.91 o
   0   4   2        308.21        302.74         8.57 o
   1   4   2          1.86          6.30         1.28 o
   2   4   2       1156.26        982.83        41.24 o
   3   4   2        811.23        806.73        18.47 o
   4   4   2       1080.14       1153.64        22.45 o
   5   4   2        107.77        114.55         5.16 o
   6   4   2        844.62        859.53        20.77 o
   7   4   2          0.35          1.52         1.33 o
   8   4   2        105.83        101.81         3.31 o
   9   4   2        593.49        593.76        12.64 o
  10   4   2          2.27          2.72         1.91 o
  11   4   2        160.81        151.57         7.26 o
  12   4   2          6.67         10.40         3.31 o
 -11   5   2          0.29          0.43         1.17 o
 -10   5   2         83.34         74.81         3.86 o
  -9   5   2        135.62        123.69         7.31 o
  -8   5   2          0.02          2.25         1.89 o
  -7   5   2         69.49         65.59         3.76 o
  -6   5   2        430.02        418.90         9.94 o
  -5   5   2        418.90        453.96         7.38 o
  -4   5   2        105.89        108.31         3.52 o
  -3   5   2        409.21        395.00         8.00 o
  -2   5   2        852.67        806.94        14.57 o
  -1   5   2         37.83         33.85         2.25 o
   0   5   2        474.39        355.41         6.96 o
   1   5   2       2578.60       2490.95        31.86 o
   2   5   2        375.61        319.75        11.07 o
   3   5   2       5618.77       5769.50        99.28 o
   4   5   2         55.67         66.66         3.83 o
   5   5   2          5.78         11.70         1.90 o
   6   5   2        283.89        278.60         5.66 o
   7   5   2         22.12         27.37         2.65 o
   8   5   2        257.39        256.73         6.38 o
   9   5   2        129.33        133.66         4.26 o
  10   5   2         17.77         20.18         2.65 o
  11   5   2          5.76          6.65         2.81 o
  12   5   2          1.79          4.69         2.89 o
 -10   6   2          8.22          9.25         2.70 o
  -9   6   2         54.90         43.98         4.12 o
  -8   6   2        330.17        339.96         9.68 o
  -7   6   2        421.08        445.09        13.53 o
  -6   6   2        124.81        118.21         4.86 o
  -5   6   2          0.94          1.09         1.80 o
  -4   6   2        218.79        215.80         4.94 o
  -3   6   2        326.44        318.99         6.42 o
  -2   6   2       2928.71       3163.83        45.47 o
  -1   6   2          0.92          5.18         1.48 o
   0   6   2        400.28        337.56         7.20 o
   1   6   2       1846.25       1839.47        27.84 o
   2   6   2         42.56         32.42         2.74 o
   3   6   2        660.81        645.51        14.31 o
   4   6   2        465.93        486.92        11.33 o
   5   6   2        489.37        563.53         9.99 o
   6   6   2       1065.46       1086.97        14.75 o
   7   6   2          7.49         14.01         2.34 o
   8   6   2         44.24         44.88         2.74 o
   9   6   2         27.74         26.91         2.65 o
  10   6   2         48.04         63.56         4.66 o
  11   6   2          6.50          4.11         3.69 o
  -9   7   2          0.75         -2.16         2.17 o
  -8   7   2          5.22          6.68         2.05 o
  -7   7   2         16.92         17.56         2.31 o
  -6   7   2         38.86         35.89         2.48 o
  -5   7   2       1071.92       1109.10        17.12 o
  -4   7   2         89.70         90.65         3.43 o
  -3   7   2        255.16        252.29         6.51 o
  -2   7   2          0.67          1.86         1.50 o
  -1   7   2        183.75        197.36         4.44 o
   0   7   2        423.18        453.22         7.49 o
   1   7   2        163.11        188.96         6.20 o
   2   7   2        973.28        902.74        16.43 o
   3   7   2         62.54         67.37         3.37 o
   4   7   2        116.98        120.25         3.85 o
   5   7   2         73.22         63.96         2.86 o
   6   7   2        174.26        149.20         4.50 o
   7   7   2         82.65         68.80         3.22 o
   8   7   2        224.57        212.64         6.32 o
   9   7   2         13.76         11.32         2.32 o
  10   7   2          3.40          1.55         2.76 o
  -9   8   2          2.74          1.52         1.19 o
  -8   8   2         22.38         23.16         2.52 o
  -7   8   2          0.46         -0.14         1.63 o
  -6   8   2         10.14          9.88         2.46 o
  -5   8   2         14.49         14.08         2.42 o
  -4   8   2          8.33          5.31         1.59 o
  -3   8   2          2.76          3.84         1.83 o
  -2   8   2         43.71         41.15         2.48 o
  -1   8   2        118.56        139.48         3.81 o
   0   8   2        139.64        140.07         3.90 o
   1   8   2          0.72          0.09         1.68 o
   2   8   2        993.60       1013.14        15.38 o
   3   8   2        834.54        729.88        11.70 o
   4   8   2         74.95         64.37         3.71 o
   5   8   2          0.44          7.24         2.01 o
   6   8   2        419.44        478.86        12.78 o
   7   8   2        151.32        125.80         5.45 o
   8   8   2         73.31        101.15         6.15 o
   9   8   2          0.03          1.40         2.62 o
  10   8   2          5.36         15.51         3.90 o
  -8   9   2          5.17          4.90         1.89 o
  -7   9   2          0.59          0.00         1.66 o
  -6   9   2         57.08         53.12         5.22 o
  -5   9   2         23.72         29.75         2.42 o
  -4   9   2          0.50         -0.60         2.32 o
  -3   9   2        128.63        122.27         5.15 o
  -2   9   2         37.39         35.32         2.50 o
  -1   9   2         80.54         86.31         3.02 o
   0   9   2        166.12        174.53         4.54 o
   1   9   2        887.62        841.85        15.70 o
   2   9   2        289.62        320.26        11.27 o
   3   9   2         57.58         60.79         3.46 o
   4   9   2        215.39        206.50         6.94 o
   5   9   2        289.83        299.54         7.79 o
   6   9   2        210.39        203.28         7.58 o
   7   9   2         22.05         24.41         3.67 o
   8   9   2          8.00         11.61         2.95 o
   9   9   2         66.62         72.16         4.96 o
  -6  10   2          1.19          1.80         3.02 o
  -5  10   2         80.07         69.45         5.85 o
  -4  10   2         49.26         41.29         4.01 o
  -3  10   2          1.79          2.52         2.48 o
  -2  10   2        260.70        218.26         6.74 o
  -1  10   2         54.93         57.04         3.21 o
   0  10   2         18.02         16.34         2.01 o
   1  10   2        115.46        137.83         4.37 o
   2  10   2          1.97          2.42         1.90 o
   3  10   2        158.89        178.78         5.29 o
   4  10   2        174.87        170.52         5.21 o
   5  10   2         34.02         34.83         3.03 o
   6  10   2          0.21          0.33         1.96 o
   7  10   2        102.80        101.57        10.48 o
   8  10   2          1.12          2.65         2.05 o
   9  10   2          3.41          7.72         3.00 o
  -5  11   2         22.92         17.43         2.20 o
  -4  11   2         33.60         20.39         2.37 o
  -3  11   2         35.52         46.11         3.06 o
  -2  11   2          3.26          3.36         1.72 o
  -1  11   2         14.30         13.04         2.04 o
   0  11   2         50.27         57.06         4.80 o
   1  11   2         14.97         13.46         1.71 o
   2  11   2        177.46        207.23         5.87 o
   3  11   2         80.86         79.15         4.44 o
   4  11   2        139.94        139.29         4.80 o
   5  11   2        122.46        129.54        15.53 o
   6  11   2          0.72          3.75         2.45 o
   7  11   2          1.18          0.92         1.77 o
   8  11   2          0.02         -1.62         1.62 o
  -3  12   2          0.44         -0.80         2.14 o
  -2  12   2         12.10          5.39         1.80 o
  -1  12   2         13.15         15.60         4.67 o
   0  12   2          0.51          1.18         1.93 o
   1  12   2         40.31         41.41         4.42 o
   2  12   2          0.35         -0.22         2.22 o
   3  12   2         11.24         15.81         2.01 o
   4  12   2         35.70         30.13         3.42 o
   6  12   2          2.41          2.85         2.35 o
   2  13   2         62.75         14.21         2.68 o
   3  13   2          0.89         -1.63         1.63 o
  -5 -12   3        111.29         94.69         6.62 o
  -4 -12   3          3.68          3.17         1.56 o
  -3 -12   3         55.73         50.02        12.73 o
  -2 -12   3         62.30         41.57         8.80 o
  -1 -12   3         52.76         39.30        15.76 o
   0 -12   3         87.68         66.20         9.80 o
   1 -12   3          3.85          3.27         1.49 o
  -7 -11   3          1.30          0.30         1.47 o
  -6 -11   3         31.64         32.15         3.44 o
  -5 -11   3         21.45         24.22         3.59 o
  -4 -11   3         72.15         82.48         7.34 o
  -3 -11   3         18.43         23.38         5.61 o
  -2 -11   3         64.42         69.25         3.18 o
  -1 -11   3         15.42         18.96         2.11 o
   0 -11   3          5.32          3.15         1.70 o
   1 -11   3         18.06         23.51         3.02 o
   2 -11   3         30.99         28.25         3.08 o
   3 -11   3          8.10          4.33         1.85 o
   4 -11   3          3.13          5.20         3.63 o
  -8 -10   3          0.03          1.39         4.11 o
  -7 -10   3          1.62         -0.20         2.36 o
  -6 -10   3          3.98          2.27         2.90 o
  -5 -10   3          7.60          4.74         2.44 o
  -4 -10   3         21.93         24.31         2.48 o
  -3 -10   3        142.27        135.09         5.29 o
  -2 -10   3          0.18          2.17         1.86 o
  -1 -10   3          5.25          3.73         1.83 o
   0 -10   3        240.67        233.31         7.34 o
   1 -10   3         19.91         16.42         2.35 o
   2 -10   3         82.40         91.38         4.24 o
   3 -10   3        165.68        206.78         6.85 o
   4 -10   3          0.11          3.00         2.01 o
   5 -10   3        202.12        192.59        11.28 o
   6 -10   3         33.60         22.52         2.55 o
  -9  -9   3          1.18          1.31         3.88 o
  -8  -9   3          0.26         -1.75         2.66 o
  -7  -9   3         58.45         60.53         5.09 o
  -6  -9   3         50.10         36.84         3.78 o
  -5  -9   3          7.90          9.29         2.10 o
  -4  -9   3         88.26         85.82         3.68 o
  -3  -9   3          5.06         10.04         1.82 o
  -2  -9   3         41.52         38.26         3.08 o
  -1  -9   3       1053.58       1063.45        17.64 o
   0  -9   3         52.57         39.39         2.72 o
   1  -9   3        415.67        410.22         7.62 o
   2  -9   3          0.10          0.54         2.05 o
   3  -9   3         49.78         55.77         3.43 o
   4  -9   3        123.29        104.22         4.29 o
   5  -9   3        146.04        144.55         7.28 o
   6  -9   3         29.10         25.31         3.88 o
   7  -9   3          0.82          0.51         1.26 o
 -10  -8   3          0.02         -1.09         2.98 o
  -9  -8   3          3.11          4.28         2.49 o
  -8  -8   3         62.53         59.61         4.48 o
  -7  -8   3         39.63         45.60         3.39 o
  -6  -8   3        298.11        293.19        10.54 o
  -5  -8   3        150.30        147.51         4.83 o
  -4  -8   3         15.34         18.46         2.07 o
  -3  -8   3        189.45        186.70         5.77 o
  -2  -8   3        588.29        625.45        12.15 o
  -1  -8   3         52.17         65.67         3.28 o
   0  -8   3          0.24          1.96         1.69 o
   1  -8   3        118.62        139.73         4.18 o
   2  -8   3         98.62        118.44         3.67 o
   3  -8   3          0.01          0.00         1.77 o
   4  -8   3         69.31         50.45         2.89 o
   5  -8   3          2.64          4.79         1.65 o
   6  -8   3        174.26        164.51         6.59 o
   7  -8   3         84.48         74.00        13.10 o
   8  -8   3          0.89         -0.42         2.72 o
 -10  -7   3         42.38         59.03         5.04 o
  -9  -7   3        198.61        202.74         8.77 o
  -8  -7   3         64.11         60.60         4.93 o
  -7  -7   3          2.15          0.15         1.79 o
  -6  -7   3        241.92        204.52         5.69 o
  -5  -7   3          9.80         10.80         1.77 o
  -4  -7   3        271.90        253.49         5.40 o
  -3  -7   3        117.16        114.07         3.99 o
  -2  -7   3        629.58        600.08        12.81 o
  -1  -7   3        420.62        416.59         8.73 o
   0  -7   3        481.09        471.75        12.94 o
   1  -7   3          0.74          2.18         1.43 o
   2  -7   3        416.54        422.33         7.10 o
   3  -7   3         63.84         81.99         3.16 o
   4  -7   3        417.62        458.69         8.98 o
   5  -7   3        353.61        353.34         6.95 o
   6  -7   3         56.26         53.30         3.39 o
   7  -7   3          1.63          2.32         1.97 o
   8  -7   3        171.12        162.15         5.76 o
   9  -7   3        120.72         98.68         7.55 o
 -11  -6   3         17.35         11.07         3.77 o
 -10  -6   3         29.16         28.26         3.44 o
  -9  -6   3          8.70          2.35         2.20 o
  -8  -6   3          4.86          4.49         1.55 o
  -7  -6   3         23.37         35.15         2.46 o
  -6  -6   3        268.03        265.05         5.46 o
  -5  -6   3         17.74         17.62         1.88 o
  -4  -6   3        104.01        106.86         3.21 o
  -3  -6   3        413.48        397.45         9.95 o
  -2  -6   3         41.55         39.02         2.63 o
  -1  -6   3       2762.37       2991.01        46.39 o
   0  -6   3        732.00        793.60        15.25 o
   1  -6   3        177.95        174.50         4.83 o
   2  -6   3        360.71        318.94         5.56 o
   3  -6   3        119.14         89.23         2.71 o
   4  -6   3        584.75        541.09         9.26 o
   5  -6   3        333.35        308.96         6.38 o
   6  -6   3        268.00        260.39         6.24 o
   7  -6   3          4.55          5.23         1.80 o
   8  -6   3         36.50         31.29         3.35 o
   9  -6   3          0.34         -0.74         1.88 o
  10  -6   3         23.10         15.05         2.38 o
 -12  -5   3         11.02          5.20         2.39 o
 -11  -5   3         17.31         13.29         3.58 o
 -10  -5   3         46.64         38.35         3.26 o
  -9  -5   3          6.10          9.43         1.99 o
  -8  -5   3          3.44          7.58         2.21 o
  -7  -5   3         13.21         14.06         1.98 o
  -6  -5   3          4.00          3.72         1.69 o
  -5  -5   3        586.26        540.45         9.74 o
  -4  -5   3         12.39         12.19         1.68 o
  -3  -5   3        239.82        199.86         6.31 o
  -2  -5   3        699.92        708.33        14.64 o
  -1  -5   3         73.15         65.47         3.15 o
   0  -5   3          4.89          6.02         1.47 o
   1  -5   3         44.22         56.54         2.58 o
   2  -5   3       3822.45       3705.90        44.51 o
   3  -5   3        180.43        170.28         3.74 o
   4  -5   3        230.17        232.33         4.88 o
   5  -5   3          3.55          6.25         1.31 o
   6  -5   3       1209.75       1233.19        16.95 o
   7  -5   3        240.63        235.27         6.24 o
   8  -5   3          3.79          6.14         2.04 o
   9  -5   3         29.44         35.02         2.69 o
  10  -5   3         36.77         40.37         4.04 o
  11  -5   3          7.40          6.16         1.89 o
 -12  -4   3          7.02         11.32         3.40 o
 -11  -4   3         64.78         66.35         5.73 o
 -10  -4   3         16.48         19.68         2.96 o
  -9  -4   3         84.21         74.48         6.12 o
  -8  -4   3         85.94         99.61         4.45 o
  -7  -4   3        983.16        947.38        15.68 o
  -6  -4   3        116.24        120.65         4.19 o
  -5  -4   3       1392.42       1321.42        27.46 o
  -4  -4   3        165.42        144.43         4.80 o
  -3  -4   3       6773.57       6780.98       129.57 o
  -2  -4   3       4098.79       3960.70        57.78 o
  -1  -4   3         75.99        110.99         3.26 o
   0  -4   3          8.58         12.98         1.35 o
   1  -4   3          0.03          5.71         1.39 o
   2  -4   3         17.59         23.70         1.45 o
   3  -4   3       1798.65       1891.26        25.96 o
   4  -4   3         97.41        120.04         5.15 o
   5  -4   3        135.42        141.76         4.79 o
   6  -4   3        131.64        119.23         4.10 o
   7  -4   3        330.75        336.50         8.45 o
   8  -4   3         70.96         77.58         4.23 o
   9  -4   3          1.68          1.59         1.90 o
  10  -4   3          4.41          3.84         2.01 o
  11  -4   3         45.25         43.68         2.83 o
 -12  -3   3         88.67         80.82         5.07 o
 -11  -3   3         55.27         73.85         4.61 o
 -10  -3   3        170.71        187.84         7.55 o
  -9  -3   3          9.93          8.54         2.30 o
  -8  -3   3        312.82        325.50         7.57 o
  -7  -3   3        237.97        220.00         4.69 o
  -6  -3   3        361.59        376.09         8.90 o
  -5  -3   3         38.30         28.44         3.06 o
  -4  -3   3         12.09         13.34         2.24 o
  -3  -3   3        103.05         70.91         3.16 o
  -2  -3   3         20.50         31.52         2.55 o
  -1  -3   3         12.96          7.81         0.99 o
   0  -3   3         29.99         29.94         1.82 o
   1  -3   3      12307.28      11740.26       149.98 o
   2  -3   3        136.21        150.36         3.14 o
   3  -3   3         15.77         31.68         2.48 o
   4  -3   3        151.59        178.43         4.38 o
   5  -3   3        598.64        611.78        10.68 o
   6  -3   3         38.94         36.11         2.16 o
   7  -3   3        208.99        210.85         6.20 o
   8  -3   3        148.94        157.35         6.32 o
   9  -3   3          1.30          5.43         2.25 o
  10  -3   3         79.78         97.13         5.82 o
  11  -3   3         47.86         45.97         3.17 o
  12  -3   3        346.15        299.34        13.33 o
 -12  -2   3         12.02          6.50         3.56 o
 -11  -2   3        227.94        245.35         8.38 o
 -10  -2   3        254.64        268.55        11.43 o
  -9  -2   3        191.83        208.70         7.19 o
  -8  -2   3       3619.99       3847.29        51.23 o
  -7  -2   3        157.87        148.18         3.75 o
  -6  -2   3        412.11        401.91        14.55 o
  -5  -2   3         69.43         90.01         3.37 o
  -4  -2   3        475.65        459.44        11.00 o
  -3  -2   3       2632.36       2530.28        76.89 o
  -2  -2   3       3535.21       3396.37        76.32 o
  -1  -2   3       1162.82       1076.64        18.18 o
   0  -2   3        790.24        720.84        27.62 o
   1  -2   3      11450.35       9915.14       130.83 o
   2  -2   3       5939.19       5764.05        68.86 o
   3  -2   3        852.55        814.19        11.93 o
   4  -2   3       5798.33       5763.54        66.44 o
   5  -2   3        516.93        607.23        10.38 o
   6  -2   3        433.92        495.10        11.36 o
   7  -2   3        464.63        537.51        10.20 o
   8  -2   3         14.50         15.70         2.10 o
   9  -2   3         40.13         42.60         3.08 o
  10  -2   3        621.76        677.95        16.62 o
  11  -2   3          1.54          1.70         1.83 o
  12  -2   3          0.08         -1.40         1.40 o
 -12  -1   3          2.01         -0.38         3.10 o
 -11  -1   3        134.40        156.07         8.78 o
 -10  -1   3         57.14         64.66         5.21 o
  -9  -1   3         18.83         17.66         2.41 o
  -8  -1   3        101.25         95.84         4.17 o
  -7  -1   3        144.21        127.37         3.76 o
  -6  -1   3         34.26         63.93         4.59 o
  -5  -1   3       1165.45       1104.91        20.08 o
  -4  -1   3        111.88        148.57         4.29 o
  -3  -1   3       2411.89       2360.57        34.92 o
  -2  -1   3        121.78        118.24         3.81 o
  -1  -1   3       7801.12       7232.03       101.34 o
   0  -1   3       1891.58       1732.07        47.84 o
   1  -1   3        750.24        695.13        14.34 o
   2  -1   3        991.58        973.80        18.38 o
   3  -1   3        300.95        330.97         5.63 o
   4  -1   3       1659.35       1595.78        20.38 o
   5  -1   3       1776.00       1632.88        22.37 o
   6  -1   3          0.03          1.80         1.70 o
   7  -1   3        259.68        261.06         5.69 o
   8  -1   3        470.76        441.64         7.68 o
   9  -1   3        116.58        123.53         5.21 o
  10  -1   3          2.15          4.26         3.22 o
  11  -1   3         22.23         26.69         2.26 o
  12  -1   3          3.71          3.06         1.70 o
 -12   0   3          0.05         -1.01         1.60 o
 -11   0   3          0.31         -0.87         2.71 o
 -10   0   3        162.87        183.21         5.70 o
  -9   0   3         97.85        115.83         4.69 o
  -8   0   3        155.53        163.81         6.75 o
  -7   0   3         50.71         37.23         2.40 o
  -6   0   3          5.12          6.70         1.52 o
  -5   0   3        155.29        155.64         6.58 o
  -4   0   3        535.10        619.06        16.88 o
  -3   0   3        144.13        177.59         5.88 o
  -2   0   3      33240.41      31299.87       516.43 o
  -1   0   3        556.40        507.70         9.60 o
   0   0   3       4932.48       4486.48        97.26 o
   1   0   3        371.71        372.28         9.61 o
   2   0   3       6715.84       6499.85       108.67 o
   3   0   3         78.73         64.59         2.57 o
   4   0   3        251.52        246.46         8.23 o
   5   0   3         31.23         27.13         3.20 o
   6   0   3       1386.45       1545.64        31.09 o
   7   0   3       1594.72       1774.79        31.16 o
   8   0   3        221.61        215.60         5.10 o
   9   0   3        149.08        160.34         4.61 o
  10   0   3          0.07          1.54         2.15 o
  11   0   3          0.08          1.44         1.77 o
  12   0   3         40.14         37.77         4.86 o
 -12   1   3          2.80          1.72         2.05 o
 -11   1   3          3.16          3.14         1.79 o
 -10   1   3        159.64        149.26         5.00 o
  -9   1   3        172.34        179.83         6.36 o
  -8   1   3         24.65         29.83         2.15 o
  -7   1   3        466.88        544.46        10.21 o
  -6   1   3          0.74          3.78         1.96 o
  -5   1   3          0.01          4.53         1.74 o
  -4   1   3         37.45         33.21         2.98 o
  -3   1   3       1160.86       1173.39        18.78 o
  -2   1   3       5923.45       5505.34        78.36 o
  -1   1   3        552.60        599.42        15.40 o
   0   1   3         12.00         15.45         1.52 o
   1   1   3          4.62          7.10         0.64 o
   2   1   3       7785.51       7347.52       193.89 o
   3   1   3          1.46          1.29         1.47 o
   4   1   3        866.77        815.06        18.69 o
   5   1   3       1517.50       1689.46        30.71 o
   6   1   3          0.86          2.07         2.57 o
   7   1   3       1093.11       1149.46        18.11 o
   8   1   3       1062.17       1119.15        15.99 o
   9   1   3         86.54         81.34         3.59 o
  10   1   3         66.21         64.87         3.47 o
  11   1   3         18.77         21.04         2.41 o
  12   1   3          7.71         13.96         3.69 o
  13   1   3         15.96         11.86         1.97 o
 -12   2   3         11.67          6.50         1.89 o
 -11   2   3          1.21          0.24         1.94 o
 -10   2   3        146.79        165.14         8.32 o
  -9   2   3         58.05         62.75         2.92 o
  -8   2   3       1263.20       1362.47        16.68 o
  -7   2   3        577.12        571.86         8.83 o
  -6   2   3         65.60        101.73         4.11 o
  -5   2   3          6.38          8.50         1.87 o
  -4   2   3         25.60         47.41         2.37 o
  -3   2   3       7556.75       7326.04        92.18 o
  -2   2   3       2448.46       2567.85        32.14 o
  -1   2   3        126.23        133.42         3.61 o
   0   2   3      12558.52      10806.03       163.48 o
   1   2   3      16040.54      14588.00       205.00 o
   2   2   3        783.79        672.53        13.19 o
   3   2   3      10770.08      10276.67       193.08 o
   4   2   3       1255.99       1233.50        23.16 o
   5   2   3       1099.00       1181.37        23.43 o
   6   2   3        824.66        795.60        20.00 o
   7   2   3        870.60        904.39        12.74 o
   8   2   3        193.67        203.41         4.71 o
   9   2   3        955.85       1042.84        16.31 o
  10   2   3        328.61        346.30        14.17 o
  11   2   3         21.84         27.54         2.32 o
  12   2   3         14.86         20.41         4.15 o
  13   2   3         10.03          7.67         1.80 o
 -12   3   3          0.03          0.38         1.38 o
 -11   3   3          0.18         -0.04         2.10 o
 -10   3   3         29.81         34.09         4.36 o
  -9   3   3        753.64        767.24        20.57 o
  -8   3   3        627.49        663.65        12.98 o
  -7   3   3         55.31         64.59         2.87 o
  -6   3   3          6.49          1.74         1.41 o
  -5   3   3       3630.05       3526.63        39.20 o
  -4   3   3         12.53          9.82         1.35 o
  -3   3   3         16.81         16.18         1.65 o
  -2   3   3       4219.68       4142.36        44.18 o
  -1   3   3        567.09        474.56         7.69 o
   0   3   3       4069.64       3734.11        63.78 o
   1   3   3       2874.48       2939.59        46.37 o
   2   3   3       1654.20       1696.83        34.10 o
   3   3   3        447.26        509.15        11.19 o
   4   3   3       7529.74       8161.77       137.67 o
   5   3   3        850.04       1006.00        25.81 o
   6   3   3        740.33        842.11        24.54 o
   7   3   3          0.19          2.44         1.24 o
   8   3   3        434.44        403.83         7.33 o
   9   3   3        985.36        993.12        13.97 o
  10   3   3       1020.02       1096.37        33.09 o
  11   3   3         18.42         23.38         2.29 o
  12   3   3          7.93          8.43         3.35 o
  13   3   3          0.18          2.01         1.38 o
 -11   4   3          8.05          8.09         1.68 o
 -10   4   3         76.74         83.15         5.17 o
  -9   4   3        115.69        123.08         5.22 o
  -8   4   3         88.89         78.37         4.06 o
  -7   4   3         14.35         14.99         1.92 o
  -6   4   3          1.03          1.83         1.45 o
  -5   4   3        121.96        113.32         3.31 o
  -4   4   3        983.63       1021.92        14.07 o
  -3   4   3       1254.61       1230.67        16.12 o
  -2   4   3       2458.18       2617.45        31.96 o
  -1   4   3       1924.03       1771.17        30.09 o
   0   4   3        230.16        219.66         4.57 o
   1   4   3         15.77         34.27         1.88 o
   2   4   3       1612.83       1544.79        31.94 o
   3   4   3         38.43         28.12         2.92 o
   4   4   3       4084.23       4272.12        74.02 o
   5   4   3        611.67        738.22        18.06 o
   6   4   3        579.19        538.29        11.85 o
   7   4   3          9.77         17.41         2.12 o
   8   4   3         36.51         29.28         2.37 o
   9   4   3         44.29         51.95         2.90 o
  10   4   3        163.34        197.34         9.53 o
  11   4   3         29.96         32.72         4.34 o
  12   4   3        125.94        119.63         8.43 o
 -11   5   3          1.97          1.18         1.10 o
 -10   5   3          6.01          3.82         1.66 o
  -9   5   3         30.13         32.19         3.24 o
  -8   5   3        196.87        168.67         6.23 o
  -7   5   3        223.35        241.54         7.85 o
  -6   5   3         40.38         44.31         2.78 o
  -5   5   3         20.78         26.15         1.68 o
  -4   5   3        150.83        132.83         3.66 o
  -3   5   3          3.37         10.83         2.44 o
  -2   5   3        364.42        395.71         8.02 o
  -1   5   3          6.94         21.55         2.38 o
   0   5   3       1535.07       1501.95        19.19 o
   1   5   3        130.15        121.71         3.40 o
   2   5   3          3.64          3.97         1.21 o
   3   5   3        378.93        359.74        10.45 o
   4   5   3        853.31        870.90        24.32 o
   5   5   3       2551.05       2494.38        46.30 o
   6   5   3        886.85       1000.38        16.64 o
   7   5   3          4.40          6.41         2.73 o
   8   5   3         58.83         44.98         3.17 o
   9   5   3         43.51         35.22         2.73 o
  10   5   3        104.61        103.83         7.07 o
  11   5   3        112.00        106.55        14.21 o
  12   5   3          1.06          0.88         2.72 o
 -10   6   3          1.66          4.60         2.52 o
  -9   6   3         60.10         59.34         3.54 o
  -8   6   3         38.53         29.05         3.07 o
  -7   6   3        480.37        450.12        11.94 o
  -6   6   3         60.21         58.28         3.17 o
  -5   6   3          7.37          5.09         1.58 o
  -4   6   3          0.16          1.88         1.37 o
  -3   6   3       1351.29       1326.97        23.77 o
  -2   6   3          9.83         11.61         1.70 o
  -1   6   3        279.04        300.72         6.58 o
   0   6   3        292.11        296.55         6.76 o
   1   6   3         47.52         39.80         2.78 o
   2   6   3          4.92          2.49         1.65 o
   3   6   3        814.07        864.61        19.55 o
   4   6   3         50.67         41.83         3.20 o
   5   6   3         21.07         21.39         1.82 o
   6   6   3        318.85        295.17         5.90 o
   7   6   3       1018.12       1050.31        16.27 o
   8   6   3         42.08         40.49         3.16 o
   9   6   3          0.03          1.59         1.85 o
  10   6   3         21.36         12.92         2.44 o
  11   6   3          1.43          1.81         2.42 o
  -9   7   3         37.58         32.46         2.60 o
  -8   7   3          0.62          0.46         1.60 o
  -7   7   3        159.24        169.41         6.22 o
  -6   7   3          0.18          0.60         1.63 o
  -5   7   3        332.62        331.77         6.98 o
  -4   7   3        450.69        422.41         8.58 o
  -3   7   3        104.27        106.99         4.14 o
  -2   7   3        106.91        111.93         4.28 o
  -1   7   3         17.82         10.41         1.50 o
   0   7   3        427.84        432.67         7.32 o
   1   7   3        107.60        125.61         4.32 o
   2   7   3          2.21          3.32         1.43 o
   3   7   3          1.47          0.93         1.70 o
   4   7   3         22.67         28.43         2.54 o
   5   7   3         33.52         25.32         2.08 o
   6   7   3        147.38        147.46         4.25 o
   7   7   3          6.30          7.55         2.10 o
   8   7   3         24.87         23.95         2.51 o
   9   7   3        201.51        214.80         7.09 o
  10   7   3         17.78         18.23         3.65 o
  -9   8   3          0.07         -0.42         1.51 o
  -8   8   3          0.02         -0.29         1.66 o
  -7   8   3          3.09          2.65         1.93 o
  -6   8   3          0.33          1.32         1.93 o
  -5   8   3          0.10          2.21         1.82 o
  -4   8   3        184.07        176.67         5.70 o
  -3   8   3         55.90         57.84         3.22 o
  -2   8   3        291.25        298.79         6.04 o
  -1   8   3         53.98         60.69         2.57 o
   0   8   3        302.86        316.27         7.26 o
   1   8   3        187.67        194.83         5.19 o
   2   8   3        366.20        341.78         7.70 o
   3   8   3       5260.54       5176.75        71.97 o
   4   8   3        149.91        138.36         4.78 o
   5   8   3        299.49        269.26         8.16 o
   6   8   3         14.49         21.14         2.73 o
   7   8   3         74.46         94.65         5.51 o
   8   8   3        656.03        622.06        40.28 o
   9   8   3        145.61        166.39         7.66 o
  10   8   3        357.33        336.54        14.73 o
  -8   9   3         48.84         28.42         3.31 o
  -7   9   3         29.64         33.56         4.30 o
  -6   9   3          1.56          3.27         2.54 o
  -5   9   3          0.90          1.48         1.87 o
  -4   9   3         10.18         16.81         2.64 o
  -3   9   3          0.60          0.94         2.11 o
  -2   9   3          1.43          1.29         1.93 o
  -1   9   3        380.40        329.80         6.42 o
   0   9   3          0.03          0.10         1.53 o
   1   9   3        104.25        107.82         3.74 o
   2   9   3          5.63          9.23         1.91 o
   3   9   3        328.54        377.33         9.18 o
   4   9   3        514.37        516.39         9.99 o
   5   9   3          8.58          6.34         1.98 o
   6   9   3          0.13         -1.92         2.42 o
   7   9   3          1.18          3.34         2.51 o
   8   9   3          0.02          0.97         2.73 o
   9   9   3         10.97          6.25         2.32 o
  -6  10   3         54.59         39.23         2.29 o
  -5  10   3          0.42         -0.28         1.91 o
  -4  10   3         32.85         32.00         3.61 o
  -3  10   3         40.75         32.30         2.20 o
  -2  10   3        116.24         94.80         3.61 o
  -1  10   3        104.21        121.82         5.71 o
   0  10   3        176.48        200.38         7.18 o
   1  10   3        133.78        132.14         4.08 o
   2  10   3        340.86        377.29         7.28 o
   3  10   3          1.16          0.20         2.02 o
   4  10   3        353.09        386.09        10.05 o
   5  10   3        101.58         98.63         4.11 o
   6  10   3          4.54          9.33         2.14 o
   7  10   3          0.24          1.99         3.11 o
   8  10   3         14.43         12.18         2.50 o
   9  10   3         60.21         49.71         3.70 o
  -5  11   3         17.11          8.38         2.85 o
  -4  11   3          6.36         12.55         1.98 o
  -3  11   3         57.67         50.62         5.53 o
  -2  11   3         62.05         51.04         3.49 o
  -1  11   3         77.65         75.45         3.91 o
   0  11   3          0.63          0.51         1.80 o
   1  11   3        168.94        184.58         6.39 o
   2  11   3          7.22          9.13         2.05 o
   3  11   3         69.80         96.33         4.45 o
   4  11   3         11.71         15.11         2.25 o
   5  11   3          0.54          3.31         2.17 o
   6  11   3         20.67         31.88         3.14 o
   7  11   3         63.16         57.97         3.58 o
   8  11   3          2.91          4.13         1.57 o
  -3  12   3          0.95         -2.05         2.05 o
  -2  12   3         17.29         20.29         4.19 o
  -1  12   3          8.37          6.40         1.88 o
   0  12   3         11.90          5.80         2.08 o
   1  12   3         50.76         57.79         4.01 o
   2  12   3         47.94         45.16         3.60 o
   3  12   3         89.71         93.44         5.99 o
   4  12   3          7.65          9.21         1.89 o
   5  12   3         39.72         43.97         5.16 o
   6  12   3          4.03          5.11         2.56 o
   1  13   3          4.70          3.94         1.55 o
   2  13   3          4.80          3.08         3.16 o
   3  13   3          6.66          0.63         1.63 o
  -4 -12   4          3.16          2.47         2.22 o
  -3 -12   4         38.12         31.38        17.54 o
  -2 -12   4         59.49         50.53        23.41 o
  -1 -12   4          0.34          2.94         1.98 o
   0 -12   4          3.15          1.75         1.76 o
   1 -12   4          8.77          3.96         2.47 o
  -7 -11   4          2.38         -0.50         1.93 o
  -6 -11   4         11.52         17.19         3.94 o
  -5 -11   4         15.71         10.96         7.17 o
  -4 -11   4         36.29         42.55         6.54 o
  -3 -11   4         51.44         51.68         3.78 o
  -2 -11   4          3.38          2.09         1.42 o
  -1 -11   4        162.34        173.13         7.14 o
   0 -11   4          1.01          4.06         1.73 o
   1 -11   4          2.12          7.49         2.34 o
   2 -11   4         26.93         26.39         2.42 o
   3 -11   4         16.78         28.00         6.79 o
   4 -11   4          0.16          1.85         3.08 o
  -8 -10   4         36.18         25.05         5.01 o
  -7 -10   4          5.67          3.49         2.48 o
  -6 -10   4         42.97         38.06         5.70 o
  -5 -10   4         35.13         23.48         3.91 o
  -4 -10   4        146.95        163.00         7.05 o
  -3 -10   4          0.32          4.26         1.73 o
  -2 -10   4        103.61        104.21         3.80 o
  -1 -10   4          8.96          9.72         2.13 o
   0 -10   4         12.04         12.55         1.91 o
   1 -10   4         55.87         50.44         3.04 o
   2 -10   4        253.94        252.02         6.72 o
   3 -10   4        176.60        193.46         7.09 o
   4 -10   4         10.34         12.21         2.22 o
   5 -10   4         53.86         60.74         5.72 o
   6 -10   4          1.17          4.67         1.58 o
  -9  -9   4          0.57          2.52         2.64 o
  -8  -9   4          0.48          3.13         2.70 o
  -7  -9   4        299.19        304.25        14.75 o
  -6  -9   4         56.31         71.31         7.47 o
  -5  -9   4         44.73         42.50         3.11 o
  -4  -9   4        100.89         98.01         4.33 o
  -3  -9   4         66.73         70.16         3.04 o
  -2  -9   4         17.36         16.45         1.98 o
  -1  -9   4        665.99        723.59        14.01 o
   0  -9   4         18.43         26.05         2.22 o
   1  -9   4          3.52          7.24         1.76 o
   2  -9   4        124.97        113.68         4.60 o
   3  -9   4          8.75         16.85         2.78 o
   4  -9   4          0.03          1.31         1.61 o
   5  -9   4          3.95          5.24         1.74 o
   6  -9   4        108.60        117.65         7.75 o
   7  -9   4         13.42         17.54         2.49 o
  -9  -8   4          0.73         -0.47         1.88 o
  -8  -8   4        181.07        166.89        20.14 o
  -7  -8   4          1.67         -0.12         2.20 o
  -6  -8   4        161.91        174.91         7.38 o
  -5  -8   4          0.48          3.27         1.90 o
  -4  -8   4         46.55         40.65         2.34 o
  -3  -8   4        195.97        188.12         6.23 o
  -2  -8   4          1.26          2.13         1.82 o
  -1  -8   4          8.39         16.72         2.12 o
   0  -8   4         71.35         63.22         3.11 o
   1  -8   4         61.05         59.83         2.98 o
   2  -8   4          0.80          4.87         1.58 o
   3  -8   4          2.44          4.99         1.78 o
   4  -8   4         66.66         62.30         3.08 o
   5  -8   4         65.01         63.47         3.28 o
   6  -8   4         46.81         35.22         2.59 o
   7  -8   4          3.58          3.03         1.71 o
   8  -8   4        206.84        174.48         9.13 o
 -10  -7   4          6.81          5.53         3.73 o
  -9  -7   4          5.92          9.27         2.82 o
  -8  -7   4          2.86          4.09         2.42 o
  -7  -7   4         49.07         47.53         3.23 o
  -6  -7   4        109.03         91.08         4.10 o
  -5  -7   4         21.08         11.48         1.90 o
  -4  -7   4         85.88         78.81         2.87 o
  -3  -7   4         14.41         20.07         2.32 o
  -2  -7   4        198.42        183.86         5.69 o
  -1  -7   4         67.69         86.50         3.81 o
   0  -7   4         14.88         16.95         1.97 o
   1  -7   4        332.29        373.39         7.70 o
   2  -7   4          5.03          8.51         1.58 o
   3  -7   4         78.31         75.28         3.20 o
   4  -7   4        240.70        231.09         5.53 o
   5  -7   4         18.22         15.38         2.02 o
   6  -7   4        161.75        160.72         6.03 o
   7  -7   4        275.32        270.64         9.96 o
   8  -7   4          5.65          3.68         1.81 o
   9  -7   4         25.54         13.75         1.77 o
 -11  -6   4         13.31          6.37         3.52 o
 -10  -6   4         51.82         46.35         4.78 o
  -9  -6   4         44.68         43.21         3.49 o
  -8  -6   4        171.88        178.45         5.19 o
  -7  -6   4         63.14         73.75         3.27 o
  -6  -6   4          0.36          3.64         1.75 o
  -5  -6   4        230.72        256.18         5.38 o
  -4  -6   4         58.42         55.05         2.24 o
  -3  -6   4         22.70         23.95         2.07 o
  -2  -6   4          9.84         10.75         1.71 o
  -1  -6   4         43.92         36.10         3.97 o
   0  -6   4          0.57          1.67         1.61 o
   1  -6   4         35.34         37.06         2.39 o
   2  -6   4        286.62        305.47         5.54 o
   3  -6   4         11.72          9.86         1.31 o
   4  -6   4          6.13          2.15         1.42 o
   5  -6   4        345.10        388.05         7.65 o
   6  -6   4         53.73         57.75         3.28 o
   7  -6   4        370.61        391.56        13.85 o
   8  -6   4        154.49        158.23         9.88 o
   9  -6   4        142.54        153.96         7.98 o
  10  -6   4         35.68         32.48         2.64 o
 -12  -5   4         59.38         49.92         4.53 o
 -11  -5   4         48.89         49.72         4.62 o
 -10  -5   4          2.35          0.33         2.68 o
  -9  -5   4         13.87         14.32         2.26 o
  -8  -5   4         85.03         91.75         4.80 o
  -7  -5   4         31.66         37.57         2.66 o
  -6  -5   4          7.88          8.23         1.58 o
  -5  -5   4        390.03        348.14         6.86 o
  -4  -5   4          1.41          6.39         1.30 o
  -3  -5   4        146.69        143.65         4.04 o
  -2  -5   4       1500.39       1361.95        21.16 o
  -1  -5   4          0.52          6.21         1.86 o
   0  -5   4        340.19        363.21         8.21 o
   1  -5   4          0.56          1.93         1.21 o
   2  -5   4       3424.10       3454.04        40.11 o
   3  -5   4        522.88        456.65         6.80 o
   4  -5   4          4.02          4.93         1.20 o
   5  -5   4         17.74         15.81         1.51 o
   6  -5   4         19.39         27.86         1.93 o
   7  -5   4         43.32         46.47         2.56 o
   8  -5   4          1.40          3.15         1.52 o
   9  -5   4          9.35         12.17         2.97 o
  10  -5   4        191.15        178.35        15.57 o
  11  -5   4         23.79         18.74         2.31 o
 -12  -4   4          1.53          2.26         2.43 o
 -11  -4   4          1.25          2.20         2.77 o
 -10  -4   4        167.05        165.82         6.77 o
  -9  -4   4        337.81        397.68        13.31 o
  -8  -4   4        350.92        371.31         9.90 o
  -7  -4   4          1.92         10.04         2.04 o
  -6  -4   4          0.02          3.28         1.67 o
  -5  -4   4         31.64         44.67         3.60 o
  -4  -4   4         55.80         59.16         3.20 o
  -3  -4   4        735.08        621.20        39.62 o
  -2  -4   4        573.83        673.54        12.84 o
  -1  -4   4       1899.33       1841.64        25.30 o
   0  -4   4        823.30        810.36        16.55 o
   1  -4   4        494.74        445.89         7.27 o
   2  -4   4        198.69        148.20         3.30 o
   3  -4   4       4683.54       4511.95        58.66 o
   4  -4   4        108.35        112.22         3.94 o
   5  -4   4        547.48        552.41        10.26 o
   6  -4   4        101.48        103.32         3.62 o
   7  -4   4         18.98         15.88         2.14 o
   8  -4   4         16.08         20.23         2.73 o
   9  -4   4        252.66        256.10         7.90 o
  10  -4   4         49.42         43.72         4.11 o
  11  -4   4          9.71          7.55         2.03 o
 -12  -3   4        140.36        134.81         6.47 o
 -11  -3   4          1.48          1.38         3.06 o
 -10  -3   4        422.31        469.58        18.14 o
  -9  -3   4        433.19        448.96        11.32 o
  -8  -3   4         69.04         71.35         3.54 o
  -7  -3   4       1214.03       1309.82        18.96 o
  -6  -3   4        226.21        223.09         4.97 o
  -5  -3   4        112.05        101.03         3.68 o
  -4  -3   4        945.03        861.45        18.24 o
  -3  -3   4       7342.71       7318.94       118.61 o
  -2  -3   4         17.71         12.87         2.96 o
  -1  -3   4         11.89          8.59         1.35 o
   0  -3   4        225.67        187.53         4.72 o
   1  -3   4          8.19         11.07         1.27 o
   2  -3   4        308.38        260.24         4.57 o
   3  -3   4        114.41        116.08         3.19 o
   4  -3   4          0.07          6.35         1.58 o
   5  -3   4       1224.63       1236.35        18.37 o
   6  -3   4        134.28        126.27         3.82 o
   7  -3   4        270.26        301.87         7.95 o
   8  -3   4        231.95        250.87         7.66 o
   9  -3   4        136.18        122.17         5.98 o
  10  -3   4         59.91         62.75         4.88 o
  11  -3   4         19.17         19.18         2.40 o
  12  -3   4          0.27          0.44         1.15 o
 -12  -2   4         25.57         29.22         4.57 o
 -11  -2   4        236.19        239.61         8.14 o
 -10  -2   4         36.45         47.52         3.96 o
  -9  -2   4        134.10        147.89         4.72 o
  -8  -2   4         83.73         88.53         3.73 o
  -7  -2   4        505.44        534.29         8.67 o
  -6  -2   4       1229.28       1332.81        28.69 o
  -5  -2   4       1657.43       1610.48        30.76 o
  -4  -2   4       1115.60       1174.41        30.20 o
  -3  -2   4        994.41        872.86        33.46 o
  -2  -2   4       1059.67       1133.54        40.56 o
  -1  -2   4        432.90        384.94         7.08 o
   0  -2   4        256.53        264.54         8.20 o
   1  -2   4       5435.44       4902.75        70.95 o
   2  -2   4       7621.00       7306.81       112.75 o
   3  -2   4       5789.69       5972.59        81.02 o
   4  -2   4       1905.19       2022.55        28.33 o
   5  -2   4        175.07        203.66         5.26 o
   6  -2   4          8.55          3.39         1.87 o
   7  -2   4         82.72         90.36         3.88 o
   8  -2   4          0.76          2.03         1.71 o
   9  -2   4        211.77        211.03         6.45 o
  10  -2   4         30.72         49.22         5.01 o
  11  -2   4          1.41         -0.22         1.67 o
  12  -2   4         17.66         22.01         3.35 o
 -12  -1   4          0.01          1.47         2.56 o
 -11  -1   4         66.98         65.74         3.73 o
 -10  -1   4         41.55         41.53         4.26 o
  -9  -1   4        246.97        261.88         7.47 o
  -8  -1   4        209.67        223.80         6.80 o
  -7  -1   4        643.28        676.23        13.19 o
  -6  -1   4        684.92        692.93        16.22 o
  -5  -1   4         48.37         51.61         2.64 o
  -4  -1   4        149.41        140.58         4.09 o
  -3  -1   4       1289.01       1365.44        21.42 o
  -2  -1   4       1110.77       1003.27        23.12 o
  -1  -1   4      13838.44      12549.01       208.68 o
   0  -1   4       5452.88       5058.37       109.53 o
   1  -1   4      34897.91      31668.78       676.97 o
   2  -1   4       4305.25       4022.60        77.09 o
   3  -1   4       1106.85       1127.74        17.38 o
   4  -1   4        230.59        235.93         5.20 o
   5  -1   4       2180.63       2513.48        38.77 o
   6  -1   4        662.16        693.81        14.88 o
   7  -1   4        110.37        126.78         3.43 o
   8  -1   4          9.67          9.87         1.90 o
   9  -1   4        521.95        532.21        10.83 o
  10  -1   4        143.88        144.24         6.38 o
  11  -1   4          1.94          2.23         2.02 o
  12  -1   4         15.11         11.62         1.90 o
 -12   0   4         89.81         95.11         7.80 o
 -11   0   4          1.90          2.67         2.01 o
 -10   0   4         81.23         89.50         5.90 o
  -9   0   4        338.16        383.09         8.17 o
  -8   0   4        331.59        393.80         9.07 o
  -7   0   4        155.43        179.51         5.77 o
  -6   0   4          3.73          6.53         2.22 o
  -5   0   4        334.44        276.50        11.65 o
  -4   0   4       1577.75       1699.80        32.07 o
  -3   0   4       4722.45       4599.36        96.53 o
  -2   0   4       7318.19       7045.43       118.32 o
  -1   0   4      21431.84      19172.58       317.81 o
   0   0   4         44.91         25.62         2.64 o
   1   0   4       5904.76       5509.93       102.10 o
   2   0   4       4489.56       4633.17        78.37 o
   3   0   4       9100.82       8931.63       154.65 o
   4   0   4        122.89        140.23         4.25 o
   5   0   4          5.81         26.34         2.53 o
   6   0   4       1227.59       1237.48        23.50 o
   7   0   4       1181.97       1238.88        18.12 o
   8   0   4         70.17         82.16         3.21 o
   9   0   4        347.13        392.93         7.89 o
  10   0   4         14.70         15.62         2.08 o
  11   0   4        130.32        136.46         5.57 o
  12   0   4         69.37         67.25        14.08 o
 -11   1   4          0.02          0.61         2.02 o
 -10   1   4         88.97        103.09         4.57 o
  -9   1   4        288.59        296.33         6.59 o
  -8   1   4         16.71         12.91         1.89 o
  -7   1   4          2.52          3.61         1.40 o
  -6   1   4       1908.17       2144.93        35.81 o
  -5   1   4         13.33         15.91         2.35 o
  -4   1   4        173.72        221.86         8.08 o
  -3   1   4       3007.45       2903.29        51.33 o
  -2   1   4       7012.73       6537.08       123.22 o
  -1   1   4      21470.02      19790.33       367.44 o
   0   1   4        379.65        359.15         7.26 o
   1   1   4       7718.78       6955.36       149.82 o
   2   1   4        382.03        365.32         9.77 o
   3   1   4       1632.33       1587.96        37.42 o
   4   1   4        218.42        243.57         7.23 o
   5   1   4         26.24         30.83         5.06 o
   6   1   4        263.00        247.90         7.78 o
   7   1   4        555.30        540.21         9.48 o
   8   1   4          8.38         12.66         1.58 o
   9   1   4        143.38        143.73         3.96 o
  10   1   4          4.84          5.91         2.10 o
  11   1   4         34.83         40.04         2.94 o
  12   1   4          0.00          2.77         2.89 o
  13   1   4          2.30          2.14         1.38 o
 -11   2   4        105.81        134.66         7.90 o
 -10   2   4         65.37         62.42         5.30 o
  -9   2   4        262.23        235.09         5.61 o
  -8   2   4         10.45         12.85         1.59 o
  -7   2   4        384.87        382.81         7.38 o
  -6   2   4          0.52         10.31         2.01 o
  -5   2   4       1514.31       1540.53        25.79 o
  -4   2   4        539.18        540.28        10.93 o
  -3   2   4        115.97        119.10         3.42 o
  -2   2   4       2111.87       1938.37        24.63 o
  -1   2   4        818.77        745.45        12.04 o
   0   2   4       4921.14       4298.16       113.96 o
   1   2   4       6062.62       5666.00        86.76 o
   2   2   4        207.51        167.12         4.55 o
   3   2   4       5072.10       5087.07       110.39 o
   4   2   4        708.13        786.76        16.28 o
   5   2   4         13.26         12.35         2.41 o
   6   2   4          2.88          1.37         1.88 o
   7   2   4         65.51         63.28         2.65 o
   8   2   4        181.98        190.11         5.34 o
   9   2   4       1132.74       1144.84        16.64 o
  10   2   4          0.68          0.18         1.90 o
  11   2   4        367.49        395.14        13.58 o
  12   2   4          0.01          5.99         3.14 o
  13   2   4          0.61          2.47         1.47 o
 -11   3   4         13.24         11.46         2.78 o
 -10   3   4         46.38         39.25         5.36 o
  -9   3   4        211.17        194.87        10.90 o
  -8   3   4        457.97        416.72        10.10 o
  -7   3   4         19.00         22.71         2.09 o
  -6   3   4         57.56         48.74         2.54 o
  -5   3   4        538.44        550.19        10.29 o
  -4   3   4       2488.26       2661.17        30.06 o
  -3   3   4       1347.10       1260.58        16.15 o
  -2   3   4       1620.95       1616.20        22.75 o
  -1   3   4         75.28         68.06         1.94 o
   0   3   4        559.93        485.35         7.50 o
   1   3   4       4277.27       3750.55        58.71 o
   2   3   4        468.41        446.55        10.97 o
   3   3   4       1574.70       1575.24        28.80 o
   4   3   4       2046.37       2319.17        42.01 o
   5   3   4          1.31          5.00         1.86 o
   6   3   4        546.78        541.69        28.03 o
   7   3   4         86.93         92.60         2.90 o
   8   3   4        126.73        148.46         3.81 o
   9   3   4        813.10        854.44        14.59 o
  10   3   4         26.39         38.65         2.98 o
  11   3   4          3.19          1.74         1.94 o
  12   3   4          0.12          1.55         3.02 o
  13   3   4          1.60          0.29         1.26 o
 -11   4   4         52.06         51.60         5.37 o
 -10   4   4          2.11          3.01         2.86 o
  -9   4   4         23.73         17.67         3.13 o
  -8   4   4        498.83        501.08         9.82 o
  -7   4   4        121.13        126.51         4.74 o
  -6   4   4        121.60        137.51         4.04 o
  -5   4   4       2304.34       2219.59        24.21 o
  -4   4   4       1010.72        937.54        13.69 o
  -3   4   4        841.05        769.14        10.63 o
  -2   4   4        302.45        271.31         6.17 o
  -1   4   4       1493.82       1586.01        23.49 o
   0   4   4       1691.31       1708.62        24.79 o
   1   4   4       1170.10       1199.08        16.91 o
   2   4   4       3655.41       3649.74        60.76 o
   3   4   4         84.55         52.96         8.13 o
   4   4   4       3501.14       3595.45       102.02 o
   5   4   4       4832.50       4881.67       117.29 o
   6   4   4        226.60        208.07         5.83 o
   7   4   4          2.27          1.22         1.48 o
   8   4   4         25.68         12.14         1.73 o
   9   4   4          0.10          0.65         1.66 o
  10   4   4        118.74        123.87         4.66 o
  11   4   4        156.78        157.51         6.66 o
  12   4   4          2.73          3.19         2.85 o
 -11   5   4          7.16          9.31         2.05 o
 -10   5   4         44.45         51.01         5.89 o
  -9   5   4         90.39         89.61         7.22 o
  -8   5   4          5.92          4.38         2.12 o
  -7   5   4        429.46        418.01        10.48 o
  -6   5   4         22.83         18.09         1.86 o
  -5   5   4         98.65        104.64         3.78 o
  -4   5   4        226.73        237.60         4.70 o
  -3   5   4        326.00        314.86         7.10 o
  -2   5   4       1245.57       1412.83        20.56 o
  -1   5   4       1570.77       1534.46        37.52 o
   0   5   4        386.41        456.91         7.40 o
   1   5   4        604.42        572.44        11.03 o
   2   5   4       2740.34       2554.96        40.46 o
   3   5   4          0.05          2.16         2.16 o
   4   5   4         10.39         20.97         2.88 o
   5   5   4        640.24        595.59        14.14 o
   6   5   4        212.64        188.46         4.33 o
   7   5   4          3.18         11.42         2.10 o
   8   5   4         10.54          7.84         2.05 o
   9   5   4        115.77        122.91         4.57 o
  10   5   4        117.43        115.20         5.24 o
  11   5   4         17.74         28.52         3.92 o
  12   5   4         27.08         26.45         4.02 o
 -10   6   4          2.96          0.64         1.58 o
  -9   6   4         89.28         87.24         4.89 o
  -8   6   4          5.68         10.82         2.31 o
  -7   6   4        156.08        154.57         6.44 o
  -6   6   4          0.88          4.94         1.96 o
  -5   6   4         99.09         91.96         3.34 o
  -4   6   4        345.81        331.05         6.50 o
  -3   6   4          7.97          5.73         1.55 o
  -2   6   4        334.37        371.52         6.65 o
  -1   6   4       1427.15       1331.38        19.20 o
   0   6   4         42.34         65.09         2.73 o
   1   6   4          2.41          2.97         1.83 o
   2   6   4          3.38          8.02         2.38 o
   3   6   4         18.17         20.08         2.53 o
   4   6   4          1.52          5.32         1.37 o
   5   6   4         71.24         71.69         2.60 o
   6   6   4        218.79        209.28         4.55 o
   7   6   4        120.29        138.85         5.87 o
   8   6   4          8.07          7.62         2.28 o
   9   6   4         43.41         59.04         5.25 o
  10   6   4         22.97         24.00         2.35 o
  11   6   4          9.51          8.93         4.02 o
  -9   7   4          0.85         -0.81         1.55 o
  -8   7   4         39.65         40.86         3.12 o
  -7   7   4          8.24         10.31         2.35 o
  -6   7   4         46.85         52.80         3.64 o
  -5   7   4          4.93          5.77         1.78 o
  -4   7   4         41.17         34.52         2.30 o
  -3   7   4        309.19        298.73         6.66 o
  -2   7   4        117.35        101.61         3.23 o
  -1   7   4        216.24        213.67         4.39 o
   0   7   4        193.73        183.94         4.54 o
   1   7   4          1.09          4.30         1.37 o
   2   7   4        306.65        312.44         8.63 o
   3   7   4         84.48         94.24         3.73 o
   4   7   4        128.31        100.80         4.27 o
   5   7   4          0.26          4.09         1.60 o
   6   7   4         34.46         36.30         2.25 o
   7   7   4         21.80         16.51         2.01 o
   8   7   4         10.50         21.88         2.66 o
   9   7   4        138.36        113.36         7.07 o
  10   7   4          1.54          2.17         2.04 o
  -9   8   4         19.73         12.62         2.22 o
  -8   8   4          1.81          0.95         1.97 o
  -7   8   4          5.51          2.75         1.57 o
  -6   8   4         59.40         68.42         3.74 o
  -5   8   4         95.32         95.21         4.22 o
  -4   8   4          0.23          0.47         1.74 o
  -3   8   4         67.67         79.05         3.73 o
  -2   8   4          0.47          1.65         1.58 o
  -1   8   4         53.45         51.62         2.56 o
   0   8   4         45.59         53.15         2.72 o
   1   8   4        262.92        267.56         6.52 o
   2   8   4        218.48        229.38         5.33 o
   3   8   4        231.35        266.66         9.59 o
   4   8   4        931.64        898.46        14.64 o
   5   8   4         72.19         80.76         3.63 o
   6   8   4        264.83        235.15         6.06 o
   7   8   4          0.30         -0.52         1.96 o
   8   8   4        447.93        416.84        16.55 o
   9   8   4        132.27        134.58         6.89 o
  10   8   4          1.50          4.90         4.07 o
  -8   9   4          2.21          2.93         1.63 o
  -7   9   4          9.24          6.89         2.47 o
  -6   9   4         25.20         24.82         2.52 o
  -5   9   4          0.75          0.49         2.04 o
  -4   9   4        658.23        648.71        16.50 o
  -3   9   4         13.37         11.16         2.03 o
  -2   9   4       1069.69       1082.87        19.16 o
  -1   9   4          2.02          2.92         1.58 o
   0   9   4         16.02         17.37         1.88 o
   1   9   4        221.74        221.28         5.81 o
   2   9   4        616.24        676.31        12.72 o
   3   9   4          9.22         12.83         1.83 o
   4   9   4        400.99        417.36        15.33 o
   5   9   4         12.12         13.67         2.07 o
   6   9   4        120.02        114.85         5.31 o
   7   9   4        174.60        195.63         8.28 o
   8   9   4        103.95        113.85         6.34 o
   9   9   4          1.85          2.11         2.16 o
  -6  10   4         12.14          4.51         2.15 o
  -5  10   4         18.19         16.95         3.41 o
  -4  10   4         19.91         23.59         2.14 o
  -3  10   4        347.43        330.22         9.33 o
  -2  10   4         81.10         80.87         3.51 o
  -1  10   4        220.11        242.17         9.21 o
   0  10   4        143.21        146.97         4.51 o
   1  10   4        545.41        620.54        10.25 o
   2  10   4        640.31        657.34        13.11 o
   3  10   4         12.15         13.53         2.03 o
   4  10   4        234.30        235.81         8.16 o
   5  10   4          6.24          8.18         2.14 o
   6  10   4          0.49          1.97         1.91 o
   7  10   4          0.55          2.91         6.06 o
   8  10   4          7.20          7.77         2.28 o
   9  10   4        121.89         96.76         6.53 o
  -5  11   4         74.17         73.14        13.29 o
  -4  11   4          3.39          0.91         1.69 o
  -3  11   4          4.24          5.52         2.18 o
  -2  11   4         57.90         59.41         3.83 o
  -1  11   4         23.92         28.14         2.54 o
   0  11   4          4.58          2.32         1.77 o
   1  11   4          0.03          0.41         1.68 o
   2  11   4         40.58         54.21         3.23 o
   3  11   4         13.13         16.81         2.19 o
   4  11   4        275.25        302.34        12.63 o
   5  11   4          6.98         13.05         3.02 o
   6  11   4          2.65          6.08         3.65 o
   7  11   4          4.67          3.81         3.10 o
   8  11   4         16.53         20.20         3.23 o
  -3  12   4         15.07         22.68         3.27 o
  -2  12   4         61.23         54.75         4.80 o
  -1  12   4          0.32         -0.26         1.83 o
   0  12   4         16.69         20.29         2.76 o
   1  12   4          6.66          7.85         2.35 o
   2  12   4         11.49          9.31         1.83 o
   3  12   4         68.20         67.01         3.93 o
   4  12   4         21.81         17.79         2.21 o
   5  12   4          2.58          0.76         2.91 o
   6  12   4         21.98         23.14         3.73 o
   1  13   4          3.42          2.24         1.19 o
   2  13   4         56.95         36.98        25.36 o
   3  13   4         39.94         36.05         3.56 o
  -4 -12   5         10.39          7.55         2.26 o
  -3 -12   5         45.89         36.30         4.49 o
  -2 -12   5         15.10          7.16         2.64 o
  -1 -12   5          0.88          1.34         1.36 o
   0 -12   5         15.46         14.86         3.86 o
   1 -12   5         11.57          4.61         1.80 o
  -6 -11   5          0.54          3.85         1.50 o
  -5 -11   5          0.07         -0.26         1.31 o
  -4 -11   5         36.24         39.92         3.69 o
  -3 -11   5         62.60         56.48        11.27 o
  -2 -11   5         45.11         42.69         4.03 o
  -1 -11   5          2.72          6.88         1.37 o
   0 -11   5         46.56         55.44         3.01 o
   1 -11   5         33.05         34.84         2.98 o
   2 -11   5          4.11          4.28         1.91 o
   3 -11   5          8.28         10.65         2.74 o
   4 -11   5          2.74          4.82         1.47 o
  -8 -10   5          0.31         -0.25         2.10 o
  -7 -10   5          9.07         16.73         4.23 o
  -6 -10   5          0.70         -0.63         4.02 o
  -5 -10   5          9.75         12.03         3.19 o
  -4 -10   5         55.25         53.46         4.34 o
  -3 -10   5        104.15        103.28         4.25 o
  -2 -10   5        706.34        733.24        15.65 o
  -1 -10   5         10.32         13.39         1.94 o
   0 -10   5          3.95          1.54         1.75 o
   1 -10   5        114.64        101.61         5.01 o
   2 -10   5         38.08         43.81         3.23 o
   3 -10   5         63.40         50.68         3.67 o
   4 -10   5         14.69         17.45         2.67 o
   5 -10   5          7.12         12.38         2.56 o
   6 -10   5         35.89         38.12         6.83 o
  -8  -9   5        168.59        146.51         7.47 o
  -7  -9   5          1.50          0.70         3.94 o
  -6  -9   5         39.84         35.63         3.93 o
  -5  -9   5         10.62         11.24         2.87 o
  -4  -9   5        193.68        234.87         8.04 o
  -3  -9   5         52.49         63.39         2.99 o
  -2  -9   5         16.97         19.45         2.05 o
  -1  -9   5        984.88        995.08        15.85 o
   0  -9   5          0.03          2.91         1.57 o
   1  -9   5          0.05          2.31         1.57 o
   2  -9   5         93.84         97.70         4.20 o
   3  -9   5         30.56         27.72         3.09 o
   4  -9   5         88.45         81.71         6.34 o
   5  -9   5          3.08          4.00         2.29 o
   6  -9   5          6.99          4.10         2.66 o
   7  -9   5         26.95         20.45         2.85 o
  -9  -8   5         95.96         89.64         6.71 o
  -8  -8   5          1.34          5.58         2.61 o
  -7  -8   5        350.72        349.54        12.48 o
  -6  -8   5         23.06         29.91         3.33 o
  -5  -8   5        319.16        308.09         8.22 o
  -4  -8   5        117.19        129.52         4.71 o
  -3  -8   5          3.19          2.01         1.76 o
  -2  -8   5        233.33        232.39         5.51 o
  -1  -8   5        133.86        140.43         4.26 o
   0  -8   5        129.57        139.72         4.47 o
   1  -8   5         79.40         69.33         3.20 o
   2  -8   5          2.29          1.35         1.45 o
   3  -8   5         40.02         49.07         2.71 o
   4  -8   5          0.01          2.28         1.95 o
   5  -8   5         21.65         22.38         2.35 o
   6  -8   5        135.72        129.96         4.49 o
   7  -8   5         23.86         29.23         3.55 o
   8  -8   5          0.70          0.09         1.03 o
 -10  -7   5          2.06          0.46         3.02 o
  -9  -7   5          1.45          0.59         3.65 o
  -8  -7   5          2.12          2.57         1.97 o
  -7  -7   5        158.08        138.35         5.63 o
  -6  -7   5          0.54          3.25         2.08 o
  -5  -7   5        361.10        390.55         9.69 o
  -4  -7   5          5.34          8.26         1.60 o
  -3  -7   5         55.13         47.49         2.92 o
  -2  -7   5        245.16        248.96         9.79 o
  -1  -7   5         65.70         76.19         3.27 o
   0  -7   5         79.59         76.79         3.15 o
   1  -7   5        453.26        464.20         9.65 o
   2  -7   5          5.85          9.71         1.67 o
   3  -7   5        147.33        126.34         4.09 o
   4  -7   5         17.85         12.91         2.18 o
   5  -7   5          0.54          0.87         1.97 o
   6  -7   5        290.82        287.37         8.10 o
   7  -7   5        126.03        115.36         6.94 o
   8  -7   5         23.18         28.71         5.20 o
   9  -7   5         11.55          6.29         2.77 o
 -11  -6   5        386.76        404.38        19.66 o
 -10  -6   5          6.23          9.85         3.14 o
  -9  -6   5         77.35         89.73         4.93 o
  -8  -6   5          7.61          9.50         2.05 o
  -7  -6   5          0.41          3.48         1.79 o
  -6  -6   5         27.58         34.48         2.29 o
  -5  -6   5        895.97        820.52        18.79 o
  -4  -6   5          2.69          5.64         1.40 o
  -3  -6   5       1701.06       1780.18        24.68 o
  -2  -6   5        461.79        467.80        11.91 o
  -1  -6   5        128.83        146.27         5.32 o
   0  -6   5        134.68        118.34         3.86 o
   1  -6   5        845.76        833.11        12.15 o
   2  -6   5        662.94        682.48        10.86 o
   3  -6   5        136.88        150.02         4.43 o
   4  -6   5        174.77        152.58         4.40 o
   5  -6   5       1159.21       1141.56        16.37 o
   6  -6   5         18.55         33.11         2.66 o
   7  -6   5          0.50          1.88         2.14 o
   8  -6   5         18.95         32.89         3.14 o
   9  -6   5        227.41        229.72         8.03 o
  10  -6   5          1.41         -0.25         1.76 o
 -11  -5   5         34.41         39.41         6.35 o
 -10  -5   5         25.79         40.46         5.16 o
  -9  -5   5         14.79         19.99         2.65 o
  -8  -5   5        142.58        151.45         5.40 o
  -7  -5   5        243.59        260.53         6.44 o
  -6  -5   5        156.50        157.11         4.30 o
  -5  -5   5         85.01         79.63         3.04 o
  -4  -5   5        224.46        198.24         4.83 o
  -3  -5   5       2713.36       2742.50        39.43 o
  -2  -5   5         13.39         12.08         1.66 o
  -1  -5   5        381.06        432.87         8.99 o
   0  -5   5         25.13         33.60         1.94 o
   1  -5   5        137.80        145.47         4.98 o
   2  -5   5        111.27        104.39         3.24 o
   3  -5   5         75.66         76.51         2.87 o
   4  -5   5         28.96         40.06         1.90 o
   5  -5   5        814.48        858.60        11.30 o
   6  -5   5        179.44        167.79         4.46 o
   7  -5   5         78.46         74.90         3.20 o
   8  -5   5        626.70        596.61        12.27 o
   9  -5   5        101.13        134.08         6.90 o
  10  -5   5         24.62         24.87         3.48 o
 -12  -4   5          3.19          0.54         2.05 o
 -11  -4   5         71.59         68.37         7.29 o
 -10  -4   5        116.25        121.87         6.21 o
  -9  -4   5        188.47        194.30         7.01 o
  -8  -4   5          0.93          2.15         1.88 o
  -7  -4   5        580.06        550.78        10.44 o
  -6  -4   5          2.16          2.05         1.48 o
  -5  -4   5        170.02        178.97         8.07 o
  -4  -4   5         59.22         42.61         3.63 o
  -3  -4   5        216.15        266.23         5.73 o
  -2  -4   5         31.81         48.46         2.23 o
  -1  -4   5       2286.57       2258.71        32.61 o
   0  -4   5       4014.10       3936.14        54.97 o
   1  -4   5        262.98        261.89         4.90 o
   2  -4   5       4949.93       5041.74        64.42 o
   3  -4   5        732.57        766.48        12.27 o
   4  -4   5       1098.68       1212.18        19.96 o
   5  -4   5          1.33          1.11         1.35 o
   6  -4   5         32.39         32.57         2.37 o
   7  -4   5        442.15        468.87        12.46 o
   8  -4   5        155.76        133.87         5.38 o
   9  -4   5        121.94        131.36         6.76 o
  10  -4   5          0.06         -1.13         2.80 o
  11  -4   5          0.21          0.96         1.48 o
 -12  -3   5         62.60         60.92         7.52 o
 -11  -3   5         61.42         66.93         5.07 o
 -10  -3   5         92.69         74.26         5.48 o
  -9  -3   5          1.85          2.72         2.25 o
  -8  -3   5        343.03        370.59        11.22 o
  -7  -3   5        154.47        190.45         5.98 o
  -6  -3   5        322.15        315.66         6.77 o
  -5  -3   5         54.16         81.14         4.28 o
  -4  -3   5        569.48        596.00        14.22 o
  -3  -3   5       1658.43       1619.75        27.96 o
  -2  -3   5       2865.42       3229.97        51.94 o
  -1  -3   5         34.07         26.74         1.57 o
   0  -3   5        551.22        533.91         9.53 o
   1  -3   5         66.01         71.78         3.29 o
   2  -3   5        561.11        611.55        13.16 o
   3  -3   5       4785.79       4508.48        54.78 o
   4  -3   5         87.58         78.66         3.20 o
   5  -3   5         38.53         37.56         2.24 o
   6  -3   5         34.80         44.30         2.32 o
   7  -3   5         20.12         28.08         2.86 o
   8  -3   5        103.28         97.18         4.80 o
   9  -3   5          8.71          8.18         2.82 o
  10  -3   5        175.45        181.45         9.09 o
  11  -3   5         92.10        107.10         6.32 o
  12  -3   5         30.04         18.61         2.68 o
 -12  -2   5         76.96         56.21         5.95 o
 -11  -2   5          0.44          1.67         2.30 o
 -10  -2   5         83.56        100.63         5.05 o
  -9  -2   5        134.67        136.68         5.07 o
  -8  -2   5        133.53        133.88         4.47 o
  -7  -2   5         42.57         35.47         2.09 o
  -6  -2   5        953.00        908.37        14.84 o
  -5  -2   5         32.86         34.08         2.53 o
  -4  -2   5        205.28        210.59         6.81 o
  -3  -2   5         28.58         46.80        11.18 o
  -2  -2   5       2821.23       2710.85        54.06 o
  -1  -2   5       3392.14       3186.38        43.26 o
   0  -2   5        257.37        239.25         5.62 o
   1  -2   5         20.06         35.56         1.80 o
   2  -2   5         35.78         21.86         1.77 o
   3  -2   5       1667.20       1803.84        24.90 o
   4  -2   5         21.57          9.97         1.48 o
   5  -2   5       2181.96       2176.05        29.14 o
   6  -2   5         98.69         98.26         3.62 o
   7  -2   5        432.37        468.91        10.32 o
   8  -2   5         15.33         24.80         3.11 o
   9  -2   5        600.78        592.20        14.59 o
  10  -2   5         72.20         91.06         4.51 o
  11  -2   5        148.41        144.30         5.11 o
  12  -2   5          4.15          5.53         2.01 o
 -12  -1   5         14.09         13.25         3.35 o
 -11  -1   5          4.47          8.45         2.52 o
 -10  -1   5        111.07        108.35         4.92 o
  -9  -1   5        136.94        153.60         5.14 o
  -8  -1   5         73.86         75.85         4.22 o
  -7  -1   5         38.38         43.36         2.66 o
  -6  -1   5        307.88        302.87         7.71 o
  -5  -1   5         85.68         84.58         4.25 o
  -4  -1   5        524.49        526.40        11.25 o
  -3  -1   5       3224.60       2895.70        58.68 o
  -2  -1   5       6612.89       5952.12       116.76 o
  -1  -1   5       1609.01       1455.68        49.90 o
   0  -1   5       4177.15       3845.85        73.36 o
   1  -1   5      30827.92      29416.17       545.14 o
   2  -1   5       2381.87       2537.46        49.76 o
   3  -1   5        960.34        926.22        15.54 o
   4  -1   5        351.42        462.29         9.75 o
   5  -1   5       2284.98       2527.18        49.74 o
   6  -1   5        117.78        132.65         4.53 o
   7  -1   5        534.95        598.56        12.00 o
   8  -1   5        433.80        468.90        13.92 o
   9  -1   5         46.07         50.18         2.93 o
  10  -1   5        253.97        248.65         7.55 o
  11  -1   5         42.52         37.13         2.74 o
  12  -1   5          0.57         -0.92         2.43 o
 -11   0   5        187.86        185.21        11.84 o
 -10   0   5         10.03         11.11         1.98 o
  -9   0   5         69.69         75.68         3.52 o
  -8   0   5         46.56         50.71         2.98 o
  -7   0   5         59.20         52.90         3.01 o
  -6   0   5        385.63        401.71        10.45 o
  -5   0   5          2.24         10.03         2.53 o
  -4   0   5       3297.94       3756.40        63.39 o
  -3   0   5       1158.42       1159.83        25.80 o
  -2   0   5        487.70        377.31        11.81 o
  -1   0   5        679.89        598.25        10.53 o
   0   0   5        497.80        422.86         8.66 o
   1   0   5      26049.23      23946.36       513.75 o
   2   0   5        171.38        150.85         4.83 o
   3   0   5       2399.33       2487.11        39.90 o
   4   0   5       4225.80       4264.58        49.71 o
   5   0   5         61.27         67.97         3.17 o
   6   0   5         92.71        126.31         4.51 o
   7   0   5       1212.53       1335.11        17.10 o
   8   0   5         24.32         29.20         2.54 o
   9   0   5        410.88        406.97         8.98 o
  10   0   5         10.63          7.74         1.84 o
  11   0   5          4.26          7.87         2.15 o
  12   0   5          0.12          0.71         2.72 o
 -11   1   5          5.05          5.13         1.70 o
 -10   1   5         77.04         72.79         3.58 o
  -9   1   5          0.01          0.59         1.73 o
  -8   1   5         33.96         45.46         2.79 o
  -7   1   5        186.01        193.44         5.39 o
  -6   1   5        453.11        524.53        12.02 o
  -5   1   5       1024.01        996.68        17.30 o
  -4   1   5      10243.17      11004.80       161.39 o
  -3   1   5         30.23         40.58         2.41 o
  -2   1   5         21.78         36.75         2.46 o
  -1   1   5         26.68         31.88         1.69 o
   0   1   5       6434.24       5758.85       108.17 o
   1   1   5       1914.49       1696.90        47.00 o
   2   1   5       2030.76       1842.33        50.52 o
   3   1   5       2145.47       2109.56        35.74 o
   4   1   5       1028.17       1113.31        24.35 o
   5   1   5       3083.02       3487.81        58.81 o
   6   1   5       1897.13       1965.36        28.65 o
   7   1   5         85.69        115.41         3.37 o
   8   1   5        139.82        151.52         4.44 o
   9   1   5         93.94         93.19         3.19 o
  10   1   5         32.68         40.40         4.34 o
  11   1   5        402.58        426.36        16.66 o
  12   1   5         21.17         29.55         4.44 o
 -11   2   5         31.01         32.42         2.94 o
 -10   2   5         23.64         17.71         2.64 o
  -9   2   5         48.98         37.76         2.57 o
  -8   2   5          3.20          5.33         1.44 o
  -7   2   5         31.82         28.07         2.22 o
  -6   2   5       2338.01       2468.24        33.78 o
  -5   2   5         84.47        109.20         4.80 o
  -4   2   5       1451.39       1589.00        30.03 o
  -3   2   5        476.81        474.63        10.50 o
  -2   2   5        515.85        524.56        11.24 o
  -1   2   5       1146.87       1075.35        18.58 o
   0   2   5        207.63        196.97         4.03 o
   1   2   5       1640.41       1517.14        26.79 o
   2   2   5       2745.65       2450.38        53.05 o
   3   2   5       3922.49       3698.04        71.39 o
   4   2   5        928.32       1125.83        42.68 o
   5   2   5        911.49        885.35        17.15 o
   6   2   5         78.43         79.75         3.74 o
   7   2   5        133.31        118.31         3.08 o
   8   2   5        309.06        322.81         6.62 o
   9   2   5        366.36        385.59         8.44 o
  10   2   5        311.81        310.50        10.05 o
  11   2   5         57.05         70.42         7.96 o
  12   2   5         82.43         79.90         7.04 o
  13   2   5          0.26         -0.29         1.30 o
 -11   3   5         42.78         46.59         3.68 o
 -10   3   5         24.81         20.80         2.42 o
  -9   3   5         23.65         26.37         3.22 o
  -8   3   5        656.02        662.27        11.24 o
  -7   3   5        234.52        222.13         6.26 o
  -6   3   5        155.66        156.92         4.70 o
  -5   3   5        267.92        256.80         6.43 o
  -4   3   5        444.34        440.07         7.73 o
  -3   3   5        163.24        174.55         5.95 o
  -2   3   5        382.90        387.45         6.72 o
  -1   3   5       3624.30       3368.48        48.16 o
   0   3   5        701.36        642.48        14.59 o
   1   3   5        474.73        399.37        11.94 o
   2   3   5        188.82        159.05         4.80 o
   3   3   5       2448.48       2419.83        52.38 o
   4   3   5       4712.16       5064.98       113.01 o
   5   3   5       5265.21       5272.89       147.14 o
   6   3   5          0.87          4.61         2.20 o
   7   3   5        138.40        128.86         3.94 o
   8   3   5        101.71         93.30         3.28 o
   9   3   5         53.31         62.57         3.17 o
  10   3   5        485.11        488.85        13.42 o
  11   3   5         23.06         21.05         4.67 o
  12   3   5         24.31         26.53         4.44 o
  13   3   5         26.84         20.41         2.31 o
 -11   4   5         20.37         16.62         1.91 o
 -10   4   5          5.91          4.64         1.71 o
  -9   4   5          1.32          1.25         2.22 o
  -8   4   5        179.10        168.37         4.89 o
  -7   4   5        238.27        250.79         7.33 o
  -6   4   5        425.41        474.16         9.74 o
  -5   4   5        154.11        175.26         5.27 o
  -4   4   5          5.46          9.71         1.44 o
  -3   4   5        163.75        116.99         3.96 o
  -2   4   5          2.46          9.43         1.33 o
  -1   4   5        796.05        760.63        11.90 o
   0   4   5       4638.56       4689.04        57.12 o
   1   4   5       7044.05       6640.07        89.17 o
   2   4   5       1087.32       1085.44        21.16 o
   3   4   5       3011.73       2922.97        67.23 o
   4   4   5          4.57         18.85         2.64 o
   5   4   5        196.30        157.96         6.53 o
   6   4   5        702.74        764.61        13.16 o
   7   4   5        725.05        746.38        12.53 o
   8   4   5        148.35        155.00         4.39 o
   9   4   5          1.02          0.17         1.56 o
  10   4   5          2.36          0.84         2.46 o
  11   4   5          0.37          1.49         2.42 o
  12   4   5        100.04        105.72         7.96 o
 -10   5   5         12.74         14.11         2.39 o
  -9   5   5         26.94         30.27         3.12 o
  -8   5   5        274.94        306.13        13.31 o
  -7   5   5        199.53        222.87         7.04 o
  -6   5   5       1217.90       1250.52        19.94 o
  -5   5   5         42.66         42.03         2.04 o
  -4   5   5        648.47        663.55        10.65 o
  -3   5   5        787.60        796.58        13.79 o
  -2   5   5        825.46        835.39        13.26 o
  -1   5   5       1219.76       1122.38        18.74 o
   0   5   5         82.66         87.95         2.94 o
   1   5   5        826.53        870.37        15.45 o
   2   5   5        116.01        104.45         5.71 o
   3   5   5          5.67          5.64         2.17 o
   4   5   5        102.85        116.28         6.19 o
   5   5   5       1835.00       1978.96        37.44 o
   6   5   5        854.27        876.34        11.97 o
   7   5   5          5.78          6.14         1.63 o
   8   5   5          0.84          1.36         1.62 o
   9   5   5         58.37         66.31         3.23 o
  10   5   5         23.42         28.61         3.61 o
  11   5   5         36.89         44.61         6.12 o
  12   5   5          0.17          3.65         2.85 o
 -10   6   5          9.08          2.26         2.26 o
  -9   6   5         53.07         50.79         2.96 o
  -8   6   5         13.90         13.04         2.26 o
  -7   6   5        230.52        227.05        13.01 o
  -6   6   5       1736.05       1680.05        79.46 o
  -5   6   5       1138.67       1136.29        25.45 o
  -4   6   5         45.93         45.22         2.28 o
  -3   6   5          2.71          3.56         1.29 o
  -2   6   5        138.90        162.31         4.05 o
  -1   6   5        176.28        178.02         4.92 o
   0   6   5         45.88         52.19         2.75 o
   1   6   5          3.15          6.52         1.74 o
   2   6   5        252.53        245.16         7.37 o
   3   6   5        392.86        398.85         9.36 o
   4   6   5        405.73        412.38         7.28 o
   5   6   5         40.82         53.72         2.66 o
   6   6   5         14.72         27.02         2.15 o
   7   6   5        362.61        331.25         8.04 o
   8   6   5         36.18         40.88         2.77 o
   9   6   5        103.86         91.45         5.06 o
  10   6   5         44.95         33.16         3.62 o
  11   6   5         15.01         10.27         3.94 o
  -9   7   5          9.53          9.48         2.29 o
  -8   7   5          0.08          1.71         1.67 o
  -7   7   5         28.92         32.58         3.98 o
  -6   7   5         31.29         30.05         3.40 o
  -5   7   5          0.02          1.97         1.51 o
  -4   7   5        254.60        236.07         5.23 o
  -3   7   5         63.49         63.94         2.89 o
  -2   7   5         59.49         72.48         2.55 o
  -1   7   5        455.63        408.86         7.59 o
   0   7   5          0.62          3.95         1.45 o
   1   7   5         30.90         56.36         2.33 o
   2   7   5        638.00        636.02        14.55 o
   3   7   5       1293.69       1299.58        16.00 o
   4   7   5        397.52        402.46         7.60 o
   5   7   5        182.42        184.86         5.86 o
   6   7   5          0.41         -0.92         1.42 o
   7   7   5         65.20         63.16         3.34 o
   8   7   5          0.65          1.19         1.99 o
   9   7   5         72.78         62.19         3.84 o
  10   7   5        135.29        129.55         7.40 o
  -8   8   5         36.70         31.40         5.03 o
  -7   8   5          7.89          5.96         1.94 o
  -6   8   5        184.80        168.65         6.08 o
  -5   8   5         81.30         70.76         3.42 o
  -4   8   5         74.11         75.89         3.37 o
  -3   8   5         52.50         51.26         2.77 o
  -2   8   5        124.21        138.91         6.15 o
  -1   8   5        248.17        242.49         5.41 o
   0   8   5          9.71         12.60         1.64 o
   1   8   5        160.53        199.61         4.72 o
   2   8   5        198.90        180.88         4.27 o
   3   8   5       2369.65       2357.42        29.22 o
   4   8   5        416.60        369.07         8.08 o
   5   8   5          0.66          2.83         1.68 o
   6   8   5        131.19        126.72         4.04 o
   7   8   5         79.35         87.30         4.68 o
   8   8   5        189.91        206.75         7.90 o
   9   8   5        384.26        376.79        15.83 o
  10   8   5         72.70         58.33         4.52 o
  -8   9   5        105.10         50.01         4.07 o
  -7   9   5          3.23          5.59         2.31 o
  -6   9   5          1.16          2.95         1.83 o
  -5   9   5          3.92          2.98         2.89 o
  -4   9   5         47.83         44.57         3.16 o
  -3   9   5         12.17         11.71         2.26 o
  -2   9   5          2.09          1.40         1.74 o
  -1   9   5         77.26         53.34         2.79 o
   0   9   5          8.67          9.34         1.69 o
   1   9   5          7.97          8.00         1.75 o
   2   9   5        860.16        912.86        14.64 o
   3   9   5        207.46        222.99         5.70 o
   4   9   5        868.27        844.90        18.68 o
   5   9   5          3.29          3.01         1.85 o
   6   9   5        293.30        257.11         8.95 o
   7   9   5          6.25          4.89         2.54 o
   8   9   5          0.55          2.79         2.60 o
   9   9   5         15.98         23.84         3.89 o
  -6  10   5         99.46         84.23         5.17 o
  -5  10   5          0.12          0.72         2.08 o
  -4  10   5          7.13          5.43         1.60 o
  -3  10   5          0.63          1.47         1.87 o
  -2  10   5         22.16         26.90         2.88 o
  -1  10   5         54.62         45.99         3.20 o
   0  10   5         80.08         79.05         3.41 o
   1  10   5          6.78          6.20         1.78 o
   2  10   5          0.08          3.66         1.88 o
   3  10   5        223.93        212.56         6.52 o
   4  10   5          4.42          5.40         1.92 o
   5  10   5         43.78         42.68         2.86 o
   6  10   5        136.39        138.21         7.11 o
   7  10   5         10.11          7.71         2.75 o
   8  10   5         19.83          9.31         2.99 o
   9  10   5          3.17          2.96         2.04 o
  -5  11   5          4.88          2.74         2.16 o
  -4  11   5          0.70         -0.10         2.01 o
  -3  11   5         15.59         20.66         2.41 o
  -2  11   5         14.13         20.88         2.23 o
  -1  11   5          9.50         10.59         2.15 o
   0  11   5          4.99          0.77         1.85 o
   1  11   5          2.80          3.58         1.99 o
   2  11   5        411.34        463.24        11.45 o
   3  11   5        162.74        192.57         7.39 o
   4  11   5          0.14          2.39         2.22 o
   5  11   5          9.55         16.34         2.83 o
   6  11   5          1.13          0.43         1.62 o
   7  11   5          7.32          7.72         1.91 o
   8  11   5          0.50          0.24         1.09 o
  -3  12   5         13.63         14.73         5.26 o
  -2  12   5         12.05          7.13         3.27 o
  -1  12   5          0.14          4.03         2.31 o
   0  12   5        119.90        138.55         6.27 o
   1  12   5          0.21          2.17         1.56 o
   2  12   5          4.51         14.40         2.75 o
   3  12   5         38.45         46.38         4.02 o
   4  12   5          0.30          0.49         1.78 o
   5  12   5          3.59          3.19         1.50 o
   6  12   5         11.79          6.22         1.69 o
   0  13   5         10.38          6.75         1.89 o
   1  13   5          0.01         -0.36         1.16 o
   2  13   5         94.12        100.73         6.54 o
   3  13   5         16.82         22.64         2.85 o
  -3 -12   6         63.78         47.45         4.32 o
  -2 -12   6          1.72          2.03         1.32 o
  -1 -12   6          1.33          1.50         1.06 o
   0 -12   6         52.36         31.98        11.17 o
  -6 -11   6         54.65         40.49         4.36 o
  -5 -11   6          8.96         15.01         3.86 o
  -4 -11   6        190.54        145.86        36.05 o
  -3 -11   6          0.49          2.78         1.53 o
  -2 -11   6         33.25         39.56         8.19 o
  -1 -11   6         39.10         39.05         5.12 o
   0 -11   6          0.63          2.01         1.37 o
   1 -11   6          5.47          4.80         1.64 o
   2 -11   6          8.49          7.24         1.80 o
   3 -11   6          9.41          8.43         1.78 o
   4 -11   6         96.25         68.28         4.95 o
  -7 -10   6         15.54         14.53         2.37 o
  -6 -10   6         19.11         17.68         2.28 o
  -5 -10   6         56.72         50.42         8.22 o
  -4 -10   6         26.04         34.50         3.60 o
  -3 -10   6          0.22          0.32         1.97 o
  -2 -10   6         12.03         14.54         1.79 o
  -1 -10   6          0.91          0.44         1.39 o
   0 -10   6         16.93         14.30         1.79 o
   1 -10   6        276.18        286.97        10.32 o
   2 -10   6         73.36         77.75         4.82 o
   3 -10   6         10.97         15.87         2.50 o
   4 -10   6          1.72          0.17         1.85 o
   5 -10   6         39.40         46.38         6.37 o
  -8  -9   6        252.12        206.65         8.68 o
  -7  -9   6         65.35         83.76         7.06 o
  -6  -9   6         28.26         18.94         3.67 o
  -5  -9   6        134.48        134.58         6.32 o
  -4  -9   6          4.59          9.52         2.46 o
  -3  -9   6        247.06        262.78         6.43 o
  -2  -9   6        220.29        251.77         6.16 o
  -1  -9   6          0.34          9.64         2.11 o
   0  -9   6        605.96        622.47        14.06 o
   1  -9   6        658.48        718.17        15.18 o
   2  -9   6          0.37          2.53         2.02 o
   3  -9   6          1.61          0.43         1.73 o
   4  -9   6         15.98         20.15         2.52 o
   5  -9   6          8.56          8.22         2.42 o
   6  -9   6          3.13          5.38         2.36 o
   7  -9   6          3.92          1.30         1.39 o
  -9  -8   6          2.69          3.81         2.09 o
  -8  -8   6         49.45         46.82         6.29 o
  -7  -8   6        213.46        254.87        13.37 o
  -6  -8   6        267.97        242.68         7.95 o
  -5  -8   6         30.31         38.92         3.41 o
  -4  -8   6        391.03        388.98         9.86 o
  -3  -8   6          7.79          8.35         1.83 o
  -2  -8   6         28.22         30.48         2.24 o
  -1  -8   6         88.86         97.85         3.95 o
   0  -8   6        153.75        155.37         5.12 o
   1  -8   6        147.49        175.87         4.66 o
   2  -8   6         45.44         41.43         2.82 o
   3  -8   6        316.18        319.38         8.97 o
   4  -8   6         10.55         13.14         2.30 o
   5  -8   6          1.67         -0.63         1.65 o
   6  -8   6         89.87         82.57         4.13 o
   7  -8   6         37.37         46.33         3.14 o
   8  -8   6         26.73         25.00         2.02 o
 -10  -7   6          6.37          3.69         2.81 o
  -9  -7   6          9.08         11.04         3.07 o
  -8  -7   6          0.68          2.79         2.01 o
  -7  -7   6        146.80        137.17         8.19 o
  -6  -7   6          1.22          1.77         2.09 o
  -5  -7   6        408.71        387.46        11.05 o
  -4  -7   6        232.07        231.89         6.70 o
  -3  -7   6         31.74         32.19         2.58 o
  -2  -7   6       1157.37       1183.24        20.50 o
  -1  -7   6         24.90         28.52         2.07 o
   0  -7   6          3.34          5.34         1.71 o
   1  -7   6        117.53        104.05         3.71 o
   2  -7   6          9.41         10.91         2.04 o
   3  -7   6        134.85        113.22         4.10 o
   4  -7   6         90.21        112.83         4.74 o
   5  -7   6         54.06         45.81         2.87 o
   6  -7   6         90.33        117.02         5.03 o
   7  -7   6        282.77        259.41        21.59 o
   8  -7   6          1.92          2.40         1.78 o
   9  -7   6        210.94        151.19        24.35 o
 -11  -6   6         15.95         13.83         3.31 o
 -10  -6   6          2.44          3.10         3.90 o
  -9  -6   6         36.85         33.85         2.83 o
  -8  -6   6          4.60          3.07         1.70 o
  -7  -6   6        143.79        141.13         4.96 o
  -6  -6   6         98.79         92.60         3.51 o
  -5  -6   6        359.70        324.98         6.70 o
  -4  -6   6         33.14         33.87         1.89 o
  -3  -6   6        175.54        211.75         5.81 o
  -2  -6   6        518.10        541.15        10.01 o
  -1  -6   6       1551.49       1516.13        23.30 o
   0  -6   6          4.43          9.13         1.75 o
   1  -6   6          9.40          8.19         1.59 o
   2  -6   6        559.59        557.90        12.25 o
   3  -6   6        932.36        900.47        13.11 o
   4  -6   6          1.34          4.04         1.72 o
   5  -6   6        901.90       1022.04        14.87 o
   6  -6   6         11.55          7.80         1.72 o
   7  -6   6          2.70          2.95         2.23 o
   8  -6   6        113.56         95.46         5.02 o
   9  -6   6        175.32        174.05         8.20 o
 -11  -5   6         16.60         12.67         2.77 o
 -10  -5   6         13.20         13.71         3.81 o
  -9  -5   6          1.10         -1.72         2.17 o
  -8  -5   6        198.74        175.23         6.05 o
  -7  -5   6         52.50         39.23         2.52 o
  -6  -5   6          9.72          6.49         1.61 o
  -5  -5   6         34.83         36.47         2.68 o
  -4  -5   6         30.51         29.69         2.29 o
  -3  -5   6       1639.72       1629.59        26.74 o
  -2  -5   6        114.23        107.69         4.39 o
  -1  -5   6       2116.84       2198.97        33.13 o
   0  -5   6          9.11          6.20         2.41 o
   1  -5   6          1.38          1.95         1.51 o
   2  -5   6       1602.59       1546.97        22.71 o
   3  -5   6       1374.48       1422.04        19.22 o
   4  -5   6        139.87        147.14         4.59 o
   5  -5   6        113.92        114.97         3.83 o
   6  -5   6        166.76        186.57         6.51 o
   7  -5   6        143.27        143.14         4.87 o
   8  -5   6         81.91         84.35         4.48 o
   9  -5   6         20.02         27.56         3.29 o
  10  -5   6          0.02          0.59         1.27 o
 -12  -4   6         28.85         15.09         2.43 o
 -11  -4   6          3.97          9.70         3.10 o
 -10  -4   6          5.47          2.75         2.52 o
  -9  -4   6        121.86        135.63         7.64 o
  -8  -4   6         18.79         21.21         2.34 o
  -7  -4   6        280.61        268.73         6.62 o
  -6  -4   6          6.35          6.66         1.69 o
  -5  -4   6       1406.79       1365.68        20.75 o
  -4  -4   6        121.43        103.09         7.33 o
  -3  -4   6        246.87        296.25         6.93 o
  -2  -4   6        315.13        352.61         6.75 o
  -1  -4   6       5144.50       5058.81        63.07 o
   0  -4   6         42.14         55.59         2.87 o
   1  -4   6       1315.94       1250.59        17.51 o
   2  -4   6       1645.63       1691.43        28.93 o
   3  -4   6        501.55        519.82        12.61 o
   4  -4   6         15.55         10.60         1.66 o
   5  -4   6        929.02        852.81        11.84 o
   6  -4   6        138.37        159.32         4.54 o
   7  -4   6         14.87         12.22         2.15 o
   8  -4   6        222.72        244.32         7.35 o
   9  -4   6         36.29         34.36         3.80 o
  10  -4   6         36.54         31.57         2.72 o
  11  -4   6        170.82        159.46        12.05 o
 -12  -3   6         88.02         83.29         6.37 o
 -11  -3   6         12.35         22.84         4.95 o
 -10  -3   6         77.02         79.46         5.52 o
  -9  -3   6         49.72         64.46         4.37 o
  -8  -3   6         14.73         19.33         2.47 o
  -7  -3   6         73.48         83.39         3.78 o
  -6  -3   6        102.22         92.86         3.67 o
  -5  -3   6         54.11         39.22         3.21 o
  -4  -3   6        480.92        517.31        12.10 o
  -3  -3   6        529.67        560.44        13.55 o
  -2  -3   6        308.00        306.21         6.91 o
  -1  -3   6       3099.82       3026.48        48.78 o
   0  -3   6        776.14        728.85        13.21 o
   1  -3   6        431.27        425.58         8.38 o
   2  -3   6        407.64        458.16         8.32 o
   3  -3   6         13.83         14.99         1.72 o
   4  -3   6         26.64         50.36         2.60 o
   5  -3   6         15.40         21.63         1.88 o
   6  -3   6        198.66        213.93         5.47 o
   7  -3   6        607.81        640.21        14.04 o
   8  -3   6          1.41         -0.41         2.43 o
   9  -3   6          9.32         10.01         2.50 o
  10  -3   6          0.31          0.43         1.62 o
  11  -3   6         11.40         14.05         1.81 o
 -12  -2   6         48.30         46.70         5.03 o
 -11  -2   6          4.06          8.51         2.82 o
 -10  -2   6         61.46         54.38         4.72 o
  -9  -2   6        100.70         93.55         4.17 o
  -8  -2   6          8.70         14.87         2.43 o
  -7  -2   6        397.01        387.31         8.13 o
  -6  -2   6         88.84         69.33         3.26 o
  -5  -2   6        319.14        287.47         8.48 o
  -4  -2   6       3192.65       3275.17        65.17 o
  -3  -2   6       1696.69       1758.57        35.06 o
  -2  -2   6        662.98        717.51        17.07 o
  -1  -2   6        923.33        758.74        13.57 o
   0  -2   6        165.32        165.59         4.52 o
   1  -2   6        570.86        483.00         8.52 o
   2  -2   6        334.97        286.40         4.71 o
   3  -2   6         36.26         66.02         2.73 o
   4  -2   6         35.51         44.59         2.77 o
   5  -2   6         81.12         85.67         3.82 o
   6  -2   6        454.21        522.93        10.73 o
   7  -2   6        224.30        244.20         7.22 o
   8  -2   6          8.72         14.98         2.67 o
   9  -2   6        275.65        278.85         9.60 o
  10  -2   6         25.53         28.81         2.79 o
  11  -2   6         49.09         42.13         4.01 o
  12  -2   6          3.48          3.97         1.15 o
 -12  -1   6          2.97         -0.59         2.18 o
 -11  -1   6         22.10         24.29         2.99 o
 -10  -1   6          3.18          3.39         1.99 o
  -9  -1   6         31.35         35.05         2.99 o
  -8  -1   6         32.78         34.28         3.09 o
  -7  -1   6        197.61        236.67         5.79 o
  -6  -1   6          9.52          8.85         1.87 o
  -5  -1   6         59.26         43.26         3.20 o
  -4  -1   6        833.47        925.85        22.00 o
  -3  -1   6       5530.65       5538.97       106.72 o
  -2  -1   6       3230.58       2822.53        66.58 o
  -1  -1   6         44.10         45.30         2.09 o
   0  -1   6       2097.67       1981.52        35.29 o
   1  -1   6       1951.68       1834.00        33.26 o
   2  -1   6          1.42          8.91         1.82 o
   3  -1   6        328.82        340.19         7.68 o
   4  -1   6       4804.33       5113.76        75.17 o
   5  -1   6        712.90        817.03        15.63 o
   6  -1   6        238.56        256.13         5.67 o
   7  -1   6        977.84       1065.47        14.78 o
   8  -1   6          1.00          1.47         2.06 o
   9  -1   6        317.61        300.62         8.16 o
  10  -1   6        105.62        125.43         4.84 o
  11  -1   6         20.53         22.96         2.09 o
  12  -1   6          5.43          5.70         2.43 o
 -11   0   6          7.18         14.13         2.66 o
 -10   0   6         49.60         58.52         3.49 o
  -9   0   6          2.78          5.61         2.17 o
  -8   0   6         33.28         30.85         3.12 o
  -7   0   6        218.65        216.99         7.01 o
  -6   0   6         12.03         17.77         2.15 o
  -5   0   6         95.85        121.68         5.53 o
  -4   0   6       1331.68       1267.72        34.41 o
  -3   0   6        697.67        620.50        13.79 o
  -2   0   6       3315.90       3121.96        54.56 o
  -1   0   6        743.74        783.51        13.84 o
   0   0   6       1632.65       1470.11        26.30 o
   1   0   6       7350.02       6989.88       131.73 o
   2   0   6          4.23          3.99         1.51 o
   3   0   6       3510.26       3464.98        70.49 o
   4   0   6        357.83        350.37         8.97 o
   5   0   6       1257.12       1318.81        27.30 o
   6   0   6          0.40          2.61         1.75 o
   7   0   6         49.20         51.83         2.79 o
   8   0   6         10.43         16.33         2.54 o
   9   0   6          5.47          3.97         1.83 o
  10   0   6         52.18         53.53         2.98 o
  11   0   6          4.94          9.55         1.90 o
  12   0   6          4.96          5.20         2.89 o
 -11   1   6         10.37          7.04         2.72 o
 -10   1   6          5.74          4.51         1.55 o
  -9   1   6        382.66        422.68         9.92 o
  -8   1   6        509.99        559.47        11.70 o
  -7   1   6        111.23         97.30         4.10 o
  -6   1   6        164.20        183.61         7.09 o
  -5   1   6         17.69         27.70         2.84 o
  -4   1   6       4854.91       4925.12        92.80 o
  -3   1   6       1726.53       1930.88        36.97 o
  -2   1   6       2401.70       2324.99        47.19 o
  -1   1   6         24.67         38.21         2.04 o
   0   1   6      10705.09       9705.37       148.00 o
   1   1   6        401.93        362.02        10.30 o
   2   1   6         76.58         47.39         3.50 o
   3   1   6        160.27        163.32         7.05 o
   4   1   6       1035.49       1067.28        21.51 o
   5   1   6       1614.45       1680.48        43.74 o
   6   1   6       2566.65       2764.68        42.89 o
   7   1   6         55.63         61.97         3.03 o
   8   1   6        297.04        309.56         7.26 o
   9   1   6        163.03        167.98         4.42 o
  10   1   6        200.90        195.47         7.33 o
  11   1   6          1.86          5.74         2.28 o
  12   1   6        102.96        118.33         8.30 o
 -12   2   6         30.15         23.77         2.77 o
 -11   2   6          5.34          4.50         1.59 o
 -10   2   6         21.33         20.01         2.26 o
  -9   2   6         11.26         17.35         2.30 o
  -8   2   6         13.14         15.37         1.93 o
  -7   2   6        279.40        335.76         7.15 o
  -6   2   6         81.87        100.00         3.93 o
  -5   2   6          1.20          2.36         2.07 o
  -4   2   6       1469.29       1599.73        31.53 o
  -3   2   6        564.61        461.50         9.72 o
  -2   2   6       2045.80       1846.29        33.30 o
  -1   2   6        213.69        222.27         5.13 o
   0   2   6      12499.18      11312.13       139.95 o
   1   2   6        716.93        668.71        12.04 o
   2   2   6         16.85         21.62         1.34 o
   3   2   6        308.89        306.22         6.52 o
   4   2   6         48.02         66.95         3.83 o
   5   2   6        198.62        170.02         5.19 o
   6   2   6        271.47        346.10         9.97 o
   7   2   6        390.61        372.05         6.50 o
   8   2   6          6.73          7.08         1.40 o
   9   2   6        602.27        631.18        11.02 o
  10   2   6        197.47        204.84         6.69 o
  11   2   6          0.02          1.92         2.63 o
  12   2   6         37.48         51.92         4.23 o
 -11   3   6         21.27         14.35         2.72 o
 -10   3   6          4.47          7.74         2.36 o
  -9   3   6          0.16          0.47         1.46 o
  -8   3   6          8.34          7.38         1.91 o
  -7   3   6        398.29        427.01         9.35 o
  -6   3   6         74.88         74.09         3.26 o
  -5   3   6        489.57        528.58        11.50 o
  -4   3   6        120.72        127.85         4.43 o
  -3   3   6        342.14        351.23         7.35 o
  -2   3   6       2130.73       2153.47        29.43 o
  -1   3   6       2663.57       2554.74        33.61 o
   0   3   6        105.18        119.63         2.79 o
   1   3   6        221.67        209.13         4.53 o
   2   3   6       1940.26       1818.30        29.46 o
   3   3   6       2099.33       1971.86        46.19 o
   4   3   6         97.62         79.35         7.87 o
   5   3   6         65.54         58.31         4.14 o
   6   3   6       3042.33       3401.74        94.55 o
   7   3   6        721.40        765.77        10.11 o
   8   3   6        660.87        615.60         9.32 o
   9   3   6          3.62          8.37         1.92 o
  10   3   6        408.82        406.92        16.99 o
  11   3   6          4.97          3.70         2.60 o
  12   3   6          9.97          7.29         3.19 o
 -11   4   6         52.37         42.50         4.44 o
 -10   4   6         18.55         28.73         3.94 o
  -9   4   6        138.24        133.17         7.32 o
  -8   4   6         65.06         71.87         3.80 o
  -7   4   6         40.84         44.09         3.49 o
  -6   4   6        225.56        217.10         5.61 o
  -5   4   6         20.91         31.04         2.35 o
  -4   4   6        662.31        634.09        15.11 o
  -3   4   6        764.04        772.26        12.09 o
  -2   4   6          6.53         17.05         1.63 o
  -1   4   6       8337.94       8229.17       109.98 o
   0   4   6        181.64        163.97         3.97 o
   1   4   6         66.30         60.63         2.23 o
   2   4   6       1482.34       1536.25        22.65 o
   3   4   6        468.75        405.14        12.49 o
   4   4   6        972.35       1001.28        39.28 o
   5   4   6         76.38         76.41         8.11 o
   6   4   6        247.24        273.84         6.05 o
   7   4   6        165.10        160.60         4.11 o
   8   4   6        169.70        185.78         4.62 o
   9   4   6         21.00         17.32         2.27 o
  10   4   6        252.02        274.71        10.48 o
  11   4   6         16.05         20.56        10.08 o
  12   4   6          6.65          7.50         2.98 o
 -10   5   6         65.04         60.91         5.72 o
  -9   5   6          0.63          0.44         1.68 o
  -8   5   6          0.58          3.89         2.37 o
  -7   5   6          3.36          3.49         2.04 o
  -6   5   6          9.22         19.91         2.74 o
  -5   5   6        485.74        455.20         8.26 o
  -4   5   6        462.11        518.50         8.20 o
  -3   5   6        243.58        183.03         4.70 o
  -2   5   6        252.29        285.67         6.84 o
  -1   5   6        321.01        233.80         5.67 o
   0   5   6        439.69        546.25        12.25 o
   1   5   6        453.17        413.21         9.09 o
   2   5   6       3991.01       3975.63        51.61 o
   3   5   6       3428.55       3357.70        52.11 o
   4   5   6        105.93        148.37         7.04 o
   5   5   6        439.49        431.07         9.19 o
   6   5   6        548.67        558.95         9.98 o
   7   5   6          0.23          1.49         1.72 o
   8   5   6        257.57        213.15         5.25 o
   9   5   6        214.42        188.49         6.08 o
  10   5   6        158.17        172.56         6.59 o
  11   5   6        340.59        348.21        18.57 o
  12   5   6         12.93          9.81         3.02 o
  -9   6   6         90.56         85.00         4.27 o
  -8   6   6         41.92         34.48         2.94 o
  -7   6   6        171.75        161.00         7.10 o
  -6   6   6          0.48          1.28         2.38 o
  -5   6   6       3747.23       3698.15        49.29 o
  -4   6   6       1791.03       1754.69        20.79 o
  -3   6   6         18.23         18.98         1.69 o
  -2   6   6          1.10          4.31         1.52 o
  -1   6   6        703.16        718.30        12.38 o
   0   6   6         74.61         84.53         3.70 o
   1   6   6        200.71        233.60         6.57 o
   2   6   6        764.00        804.99        14.25 o
   3   6   6        247.43        207.33         5.58 o
   4   6   6         83.59         97.25         2.94 o
   5   6   6         48.06         39.83         2.13 o
   6   6   6        140.60        118.43         3.52 o
   7   6   6        260.98        251.97         6.52 o
   8   6   6        140.20        115.25         4.04 o
   9   6   6        172.26        196.66         7.47 o
  10   6   6          2.01          0.51         2.29 o
  11   6   6         47.81         46.69         3.90 o
  -9   7   6         27.79         15.24         3.29 o
  -8   7   6        119.46         87.15         5.02 o
  -7   7   6          7.12         10.95         2.49 o
  -6   7   6          0.56          2.14         1.85 o
  -5   7   6         86.85         86.73         3.36 o
  -4   7   6         12.62         16.67         1.82 o
  -3   7   6        138.67        141.01         4.60 o
  -2   7   6        215.25        205.91         4.62 o
  -1   7   6        363.22        374.35         7.92 o
   0   7   6         82.70         84.69         3.24 o
   1   7   6        921.80        964.14        16.81 o
   2   7   6        142.35        134.47         3.94 o
   3   7   6         62.85         65.27         2.61 o
   4   7   6          5.91          4.50         1.38 o
   5   7   6          0.14          1.04         1.41 o
   6   7   6        285.89        240.74         5.52 o
   7   7   6         46.14         61.54         3.95 o
   8   7   6        227.81        216.13         8.64 o
   9   7   6        182.72        182.63         5.22 o
  10   7   6         24.62         34.33         6.83 o
  -8   8   6         38.91         35.35         3.57 o
  -7   8   6          0.73          1.93         1.71 o
  -6   8   6          2.58          4.33         2.03 o
  -5   8   6          1.63          1.13         2.03 o
  -4   8   6        387.29        397.43         9.09 o
  -3   8   6        120.52        119.23         3.98 o
  -2   8   6        779.44        771.07        12.38 o
  -1   8   6         21.29         21.61         1.98 o
   0   8   6          6.85          6.30         1.84 o
   1   8   6        668.77        679.12        11.21 o
   2   8   6         30.81         34.81         2.04 o
   3   8   6          1.26          0.72         1.59 o
   4   8   6         54.76         64.46         2.91 o
   5   8   6         12.09         15.65         1.72 o
   6   8   6        381.02        330.51         8.23 o
   7   8   6        282.38        294.20         8.66 o
   8   8   6          0.52         -0.72         2.99 o
   9   8   6          1.35          2.11         2.41 o
  10   8   6          1.51          4.15         4.65 o
  -7   9   6          9.76          7.37         2.54 o
  -6   9   6          1.37         -0.70         2.34 o
  -5   9   6         20.19         14.84         2.81 o
  -4   9   6          7.04          4.54         1.87 o
  -3   9   6         89.96         69.78         3.61 o
  -2   9   6        460.22        502.19        10.84 o
  -1   9   6         70.19         80.43         3.80 o
   0   9   6         20.50         18.47         1.94 o
   1   9   6          0.27          1.07         1.61 o
   2   9   6          1.06          7.84         1.59 o
   3   9   6       1325.34       1327.80        23.27 o
   4   9   6        967.07        989.18        20.00 o
   5   9   6        316.28        354.51         7.97 o
   6   9   6          2.64          0.47         2.10 o
   7   9   6         68.12         72.82         5.25 o
   8   9   6         31.03         35.29         4.83 o
   9   9   6        120.85         88.59         4.74 o
  -6  10   6        116.01        103.62         8.66 o
  -5  10   6          7.59          6.95         1.67 o
  -4  10   6        179.96        200.12         7.76 o
  -3  10   6        213.94        207.26         6.06 o
  -2  10   6          8.16          6.91         2.01 o
  -1  10   6         18.60         21.33         2.65 o
   0  10   6        257.74        298.51         7.55 o
   1  10   6         13.56         13.49         2.03 o
   2  10   6         73.60         90.36         4.26 o
   3  10   6        405.94        428.55         8.88 o
   4  10   6        200.99        213.05         6.32 o
   5  10   6         13.55         13.27         2.36 o
   6  10   6          1.63         -1.10         2.18 o
   7  10   6          0.18          1.43         4.65 o
   8  10   6        219.83        226.27        14.59 o
   9  10   6         14.69         12.32         3.81 o
  -5  11   6          2.30          2.47         2.18 o
  -4  11   6          5.83          8.97         3.35 o
  -3  11   6          4.73          1.54         1.49 o
  -2  11   6          2.97          1.66         1.89 o
  -1  11   6         19.12         26.39         2.35 o
   0  11   6          6.25          2.47         1.87 o
   1  11   6          5.29          4.73         2.25 o
   2  11   6         99.22        103.76         4.71 o
   3  11   6         20.24         21.02         2.48 o
   4  11   6          5.65          9.87         2.13 o
   5  11   6         28.31         29.05        10.79 o
   6  11   6         12.04         12.58         2.42 o
   7  11   6         41.85         50.89         4.16 o
   8  11   6         11.19          8.13         2.93 o
  -3  12   6          7.02          4.78         1.38 o
  -2  12   6         65.22         60.08         3.96 o
  -1  12   6          2.99         -0.66         1.66 o
   0  12   6          0.17          0.08         1.23 o
   1  12   6         21.30         24.85         2.46 o
   2  12   6         65.00         76.49         5.06 o
   3  12   6          0.01          0.50         1.90 o
   4  12   6         10.93          7.51         2.53 o
   5  12   6          1.05         -0.69         1.90 o
   6  12   6          6.55          2.22         2.05 o
   1  13   6         16.93         15.08         1.81 o
   2  13   6         13.05         13.55         1.80 o
   3  13   6          5.41          8.68         2.10 o
  -5 -11   7          6.16          0.67         2.56 o
  -4 -11   7         44.47         29.26         7.70 o
  -3 -11   7         37.45         42.62         4.32 o
  -2 -11   7          1.17          1.22         2.05 o
  -1 -11   7         59.94         60.89         8.39 o
   0 -11   7         13.74         13.31         2.06 o
   1 -11   7          0.29          1.58         1.46 o
   2 -11   7          0.74          0.95         1.93 o
   3 -11   7          8.31         11.65         2.72 o
  -6 -10   7         38.27         30.02         4.44 o
  -5 -10   7          6.35          3.11         1.65 o
  -4 -10   7         59.23         49.86         6.82 o
  -3 -10   7         29.78         28.90         3.37 o
  -2 -10   7         67.51         77.76         4.38 o
  -1 -10   7          0.04         -0.12         2.35 o
   0 -10   7         21.23         26.80         2.54 o
   1 -10   7        216.42        240.45         8.01 o
   2 -10   7         14.07         18.76         2.99 o
   3 -10   7         39.05         41.86         3.55 o
   4 -10   7          0.30         -0.84         1.63 o
   5 -10   7          0.62         -0.93         1.93 o
  -8  -9   7          5.93          4.44         2.60 o
  -7  -9   7         44.21         37.89         6.16 o
  -6  -9   7          4.81          2.07         2.07 o
  -5  -9   7        124.94        130.17         4.70 o
  -4  -9   7        112.62        119.30         5.52 o
  -3  -9   7        253.21        282.48         7.87 o
  -2  -9   7        181.32        190.43         6.31 o
  -1  -9   7        565.34        590.86        11.96 o
   0  -9   7        141.31        161.05         5.90 o
   1  -9   7         58.07         60.80         3.21 o
   2  -9   7          8.85         11.83         2.46 o
   3  -9   7          0.60          0.60         1.67 o
   4  -9   7         15.68         25.62         2.91 o
   5  -9   7          0.08          5.11         4.11 o
   6  -9   7          0.07          1.68         1.86 o
   7  -9   7          2.30          1.72         1.11 o
  -9  -8   7        102.25         95.14        12.01 o
  -8  -8   7          5.78          7.70         3.06 o
  -7  -8   7        137.99        127.08         8.14 o
  -6  -8   7          3.62          3.86         3.09 o
  -5  -8   7        367.94        336.07         9.70 o
  -4  -8   7          0.08         -0.01         2.13 o
  -3  -8   7         32.00         42.78         2.76 o
  -2  -8   7          8.92          7.66         1.78 o
  -1  -8   7        154.80        174.30         5.63 o
   0  -8   7        338.84        345.20         7.70 o
   1  -8   7         11.66         10.50         1.80 o
   2  -8   7         31.97         32.96         2.71 o
   3  -8   7         51.43         68.32         3.81 o
   4  -8   7         36.77         38.67         3.72 o
   5  -8   7         55.81         64.82         4.01 o
   6  -8   7          5.14          4.50         1.54 o
   7  -8   7        104.03        119.88         6.84 o
   8  -8   7         19.96          8.16         1.25 o
 -10  -7   7          2.81         -1.05         2.68 o
  -9  -7   7          6.24          5.99         3.19 o
  -8  -7   7          0.06          2.40         2.07 o
  -7  -7   7          4.01          4.94         2.31 o
  -6  -7   7        358.12        355.93        11.93 o
  -5  -7   7          2.15          2.56         2.18 o
  -4  -7   7         70.82         60.73         3.65 o
  -3  -7   7        259.49        255.92         8.21 o
  -2  -7   7         10.41         11.90         2.31 o
  -1  -7   7        104.37         88.26         3.26 o
   0  -7   7         74.05         73.16         3.51 o
   1  -7   7          0.95          1.41         1.61 o
   2  -7   7        555.70        559.40        10.79 o
   3  -7   7          6.80          4.34         1.80 o
   4  -7   7        295.61        333.63         6.93 o
   5  -7   7          8.27          9.02         2.01 o
   6  -7   7        224.39        212.69         8.96 o
   7  -7   7          1.97          4.42         2.21 o
   8  -7   7          3.92          9.07         2.68 o
   9  -7   7          0.29          1.71         1.21 o
 -11  -6   7         37.86         27.79         3.56 o
 -10  -6   7        155.17        160.55        11.90 o
  -9  -6   7          7.49         11.45         2.61 o
  -8  -6   7          0.48         -0.45         1.58 o
  -7  -6   7          1.88          4.21         1.59 o
  -6  -6   7        125.56        114.53         4.53 o
  -5  -6   7         10.02          5.46         1.71 o
  -4  -6   7        162.17        146.54         5.14 o
  -3  -6   7        121.51        103.90         3.42 o
  -2  -6   7        253.57        273.02         7.15 o
  -1  -6   7        480.83        467.40         7.88 o
   0  -6   7        652.63        636.81        11.36 o
   1  -6   7         67.30         66.67         3.09 o
   2  -6   7         17.33         20.32         1.95 o
   3  -6   7       1437.07       1441.54        22.54 o
   4  -6   7         30.52         26.67         2.14 o
   5  -6   7        581.87        626.74        10.33 o
   6  -6   7          0.31          0.20         1.55 o
   7  -6   7        117.24        112.75         4.80 o
   8  -6   7          1.27         -0.01         2.37 o
   9  -6   7         73.47         80.70         5.09 o
  10  -6   7          5.51          0.79         1.07 o
 -11  -5   7        122.82        139.67         9.64 o
 -10  -5   7          9.02          7.14         3.15 o
  -9  -5   7        264.62        264.53         9.10 o
  -8  -5   7        145.36        131.94         7.20 o
  -7  -5   7        131.71        119.66         4.24 o
  -6  -5   7        151.94        166.11         6.26 o
  -5  -5   7          8.38          8.74         1.61 o
  -4  -5   7         87.82         84.39         3.34 o
  -3  -5   7        100.92        127.00         4.51 o
  -2  -5   7       1911.14       1913.34        27.49 o
  -1  -5   7       1823.72       1837.20        28.29 o
   0  -5   7          2.19          2.50         1.44 o
   1  -5   7        479.70        406.65        12.01 o
   2  -5   7        172.58        163.31         3.68 o
   3  -5   7        158.38        159.81         4.25 o
   4  -5   7        338.10        321.61         6.30 o
   5  -5   7         74.82        104.21         3.46 o
   6  -5   7        114.00        103.32         3.57 o
   7  -5   7          3.51          6.48         2.19 o
   8  -5   7        354.24        377.75        13.55 o
   9  -5   7         10.39          7.97         2.36 o
  10  -5   7          3.43          2.99         1.37 o
 -11  -4   7         27.86         25.61         3.47 o
 -10  -4   7         86.43         96.69         6.03 o
  -9  -4   7          4.45          7.88         2.45 o
  -8  -4   7         92.67         87.03         5.69 o
  -7  -4   7        105.07         88.78         4.44 o
  -6  -4   7        331.24        297.87         7.41 o
  -5  -4   7        221.99        204.29         6.60 o
  -4  -4   7         22.19         22.77         2.38 o
  -3  -4   7         20.04         34.91         2.20 o
  -2  -4   7          0.50          0.26         0.83 o
  -1  -4   7         21.34         26.71         1.83 o
   0  -4   7         22.47         20.37         1.89 o
   1  -4   7        438.57        437.38         8.88 o
   2  -4   7       2078.76       1998.32        28.52 o
   3  -4   7        625.46        584.88        12.33 o
   4  -4   7        629.84        678.15        11.26 o
   5  -4   7          0.00          1.20         1.29 o
   6  -4   7          2.46          0.39         1.54 o
   7  -4   7         48.16         53.13         4.11 o
   8  -4   7        104.26        112.05         5.67 o
   9  -4   7          0.41          3.36         2.03 o
  10  -4   7          4.07          3.61         3.04 o
  11  -4   7          0.99          0.35         0.95 o
 -12  -3   7         49.03         24.98         3.19 o
 -11  -3   7          4.83         11.45         3.14 o
 -10  -3   7         24.27         32.52         6.00 o
  -9  -3   7         17.39         33.56         4.00 o
  -8  -3   7       1478.61       1562.43        33.35 o
  -7  -3   7       1122.20       1121.36        18.61 o
  -6  -3   7       1591.62       1603.09        27.18 o
  -5  -3   7       1083.21       1082.35        25.55 o
  -4  -3   7        232.15        213.04         7.48 o
  -3  -3   7          5.43          3.92         1.92 o
  -2  -3   7        128.63        125.70         4.17 o
  -1  -3   7        192.55        159.70         4.56 o
   0  -3   7       1653.56       1507.91        22.54 o
   1  -3   7         74.08         75.17         3.11 o
   2  -3   7        844.98        955.05        13.83 o
   3  -3   7         23.12         24.82         1.75 o
   4  -3   7       1710.94       1805.20        26.28 o
   5  -3   7        142.01        125.07         3.93 o
   6  -3   7          1.36          2.81         1.76 o
   7  -3   7         62.34         62.25         3.55 o
   8  -3   7         54.11         54.82         5.11 o
   9  -3   7         55.84         47.65         3.39 o
  10  -3   7          3.24          5.14         2.10 o
  11  -3   7          3.03          3.90         1.74 o
 -12  -2   7          1.57          2.68         2.01 o
 -11  -2   7          0.00         -2.47         4.11 o
 -10  -2   7          8.14          6.91         2.40 o
  -9  -2   7         93.65         99.72         4.84 o
  -8  -2   7          3.29          3.48         1.91 o
  -7  -2   7        672.20        663.48        11.92 o
  -6  -2   7        101.93         86.48         5.75 o
  -5  -2   7        445.16        429.61        12.44 o
  -4  -2   7       1272.66       1250.53        34.56 o
  -3  -2   7        140.14        144.24         6.34 o
  -2  -2   7       3588.20       3352.35        59.34 o
  -1  -2   7          5.14         12.04         1.40 o
   0  -2   7        482.16        490.02         8.93 o
   1  -2   7       7290.19       7155.81       111.32 o
   2  -2   7        104.48         94.70         2.61 o
   3  -2   7        509.15        553.29         9.41 o
   4  -2   7          0.68         10.10         1.74 o
   5  -2   7        336.83        335.24         8.22 o
   6  -2   7       1024.11       1023.27        16.56 o
   7  -2   7         42.49         50.16         3.13 o
   8  -2   7        119.61        119.04         4.62 o
   9  -2   7         62.24         80.87         4.57 o
  10  -2   7          0.85          0.08         1.48 o
  11  -2   7        275.22        268.50        16.78 o
  12  -2   7          2.42         -0.80         1.93 o
 -12  -1   7          0.42          0.25         1.76 o
 -11  -1   7          0.01          1.75         2.32 o
 -10  -1   7          8.70          7.08         2.06 o
  -9  -1   7        211.55        224.71         6.78 o
  -8  -1   7        360.25        399.67        10.77 o
  -7  -1   7         10.37          6.35         1.97 o
  -6  -1   7        143.22        139.60         5.32 o
  -5  -1   7        360.48        341.68         9.05 o
  -4  -1   7        225.35        238.86        13.64 o
  -3  -1   7        525.46        536.68        15.10 o
  -2  -1   7       1433.21       1482.43        31.74 o
  -1  -1   7        761.35        725.22        12.19 o
   0  -1   7        219.54        174.75         5.74 o
   1  -1   7        836.50        809.80        14.64 o
   2  -1   7       2590.75       2321.73        41.85 o
   3  -1   7        317.34        398.28         9.38 o
   4  -1   7         11.60         11.35         1.80 o
   5  -1   7        276.00        271.44         6.84 o
   6  -1   7          0.48         -0.33         1.51 o
   7  -1   7         32.79         53.35         2.92 o
   8  -1   7          6.90          9.77         1.81 o
   9  -1   7        118.74        110.91         6.79 o
  10  -1   7         24.96         28.37         2.29 o
  11  -1   7         36.38         33.10         2.57 o
  12  -1   7          7.72          8.17         2.43 o
 -11   0   7         88.45         78.52        12.28 o
 -10   0   7        134.89        117.38         7.45 o
  -9   0   7          0.17          2.18         1.98 o
  -8   0   7         11.47          7.25         2.29 o
  -7   0   7        304.45        289.11         9.26 o
  -6   0   7         18.43         11.81         1.94 o
  -5   0   7       1845.06       2062.70        36.50 o
  -4   0   7       2346.02       2434.90        41.76 o
  -3   0   7       9186.34       9395.08       159.88 o
  -2   0   7        459.01        478.48         9.85 o
  -1   0   7       3376.45       3218.16        45.72 o
   0   0   7         87.48         85.78         4.86 o
   1   0   7      17046.77      15523.31       235.95 o
   2   0   7       8866.61       8406.82       129.40 o
   3   0   7       3922.31       3794.42        74.51 o
   4   0   7          4.09          1.81         1.95 o
   5   0   7        201.28        189.42         7.77 o
   6   0   7          6.40          7.90         1.95 o
   7   0   7         30.75         35.16         2.16 o
   8   0   7          0.46          1.54         1.81 o
   9   0   7          0.50          1.80         2.03 o
  10   0   7         96.15        105.00         5.28 o
  11   0   7        197.59        226.73         9.40 o
  12   0   7         19.48         25.91         3.69 o
 -11   1   7         19.07         25.16         3.33 o
 -10   1   7         64.05         51.37         3.98 o
  -9   1   7        120.60        115.58         4.48 o
  -8   1   7          9.00         10.01         2.27 o
  -7   1   7        100.01        113.11         4.11 o
  -6   1   7         74.66         93.68         4.79 o
  -5   1   7       1032.94       1115.31        22.91 o
  -4   1   7        362.34        441.48        11.26 o
  -3   1   7       5481.97       5927.32       102.75 o
  -2   1   7       1643.25       1554.68        33.44 o
  -1   1   7          0.35          4.70         1.02 o
   0   1   7         99.72         92.26         2.84 o
   1   1   7         14.25         19.15         1.99 o
   2   1   7        186.70        153.33         4.71 o
   3   1   7          6.62         10.72         1.87 o
   4   1   7        127.63        120.96         5.61 o
   5   1   7         38.36         31.29         2.41 o
   6   1   7         27.47         32.51         2.58 o
   7   1   7        170.46        198.52         5.30 o
   8   1   7        633.06        693.24        12.56 o
   9   1   7         31.96         30.25         2.42 o
  10   1   7        396.67        400.33        12.59 o
  11   1   7          1.51          3.58         2.13 o
  12   1   7         12.51         18.61         3.52 o
 -11   2   7         10.37         16.96         6.41 o
 -10   2   7         29.85         35.11         3.12 o
  -9   2   7        170.65        140.11         6.40 o
  -8   2   7        883.57        879.02        14.24 o
  -7   2   7        184.50        201.44         7.82 o
  -6   2   7          0.04          2.38         1.73 o
  -5   2   7         86.11         84.29         4.81 o
  -4   2   7       1238.61       1170.39        29.66 o
  -3   2   7        251.01        276.54         6.89 o
  -2   2   7        384.82        409.10         8.12 o
  -1   2   7        717.76        672.84         9.59 o
   0   2   7        125.78        122.81         3.53 o
   1   2   7        622.13        600.24        11.33 o
   2   2   7        415.84        331.40         8.25 o
   3   2   7       2870.06       2679.02        46.88 o
   4   2   7        317.08        301.82         8.00 o
   5   2   7       1051.28       1012.43        21.22 o
   6   2   7        341.84        400.08        11.65 o
   7   2   7        183.52        193.09         4.28 o
   8   2   7        249.47        225.31         5.76 o
   9   2   7          0.84          1.05         1.66 o
  10   2   7         77.00         74.31         4.21 o
  11   2   7         65.82         66.70         4.51 o
  12   2   7         61.42         71.05         6.12 o
 -11   3   7          0.92          4.19         2.81 o
 -10   3   7         97.50         83.26         5.93 o
  -9   3   7          4.53          2.66         1.35 o
  -8   3   7         20.54         14.18         2.14 o
  -7   3   7         95.80        103.89         4.06 o
  -6   3   7        152.97        122.97         4.12 o
  -5   3   7        576.50        582.34        10.06 o
  -4   3   7          0.76          1.39         2.27 o
  -3   3   7         12.22         17.39         2.37 o
  -2   3   7        676.12        801.44        11.88 o
  -1   3   7        562.09        575.24        10.98 o
   0   3   7       9655.77       9310.38       116.46 o
   1   3   7         47.23         48.24         2.00 o
   2   3   7       1736.90       1827.01        25.98 o
   3   3   7       2599.45       2638.83       112.16 o
   4   3   7         81.10        121.16         4.07 o
   5   3   7       1109.48       1024.96        41.13 o
   6   3   7       2327.41       2406.21        33.33 o
   7   3   7        348.15        329.21         7.37 o
   8   3   7          1.25          2.76         1.40 o
   9   3   7         29.67         32.26         3.10 o
  10   3   7          4.20          6.58         2.25 o
  11   3   7         53.25         63.06         5.96 o
  12   3   7         10.58          5.78         3.19 o
 -11   4   7          6.11          3.35         1.76 o
 -10   4   7        112.85        103.70         5.13 o
  -9   4   7         12.81         16.54         2.33 o
  -8   4   7         27.80         25.36         2.39 o
  -7   4   7          2.41          5.44         1.93 o
  -6   4   7        262.91        292.54         7.90 o
  -5   4   7        140.74        149.78         5.25 o
  -4   4   7        112.17         90.14         3.45 o
  -3   4   7         13.08         14.13         1.36 o
  -2   4   7        338.83        394.38         6.71 o
  -1   4   7        193.76        208.97         5.26 o
   0   4   7        153.28        138.59         6.12 o
   1   4   7       1069.83       1066.90        14.74 o
   2   4   7        759.07        771.02        13.33 o
   3   4   7        683.81        706.55        13.29 o
   4   4   7        163.88        153.71        11.50 o
   5   4   7         23.88         19.60         2.82 o
   6   4   7          4.05          3.96         1.52 o
   7   4   7        123.74        106.40         3.51 o
   8   4   7         40.44         44.02         2.62 o
   9   4   7        524.88        506.90        23.18 o
  10   4   7        127.96        110.56         6.09 o
  11   4   7         10.80         11.58         3.79 o
  12   4   7          3.70          3.15         2.64 o
 -10   5   7          2.26          1.56         1.96 o
  -9   5   7         28.99         31.08         4.26 o
  -8   5   7        377.70        445.14        14.18 o
  -7   5   7        183.43        187.34         6.74 o
  -6   5   7        320.94        317.27         7.81 o
  -5   5   7         12.26         21.74         2.00 o
  -4   5   7        786.52        770.95        10.81 o
  -3   5   7         27.10         19.48         1.58 o
  -2   5   7          5.59         11.09         1.59 o
  -1   5   7        425.75        448.38         9.71 o
   0   5   7       3130.43       3230.59        44.71 o
   1   5   7         31.12         52.89         2.54 o
   2   5   7        303.37        304.25         6.69 o
   3   5   7          9.10         13.45         1.73 o
   4   5   7         48.00         41.92         2.71 o
   5   5   7        274.76        312.08         7.86 o
   6   5   7          5.59          8.11         1.71 o
   7   5   7        105.75         86.96         3.84 o
   8   5   7          0.13          3.63         1.86 o
   9   5   7         10.45         12.88         2.01 o
  10   5   7          1.34          9.54         2.75 o
  11   5   7         14.16         21.31         3.50 o
  12   5   7          2.51          5.87         2.68 o
  -9   6   7          0.01          1.02         1.68 o
  -8   6   7         21.52         13.98         2.77 o
  -7   6   7         90.43         86.60         6.98 o
  -6   6   7          0.01          1.28         1.85 o
  -5   6   7         63.61         64.61         3.32 o
  -4   6   7        705.53        659.02        10.26 o
  -3   6   7        261.54        225.76         5.22 o
  -2   6   7        104.60         97.58         3.32 o
  -1   6   7        388.19        388.14         7.55 o
   0   6   7        128.71        142.05         4.97 o
   1   6   7         62.03         66.85         2.98 o
   2   6   7        144.53        118.67         4.18 o
   3   6   7        140.91        129.87         3.90 o
   4   6   7          3.09          5.01         1.32 o
   5   6   7         37.07         32.03         2.05 o
   6   6   7        103.06        120.78         3.77 o
   7   6   7        149.01        132.39         6.13 o
   8   6   7        357.85        358.83         8.68 o
   9   6   7          5.33          0.51         1.81 o
  10   6   7        129.16        129.05         6.30 o
  11   6   7         11.88         12.20         4.07 o
  -9   7   7          5.81          6.22         1.45 o
  -8   7   7         13.06          7.38         1.78 o
  -7   7   7         17.12         25.69         3.60 o
  -6   7   7         46.49         51.84         3.03 o
  -5   7   7         70.56         66.15         3.16 o
  -4   7   7         62.19         77.30         2.86 o
  -3   7   7        945.75        930.46        14.05 o
  -2   7   7        192.28        192.53         5.32 o
  -1   7   7          0.03         -0.55         1.48 o
   0   7   7        151.36        164.15         4.55 o
   1   7   7        375.14        400.70         7.25 o
   2   7   7       1079.41       1092.39        16.49 o
   3   7   7         16.62         14.55         1.65 o
   4   7   7        113.73        114.99         3.39 o
   5   7   7         10.65          9.85         1.73 o
   6   7   7        804.82        790.36        13.55 o
   7   7   7        104.99         83.34         3.81 o
   8   7   7          1.02          0.96         1.71 o
   9   7   7          0.05          1.72         2.03 o
  10   7   7         38.51         41.96         4.48 o
  -8   8   7         14.37         11.51         3.65 o
  -7   8   7         84.90         72.53         4.44 o
  -6   8   7        100.64         92.79         4.34 o
  -5   8   7        583.62        577.65        16.02 o
  -4   8   7        160.71        161.51         5.25 o
  -3   8   7        882.32        866.95        13.63 o
  -2   8   7         32.74         29.82         2.78 o
  -1   8   7        507.31        517.33        10.32 o
   0   8   7         33.24         33.01         3.04 o
   1   8   7          7.57         15.02         1.82 o
   2   8   7        630.33        651.77         9.77 o
   3   8   7         17.83         17.96         1.93 o
   4   8   7         79.53         89.60         3.18 o
   5   8   7       1011.57        985.09        20.02 o
   6   8   7          5.99         11.61         2.08 o
   7   8   7         15.50         11.16         2.19 o
   8   8   7         55.89         51.23         3.57 o
   9   8   7          0.52         -2.58         2.60 o
  10   8   7          3.04          4.49         4.28 o
  -7   9   7          7.48          2.93         2.56 o
  -6   9   7          0.85          2.21         2.10 o
  -5   9   7          6.90          7.94         2.31 o
  -4   9   7         11.21         17.07         2.01 o
  -3   9   7         54.63         52.19         3.04 o
  -2   9   7         40.00         20.44         4.38 o
  -1   9   7        170.61        144.16         5.67 o
   0   9   7          8.08          4.65         2.15 o
   1   9   7        693.10        687.44        11.20 o
   2   9   7       1152.75       1275.13        19.39 o
   3   9   7        145.30        170.24         4.73 o
   4   9   7         42.04         51.02         2.77 o
   5   9   7         58.30         52.54         3.05 o
   6   9   7         69.86         75.76         3.92 o
   7   9   7          1.90          3.13         2.35 o
   8   9   7         87.21         64.99         5.65 o
   9   9   7         47.26         48.04         6.83 o
  -6  10   7          0.19          0.02         1.97 o
  -5  10   7          0.46          2.81         1.59 o
  -4  10   7         19.92         17.54         2.94 o
  -3  10   7         16.63         11.87         2.04 o
  -2  10   7         34.28         28.36         2.90 o
  -1  10   7         39.76         36.65         3.20 o
   0  10   7        337.25        356.71        11.81 o
   1  10   7         33.03         45.94         2.67 o
   2  10   7         14.51         15.20         2.33 o
   3  10   7         35.70         34.11         3.05 o
   4  10   7         52.69         60.34         3.31 o
   5  10   7         17.80         20.14         2.53 o
   6  10   7          2.15          3.65         2.05 o
   7  10   7         21.09         14.25         5.51 o
   8  10   7         14.53         16.58         2.44 o
   9  10   7         31.71         15.80         3.86 o
  -5  11   7         31.56         20.91         5.03 o
  -4  11   7          4.02          5.84         1.63 o
  -3  11   7         24.93         17.82         2.10 o
  -2  11   7          0.64          1.01         1.90 o
  -1  11   7         37.18         39.32         2.71 o
   0  11   7        126.18        126.41         6.11 o
   1  11   7        164.23        213.72         9.08 o
   2  11   7          9.76         11.50         2.30 o
   3  11   7          0.47          1.38         1.64 o
   4  11   7        168.41        157.30        12.08 o
   5  11   7         47.92         45.68         5.41 o
   6  11   7          0.29          0.87         2.02 o
   7  11   7          9.72         10.61         3.90 o
   8  11   7         55.41         49.21         5.07 o
  -2  12   7         25.80         19.28         3.86 o
  -1  12   7         10.38          5.97         2.00 o
   0  12   7          0.89          0.56         1.31 o
   1  12   7         30.34         30.20         2.18 o
   2  12   7        178.50        214.56         7.95 o
   3  12   7         16.41         22.44         2.73 o
   4  12   7          2.63         11.48         2.68 o
   5  12   7         18.53         26.91         4.11 o
   6  12   7          0.04          0.75         1.97 o
   1  13   7          0.20         -0.86         1.10 o
   2  13   7         14.55         10.17         1.74 o
   3  13   7        116.85        106.18         6.29 o
  -5 -11   8          0.26          0.21         1.72 o
  -4 -11   8         82.58         75.79         6.33 o
  -3 -11   8         91.91         76.79        20.51 o
  -2 -11   8          3.09          1.42         1.51 o
  -1 -11   8          8.63          5.57         1.71 o
   0 -11   8          0.00         -1.96         1.96 o
   1 -11   8         25.23         26.85         2.80 o
   2 -11   8          6.65          2.99         1.35 o
   3 -11   8         82.89         72.02         5.07 o
  -5 -10   8         27.48         23.02         3.18 o
  -4 -10   8          2.03          4.21         1.64 o
  -3 -10   8          0.23          1.35         2.99 o
  -2 -10   8         16.29         18.68         2.99 o
  -1 -10   8          8.17          9.71         2.52 o
   0 -10   8         12.81         10.92         2.07 o
   1 -10   8         11.16         12.33         2.09 o
   2 -10   8         42.16         43.12         4.45 o
   3 -10   8          0.29          2.06         1.54 o
   4 -10   8          3.04          5.47         3.48 o
   5 -10   8         12.09          6.89         1.44 o
  -7  -9   8        139.52        143.19         8.89 o
  -6  -9   8          1.04          0.90         1.91 o
  -5  -9   8         20.50         14.29         1.93 o
  -4  -9   8         12.55          6.79         1.96 o
  -3  -9   8         15.53         18.69         2.51 o
  -2  -9   8        508.83        520.45        16.35 o
  -1  -9   8         35.14         29.76         2.62 o
   0  -9   8         35.66         45.26         3.58 o
   1  -9   8        366.65        444.75        10.37 o
   2  -9   8          1.57          4.68         1.97 o
   3  -9   8          0.44          5.95         2.04 o
   4  -9   8          1.37          1.23         1.73 o
   5  -9   8         52.48         64.24         5.16 o
   6  -9   8         84.79         85.39         4.72 o
  -8  -8   8         62.33         51.14         5.91 o
  -7  -8   8        179.75        162.69         6.54 o
  -6  -8   8          1.72         -0.74         2.06 o
  -5  -8   8          6.26          4.76         1.94 o
  -4  -8   8        338.63        302.08        19.00 o
  -3  -8   8         77.61         71.70         4.37 o
  -2  -8   8          2.16          0.36         1.69 o
  -1  -8   8         47.53         46.24         3.12 o
   0  -8   8          6.93          7.66         1.98 o
   1  -8   8         52.67         64.49         3.62 o
   2  -8   8         25.25         30.57         2.77 o
   3  -8   8         61.97         76.42         3.92 o
   4  -8   8          7.97         10.11         2.53 o
   5  -8   8        102.38         93.39         4.30 o
   6  -8   8          1.25          3.25         2.12 o
   7  -8   8        140.78        146.20         5.61 o
   8  -8   8          2.83          2.18         1.47 o
 -10  -7   8          2.88          4.02         2.31 o
  -9  -7   8          4.68          2.98         2.52 o
  -8  -7   8         30.63         35.69         3.31 o
  -7  -7   8        107.44        115.32         5.33 o
  -6  -7   8          0.04          2.26         2.65 o
  -5  -7   8         18.83         17.15         2.29 o
  -4  -7   8         57.08         67.13         6.27 o
  -3  -7   8        138.34        127.95         5.00 o
  -2  -7   8          0.09          0.58         1.84 o
  -1  -7   8         78.06         96.53         3.62 o
   0  -7   8        304.45        298.14         7.93 o
   1  -7   8         91.75         94.20         3.47 o
   2  -7   8          5.23          3.77         1.61 o
   3  -7   8          6.61          4.03         1.56 o
   4  -7   8        463.93        510.97        10.28 o
   5  -7   8          7.24          7.40         1.99 o
   6  -7   8         98.95         88.72         4.49 o
   7  -7   8          0.48          3.27         1.74 o
   8  -7   8         28.70         34.92         2.82 o
   9  -7   8          0.47          0.21         1.34 o
 -10  -6   8          3.36          1.47         3.44 o
  -9  -6   8         83.69         85.42        15.57 o
  -8  -6   8         23.66         21.12         2.10 o
  -7  -6   8          0.01          1.84         1.57 o
  -6  -6   8          4.24          5.13         1.79 o
  -5  -6   8         84.07         87.90         4.51 o
  -4  -6   8          0.10          0.26         1.69 o
  -3  -6   8        130.02        126.37         4.46 o
  -2  -6   8          1.74         -0.42         1.69 o
  -1  -6   8          1.65          3.64         1.50 o
   0  -6   8        976.36       1019.81        15.29 o
   1  -6   8        781.61        761.28        10.17 o
   2  -6   8       3212.69       3217.59        38.16 o
   3  -6   8        621.44        599.87        10.93 o
   4  -6   8        307.79        315.84         8.80 o
   5  -6   8         26.75         28.13         2.57 o
   6  -6   8          9.54         14.99         2.01 o
   7  -6   8         63.27         63.78         4.74 o
   8  -6   8         10.43         12.98         3.27 o
   9  -6   8        210.58        187.83        15.57 o
 -11  -5   8          2.45          0.34         2.31 o
 -10  -5   8         49.64         66.94         8.38 o
  -9  -5   8         24.43         18.84         3.07 o
  -8  -5   8         10.78          7.00         2.98 o
  -7  -5   8        239.65        232.61         7.62 o
  -6  -5   8        320.38        307.32         7.00 o
  -5  -5   8         72.43         73.09         2.95 o
  -4  -5   8        222.37        221.32         5.58 o
  -3  -5   8        434.90        402.08         8.90 o
  -2  -5   8         24.04         38.81         2.45 o
  -1  -5   8        883.96        900.60        15.95 o
   0  -5   8         85.66         93.10         4.30 o
   1  -5   8        150.09        163.37         3.95 o
   2  -5   8         55.11         70.57         2.79 o
   3  -5   8         37.33         56.30         2.77 o
   4  -5   8       2378.22       2261.28        27.95 o
   5  -5   8         65.12         59.62         2.98 o
   6  -5   8        282.96        271.12         6.68 o
   7  -5   8         30.32         26.33         2.80 o
   8  -5   8        176.31        169.44         7.07 o
   9  -5   8          8.18          6.11         1.79 o
  10  -5   8         15.10         28.21         4.28 o
 -11  -4   8          5.57          7.11         2.44 o
 -10  -4   8         34.40         34.16         6.66 o
  -9  -4   8          0.09          1.51         2.43 o
  -8  -4   8        447.73        449.46        17.85 o
  -7  -4   8        417.81        462.30        12.26 o
  -6  -4   8       1302.50       1297.32        27.71 o
  -5  -4   8          7.51         11.03         1.79 o
  -4  -4   8         54.98         47.70         3.07 o
  -3  -4   8         64.54         64.59         3.63 o
  -2  -4   8       1361.82       1316.76        25.77 o
  -1  -4   8         45.41         61.28         2.88 o
   0  -4   8         40.13         44.06         2.98 o
   1  -4   8        592.20        565.90         9.64 o
   2  -4   8        638.82        638.32        11.47 o
   3  -4   8         33.33         37.67         2.09 o
   4  -4   8         49.24         53.33         2.21 o
   5  -4   8          0.61          1.93         1.35 o
   6  -4   8          1.89          3.44         1.72 o
   7  -4   8        117.60        152.38         6.36 o
   8  -4   8          1.29          1.81         2.13 o
   9  -4   8         44.89         44.51         3.74 o
  10  -4   8        102.81        110.75         6.07 o
  11  -4   8          2.34          5.77         1.43 o
 -11  -3   8          7.78          8.81         2.60 o
 -10  -3   8         15.21         17.86         2.74 o
  -9  -3   8         24.11         31.13         3.43 o
  -8  -3   8        194.97        201.42         7.46 o
  -7  -3   8       1914.26       2101.27        32.27 o
  -6  -3   8       2391.28       2411.75        36.29 o
  -5  -3   8          9.11         10.88         1.66 o
  -4  -3   8        574.26        656.49        16.66 o
  -3  -3   8        922.87        901.21        19.19 o
  -2  -3   8       2256.55       2252.87        40.88 o
  -1  -3   8       1893.15       1961.99        30.27 o
   0  -3   8         35.66         34.21         2.57 o
   1  -3   8        304.59        291.14         6.22 o
   2  -3   8        597.64        592.22         9.13 o
   3  -3   8        292.32        253.87         6.50 o
   4  -3   8       1471.34       1471.42        20.92 o
   5  -3   8         54.11         59.86         2.93 o
   6  -3   8        361.52        325.08         7.95 o
   7  -3   8        384.67        397.38         8.03 o
   8  -3   8         35.80         51.69         2.94 o
   9  -3   8         11.35         12.90         2.27 o
  10  -3   8          3.80          3.69         2.03 o
  11  -3   8          8.76          3.34         1.41 o
 -12  -2   8         65.99         57.30         4.28 o
 -11  -2   8         10.90         11.15         4.32 o
 -10  -2   8         37.36         41.65         4.75 o
  -9  -2   8        162.95        203.34         7.49 o
  -8  -2   8         70.01         59.18         4.22 o
  -7  -2   8        408.65        364.08        12.99 o
  -6  -2   8          4.38          3.68         2.25 o
  -5  -2   8        240.85        219.57         7.26 o
  -4  -2   8        771.09        719.12        22.58 o
  -3  -2   8         30.90         26.46         2.66 o
  -2  -2   8         86.65        107.97         3.91 o
  -1  -2   8        999.48        901.33        16.45 o
   0  -2   8       1454.67       1570.97        28.26 o
   1  -2   8        299.60        330.20         7.46 o
   2  -2   8        127.31        109.58         2.79 o
   3  -2   8       1243.93       1180.90        16.72 o
   4  -2   8         94.06        132.68         3.99 o
   5  -2   8         61.51         71.56         3.91 o
   6  -2   8        143.49        175.56         5.36 o
   7  -2   8       1148.35       1229.85        20.00 o
   8  -2   8         44.32         43.38         2.64 o
   9  -2   8        157.57        142.67         5.29 o
  10  -2   8         46.91         52.17         3.50 o
  11  -2   8         20.31         26.79         4.49 o
  12  -2   8          4.50          1.47         1.55 o
 -11  -1   8          9.53          3.65         2.40 o
 -10  -1   8         79.89         83.45         4.05 o
  -9  -1   8          7.64         16.92         3.08 o
  -8  -1   8        125.03        127.81         6.00 o
  -7  -1   8         89.96         81.54         5.54 o
  -6  -1   8       2055.25       2223.82        37.10 o
  -5  -1   8          2.01          7.56         3.39 o
  -4  -1   8          9.79         17.25         4.29 o
  -3  -1   8       3103.76       3414.72        56.69 o
  -2  -1   8          2.84          9.91         2.05 o
  -1  -1   8       3863.00       3698.16        45.44 o
   0  -1   8       7507.37       6876.93        91.50 o
   1  -1   8       4218.81       4127.17        60.30 o
   2  -1   8       1530.60       1715.61        26.94 o
   3  -1   8         88.53        110.79         3.81 o
   4  -1   8       5286.57       5326.32        92.72 o
   5  -1   8       1145.64       1187.79        20.44 o
   6  -1   8        353.94        356.29         7.58 o
   7  -1   8         65.77         54.58         3.58 o
   8  -1   8         42.81         53.64         3.25 o
   9  -1   8         24.80         27.01         2.74 o
  10  -1   8         81.04         93.58         3.87 o
  11  -1   8         87.48         86.38         4.51 o
  12  -1   8          0.05          0.67         1.84 o
 -11   0   8          0.58          0.50         3.35 o
 -10   0   8         31.87         37.88         2.44 o
  -9   0   8        183.89        183.90        10.86 o
  -8   0   8         19.93         21.62         2.34 o
  -7   0   8          1.88          0.95         2.46 o
  -6   0   8        524.43        595.12        12.75 o
  -5   0   8        333.76        342.19        11.17 o
  -4   0   8         11.30         27.91         3.30 o
  -3   0   8         69.58        103.53         4.65 o
  -2   0   8        248.69        246.81         5.57 o
  -1   0   8       2453.99       2443.20        39.31 o
   0   0   8        751.60        683.66        12.80 o
   1   0   8       3453.61       3179.87        55.36 o
   2   0   8       1552.32       1544.68        26.53 o
   3   0   8       1480.16       1439.15        35.76 o
   4   0   8        979.18       1045.83        25.12 o
   5   0   8          3.26          5.39         1.86 o
   6   0   8          1.67          6.44         1.95 o
   7   0   8          4.94          5.78         1.68 o
   8   0   8          0.47          0.55         1.74 o
   9   0   8        219.57        220.25         6.80 o
  10   0   8         65.89         83.43         4.56 o
  11   0   8         46.10         51.39         5.90 o
  12   0   8         10.09          6.46         2.18 o
 -11   1   8          5.62          4.02         2.81 o
 -10   1   8         56.50         68.41         4.83 o
  -9   1   8          8.66          9.07         1.73 o
  -8   1   8         12.14          8.61         2.20 o
  -7   1   8         89.58         88.72         4.23 o
  -6   1   8         58.14         61.84         3.40 o
  -5   1   8          0.25          4.05         1.89 o
  -4   1   8       3244.27       3371.44        64.00 o
  -3   1   8          2.03          1.08         2.12 o
  -2   1   8       2245.04       2439.64        37.41 o
  -1   1   8       4285.73       4488.41        65.99 o
   0   1   8       2196.97       2067.65        29.97 o
   1   1   8        680.05        585.74        11.93 o
   2   1   8       5471.73       5185.86        88.55 o
   3   1   8         48.39         69.97         4.41 o
   4   1   8         81.82         79.49         4.04 o
   5   1   8        874.36        856.88        16.56 o
   6   1   8        166.16        181.44         4.94 o
   7   1   8        170.20        173.06         4.76 o
   8   1   8         32.92         38.94         2.59 o
   9   1   8       1063.70       1081.04        21.66 o
  10   1   8       1127.28       1259.81        29.80 o
  11   1   8        136.23        167.08         6.50 o
  12   1   8         13.40          9.81         2.77 o
 -11   2   8          1.54          5.11         2.22 o
 -10   2   8         15.29         12.40         3.34 o
  -9   2   8         73.48         77.75         3.58 o
  -8   2   8        563.91        565.32        10.51 o
  -7   2   8          0.18          1.41         1.84 o
  -6   2   8         67.69         63.29         3.28 o
  -5   2   8          6.09          9.38         2.22 o
  -4   2   8         96.10         96.60         6.45 o
  -3   2   8        234.16        240.09         9.43 o
  -2   2   8         85.64        114.58         3.09 o
  -1   2   8       1111.14       1119.16        13.47 o
   0   2   8       3724.18       3690.89        43.53 o
   1   2   8          3.04          4.82         1.44 o
   2   2   8       5337.35       5034.17        95.41 o
   3   2   8        823.93        772.42        14.36 o
   4   2   8       1334.64       1280.36        47.79 o
   5   2   8        523.56        523.48        14.70 o
   6   2   8        841.54        795.32        16.32 o
   7   2   8        211.59        227.85         5.83 o
   8   2   8       1403.76       1480.67        22.16 o
   9   2   8        241.81        236.28         9.29 o
  10   2   8          0.58          3.07         2.04 o
  11   2   8         76.61         90.51         5.35 o
  12   2   8         90.92         82.27         5.43 o
 -11   3   8          0.21         -1.05         2.68 o
 -10   3   8         33.52         24.30         3.05 o
  -9   3   8         35.66         24.75         2.22 o
  -8   3   8        205.91        194.88         5.63 o
  -7   3   8         12.80         12.79         2.25 o
  -6   3   8          0.52          4.49         1.87 o
  -5   3   8          0.11          5.89         1.91 o
  -4   3   8        571.01        567.11        13.92 o
  -3   3   8         37.81         30.56         2.02 o
  -2   3   8        192.65        193.15         3.94 o
  -1   3   8       5180.25       5011.61        61.01 o
   0   3   8        674.12        661.07        11.56 o
   1   3   8       1037.96       1009.72        19.48 o
   2   3   8        477.96        459.52         8.51 o
   3   3   8         70.80         64.84         2.76 o
   4   3   8        235.14        220.82         9.81 o
   5   3   8        737.56        746.21        23.06 o
   6   3   8          5.32         13.85         2.07 o
   7   3   8         15.71         19.44         1.89 o
   8   3   8        677.27        628.33        11.51 o
   9   3   8        833.57        858.34        22.01 o
  10   3   8        100.40        113.14         5.09 o
  11   3   8         15.85          8.58         2.71 o
  12   3   8        102.79         92.51         6.92 o
 -10   4   8         87.44         80.41         6.81 o
  -9   4   8          1.24         -0.02         2.06 o
  -8   4   8         70.19         64.67         3.70 o
  -7   4   8        170.44        157.92         4.80 o
  -6   4   8        725.63        742.68        13.46 o
  -5   4   8        737.39        719.33        12.24 o
  -4   4   8        173.43        173.06         4.93 o
  -3   4   8        284.05        214.65         4.50 o
  -2   4   8        131.14        145.39         3.28 o
  -1   4   8        176.79        208.28         6.10 o
   0   4   8        244.25        277.13         6.19 o
   1   4   8        170.26        171.22         3.53 o
   2   4   8       1282.45       1318.96        21.27 o
   3   4   8        164.70        164.45         4.45 o
   4   4   8         97.72         98.19         3.62 o
   5   4   8       2273.95       2016.11       135.63 o
   6   4   8        318.42        311.21         7.46 o
   7   4   8        259.40        263.23         5.77 o
   8   4   8          1.36          0.69         1.52 o
   9   4   8        188.72        163.25         6.43 o
  10   4   8         15.73         21.81         3.42 o
  11   4   8         24.55         27.56         3.55 o
  12   4   8         23.26         14.67         3.31 o
 -10   5   8         18.06         10.69         3.44 o
  -9   5   8         41.48         35.87         5.21 o
  -8   5   8        104.64        114.31         6.63 o
  -7   5   8         50.36         50.86         3.45 o
  -6   5   8         11.53         11.79         1.87 o
  -5   5   8         12.03         20.31         1.95 o
  -4   5   8          4.13          5.43         1.34 o
  -3   5   8        132.90        148.59         3.47 o
  -2   5   8         47.87         48.93         2.61 o
  -1   5   8        595.18        602.76        12.02 o
   0   5   8        566.39        649.79        11.49 o
   1   5   8         31.51         29.09         1.78 o
   2   5   8       1795.81       1888.75        25.07 o
   3   5   8         27.27         33.00         1.90 o
   4   5   8       1712.27       1559.70        55.02 o
   5   5   8        530.99        582.77        11.09 o
   6   5   8        860.26        837.61        14.42 o
   7   5   8         23.15         32.33         2.50 o
   8   5   8         11.86          6.60         1.80 o
   9   5   8          9.12         12.32         3.07 o
  10   5   8        355.94        366.01        16.46 o
  11   5   8          0.05          1.70         3.08 o
  12   5   8         33.88         24.48         3.06 o
  -9   6   8         49.34         47.99         4.89 o
  -8   6   8          7.43          6.82         1.83 o
  -7   6   8        109.96        110.66         5.57 o
  -6   6   8        257.56        255.53         6.93 o
  -5   6   8        107.08        116.44         3.97 o
  -4   6   8         24.40         23.39         1.90 o
  -3   6   8         36.06         29.31         1.70 o
  -2   6   8         62.68         63.33         2.42 o
  -1   6   8        106.47        104.66         3.55 o
   0   6   8          1.25          0.42         1.70 o
   1   6   8       4501.11       4512.82        56.98 o
   2   6   8        401.32        404.95         9.36 o
   3   6   8        315.12        300.31         5.97 o
   4   6   8        546.85        551.09         8.35 o
   5   6   8        113.05        129.45         4.03 o
   6   6   8          0.18          3.77         1.47 o
   7   6   8        220.21        236.15         8.42 o
   8   6   8        353.76        337.15         7.29 o
   9   6   8        188.32        194.99         6.99 o
  10   6   8          8.53          7.69         2.27 o
  11   6   8          0.56          0.38         2.77 o
  -9   7   8         35.51         18.57         3.06 o
  -8   7   8          2.39          3.97         1.85 o
  -7   7   8          4.56          3.77         2.34 o
  -6   7   8         13.30         15.19         2.17 o
  -5   7   8          4.03          3.09         1.64 o
  -4   7   8          8.31          7.94         1.56 o
  -3   7   8          2.28          3.15         1.59 o
  -2   7   8          5.33          6.75         2.17 o
  -1   7   8        886.86        855.68        14.16 o
   0   7   8         32.96         28.71         2.31 o
   1   7   8       1490.13       1481.92        19.47 o
   2   7   8       1719.20       1735.58        21.31 o
   3   7   8        132.88        125.06         3.74 o
   4   7   8        382.78        343.38         6.22 o
   5   7   8       1452.17       1477.73        21.22 o
   6   7   8          0.05         -0.12         1.58 o
   7   7   8        326.70        248.52         7.65 o
   8   7   8         71.93         55.57         4.46 o
   9   7   8         22.00         19.81         3.59 o
  10   7   8         55.75         55.38         4.55 o
  -8   8   8         18.81         24.76         2.74 o
  -7   8   8          0.14         -1.08         2.09 o
  -6   8   8         29.23         24.20         3.09 o
  -5   8   8          0.35          0.34         1.96 o
  -4   8   8        229.55        185.24         4.70 o
  -3   8   8        712.39        704.71        13.29 o
  -2   8   8        228.79        239.23         6.63 o
  -1   8   8          8.58          5.48         1.86 o
   0   8   8       1194.77       1263.87        20.34 o
   1   8   8        377.40        366.84         8.07 o
   2   8   8         47.66         56.12         2.97 o
   3   8   8         59.83         60.50         3.02 o
   4   8   8       1091.46       1066.28        17.90 o
   5   8   8         13.90         28.32         2.72 o
   6   8   8         85.98         77.05         3.17 o
   7   8   8         26.54         33.37         2.43 o
   8   8   8         16.15         18.65         2.67 o
   9   8   8          2.97          5.04         3.52 o
  10   8   8        132.80        131.25        10.02 o
  -7   9   8         41.24         49.15         3.86 o
  -6   9   8         28.69         19.94         2.79 o
  -5   9   8         29.72         31.14         3.00 o
  -4   9   8          3.59          5.02         2.19 o
  -3   9   8          1.81         -0.28         1.83 o
  -2   9   8          2.68          3.32         1.82 o
  -1   9   8        666.66        678.73        13.46 o
   0   9   8         31.95         30.70         3.64 o
   1   9   8         99.55        111.23         3.97 o
   2   9   8        118.79        137.30         4.50 o
   3   9   8         32.48         35.77         2.39 o
   4   9   8         26.73         24.81         2.24 o
   5   9   8         63.75         57.94         4.38 o
   6   9   8         34.37         34.10         2.98 o
   7   9   8        335.64        376.84        16.38 o
   8   9   8         59.52         51.64         3.99 o
   9   9   8          3.34          9.22         4.44 o
  -6  10   8          1.49          1.94         1.65 o
  -5  10   8        167.65        161.50         7.92 o
  -4  10   8        152.02        135.92         6.05 o
  -3  10   8          6.59          8.81         2.31 o
  -2  10   8         63.05         68.23         4.11 o
  -1  10   8         46.38         51.59         3.14 o
   0  10   8         53.04         41.75         3.10 o
   1  10   8        614.19        677.28        25.47 o
   2  10   8         47.71         40.17         3.07 o
   3  10   8         46.24         56.38         3.73 o
   4  10   8        285.98        326.32        14.05 o
   5  10   8          0.18          3.05         2.02 o
   6  10   8          2.89         -0.69         2.80 o
   7  10   8         93.29         77.84         9.18 o
   8  10   8         17.87         14.04         4.69 o
   9  10   8         73.65         51.98         5.66 o
  -4  11   8          0.59          2.16         1.86 o
  -3  11   8          1.72          0.43         1.59 o
  -2  11   8          3.27          4.32         1.70 o
  -1  11   8          0.52          2.66         1.95 o
   0  11   8         98.29        108.51         5.62 o
   1  11   8          0.72         -0.15         2.21 o
   2  11   8          5.36          3.43         2.06 o
   3  11   8          0.12          2.75         1.64 o
   4  11   8        143.93        137.31         8.52 o
   5  11   8        121.90        123.05         6.20 o
   6  11   8         12.56         12.51         2.98 o
   7  11   8         17.03         20.87         2.80 o
   8  11   8         38.94         26.20         3.94 o
  -2  12   8          7.62          5.89         1.59 o
  -1  12   8         16.41         14.76         1.95 o
   0  12   8          0.04          0.29         1.35 o
   1  12   8         56.47         60.66         3.43 o
   2  12   8        122.24        132.26        14.28 o
   3  12   8         71.66         87.79         5.83 o
   4  12   8         14.03         18.56         2.63 o
   5  12   8         31.99         25.31         2.90 o
   6  12   8         45.71         40.79         4.40 o
   1  13   8          1.44          0.80         1.00 o
   2  13   8          0.02          0.02         0.99 o
  -4 -11   9          0.39          0.50         1.93 o
  -3 -11   9         77.42         64.57         4.77 o
  -2 -11   9        118.04        118.86         4.22 o
  -1 -11   9         38.17         29.67         3.82 o
   0 -11   9         62.53         51.40         3.23 o
   1 -11   9          7.98          6.06         1.52 o
   2 -11   9         41.90         30.81         3.77 o
  -6 -10   9          7.96          3.52         2.05 o
  -5 -10   9          4.34          0.34         2.47 o
  -4 -10   9         35.92         30.64         6.77 o
  -3 -10   9         79.11         79.33         7.67 o
  -2 -10   9        128.74        121.05         7.22 o
  -1 -10   9         17.35         13.85         3.14 o
   0 -10   9         42.89         43.97         3.20 o
   1 -10   9        133.47        143.14         8.00 o
   2 -10   9          0.06          1.71         2.22 o
   3 -10   9         50.94         51.47         3.19 o
   4 -10   9          3.63          6.19         2.50 o
  -7  -9   9          6.91          5.31         2.22 o
  -6  -9   9         17.44         11.72         2.83 o
  -5  -9   9         37.05         36.70         4.17 o
  -4  -9   9        152.38        153.69         5.00 o
  -3  -9   9        388.21        399.13        11.04 o
  -2  -9   9         26.85         25.76         2.99 o
  -1  -9   9        312.11        361.22        10.07 o
   0  -9   9         52.13         53.74         3.13 o
   1  -9   9         75.43         87.34         3.95 o
   2  -9   9        166.24        184.68         5.71 o
   3  -9   9          2.38          3.95         1.65 o
   4  -9   9          0.36          0.91         2.11 o
   5  -9   9          0.65          0.75         2.02 o
   6  -9   9          5.67          4.11         1.61 o
  -8  -8   9         16.21          8.84         2.68 o
  -7  -8   9          0.03          2.96         1.86 o
  -6  -8   9         22.32         14.34         1.97 o
  -5  -8   9          1.51          1.51         2.55 o
  -4  -8   9         99.12        115.68         7.15 o
  -3  -8   9         83.25         83.08         4.30 o
  -2  -8   9         21.75         22.88         2.40 o
  -1  -8   9        123.68        129.48         5.35 o
   0  -8   9         91.80         98.68         4.03 o
   1  -8   9        233.65        226.40         6.78 o
   2  -8   9         47.90         56.47         3.47 o
   3  -8   9        356.93        400.83        10.51 o
   4  -8   9         54.05         60.15         4.12 o
   5  -8   9          8.01          8.32         2.46 o
   6  -8   9        222.54        279.41         9.24 o
   7  -8   9         73.43         59.25         3.95 o
  -8  -7   9          0.36          1.67         2.42 o
  -7  -7   9         87.30         83.43         4.51 o
  -6  -7   9        459.12        442.39        12.53 o
  -5  -7   9         52.98         60.71         3.62 o
  -4  -7   9         28.21         28.73         2.77 o
  -3  -7   9         22.55         13.23         2.26 o
  -2  -7   9         22.71         28.28         2.89 o
  -1  -7   9          6.65          9.04         2.43 o
   0  -7   9        984.90       1049.45        16.23 o
   1  -7   9        897.61        876.73        16.66 o
   2  -7   9         40.65         51.58         2.95 o
   3  -7   9        250.53        221.01         5.95 o
   4  -7   9          2.93          1.30         1.87 o
   5  -7   9         14.76         33.13         3.31 o
   6  -7   9          1.55          2.17         1.69 o
   7  -7   9         21.01         12.77         1.88 o
   8  -7   9          1.98          2.42         1.36 o
 -10  -6   9          9.84         14.42         3.94 o
  -9  -6   9         63.36         45.61         7.55 o
  -8  -6   9          1.97          2.59         2.04 o
  -7  -6   9         13.99         17.74         2.24 o
  -6  -6   9          4.70          5.67         1.67 o
  -5  -6   9       1033.61        968.67        15.62 o
  -4  -6   9          0.19          1.05         1.82 o
  -3  -6   9         24.95         22.70         2.72 o
  -2  -6   9        322.82        320.46         8.36 o
  -1  -6   9        329.86        338.43         7.52 o
   0  -6   9         54.32         58.12         2.67 o
   1  -6   9        150.77        151.51         3.82 o
   2  -6   9        482.65        488.59         8.52 o
   3  -6   9         23.50         29.27         2.69 o
   4  -6   9        362.50        398.07         7.75 o
   5  -6   9        190.34        188.43         5.52 o
   6  -6   9        272.24        251.48         8.11 o
   7  -6   9         68.07         71.92         4.83 o
   8  -6   9         63.93         75.40         3.74 o
   9  -6   9          6.06          9.24         1.39 o
 -11  -5   9          0.78          2.81         1.72 o
 -10  -5   9         27.94         31.98         5.53 o
  -9  -5   9         14.73         17.02         6.29 o
  -8  -5   9         18.35         19.10         2.30 o
  -7  -5   9         14.43         21.57         2.67 o
  -6  -5   9        218.26        196.03         5.50 o
  -5  -5   9         35.38         38.96         2.37 o
  -4  -5   9          7.70         12.15         1.69 o
  -3  -5   9        192.25        211.98         6.32 o
  -2  -5   9         42.93         39.48         2.46 o
  -1  -5   9         21.22         24.65         2.21 o
   0  -5   9       1284.19       1305.87        20.01 o
   1  -5   9        187.77        174.42         4.01 o
   2  -5   9          2.76          2.33         1.30 o
   3  -5   9         62.68         51.24         3.07 o
   4  -5   9       2176.84       2217.72        37.18 o
   5  -5   9        338.23        331.80         7.00 o
   6  -5   9         14.00         16.91         1.99 o
   7  -5   9         23.05         15.80         2.16 o
   8  -5   9          0.36         -0.80         2.11 o
   9  -5   9          0.53          2.37         1.40 o
  10  -5   9         11.11         17.17         1.73 o
 -11  -4   9          8.96         12.88         2.16 o
 -10  -4   9         37.27         43.55         6.71 o
  -9  -4   9          5.12          2.32         2.94 o
  -8  -4   9         23.08         33.48         2.93 o
  -7  -4   9         40.34         51.76         4.20 o
  -6  -4   9         29.87         46.78         2.91 o
  -5  -4   9          3.26          3.63         1.61 o
  -4  -4   9          8.88         10.89         1.67 o
  -3  -4   9         60.84         68.16         3.17 o
  -2  -4   9       3720.35       3677.89        60.53 o
  -1  -4   9          5.75          6.51         1.80 o
   0  -4   9       1992.38       1932.73        31.39 o
   1  -4   9          5.76          5.52         1.43 o
   2  -4   9         10.26         15.24         1.49 o
   3  -4   9        105.80        114.52         3.64 o
   4  -4   9        445.99        495.94         7.47 o
   5  -4   9         49.30         50.32         2.53 o
   6  -4   9        452.44        429.83        12.23 o
   7  -4   9         30.10         28.17         3.17 o
   8  -4   9         14.87         25.17         2.83 o
   9  -4   9         32.24         36.88         3.51 o
  10  -4   9          3.48          0.81         1.15 o
  11  -4   9         33.33         25.46         2.01 o
 -11  -3   9          0.09         -1.18         2.01 o
 -10  -3   9         64.70         73.73         8.97 o
  -9  -3   9          4.49          3.92         2.31 o
  -8  -3   9         13.14         15.28         2.87 o
  -7  -3   9         25.14         27.84         3.22 o
  -6  -3   9         28.29         35.66         2.92 o
  -5  -3   9       1068.36       1122.81        25.99 o
  -4  -3   9        334.25        313.96         8.29 o
  -3  -3   9        718.30        618.35        12.54 o
  -2  -3   9         56.58         66.22         3.18 o
  -1  -3   9         97.55         91.00         3.07 o
   0  -3   9         51.00         46.08         3.43 o
   1  -3   9       1899.67       1774.37        26.82 o
   2  -3   9        173.65        192.71         4.32 o
   3  -3   9       1447.10       1403.59        18.85 o
   4  -3   9         42.42         48.34         2.40 o
   5  -3   9         37.92         45.17         2.58 o
   6  -3   9         42.13         42.61         2.51 o
   7  -3   9        146.20        128.12         4.96 o
   8  -3   9        597.79        632.91        13.46 o
   9  -3   9         69.48         63.19         3.57 o
  10  -3   9          0.10          1.33         1.44 o
  11  -3   9          3.80          3.91         1.85 o
 -11  -2   9          2.14         -0.95         2.14 o
 -10  -2   9          0.00          0.33         2.06 o
  -9  -2   9          3.62          6.96         2.66 o
  -8  -2   9        101.92         93.06         5.30 o
  -7  -2   9        831.25        846.17        20.98 o
  -6  -2   9        134.72        120.61         6.07 o
  -5  -2   9         46.86         49.39         3.58 o
  -4  -2   9        666.47        596.77        23.82 o
  -3  -2   9         17.69         25.45         2.65 o
  -2  -2   9       2995.00       2745.63        45.38 o
  -1  -2   9        114.75        143.51         5.59 o
   0  -2   9        821.67        770.53        19.03 o
   1  -2   9        131.88        143.51         4.00 o
   2  -2   9       1304.62       1446.06        20.57 o
   3  -2   9         38.91         36.01         2.06 o
   4  -2   9        604.15        646.28        11.53 o
   5  -2   9        219.70        212.77         5.95 o
   6  -2   9        147.86        133.48         4.67 o
   7  -2   9        190.64        168.59         4.80 o
   8  -2   9         54.76         58.34         3.04 o
   9  -2   9         99.58         95.57         4.96 o
  10  -2   9          4.31          3.63         1.99 o
  11  -2   9         21.06         24.39         3.48 o
 -11  -1   9         59.68         59.52         8.99 o
 -10  -1   9          3.19          5.71         1.73 o
  -9  -1   9         39.15         39.91         3.02 o
  -8  -1   9         17.98          9.81         2.61 o
  -7  -1   9        595.85        607.73        22.16 o
  -6  -1   9         11.77         15.49         2.81 o
  -5  -1   9       1539.54       1545.05        29.74 o
  -4  -1   9        126.19        153.20         6.71 o
  -3  -1   9       2347.33       2354.87        49.77 o
  -2  -1   9        191.16        225.31         6.81 o
  -1  -1   9       1055.23       1004.77        14.77 o
   0  -1   9        144.35        140.59         3.70 o
   1  -1   9       2643.20       2765.03        41.57 o
   2  -1   9       1650.85       1664.58        31.57 o
   3  -1   9       1018.15       1084.92        20.46 o
   4  -1   9       2839.08       2827.82        47.14 o
   5  -1   9        600.21        602.91        12.72 o
   6  -1   9        190.49        186.57         5.25 o
   7  -1   9         82.59         91.28         3.72 o
   8  -1   9       1071.54       1082.97        17.49 o
   9  -1   9        182.93        175.76         5.09 o
  10  -1   9         32.85         38.77         5.19 o
  11  -1   9         46.39         53.64         5.20 o
  12  -1   9         10.02         13.71         2.35 o
 -11   0   9          6.07          9.05         3.69 o
 -10   0   9         20.50         11.40         1.77 o
  -9   0   9          9.59         10.66         2.28 o
  -8   0   9          1.55          5.56         2.11 o
  -7   0   9          7.10          4.86         2.57 o
  -6   0   9        814.00        809.30        14.75 o
  -5   0   9          8.09          1.99         2.25 o
  -4   0   9       1414.54       1355.51        32.07 o
  -3   0   9        282.22        352.36         8.03 o
  -2   0   9        214.03        214.23         5.66 o
  -1   0   9       1680.80       1479.25        20.76 o
   0   0   9       3167.38       3048.48        49.38 o
   1   0   9       2851.84       2759.70        41.16 o
   2   0   9        330.49        404.36        10.16 o
   3   0   9       2200.83       2145.49        36.19 o
   4   0   9       1107.08       1097.99        25.65 o
   5   0   9        182.18        159.15         6.80 o
   6   0   9          9.10          4.34         1.61 o
   7   0   9         50.26         60.84         3.03 o
   8   0   9         40.07         46.69         2.91 o
   9   0   9         27.69         32.30         2.89 o
  10   0   9         47.32         51.92         4.18 o
  11   0   9        134.59        119.55         7.03 o
  12   0   9        275.02        272.44         9.10 o
 -11   1   9         22.55         15.97         3.35 o
 -10   1   9        131.45        145.88         6.95 o
  -9   1   9         27.75         28.00         2.51 o
  -8   1   9         64.94         61.76         3.44 o
  -7   1   9        127.97        108.57         5.09 o
  -6   1   9         19.59         22.00         2.55 o
  -5   1   9          3.41          2.89         1.97 o
  -4   1   9        972.08       1066.52        24.26 o
  -3   1   9         52.32         48.72         3.06 o
  -2   1   9        137.43        104.32         3.97 o
  -1   1   9       1036.32       1006.44        16.31 o
   0   1   9       1175.49       1281.49        21.43 o
   1   1   9       3616.49       3475.92        61.70 o
   2   1   9       1819.14       1932.69        50.33 o
   3   1   9       1595.74       1523.91        32.30 o
   4   1   9       1499.26       1515.93        33.62 o
   5   1   9       1022.77       1069.35        19.99 o
   6   1   9        185.15        187.51         6.09 o
   7   1   9        114.51        109.10         4.08 o
   8   1   9         58.81         54.18         3.21 o
   9   1   9        595.73        596.55        15.16 o
  10   1   9          3.71          8.55         2.82 o
  11   1   9          0.04          1.04         3.88 o
 -10   2   9         24.36         24.02         2.77 o
  -9   2   9          4.00          3.78         1.74 o
  -8   2   9          8.30          3.45         1.86 o
  -7   2   9         31.84         24.82         2.64 o
  -6   2   9          0.15          2.51         1.70 o
  -5   2   9        369.17        374.61        12.07 o
  -4   2   9         18.56         18.50         3.30 o
  -3   2   9       1203.00       1232.23        23.98 o
  -2   2   9       1303.95       1308.53        20.05 o
  -1   2   9       1026.67        979.16        12.23 o
   0   2   9        680.52        707.19        10.33 o
   1   2   9       3843.62       3657.68        59.14 o
   2   2   9         33.38         36.62         2.94 o
   3   2   9       2915.17       2696.03        54.03 o
   4   2   9        344.90        406.28        16.38 o
   5   2   9        380.99        383.57        11.98 o
   6   2   9       2423.71       2455.63        49.23 o
   7   2   9          1.00          0.24         1.54 o
   8   2   9        185.84        219.28         8.26 o
   9   2   9         34.48         34.19         3.70 o
  10   2   9        275.57        283.22         9.05 o
  11   2   9         90.85         84.05         4.57 o
  12   2   9         35.35         34.97         2.97 o
 -10   3   9         87.63         81.03         5.85 o
  -9   3   9         21.95         13.73         1.86 o
  -8   3   9        124.25        110.94         4.79 o
  -7   3   9          4.00          3.90         1.81 o
  -6   3   9         83.34         74.27         4.07 o
  -5   3   9         87.02         88.06         3.98 o
  -4   3   9       1208.20       1183.53        31.44 o
  -3   3   9         41.03         65.78         2.66 o
  -2   3   9        188.43        229.98         4.18 o
  -1   3   9         79.42         57.19         2.20 o
   0   3   9       1509.75       1720.73        25.91 o
   1   3   9        658.63        655.40        13.10 o
   2   3   9       1523.96       1681.67        29.15 o
   3   3   9          1.73          0.92         1.36 o
   4   3   9        661.72        626.84        15.98 o
   5   3   9       1086.62       1043.26        25.16 o
   6   3   9        375.15        398.92         9.41 o
   7   3   9       1083.44       1105.88        18.48 o
   8   3   9         13.57         12.23         2.44 o
   9   3   9        212.14        215.81         7.84 o
  10   3   9         21.29         16.26         2.83 o
  11   3   9          0.01          3.14         3.40 o
  12   3   9          1.08          3.03         1.64 o
 -10   4   9         25.97         25.24         2.51 o
  -9   4   9         26.58         27.08         4.29 o
  -8   4   9          9.76          8.76         2.70 o
  -7   4   9        270.77        296.86         7.23 o
  -6   4   9          9.89         10.70         1.87 o
  -5   4   9        406.78        388.32         7.30 o
  -4   4   9        874.20        871.46        14.66 o
  -3   4   9        390.88        419.81        11.53 o
  -2   4   9         55.89         77.84         2.60 o
  -1   4   9        264.74        293.70         7.83 o
   0   4   9        213.61        240.70         6.06 o
   1   4   9       1835.17       1935.86        32.80 o
   2   4   9         46.80         62.77         2.36 o
   3   4   9       1224.87       1267.82        22.94 o
   4   4   9         32.95         31.33         2.82 o
   5   4   9        457.81        443.10         8.37 o
   6   4   9          0.58          3.58         1.45 o
   7   4   9          0.03          2.93         2.61 o
   8   4   9        136.03        137.00         6.28 o
   9   4   9        449.03        415.00        10.43 o
  10   4   9        228.55        230.36        12.46 o
  11   4   9          0.12          1.54         2.40 o
  12   4   9         45.44         47.99         3.26 o
 -10   5   9         22.01         13.50         3.65 o
  -9   5   9         79.08         74.66         4.44 o
  -8   5   9        274.96        253.39         6.92 o
  -7   5   9          0.92         -0.71         2.22 o
  -6   5   9         49.73         54.46         3.69 o
  -5   5   9        629.87        593.99         9.86 o
  -4   5   9        637.10        661.68        10.56 o
  -3   5   9         17.52         23.77         1.71 o
  -2   5   9        315.25        282.42         6.15 o
  -1   5   9        962.84        936.00        25.54 o
   0   5   9       2400.66       2251.71        30.17 o
   1   5   9        784.47        785.22        11.19 o
   2   5   9        643.28        645.97        10.54 o
   3   5   9        335.08        346.47         8.36 o
   4   5   9          3.41          5.55         1.63 o
   5   5   9          4.90          6.02         1.42 o
   6   5   9         90.25         86.81         4.15 o
   7   5   9          2.00          0.83         1.64 o
   8   5   9         23.46         23.76         2.94 o
   9   5   9          9.74          6.05         2.46 o
  10   5   9        151.90        178.08         9.37 o
  11   5   9          5.07          6.57         2.08 o
  -9   6   9          7.23          2.47         3.35 o
  -8   6   9         36.47         49.28         4.55 o
  -7   6   9         70.11         57.36         3.47 o
  -6   6   9        126.30        125.13         4.27 o
  -5   6   9        857.45        869.98        16.77 o
  -4   6   9         97.05         91.49         3.32 o
  -3   6   9         66.97         77.73         2.68 o
  -2   6   9          2.53          5.42         1.71 o
  -1   6   9        533.01        574.16         9.19 o
   0   6   9        314.80        333.69         7.84 o
   1   6   9        168.27        148.34         3.98 o
   2   6   9         10.12         14.02         1.65 o
   3   6   9         10.10         10.74         1.52 o
   4   6   9        818.16        787.04        11.64 o
   5   6   9         17.78          9.01         1.56 o
   6   6   9        104.00        101.32         3.38 o
   7   6   9        191.25        181.85         6.30 o
   8   6   9         14.78         14.68         2.22 o
   9   6   9         46.75         51.45         4.61 o
  10   6   9          0.43         -1.16         2.27 o
  11   6   9          0.75         -1.85         2.33 o
  -8   7   9          0.15         -0.49         1.72 o
  -7   7   9          0.16          1.49         2.15 o
  -6   7   9         10.56         11.67         2.22 o
  -5   7   9          4.16          5.77         1.75 o
  -4   7   9         35.85         35.39         2.24 o
  -3   7   9         17.67         17.66         1.94 o
  -2   7   9          5.57          3.34         1.62 o
  -1   7   9        496.80        554.16         9.78 o
   0   7   9         55.99         41.54         2.43 o
   1   7   9        157.57        179.51         5.87 o
   2   7   9        330.23        343.92         6.86 o
   3   7   9         98.53         75.04         2.90 o
   4   7   9        533.22        563.20         9.18 o
   5   7   9        146.49        186.88         4.65 o
   6   7   9        432.48        419.84         9.21 o
   7   7   9         38.12         27.24         2.74 o
   8   7   9        615.61        576.53        15.85 o
   9   7   9          0.01         -1.85         2.78 o
  10   7   9         35.33         39.25         4.37 o
  -8   8   9          0.17          0.53         1.53 o
  -7   8   9         43.98         35.30         4.06 o
  -6   8   9        167.80        166.31         7.52 o
  -5   8   9         10.74          7.85         2.60 o
  -4   8   9        575.84        551.89        12.28 o
  -3   8   9         31.41         37.83         2.65 o
  -2   8   9        176.72        151.85         4.82 o
  -1   8   9          1.00          2.72         1.62 o
   0   8   9         33.06         35.85         2.64 o
   1   8   9       1997.14       2124.21        26.03 o
   2   8   9        555.45        576.31        10.47 o
   3   8   9        271.54        254.61        10.02 o
   4   8   9        623.44        663.93        11.25 o
   5   8   9        718.65        722.78        12.44 o
   6   8   9        396.78        382.72         7.50 o
   7   8   9        175.55        162.06         6.65 o
   8   8   9         73.62         57.01         3.86 o
   9   8   9          4.56          3.32         3.00 o
  10   8   9          0.51         -0.42         3.40 o
  -7   9   9         16.13         23.10         7.69 o
  -6   9   9         24.13         22.92         2.35 o
  -5   9   9          0.99          3.81         2.07 o
  -4   9   9        132.76        120.99         5.24 o
  -3   9   9         35.35         35.19         2.36 o
  -2   9   9         56.91         67.56         3.60 o
  -1   9   9         16.53         19.50         2.40 o
   0   9   9          0.12          0.99         1.79 o
   1   9   9        160.63        134.42         4.46 o
   2   9   9         55.51         64.55         3.30 o
   3   9   9          2.66          4.61         2.00 o
   4   9   9        108.57        121.05         5.06 o
   5   9   9        978.71        977.02        29.45 o
   6   9   9         17.39         19.43         2.33 o
   7   9   9         29.87         41.57         5.60 o
   8   9   9          2.96          4.23         4.69 o
   9   9   9         12.26          5.62         4.15 o
  -6  10   9         45.41         32.87         2.87 o
  -5  10   9          1.34          3.51         1.66 o
  -4  10   9         38.66         45.35         4.14 o
  -3  10   9        108.64         91.08         4.93 o
  -2  10   9         16.33         19.10         3.24 o
  -1  10   9        357.41        365.87         9.80 o
   0  10   9          0.70          6.05         2.00 o
   1  10   9         14.01         11.50         2.61 o
   2  10   9          8.71          9.13         2.53 o
   3  10   9          0.91          2.06         1.83 o
   4  10   9        119.81        149.12         6.30 o
   5  10   9         70.25         60.13         3.95 o
   6  10   9          3.48          7.57         4.49 o
   7  10   9         16.92         22.79         3.67 o
   8  10   9          0.20         -3.10         3.86 o
   9  10   9          2.73          2.60         2.85 o
  -4  11   9          8.44          2.02         1.72 o
  -3  11   9          1.72          1.31         1.50 o
  -2  11   9         66.78         66.79         3.39 o
  -1  11   9         68.97         63.17         3.94 o
   0  11   9         65.10         61.31         4.26 o
   1  11   9         16.51         13.04         2.33 o
   2  11   9          9.44          9.09         2.16 o
   3  11   9         14.15         20.31         2.19 o
   4  11   9         64.35         79.90         6.72 o
   5  11   9          1.48          1.72         2.35 o
   6  11   9          5.88         10.90         4.57 o
   7  11   9         32.14         26.49         4.95 o
   8  11   9         17.24         17.77         3.10 o
  -2  12   9         66.39         42.67         4.02 o
  -1  12   9         48.02         48.46         6.11 o
   0  12   9         91.67         92.75         4.42 o
   1  12   9         10.44          6.34         2.08 o
   2  12   9          6.30         11.67         2.45 o
   3  12   9        158.45        174.99         6.77 o
   4  12   9         43.31         49.73         4.04 o
   5  12   9         60.78         71.97         6.62 o
   6  12   9         46.71         36.76         4.11 o
  -3 -11  10          2.82          1.09         1.63 o
  -2 -11  10          1.96          2.90         1.41 o
  -1 -11  10         31.48         28.34         4.16 o
   0 -11  10         60.16         50.76         5.59 o
   1 -11  10          7.19          5.70         1.14 o
  -5 -10  10          0.01          0.02         1.62 o
  -3 -10  10        151.73        161.20        16.95 o
  -2 -10  10          2.65          1.57         2.34 o
  -1 -10  10        311.61        360.72        16.19 o
   0 -10  10         20.77         15.45         2.31 o
   1 -10  10         50.09         58.08         4.92 o
   2 -10  10        185.89        225.06         9.63 o
   3 -10  10          9.95         14.17         2.46 o
   4 -10  10         38.46         35.25         3.52 o
  -6  -9  10         12.43         17.94         3.86 o
  -5  -9  10          6.66          7.87         2.50 o
  -4  -9  10         20.83         23.75         3.47 o
  -3  -9  10          1.69          4.82         2.23 o
  -2  -9  10         39.13         42.44         3.93 o
  -1  -9  10         27.47         30.38         3.15 o
   0  -9  10         67.76         60.19         3.36 o
   1  -9  10          2.72          3.67         1.63 o
   2  -9  10         31.73         25.40         3.05 o
   3  -9  10          8.10         12.57         2.51 o
   4  -9  10         49.82         44.56         3.81 o
   5  -9  10          8.54         11.84         2.21 o
  -7  -8  10          0.01         -1.01         1.93 o
  -6  -8  10         71.66         67.22         3.20 o
  -5  -8  10         78.06         83.25         3.82 o
  -4  -8  10        205.68        197.21         7.22 o
  -3  -8  10         32.55         44.69         4.83 o
  -2  -8  10         72.15         74.59         6.77 o
  -1  -8  10         82.09         85.36         3.73 o
   0  -8  10        131.15        125.68         5.45 o
   1  -8  10          2.46          2.79         1.60 o
   2  -8  10         40.19         39.26         2.90 o
   3  -8  10         43.92         45.71         4.10 o
   4  -8  10        197.53        210.70        10.71 o
   5  -8  10        256.41        306.75        10.21 o
   6  -8  10         25.16         24.14         3.69 o
   7  -8  10         23.10         31.03         2.64 o
  -9  -7  10         32.55         28.34         4.44 o
  -8  -7  10         17.14         17.20         4.23 o
  -7  -7  10          8.26         11.71         2.38 o
  -6  -7  10          0.18          1.10         1.62 o
  -5  -7  10        779.57        804.66        17.20 o
  -4  -7  10          2.36          2.82         1.70 o
  -3  -7  10         30.62         26.72         2.34 o
  -2  -7  10          0.74          1.34         2.24 o
  -1  -7  10         12.43         10.76         2.09 o
   0  -7  10          0.71          4.29         1.54 o
   1  -7  10        534.56        560.53        12.47 o
   2  -7  10       1052.11       1131.10        21.68 o
   3  -7  10        187.10        223.99         6.01 o
   4  -7  10          3.39          5.55         2.01 o
   5  -7  10        666.97        725.67        17.90 o
   6  -7  10        226.52        241.88        13.42 o
   7  -7  10         12.49         16.97         2.09 o
   8  -7  10         58.82         50.42         3.56 o
 -10  -6  10        109.21         81.45         6.50 o
  -9  -6  10         10.30         12.07         4.78 o
  -8  -6  10          7.43          3.60         2.42 o
  -7  -6  10          5.18          3.62         1.92 o
  -6  -6  10          3.20          0.98         1.67 o
  -5  -6  10          6.61          2.80         1.85 o
  -4  -6  10        658.87        648.53        20.17 o
  -3  -6  10         38.18         35.82         3.29 o
  -2  -6  10        351.07        363.66        11.09 o
  -1  -6  10          2.24          4.74         1.58 o
   0  -6  10          7.64         12.66         1.52 o
   1  -6  10       1224.80       1292.39        17.20 o
   2  -6  10        306.40        326.34         7.20 o
   3  -6  10         54.34         41.66         2.37 o
   4  -6  10        127.94        132.85         4.48 o
   5  -6  10        220.65        242.73         6.91 o
   6  -6  10        209.93        219.09         7.33 o
   7  -6  10         14.91         19.40         2.51 o
   8  -6  10          1.48          6.23         1.77 o
   9  -6  10         74.49         68.81         4.40 o
 -10  -5  10          1.36          2.59         2.01 o
  -9  -5  10          4.37          1.63         5.20 o
  -8  -5  10       1058.54       1089.48        25.34 o
  -7  -5  10          0.13          1.24         1.77 o
  -6  -5  10         58.45         66.11         3.18 o
  -5  -5  10        463.97        480.55         9.36 o
  -4  -5  10          7.76         10.44         1.78 o
  -3  -5  10         13.56          9.85         1.77 o
  -2  -5  10        715.91        729.68        16.20 o
  -1  -5  10        970.71        921.43        16.32 o
   0  -5  10        322.93        316.03         6.78 o
   1  -5  10          2.39          4.29         1.34 o
   2  -5  10       1248.68       1231.27        15.23 o
   3  -5  10       1509.30       1578.73        19.69 o
   4  -5  10       1225.95       1223.33        18.52 o
   5  -5  10          2.37          3.61         1.72 o
   6  -5  10          1.22          1.47         1.93 o
   7  -5  10        137.06        187.77         6.81 o
   8  -5  10          8.30          3.81         1.81 o
   9  -5  10         51.14         51.50         3.61 o
  10  -5  10         67.27         67.54         2.92 o
 -11  -4  10          8.04          3.24         1.33 o
 -10  -4  10          0.74          1.95         2.68 o
  -9  -4  10          9.33          2.81         2.24 o
  -8  -4  10         73.99         58.20         4.58 o
  -7  -4  10         81.88         95.23         4.92 o
  -6  -4  10          1.54          4.93         1.94 o
  -5  -4  10        348.20        344.28         7.27 o
  -4  -4  10          4.03          3.31         1.45 o
  -3  -4  10          1.11          1.17         1.64 o
  -2  -4  10         45.14         46.21         3.47 o
  -1  -4  10       1918.10       1861.67        25.58 o
   0  -4  10          0.08          3.80         1.45 o
   1  -4  10        382.99        391.61         7.24 o
   2  -4  10         30.18         30.65         1.70 o
   3  -4  10        611.45        566.65         9.23 o
   4  -4  10       1311.50       1183.31        17.53 o
   5  -4  10         53.10         54.52         2.75 o
   6  -4  10         79.54         80.60         4.02 o
   7  -4  10         31.09         35.97         2.76 o
   8  -4  10        400.73        400.24        28.55 o
   9  -4  10         18.74         26.21         2.39 o
  10  -4  10         36.32         32.70         5.18 o
 -11  -3  10         41.21         40.70         4.90 o
 -10  -3  10          9.82         10.00         4.17 o
  -9  -3  10          4.42          8.68         2.16 o
  -8  -3  10         77.88         69.78         4.33 o
  -7  -3  10         23.65         17.73         2.97 o
  -6  -3  10        318.59        332.28         7.55 o
  -5  -3  10          3.84          4.75         1.60 o
  -4  -3  10        291.94        303.99         6.07 o
  -3  -3  10        156.45        121.67         4.51 o
  -2  -3  10        686.04        685.53        21.61 o
  -1  -3  10         12.66          7.82         1.56 o
   0  -3  10       1334.42       1255.69        29.73 o
   1  -3  10          5.12         13.37         1.73 o
   2  -3  10        115.47        117.19         3.77 o
   3  -3  10         32.41         22.45         1.62 o
   4  -3  10         44.45         58.45         3.33 o
   5  -3  10       1036.49       1040.99        14.97 o
   6  -3  10        206.50        193.49         5.93 o
   7  -3  10         91.69         95.38         4.47 o
   8  -3  10        204.92        155.59         5.78 o
   9  -3  10         81.31         93.39         4.24 o
  10  -3  10          3.38          1.66         1.65 o
  11  -3  10          2.52          4.47         1.61 o
 -11  -2  10         99.38         79.67         8.59 o
 -10  -2  10         39.96         37.01         5.64 o
  -9  -2  10          6.14          0.85         1.80 o
  -8  -2  10        125.85        116.44         5.83 o
  -7  -2  10        154.09        147.35         6.18 o
  -6  -2  10          2.98          2.51         2.60 o
  -5  -2  10        504.80        461.22        14.09 o
  -4  -2  10        320.77        296.95         7.62 o
  -3  -2  10         63.03         55.90         2.92 o
  -2  -2  10         32.49         40.66         2.71 o
  -1  -2  10        373.56        419.54        10.32 o
   0  -2  10       6077.84       5937.92        75.19 o
   1  -2  10        226.43        261.79         5.79 o
   2  -2  10         28.75         43.68         2.48 o
   3  -2  10          0.98          2.62         1.27 o
   4  -2  10        378.35        395.48         7.84 o
   5  -2  10         18.44         10.62         1.98 o
   6  -2  10          7.11          7.86         2.01 o
   7  -2  10        345.14        401.95         8.34 o
   8  -2  10         65.28         63.32         3.63 o
   9  -2  10        426.40        454.98        10.61 o
  10  -2  10         37.88         41.57         3.37 o
  11  -2  10          8.42          2.85         1.35 o
 -11  -1  10          2.27         -3.56         3.56 o
 -10  -1  10         12.73          8.20         2.17 o
  -9  -1  10         55.68         62.31         4.41 o
  -8  -1  10        142.17        153.73         6.15 o
  -7  -1  10        236.59        249.98         8.18 o
  -6  -1  10        597.88        591.04        14.26 o
  -5  -1  10        982.04       1034.94        20.16 o
  -4  -1  10        170.37        154.39         6.50 o
  -3  -1  10        327.65        290.14         8.90 o
  -2  -1  10       1112.38       1054.07        18.13 o
  -1  -1  10         48.89         36.97         2.01 o
   0  -1  10       1367.67       1372.85        19.34 o
   1  -1  10       4658.15       4539.59        78.08 o
   2  -1  10       7810.85       7857.12       104.69 o
   3  -1  10          4.89          3.26         2.17 o
   4  -1  10          7.85         16.61         3.47 o
   5  -1  10       2704.22       2828.12        37.13 o
   6  -1  10        168.74        161.31         5.27 o
   7  -1  10        114.32        111.97         4.13 o
   8  -1  10         63.71         63.59         3.31 o
   9  -1  10         15.25         10.71         2.25 o
  10  -1  10         44.87         39.20         2.71 o
  11  -1  10        127.44        129.01         6.02 o
 -11   0  10          9.75         11.99         3.48 o
 -10   0  10        324.06        271.43        10.53 o
  -9   0  10         28.41         24.61         2.72 o
  -8   0  10        115.56        111.31         5.31 o
  -7   0  10         54.75         47.25         2.89 o
  -6   0  10         30.67         31.25         2.85 o
  -5   0  10        116.48        110.07         4.95 o
  -4   0  10       1003.12       1042.12        35.82 o
  -3   0  10       2029.90       2139.02        37.46 o
  -2   0  10       3505.75       3459.96        48.47 o
  -1   0  10        113.64        114.13         3.38 o
   0   0  10         14.50          5.40         1.02 o
   1   0  10         17.42         34.38         2.01 o
   2   0  10       1352.06       1194.65        21.90 o
   3   0  10       7016.21       7186.96       112.44 o
   4   0  10       3131.42       3270.87        59.58 o
   5   0  10          0.30          4.66         3.32 o
   6   0  10          6.45         11.74         1.84 o
   7   0  10         30.28         25.11         2.20 o
   8   0  10        102.53         89.75         3.81 o
   9   0  10        280.85        272.59         8.12 o
  10   0  10        398.17        442.54        11.57 o
  11   0  10         35.84         37.98         4.31 o
 -11   1  10         13.82          8.17         2.43 o
 -10   1  10         43.82         40.79         3.44 o
  -9   1  10          3.84         10.51         1.88 o
  -8   1  10         28.04         33.04         2.98 o
  -7   1  10         11.05         14.61         2.22 o
  -6   1  10        184.35        185.93         5.99 o
  -5   1  10        195.61        196.66         5.64 o
  -4   1  10         28.17         14.64         5.20 o
  -3   1  10       1383.34       1248.87        33.11 o
  -2   1  10        717.25        679.00        19.12 o
  -1   1  10         63.83         74.68         3.25 o
   0   1  10        234.63        237.32         7.09 o
   1   1  10         27.89         55.31         4.35 o
   2   1  10        108.85        109.06         7.35 o
   3   1  10        308.99        278.79         9.03 o
   4   1  10         58.43         88.38         4.42 o
   5   1  10        917.72        885.43        22.39 o
   6   1  10        159.05        133.15         5.86 o
   7   1  10          1.48          3.03         1.73 o
   8   1  10         71.66         74.40         5.01 o
   9   1  10        194.59        198.11         5.75 o
  10   1  10        427.62        462.30        15.67 o
  11   1  10         42.12         45.94         6.20 o
  12   1  10          0.38          2.60         1.40 o
 -10   2  10         35.92         25.42         2.88 o
  -9   2  10        156.94        156.14         5.19 o
  -8   2  10        200.52        188.58         6.88 o
  -7   2  10         41.57         43.30         3.58 o
  -6   2  10        183.75        170.47         5.55 o
  -5   2  10        212.75        221.13         5.37 o
  -4   2  10        167.31        153.24         6.62 o
  -3   2  10        291.96        322.35        10.02 o
  -2   2  10        473.20        499.83         8.93 o
  -1   2  10       3219.64       3167.01        37.89 o
   0   2  10         16.27         10.14         1.63 o
   1   2  10       1199.79       1316.19        23.99 o
   2   2  10        450.89        401.51        10.56 o
   3   2  10          2.10          5.65         2.27 o
   4   2  10        309.63        317.96         9.89 o
   5   2  10       1380.62       1383.43        50.16 o
   6   2  10          2.22          4.35         1.47 o
   7   2  10         12.48         19.84         2.30 o
   8   2  10        412.37        421.90         9.75 o
   9   2  10        149.55        165.46         7.05 o
  10   2  10        190.39        205.79         9.47 o
  11   2  10         15.98         16.02         3.69 o
  12   2  10         83.77         86.27         6.37 o
 -10   3  10         19.69         18.13         2.43 o
  -9   3  10         43.96         33.27         2.82 o
  -8   3  10        292.64        262.58         6.77 o
  -7   3  10          5.50          8.63         1.91 o
  -6   3  10         11.99         10.94         2.06 o
  -5   3  10         94.10         89.69         3.05 o
  -4   3  10        241.27        245.20         6.48 o
  -3   3  10       1604.77       1589.81        22.25 o
  -2   3  10          0.79          3.74         0.99 o
  -1   3  10        222.22        235.24         6.04 o
   0   3  10       3980.02       3923.94        59.19 o
   1   3  10       2154.32       1964.63        34.10 o
   2   3  10        405.60        486.53        12.99 o
   3   3  10          3.62          7.45         1.64 o
   4   3  10       1965.68       1765.43        34.57 o
   5   3  10        135.53        125.81         5.04 o
   6   3  10        866.25        894.38        12.73 o
   7   3  10        637.39        643.48        10.75 o
   8   3  10       1343.45       1325.59        23.30 o
   9   3  10         16.10         18.05         3.44 o
  10   3  10          1.94          4.12         2.65 o
  11   3  10          4.90          3.53         2.57 o
  12   3  10         43.26         25.32         3.81 o
 -10   4  10        110.67         99.06         5.29 o
  -9   4  10         46.45         45.92         3.84 o
  -8   4  10        119.42        113.28         8.78 o
  -7   4  10         61.30         53.58         4.14 o
  -6   4  10         63.83         64.40         3.15 o
  -5   4  10         74.60         71.51         2.98 o
  -4   4  10         44.40         39.78         2.38 o
  -3   4  10        174.73        147.64         3.71 o
  -2   4  10        277.64        268.86         6.77 o
  -1   4  10       1266.23       1306.44        26.60 o
   0   4  10        276.89        342.01         9.63 o
   1   4  10        171.57        143.69         3.54 o
   2   4  10        458.40        452.79         7.74 o
   3   4  10        119.76        114.69         5.97 o
   4   4  10       1086.02       1065.88        21.77 o
   5   4  10        332.18        348.90         6.99 o
   6   4  10        355.57        318.70         6.41 o
   7   4  10        330.17        302.59         7.48 o
   8   4  10         50.02         34.80         2.92 o
   9   4  10          2.99         10.25         2.15 o
  10   4  10        237.76        218.02         7.62 o
  11   4  10         12.56          3.93         2.06 o
  12   4  10         37.59         29.72         3.65 o
 -10   5  10         24.75         19.16         3.23 o
  -9   5  10         91.38         85.33         9.14 o
  -8   5  10          0.08         -0.84         1.64 o
  -7   5  10         32.18         33.36         2.71 o
  -6   5  10          3.16          3.71         1.93 o
  -5   5  10        906.86        931.56        14.94 o
  -4   5  10        241.97        205.66         5.22 o
  -3   5  10       5279.72       5202.26        80.43 o
  -2   5  10       1288.47       1269.16        16.76 o
  -1   5  10        279.01        298.03         8.46 o
   0   5  10       1052.69       1143.11        17.57 o
   1   5  10        265.89        272.05         5.84 o
   2   5  10        123.84        112.95         4.21 o
   3   5  10        648.59        619.64        12.94 o
   4   5  10         44.59         58.51         2.51 o
   5   5  10         43.40         35.25         2.16 o
   6   5  10        694.45        693.57        21.74 o
   7   5  10        803.42        738.62        18.45 o
   8   5  10         11.42          6.35         2.10 o
   9   5  10        449.55        437.55        12.74 o
  10   5  10          6.83          4.05         2.20 o
  11   5  10          0.06          4.71         2.31 o
  12   5  10          0.01          0.75         1.68 o
  -9   6  10         16.35         11.61         3.94 o
  -8   6  10         52.17         48.54         3.41 o
  -7   6  10         29.39         29.13         2.80 o
  -6   6  10        296.91        307.92        11.06 o
  -5   6  10        517.11        550.31        14.83 o
  -4   6  10         33.90         33.37         2.40 o
  -3   6  10        160.41        163.89         4.35 o
  -2   6  10         88.49        118.00         3.94 o
  -1   6  10        245.76        239.10         5.99 o
   0   6  10         47.32         39.70         2.25 o
   1   6  10        863.65        925.73        15.72 o
   2   6  10       2156.28       2201.83        29.84 o
   3   6  10          9.63         11.13         1.73 o
   4   6  10        222.71        198.08         5.28 o
   5   6  10         40.09         36.15         2.13 o
   6   6  10         67.27         56.78         3.07 o
   7   6  10        221.80        179.62         5.44 o
   8   6  10        428.77        442.70        11.30 o
   9   6  10         53.15         64.28         4.44 o
  10   6  10          4.39          6.37         2.36 o
  11   6  10         89.11         89.16         7.25 o
  -8   7  10          0.04          1.54         1.80 o
  -7   7  10         20.39         25.71         2.91 o
  -6   7  10        145.22        126.96         5.58 o
  -5   7  10         87.72        102.57         4.89 o
  -4   7  10         11.49         16.49         2.32 o
  -3   7  10        803.96        832.30        14.06 o
  -2   7  10         78.53         80.48         3.49 o
  -1   7  10          9.53          9.39         1.81 o
   0   7  10        219.00        211.87         5.57 o
   1   7  10         13.61         12.08         1.75 o
   2   7  10        657.13        718.80        13.67 o
   3   7  10        334.94        325.67         7.66 o
   4   7  10        362.55        368.37         7.83 o
   5   7  10        114.35         97.72         3.35 o
   6   7  10         75.58         54.43         2.73 o
   7   7  10        100.37         91.54         5.54 o
   8   7  10          0.15          2.43         2.14 o
   9   7  10         14.60         11.86         2.99 o
  10   7  10         74.03         91.39         5.93 o
  -8   8  10          0.16          0.29         1.76 o
  -7   8  10          7.90          2.83         1.87 o
  -6   8  10         31.00         29.08         3.15 o
  -5   8  10        198.13        174.71         6.94 o
  -4   8  10         63.16         71.46         4.01 o
  -3   8  10         49.87         40.49         2.66 o
  -2   8  10        645.11        615.84        11.74 o
  -1   8  10          3.76          3.35         1.77 o
   0   8  10         76.68         89.05         3.47 o
   1   8  10        337.07        353.63         7.26 o
   2   8  10         71.01         65.24         3.24 o
   3   8  10        271.24        261.57         9.31 o
   4   8  10         71.03         75.56         3.85 o
   5   8  10       2147.03       2184.90        30.55 o
   6   8  10        380.08        386.40         7.51 o
   7   8  10        103.28         91.01         6.12 o
   8   8  10         47.37         43.96         3.17 o
   9   8  10         10.06          8.73         2.62 o
  -7   9  10         34.58         31.38         2.69 o
  -6   9  10         35.72         29.16         2.49 o
  -5   9  10         48.72         55.16         4.33 o
  -4   9  10        166.91        140.29         8.05 o
  -3   9  10         13.09         10.58         1.85 o
  -2   9  10         47.44         51.60         3.19 o
  -1   9  10          0.47          4.19         2.11 o
   0   9  10        552.60        584.59        11.12 o
   1   9  10          1.46          2.60         1.63 o
   2   9  10         22.13         24.48         2.39 o
   3   9  10         40.73         51.62         3.47 o
   4   9  10        235.66        232.17         7.72 o
   5   9  10        244.10        254.31         7.71 o
   6   9  10          2.20          2.66         1.96 o
   7   9  10        212.66        217.91        10.33 o
   8   9  10          3.57          1.34         4.36 o
   9   9  10          1.73          5.11         3.65 o
  -6  10  10          0.06         -0.46         1.63 o
  -5  10  10        357.15        360.14        10.09 o
  -4  10  10         20.08         37.55         3.65 o
  -3  10  10        151.72        154.07         6.81 o
  -2  10  10         10.84         18.29         2.39 o
  -1  10  10         10.10          9.60         2.42 o
   0  10  10        528.06        532.03        11.67 o
   1  10  10         62.00         52.31         3.50 o
   2  10  10         83.63         80.98         5.09 o
   3  10  10        124.54        139.83         5.51 o
   4  10  10          7.87         11.04         2.20 o
   5  10  10        135.79        157.27         6.40 o
   6  10  10          1.98          2.37         2.49 o
   7  10  10        314.80        258.51        16.81 o
   8  10  10         13.61          9.14         3.60 o
   9  10  10        101.37         69.96         5.66 o
  -4  11  10          1.14          3.27         2.52 o
  -3  11  10          0.22          0.57         1.50 o
  -2  11  10        118.56        118.87         7.30 o
  -1  11  10         60.29         52.78         3.62 o
   0  11  10          0.07          4.28         2.19 o
   1  11  10         48.48         50.76         4.93 o
   2  11  10          9.45          9.79         2.03 o
   3  11  10          1.04          1.00         1.65 o
   4  11  10         90.62         84.94        13.77 o
   5  11  10         22.95         18.43         5.13 o
   6  11  10        155.70        183.68        12.70 o
   7  11  10        103.10        102.41         8.09 o
   8  11  10         56.79         48.79         4.44 o
  -1  12  10          0.01         -1.72         1.72 o
   0  12  10          0.01          0.81         1.64 o
   1  12  10        101.38        111.28         7.16 o
   2  12  10          7.71          6.23         1.86 o
   3  12  10         21.09         24.78         3.98 o
   4  12  10          0.28          3.40         3.14 o
   5  12  10        108.10        113.64         8.17 o
   6  12  10          7.34          9.05         2.43 o
  -5 -10  11          5.52          4.40         2.05 o
  -4 -10  11         12.90         13.01         2.22 o
  -3 -10  11          5.95          4.38         1.52 o
  -2 -10  11          5.79          4.72         1.55 o
  -1 -10  11        208.57        215.57         8.17 o
   0 -10  11          8.32          5.93         1.73 o
   1 -10  11          4.44          5.19         1.84 o
   2 -10  11         83.20         87.28         5.12 o
   3 -10  11         92.50         91.65         6.66 o
  -6  -9  11          1.00         -1.84         2.39 o
  -5  -9  11          3.30          4.12         2.15 o
  -4  -9  11        379.63        379.80        17.08 o
  -3  -9  11         18.82         18.03         3.27 o
  -2  -9  11         10.33         14.54         3.14 o
  -1  -9  11         52.58         51.53         4.06 o
   0  -9  11        178.83        191.29         7.12 o
   1  -9  11         52.04         55.01         3.71 o
   2  -9  11         54.16         50.86         3.18 o
   3  -9  11          4.88          0.96         1.87 o
   4  -9  11          3.42          2.90         1.62 o
   5  -9  11         26.45         20.84         1.62 o
  -7  -8  11          2.56          0.46         1.65 o
  -6  -8  11          4.09          0.99         1.63 o
  -5  -8  11         16.13         22.93         2.81 o
  -4  -8  11         29.86         26.36         2.78 o
  -3  -8  11         23.54         22.76         2.95 o
  -2  -8  11          5.56          8.02         2.32 o
  -1  -8  11          5.62          6.16         2.18 o
   0  -8  11          2.86          4.63         2.02 o
   1  -8  11          2.38          2.32         1.67 o
   2  -8  11          2.70          4.53         1.87 o
   3  -8  11         30.82         32.83         2.80 o
   4  -8  11         69.70         93.36        11.17 o
   5  -8  11        386.78        421.17        12.66 o
   6  -8  11         51.64         47.58         2.64 o
   7  -8  11          7.60          0.17         1.51 o
  -9  -7  11         75.43         47.87         4.69 o
  -8  -7  11          1.42          7.80         4.02 o
  -7  -7  11          4.46          4.22         1.75 o
  -6  -7  11          8.02         13.16         1.97 o
  -5  -7  11         63.28         62.29         3.53 o
  -4  -7  11          8.65         11.31         2.08 o
  -3  -7  11          1.49          3.84         2.08 o
  -2  -7  11          4.38          4.24         2.12 o
  -1  -7  11         77.30         69.92         3.80 o
   0  -7  11         49.87         44.98         2.58 o
   1  -7  11        104.16        112.64         4.22 o
   2  -7  11        395.71        420.33        12.45 o
   3  -7  11        792.18        826.55        20.15 o
   4  -7  11          0.47          6.23         2.81 o
   5  -7  11          8.97          3.83         2.33 o
   6  -7  11         65.55         63.22         3.72 o
   7  -7  11          0.76          0.59         1.35 o
   8  -7  11        129.27        109.85         4.92 o
  -9  -6  11         70.92         59.72         8.17 o
  -8  -6  11          3.72          3.23         5.07 o
  -7  -6  11         94.42         77.33         3.57 o
  -6  -6  11         49.72         38.87         2.89 o
  -5  -6  11         76.34         69.13         3.44 o
  -4  -6  11         10.91         15.96         2.41 o
  -3  -6  11          0.02          2.26         2.03 o
  -2  -6  11        177.30        180.28         7.67 o
  -1  -6  11          0.99          4.18         1.63 o
   0  -6  11        272.69        246.97         5.82 o
   1  -6  11        277.48        269.85         5.94 o
   2  -6  11         65.46         63.60         3.13 o
   3  -6  11        273.74        256.50         5.87 o
   4  -6  11        156.47        154.97         5.17 o
   5  -6  11         12.21          7.78         2.06 o
   6  -6  11        248.45        226.17         8.25 o
   7  -6  11          3.25          2.81         1.86 o
   8  -6  11         17.63         18.65         1.90 o
   9  -6  11         27.16         14.34         1.24 o
 -10  -5  11         46.05         35.38         4.90 o
  -9  -5  11         28.28         36.15         4.33 o
  -8  -5  11         12.30         15.58         3.04 o
  -7  -5  11         65.57         69.67         4.25 o
  -6  -5  11         20.48         17.70         2.28 o
  -5  -5  11          3.41          8.41         1.87 o
  -4  -5  11         50.78         65.56         3.13 o
  -3  -5  11        450.76        401.88        15.13 o
  -2  -5  11        723.49        710.09        15.88 o
  -1  -5  11         65.73         47.46         3.19 o
   0  -5  11        129.06        115.87         3.42 o
   1  -5  11          4.44          4.10         1.37 o
   2  -5  11        284.48        298.78         5.79 o
   3  -5  11        831.07        787.86        11.96 o
   4  -5  11         32.78         41.16         2.60 o
   5  -5  11        134.46        139.17         4.81 o
   6  -5  11         61.63         56.14         3.55 o
   7  -5  11        132.45        141.15         4.99 o
   8  -5  11         12.77         10.63         3.20 o
   9  -5  11         41.11         51.72         3.35 o
 -10  -4  11         85.69         73.87         5.58 o
  -9  -4  11          9.12          7.95         2.66 o
  -8  -4  11        125.30        101.19         6.05 o
  -7  -4  11          5.72          8.56         2.49 o
  -6  -4  11        741.32        685.43        13.38 o
  -5  -4  11         50.77         60.99         3.01 o
  -4  -4  11        458.18        476.95        10.40 o
  -3  -4  11       1131.40       1073.12        22.74 o
  -2  -4  11         23.36         19.58         2.12 o
  -1  -4  11        187.40        224.89         5.23 o
   0  -4  11          0.35          1.78         1.36 o
   1  -4  11        316.70        302.31         6.37 o
   2  -4  11         41.35         43.46         2.20 o
   3  -4  11        742.33        758.52        11.57 o
   4  -4  11         27.49         30.54         2.19 o
   5  -4  11        460.56        471.96        10.43 o
   6  -4  11         89.46         89.05         4.16 o
   7  -4  11        103.08         83.01         5.71 o
   8  -4  11          0.71          0.49         1.91 o
   9  -4  11         13.90         11.47         3.03 o
  10  -4  11          2.98          2.96         1.50 o
 -11  -3  11         43.26         35.42         3.86 o
 -10  -3  11          5.97          1.59         2.66 o
  -9  -3  11        358.32        366.60         9.26 o
  -8  -3  11         78.49         79.00         4.47 o
  -7  -3  11          0.49          2.83         2.50 o
  -6  -3  11        607.67        626.77        13.16 o
  -5  -3  11        707.06        766.51        16.77 o
  -4  -3  11         53.58         53.04         3.22 o
  -3  -3  11          0.13          3.19         1.50 o
  -2  -3  11        136.91        109.70         5.25 o
  -1  -3  11         51.49         69.21         4.45 o
   0  -3  11        887.81        893.06        15.35 o
   1  -3  11        135.25        117.21         4.07 o
   2  -3  11        646.11        658.99        11.75 o
   3  -3  11          4.99          9.54         1.47 o
   4  -3  11        686.75        710.93        10.37 o
   5  -3  11        397.71        352.24        10.22 o
   6  -3  11         43.64         26.50         2.81 o
   7  -3  11        206.38        221.04         6.33 o
   8  -3  11        171.23        141.21         5.62 o
   9  -3  11          3.49          4.00         2.37 o
  10  -3  11         27.38         22.15         2.64 o
  11  -3  11         28.82         18.96         2.87 o
 -11  -2  11          0.05          2.89         2.68 o
 -10  -2  11         28.56         23.34         4.55 o
  -9  -2  11        168.76        175.55         7.53 o
  -8  -2  11         66.12         70.29         4.82 o
  -7  -2  11         40.37         42.15         3.55 o
  -6  -2  11        796.49        834.37        16.97 o
  -5  -2  11         33.31         34.58         2.83 o
  -4  -2  11        123.63        117.57         3.88 o
  -3  -2  11        152.40        171.72         5.24 o
  -2  -2  11        211.29        252.19         7.41 o
  -1  -2  11        106.57        105.70         3.74 o
   0  -2  11       1851.39       1733.53        25.86 o
   1  -2  11       1379.00       1319.92        19.94 o
   2  -2  11         14.02         11.36         1.85 o
   3  -2  11        237.29        177.33         4.79 o
   4  -2  11          6.84          7.67         2.15 o
   5  -2  11          1.94          1.67         1.70 o
   6  -2  11        142.66        128.40         4.29 o
   7  -2  11        109.00        105.93         5.09 o
   8  -2  11         45.44         49.24         3.48 o
   9  -2  11         44.55         35.62         3.15 o
  10  -2  11        204.30        187.20         6.00 o
  11  -2  11         11.39          8.89         2.39 o
 -11  -1  11         26.45         26.41         4.02 o
 -10  -1  11         21.39         14.15         2.42 o
  -9  -1  11         63.29         52.53         2.89 o
  -8  -1  11          0.40          1.52         2.08 o
  -7  -1  11          1.85          5.92         2.20 o
  -6  -1  11         64.37         60.36         5.52 o
  -5  -1  11        141.40        159.06         6.62 o
  -4  -1  11        834.07        904.85        15.14 o
  -3  -1  11         68.68         56.43         3.46 o
  -2  -1  11        483.00        466.63        13.45 o
  -1  -1  11         21.99         27.45         1.77 o
   0  -1  11        714.46        617.66         9.26 o
   1  -1  11        563.47        571.27        10.52 o
   2  -1  11       2646.40       2734.07        45.16 o
   3  -1  11       4782.85       4645.17        82.19 o
   4  -1  11         12.32         17.48         2.05 o
   5  -1  11        305.39        310.80         7.16 o
   6  -1  11        107.99        105.01         4.74 o
   7  -1  11        881.43        894.68        17.08 o
   8  -1  11        514.07        526.97        10.24 o
   9  -1  11        103.06         90.28         4.58 o
  10  -1  11         38.90         26.30         2.11 o
  11  -1  11        107.04        107.97         6.79 o
 -10   0  11         20.83         23.86         2.52 o
  -9   0  11         14.04          9.08         1.96 o
  -8   0  11        205.94        188.00         5.79 o
  -7   0  11         78.92         99.39         3.82 o
  -6   0  11          7.40         15.84         3.20 o
  -5   0  11        296.83        318.25         9.57 o
  -4   0  11       1281.87       1417.41        27.40 o
  -3   0  11        336.27        329.90         8.18 o
  -2   0  11          5.21          5.58         1.52 o
  -1   0  11         79.44         60.63         2.76 o
   0   0  11        312.47        242.83         9.82 o
   1   0  11         77.36         53.95         3.33 o
   2   0  11       1149.05       1119.90        20.93 o
   3   0  11        184.00        153.31         5.63 o
   4   0  11        250.27        205.55         7.73 o
   5   0  11         27.96         25.89         2.78 o
   6   0  11        223.74        217.25         5.70 o
   7   0  11        265.01        277.55         7.40 o
   8   0  11        218.46        256.62         7.59 o
   9   0  11        113.77        124.75         6.06 o
  10   0  11        153.56        155.67         5.36 o
  11   0  11         18.96         13.10         2.60 o
  12   0  11         68.18         63.04         4.61 o
 -10   1  11          5.37          7.18         2.86 o
  -9   1  11        106.64         97.58         4.58 o
  -8   1  11        694.21        728.72        23.72 o
  -7   1  11         86.76         85.55         4.09 o
  -6   1  11          0.02          0.03         1.72 o
  -5   1  11          1.18          1.22         1.62 o
  -4   1  11       1435.11       1471.26        32.32 o
  -3   1  11       1485.54       1490.63        27.64 o
  -2   1  11       2987.09       2968.17        45.64 o
  -1   1  11         50.79         72.52         3.61 o
   0   1  11       1581.52       1548.45        30.62 o
   1   1  11        893.56        985.70        24.16 o
   2   1  11       1539.51       1458.61        29.08 o
   3   1  11        826.88        862.54        19.27 o
   4   1  11          1.90          3.63         1.91 o
   5   1  11          7.19         11.81         2.07 o
   6   1  11         81.08        101.07         4.88 o
   7   1  11          2.46          4.89         2.45 o
   8   1  11        318.54        334.30         8.71 o
   9   1  11         68.56         77.36         3.86 o
  10   1  11          4.67          4.36         2.52 o
  11   1  11          0.36         -0.95         2.08 o
  12   1  11         53.04         40.07         3.98 o
 -10   2  11         14.31         14.74         2.65 o
  -9   2  11         69.81         52.31         3.16 o
  -8   2  11        208.85        192.41         6.97 o
  -7   2  11         80.44         74.16         5.44 o
  -6   2  11          0.78          0.82         1.76 o
  -5   2  11         91.89         90.61         3.91 o
  -4   2  11        232.70        183.49         5.28 o
  -3   2  11         21.35         20.73         1.85 o
  -2   2  11         45.68         46.09         2.47 o
  -1   2  11       1367.81       1345.30        17.97 o
   0   2  11        667.49        734.18        13.72 o
   1   2  11        128.66        125.36         5.99 o
   2   2  11        392.56        376.22        10.47 o
   3   2  11         17.18         24.22         3.84 o
   4   2  11        653.19        623.52        14.03 o
   5   2  11        990.76        980.85        19.85 o
   6   2  11          9.26         12.13         1.57 o
   7   2  11         38.44         50.87         2.92 o
   8   2  11        949.88        987.65        20.79 o
   9   2  11         45.60         48.20         3.03 o
  10   2  11        188.51        196.57         7.22 o
  11   2  11          0.07          1.77         1.74 o
  12   2  11        122.01        140.63         8.22 o
 -10   3  11          2.50         -0.24         2.06 o
  -9   3  11         22.64         19.40         2.67 o
  -8   3  11         38.65         38.12         2.72 o
  -7   3  11          7.18          4.96         1.63 o
  -6   3  11         71.34         57.01         2.89 o
  -5   3  11        229.79        217.24         4.80 o
  -4   3  11       1576.22       1635.01        21.37 o
  -3   3  11        324.13        341.04         5.90 o
  -2   3  11        672.53        588.25         9.85 o
  -1   3  11        648.62        576.40         9.86 o
   0   3  11       2045.76       2173.41        34.86 o
   1   3  11        689.24        753.63        13.64 o
   2   3  11         37.35         43.80         2.84 o
   3   3  11         75.46        103.82         4.92 o
   4   3  11       1158.16       1143.42        27.82 o
   5   3  11          0.05          3.33         1.93 o
   6   3  11         23.18         23.09         1.86 o
   7   3  11        768.25        738.80        11.94 o
   8   3  11        386.69        399.64         8.20 o
   9   3  11         67.40         56.77         4.24 o
  10   3  11        148.49        140.85         7.36 o
  11   3  11         97.93        110.49         6.41 o
  12   3  11         17.23         21.50         3.14 o
 -10   4  11          6.65          2.64         2.68 o
  -9   4  11         68.35         67.02         4.29 o
  -8   4  11         26.42         27.65         2.43 o
  -7   4  11          0.09          2.37         2.06 o
  -6   4  11         56.83         51.41         3.06 o
  -5   4  11         29.00         37.15         2.49 o
  -4   4  11         29.80         28.76         2.10 o
  -3   4  11        162.47        160.46         3.80 o
  -2   4  11        129.77        140.47         3.60 o
  -1   4  11        137.46        146.23         4.59 o
   0   4  11        491.59        450.76        10.57 o
   1   4  11        705.87        781.57        12.07 o
   2   4  11          1.52          1.29         1.65 o
   3   4  11        598.90        611.02        15.39 o
   4   4  11       1047.41       1003.29        16.50 o
   5   4  11          2.79          4.04         1.46 o
   6   4  11        454.59        442.18         8.53 o
   7   4  11          3.31          4.55         1.77 o
   8   4  11          7.13          6.22         1.88 o
   9   4  11         16.54         10.01         2.55 o
  10   4  11          0.22          1.94         2.63 o
  11   4  11         37.62         29.43         5.03 o
  12   4  11         16.53         11.86         2.56 o
 -10   5  11          0.24          1.34         1.63 o
  -9   5  11         14.89         16.39         2.33 o
  -8   5  11         21.98         18.49         2.93 o
  -7   5  11         59.31         62.55         4.78 o
  -6   5  11         35.36         38.20         2.65 o
  -5   5  11         25.68         23.54         2.36 o
  -4   5  11         45.78         45.46         2.75 o
  -3   5  11       1086.69       1032.61        19.73 o
  -2   5  11        152.82        150.75         3.91 o
  -1   5  11         27.76         35.74         3.81 o
   0   5  11        769.44        839.97        12.75 o
   1   5  11         68.65         44.59         2.45 o
   2   5  11         81.31         77.60         3.22 o
   3   5  11        483.88        463.74         9.85 o
   4   5  11          0.64          1.33         1.48 o
   5   5  11        273.67        274.91         6.24 o
   6   5  11          2.56          4.72         1.82 o
   7   5  11        141.45        144.50         5.28 o
   8   5  11         65.06         67.12         4.44 o
   9   5  11         53.89         63.30         5.58 o
  10   5  11        142.98        158.40        14.74 o
  11   5  11         72.18         81.40         7.08 o
  12   5  11          1.76          4.07         1.59 o
  -9   6  11          0.11          0.38         2.77 o
  -8   6  11          0.32          1.30         2.18 o
  -7   6  11          5.19          7.51         1.95 o
  -6   6  11          6.51          3.04         2.47 o
  -5   6  11        142.01        148.91         5.00 o
  -4   6  11       2422.07       2474.03        45.97 o
  -3   6  11         56.77         56.77         2.93 o
  -2   6  11         97.38         93.21         3.60 o
  -1   6  11         13.52          9.93         1.73 o
   0   6  11          8.76         14.72         1.63 o
   1   6  11        330.87        360.01         7.32 o
   2   6  11        528.84        545.06         9.60 o
   3   6  11        410.35        400.84         7.10 o
   4   6  11         16.61         23.33         2.12 o
   5   6  11         13.65         14.96         2.05 o
   6   6  11        345.02        331.26         8.17 o
   7   6  11        134.95        165.82         6.13 o
   8   6  11          5.32          0.60         2.49 o
   9   6  11        130.11        120.30         5.01 o
  10   6  11         56.34         44.43        10.98 o
  11   6  11         59.02         57.43         5.58 o
  -8   7  11         78.70         66.94         3.88 o
  -7   7  11         21.38         22.21         3.04 o
  -6   7  11         23.80         21.07         2.81 o
  -5   7  11        139.15        139.97         8.26 o
  -4   7  11         84.74         95.41         4.48 o
  -3   7  11        183.47        205.62         5.68 o
  -2   7  11          6.87         12.52         2.03 o
  -1   7  11         43.25         40.41         2.86 o
   0   7  11        113.13        117.09         3.82 o
   1   7  11        363.01        358.14         8.51 o
   2   7  11         47.22         61.69         3.65 o
   3   7  11        123.99        115.89         4.25 o
   4   7  11         82.64        103.42         4.04 o
   5   7  11         57.06         50.08         2.59 o
   6   7  11        450.20        519.62         9.58 o
   7   7  11        872.68        840.44        31.60 o
   8   7  11         14.72         17.50         2.92 o
   9   7  11        237.28        238.54        11.23 o
  10   7  11         21.84         10.80         2.86 o
  -7   8  11          6.62          8.75         2.41 o
  -6   8  11        112.18         90.87         5.21 o
  -5   8  11         69.04         62.76         4.41 o
  -4   8  11          0.03         -0.45         2.28 o
  -3   8  11          3.30          2.06         1.77 o
  -2   8  11        157.98        173.06         5.43 o
  -1   8  11          5.37         12.59         2.06 o
   0   8  11         80.01         67.75         3.14 o
   1   8  11        383.24        442.27         9.30 o
   2   8  11          5.15          4.95         2.01 o
   3   8  11          0.30          1.35         2.11 o
   4   8  11        120.70        130.15         4.90 o
   5   8  11        371.85        415.07         8.52 o
   6   8  11         59.73         79.70         6.41 o
   7   8  11          0.25          0.31         2.52 o
   8   8  11          8.72          7.92         2.43 o
   9   8  11         24.75         27.76         3.13 o
  -6   9  11         23.64         19.81         3.13 o
  -5   9  11          0.92          3.31         1.92 o
  -4   9  11          5.35          0.72         2.16 o
  -3   9  11          6.67          7.32         2.11 o
  -2   9  11          0.39          0.83         1.73 o
  -1   9  11        660.97        661.39        13.19 o
   0   9  11         19.62         30.40         3.68 o
   1   9  11         56.51         60.19         3.32 o
   2   9  11          6.97          7.38         2.22 o
   3   9  11         85.87         84.69         5.65 o
   4   9  11         78.20         76.25         3.75 o
   5   9  11         94.86         85.80         4.09 o
   6   9  11        122.27        112.79         6.86 o
   7   9  11         33.89         53.81         7.66 o
   8   9  11          5.49          9.18         4.28 o
   9   9  11          3.75         -0.42         3.60 o
  -5  10  11         72.52         84.53         4.26 o
  -4  10  11          1.92          4.52         2.40 o
  -3  10  11          0.03          0.54         2.77 o
  -2  10  11          8.70          8.52         2.09 o
  -1  10  11         13.75          7.83         2.50 o
   0  10  11         34.32         27.22         3.35 o
   1  10  11          0.03          0.27         1.94 o
   2  10  11          0.65          4.83         2.24 o
   3  10  11         10.35          8.67         2.54 o
   4  10  11         33.95         44.45         3.42 o
   5  10  11         91.01         94.94         6.21 o
   6  10  11          2.91          3.06         3.60 o
   7  10  11         61.43         48.76         5.24 o
   8  10  11          6.12          5.62         3.40 o
   9  10  11        186.68        154.47         8.55 o
  -4  11  11         13.63         15.22         3.02 o
  -3  11  11         13.37         10.90         2.64 o
  -2  11  11          0.66          2.40         1.60 o
  -1  11  11         59.54         53.98         3.53 o
   0  11  11          9.68         11.83         2.60 o
   1  11  11        118.56        121.67         5.13 o
   2  11  11          0.47         -0.64         1.87 o
   3  11  11        145.86        161.24        17.05 o
   4  11  11          0.54          3.78         2.17 o
   5  11  11         64.21         80.71        12.53 o
   6  11  11         39.08         27.58         9.89 o
   7  11  11         36.77         37.18         4.74 o
   8  11  11         36.13         23.98         2.98 o
  -2  12  11         40.61         23.22         2.85 o
  -1  12  11        152.00        112.66        16.56 o
   0  12  11         88.33         77.03         9.45 o
   1  12  11          3.35          0.96         1.41 o
   2  12  11          0.06         -0.50         1.57 o
   3  12  11         60.57         52.43         5.43 o
   4  12  11         41.96         34.62         5.07 o
   5  12  11         91.51         77.51         6.46 o
   6  12  11          1.31          0.21         1.55 o
  -4 -10  12          3.27         -0.29         2.14 o
  -3 -10  12         14.24         10.75         1.63 o
  -2 -10  12         12.38         10.38         1.48 o
  -1 -10  12          0.07          0.29         1.70 o
   0 -10  12          1.42         -0.04         1.32 o
   1 -10  12         32.17         24.35         2.27 o
   2 -10  12        140.46        149.62         6.34 o
  -5  -9  12         73.63         70.37        11.44 o
  -4  -9  12          0.22          0.82         2.00 o
  -3  -9  12         46.22         53.77         3.85 o
  -2  -9  12          1.73         -0.03         1.85 o
  -1  -9  12          5.08          6.41         1.88 o
   0  -9  12          4.42          8.99         2.07 o
   1  -9  12        179.31        189.48         5.91 o
   2  -9  12         42.53         43.38         4.19 o
   3  -9  12         23.71         19.83         2.33 o
   4  -9  12        125.57        123.18         5.84 o
  -7  -8  12         14.18         11.49         3.02 o
  -6  -8  12          5.79          6.00         1.64 o
  -5  -8  12         33.82         42.04         3.58 o
  -4  -8  12         33.27         45.76         4.76 o
  -3  -8  12          7.36          6.98         1.74 o
  -2  -8  12          6.82          6.48         1.77 o
  -1  -8  12        127.99        140.65         5.33 o
   0  -8  12        129.70        131.91         5.86 o
   1  -8  12         17.64         22.97         3.14 o
   2  -8  12         45.11         52.04         5.38 o
   3  -8  12        147.22        165.28         9.29 o
   4  -8  12        285.96        320.16        10.97 o
   5  -8  12         39.04         43.81         3.01 o
   6  -8  12         30.04         25.06         3.88 o
  -8  -7  12          8.12         11.15         3.73 o
  -7  -7  12          4.12          2.57         2.18 o
  -6  -7  12        129.86        131.97         6.77 o
  -5  -7  12         86.82         93.15         5.02 o
  -4  -7  12         86.50         79.19         5.07 o
  -3  -7  12          1.72          1.72         1.68 o
  -2  -7  12        457.28        472.22        18.20 o
  -1  -7  12         33.40         42.77         4.09 o
   0  -7  12         33.99         41.22         3.13 o
   1  -7  12        337.47        370.65        10.49 o
   2  -7  12        316.00        322.23         8.37 o
   3  -7  12         11.15         11.89         2.60 o
   4  -7  12         20.24         22.13         2.91 o
   5  -7  12          2.13          7.72         2.38 o
   6  -7  12          5.17          6.01         2.69 o
   7  -7  12         17.50         10.37         2.24 o
  -8  -6  12          5.03          6.33         4.74 o
  -7  -6  12         25.06         23.27         2.59 o
  -6  -6  12        112.41         89.62         4.96 o
  -5  -6  12        656.27        656.56        14.85 o
  -4  -6  12         17.71         20.58         2.76 o
  -3  -6  12          9.40         10.62         2.00 o
  -2  -6  12         54.47         38.61         4.80 o
  -1  -6  12         93.60        100.98         3.70 o
   0  -6  12        180.75        188.78         6.66 o
   1  -6  12        244.84        264.12         6.54 o
   2  -6  12        285.81        285.49         6.54 o
   3  -6  12        114.94        116.24         3.71 o
   4  -6  12          3.30          6.14         2.04 o
   5  -6  12         11.29          6.75         2.11 o
   6  -6  12         31.11         28.94         2.73 o
   7  -6  12        166.76        178.58         6.04 o
   8  -6  12         73.90         84.49         4.14 o
 -10  -5  12         11.40          3.69         2.18 o
  -9  -5  12         38.60         33.39         3.44 o
  -8  -5  12         13.56         10.64         3.71 o
  -7  -5  12        252.87        281.18         9.71 o
  -6  -5  12          0.13          1.80         2.23 o
  -5  -5  12          3.66          2.35         1.64 o
  -4  -5  12          2.09          4.61         1.63 o
  -3  -5  12         36.06         42.02         2.74 o
  -2  -5  12        750.56        762.32        16.66 o
  -1  -5  12         20.78         16.50         2.35 o
   0  -5  12        163.19        166.97         4.76 o
   1  -5  12       1448.95       1420.51        17.28 o
   2  -5  12       1187.89       1201.58        16.96 o
   3  -5  12         51.67         56.09         2.51 o
   4  -5  12          0.13          1.64         1.66 o
   5  -5  12         63.18         83.56         4.09 o
   6  -5  12         38.38         43.89         2.85 o
   7  -5  12          3.86          5.76         1.88 o
   8  -5  12          2.97          4.02         1.55 o
   9  -5  12         36.29         41.59         4.48 o
 -10  -4  12         22.58         16.98         2.51 o
  -9  -4  12        165.43        144.36        11.20 o
  -8  -4  12         64.44         67.16         4.73 o
  -7  -4  12         48.05         38.63         4.18 o
  -6  -4  12        391.48        361.55         8.70 o
  -5  -4  12        370.54        374.70         8.76 o
  -4  -4  12        429.88        393.05         8.37 o
  -3  -4  12         69.36         77.27         3.76 o
  -2  -4  12         20.15         20.62         2.02 o
  -1  -4  12        364.19        335.26         7.08 o
   0  -4  12        185.58        193.55         4.93 o
   1  -4  12         10.77         13.59         1.43 o
   2  -4  12         74.77         79.09         3.18 o
   3  -4  12        991.01        986.19        14.59 o
   4  -4  12         77.86         63.80         3.42 o
   5  -4  12        727.43        701.08        12.81 o
   6  -4  12          5.59          6.35         1.95 o
   7  -4  12         20.25         20.74         2.50 o
   8  -4  12         57.36         60.32         4.43 o
   9  -4  12         55.36         58.92         3.84 o
  10  -4  12         10.23          8.71         1.93 o
 -10  -3  12         22.85         16.87         3.03 o
  -9  -3  12         54.23         51.32         8.86 o
  -8  -3  12         10.37          6.18         2.52 o
  -7  -3  12         43.68         48.36         4.29 o
  -6  -3  12        714.95        754.48        24.07 o
  -5  -3  12         30.74         37.85         3.34 o
  -4  -3  12         20.34         24.44         2.36 o
  -3  -3  12        127.70        120.22         3.86 o
  -2  -3  12        484.34        477.27        10.62 o
  -1  -3  12        286.76        267.92         5.83 o
   0  -3  12          6.40          3.57         1.38 o
   1  -3  12       1025.79        925.15        13.27 o
   2  -3  12          0.78          1.33         1.34 o
   3  -3  12        122.55        126.29         3.72 o
   4  -3  12         14.53         20.06         1.74 o
   5  -3  12        783.40        840.11        13.38 o
   6  -3  12        216.59        201.21         5.58 o
   7  -3  12        128.38        150.01         5.60 o
   8  -3  12        448.90        453.45        13.63 o
   9  -3  12        121.68        127.76        10.20 o
  10  -3  12          6.91          6.12         1.47 o
 -11  -2  12         15.36         12.24         2.39 o
 -10  -2  12         45.23         49.71         4.47 o
  -9  -2  12          0.46          0.44         1.82 o
  -8  -2  12        490.36        467.22        11.36 o
  -7  -2  12          1.57         10.09         2.31 o
  -6  -2  12         47.16         39.12         3.53 o
  -5  -2  12        283.75        309.58         7.30 o
  -4  -2  12          3.09          6.03         1.66 o
  -3  -2  12         25.51         30.85         2.48 o
  -2  -2  12       1719.91       1596.92        33.79 o
  -1  -2  12        997.25        990.69        19.93 o
   0  -2  12       2469.73       2259.12        41.27 o
   1  -2  12        394.76        381.63         8.26 o
   2  -2  12        905.29        893.54        14.41 o
   3  -2  12          0.31          2.36         1.76 o
   4  -2  12        809.91        776.29        12.84 o
   5  -2  12         51.06         52.10         3.01 o
   6  -2  12        106.21        104.06         4.39 o
   7  -2  12        868.41        873.87        16.11 o
   8  -2  12        163.25        154.76         5.75 o
   9  -2  12        126.98        145.17         7.85 o
  10  -2  12         10.13          7.16         1.59 o
  11  -2  12          1.40          3.31         2.01 o
 -11  -1  12          0.00          1.89         1.84 o
 -10  -1  12        202.42        189.36        14.11 o
  -9  -1  12          1.04          3.20         1.77 o
  -8  -1  12          7.57          6.90         2.05 o
  -7  -1  12        181.86        192.76         5.12 o
  -6  -1  12        355.73        380.32        10.50 o
  -5  -1  12         13.05         14.07         3.66 o
  -4  -1  12         24.78         23.79         2.13 o
  -3  -1  12         96.67        104.49         4.15 o
  -2  -1  12       1779.38       1707.00        33.82 o
  -1  -1  12        315.82        284.50         6.82 o
   0  -1  12       1628.54       1495.58        25.86 o
   1  -1  12        419.22        422.06         9.63 o
   2  -1  12        868.09        710.99        13.82 o
   3  -1  12        886.42        901.17        20.48 o
   4  -1  12        669.12        691.96        12.41 o
   5  -1  12       1048.58       1062.08        16.07 o
   6  -1  12       1393.39       1492.53        23.63 o
   7  -1  12       1040.33       1067.34        17.39 o
   8  -1  12          0.03          3.99         2.20 o
   9  -1  12          8.49         17.24         3.03 o
  10  -1  12         25.02         20.07         1.90 o
  11  -1  12         26.29         27.54         2.80 o
 -10   0  12          5.90          7.04         2.46 o
  -9   0  12         21.32         22.43         2.06 o
  -8   0  12          0.03          1.19         1.96 o
  -7   0  12        140.13        139.81         4.79 o
  -6   0  12        236.73        262.57         7.85 o
  -5   0  12        251.59        260.35         7.48 o
  -4   0  12          3.57          7.41         1.91 o
  -3   0  12        214.23        183.90         5.66 o
  -2   0  12       2292.90       2208.77        43.99 o
  -1   0  12         25.28         22.51         1.81 o
   0   0  12        887.23        834.94        14.39 o
   1   0  12        207.30        213.25         7.54 o
   2   0  12        270.39        320.39         8.18 o
   3   0  12        224.50        230.49         8.32 o
   4   0  12         19.10         23.28         2.76 o
   5   0  12        209.54        230.04         7.30 o
   6   0  12         31.45         31.10         2.83 o
   7   0  12         51.33         47.35         3.17 o
   8   0  12         42.03         35.55         3.75 o
   9   0  12         13.56         10.05         1.92 o
  10   0  12        328.58        329.66         9.12 o
  11   0  12        102.91        101.98         6.11 o
 -10   1  12          5.04          8.47         3.14 o
  -9   1  12          0.30          1.83         1.90 o
  -8   1  12          0.00          3.42         1.91 o
  -7   1  12        344.43        318.08         9.36 o
  -6   1  12          5.40          6.67         1.97 o
  -5   1  12          6.57          8.76         1.87 o
  -4   1  12        302.36        291.92         6.99 o
  -3   1  12       1109.52       1077.11        16.61 o
  -2   1  12        947.04        903.41        18.30 o
  -1   1  12        284.59        285.92         7.87 o
   0   1  12        153.79        171.45         6.79 o
   1   1  12        290.56        320.05        10.05 o
   2   1  12        131.30        146.40         6.27 o
   3   1  12       1001.55       1059.97        25.89 o
   4   1  12          2.21          3.55         2.24 o
   5   1  12        386.87        386.40        13.24 o
   6   1  12        116.16         97.16         4.29 o
   7   1  12        931.74        895.79        16.81 o
   8   1  12         10.30         11.76         2.20 o
   9   1  12         76.44         68.21         3.67 o
  10   1  12          6.02          8.05         2.05 o
  11   1  12        186.09        173.92         5.75 o
  12   1  12         21.68         13.71         2.26 o
 -10   2  12          2.64          5.75         1.62 o
  -9   2  12         55.27         48.01         3.90 o
  -8   2  12          0.59          0.49         1.76 o
  -7   2  12        153.86        125.67         5.18 o
  -6   2  12          5.34          3.92         1.70 o
  -5   2  12         36.30         42.17         2.48 o
  -4   2  12          0.16          0.24         1.52 o
  -3   2  12         83.88         75.15         2.65 o
  -2   2  12         11.96         18.53         1.87 o
  -1   2  12          0.00          5.06         1.46 o
   0   2  12         36.73         23.87         3.42 o
   1   2  12        962.69        944.04        19.77 o
   2   2  12         36.66         27.90         3.10 o
   3   2  12       1609.21       1647.05        33.17 o
   4   2  12        142.91        135.69         5.16 o
   5   2  12        835.07        840.10        15.29 o
   6   2  12          0.83          0.68         1.56 o
   7   2  12        872.54        879.23        14.38 o
   8   2  12        187.14        188.56         7.73 o
   9   2  12         86.88         79.96         3.91 o
  10   2  12        137.31        142.05         5.07 o
  11   2  12          2.59          0.12         1.60 o
  12   2  12          2.18          1.26         1.72 o
 -10   3  12          0.20          1.61         1.60 o
  -9   3  12         37.62         31.30         3.10 o
  -8   3  12         20.31         13.86         2.08 o
  -7   3  12        253.22        230.12         6.62 o
  -6   3  12         69.64         63.72         2.96 o
  -5   3  12         86.39         91.00         2.88 o
  -4   3  12          4.75          3.83         1.19 o
  -3   3  12        468.84        429.91         6.47 o
  -2   3  12       1968.98       1916.16        36.20 o
  -1   3  12          0.30          1.39         1.79 o
   0   3  12        293.48        308.48         7.85 o
   1   3  12        719.10        697.58        12.59 o
   2   3  12       1173.82       1207.08        23.24 o
   3   3  12       2102.91       2052.27        34.04 o
   4   3  12         64.27         65.37         4.78 o
   5   3  12         36.93         44.41         2.94 o
   6   3  12        571.30        568.51         9.90 o
   7   3  12        832.30        913.12        14.88 o
   8   3  12         10.88         12.33         2.21 o
   9   3  12         26.47         24.99         2.65 o
  10   3  12         25.74         23.78         2.58 o
  11   3  12         16.16         15.27         2.53 o
  12   3  12         96.38         75.37         5.28 o
 -10   4  12          3.51          2.52         2.10 o
  -9   4  12          1.90          0.55         1.95 o
  -8   4  12          9.11          6.07         1.95 o
  -7   4  12          9.34          6.68         2.52 o
  -6   4  12        104.17         99.01         3.88 o
  -5   4  12        295.83        322.26         7.77 o
  -4   4  12         37.71         48.64         2.75 o
  -3   4  12       1062.19       1020.07        14.02 o
  -2   4  12        302.55        279.23         6.15 o
  -1   4  12         68.98         73.01         2.81 o
   0   4  12        136.74        154.18         5.00 o
   1   4  12       1731.05       1730.79        28.11 o
   2   4  12        353.86        363.11         7.74 o
   3   4  12        810.12        807.91        14.09 o
   4   4  12          0.76          2.22         1.89 o
   5   4  12        518.89        502.63         8.73 o
   6   4  12         19.56         36.40         2.73 o
   7   4  12         35.54         28.92         2.69 o
   8   4  12         12.99         19.43         2.30 o
   9   4  12         40.93         33.57         5.09 o
  10   4  12          0.57          1.64         2.26 o
  11   4  12         10.12         10.95         2.37 o
  12   4  12          7.54          8.59         2.05 o
  -9   5  12         22.78         19.39         2.18 o
  -8   5  12          9.18          7.89         2.49 o
  -7   5  12        264.30        301.37         7.99 o
  -6   5  12         35.01         42.06         3.60 o
  -5   5  12        251.08        250.06         6.52 o
  -4   5  12        407.66        375.51         8.58 o
  -3   5  12        266.83        264.55         7.35 o
  -2   5  12        568.25        629.71        10.37 o
  -1   5  12       1666.29       1705.99        27.04 o
   0   5  12         21.04         22.78         1.94 o
   1   5  12        349.83        413.28         8.32 o
   2   5  12        508.30        520.63        11.43 o
   3   5  12        287.47        310.87         6.36 o
   4   5  12         14.63         14.86         1.90 o
   5   5  12        734.75        711.58        15.96 o
   6   5  12       1588.13       1610.17        29.28 o
   7   5  12        100.62        121.30         4.61 o
   8   5  12          1.44          4.78         1.97 o
   9   5  12        242.69        263.30        11.18 o
  10   5  12         77.65         81.70         6.19 o
  11   5  12          5.00          5.63         2.54 o
  -9   6  12          2.72          1.51         2.35 o
  -8   6  12         50.05         65.26        12.58 o
  -7   6  12         11.24         13.49         2.09 o
  -6   6  12         28.37         25.48         2.77 o
  -5   6  12         11.71         19.01         2.80 o
  -4   6  12        208.95        222.96         8.11 o
  -3   6  12         44.11         44.98         2.68 o
  -2   6  12         60.77         63.79         3.24 o
  -1   6  12          5.07          2.98         1.37 o
   0   6  12        260.80        261.05         5.99 o
   1   6  12        188.69        212.70         5.72 o
   2   6  12        226.72        244.52         5.91 o
   3   6  12        708.52        745.95        11.82 o
   4   6  12        641.62        639.41        12.51 o
   5   6  12        858.87        874.93        18.58 o
   6   6  12        120.67        134.06         6.31 o
   7   6  12          0.04          3.06         2.18 o
   8   6  12         54.84         61.95         5.56 o
   9   6  12         20.13         17.56         2.65 o
  10   6  12         40.17         47.78         7.38 o
  11   6  12         88.23         78.22         4.49 o
  -8   7  12         51.77         48.61         6.01 o
  -7   7  12          2.02          7.74         2.17 o
  -6   7  12         14.74         18.87         2.85 o
  -5   7  12         40.61         38.43         3.58 o
  -4   7  12        166.82        170.36         6.08 o
  -3   7  12         55.24         59.92         4.06 o
  -2   7  12        194.96        201.60         5.52 o
  -1   7  12          5.59          6.06         1.94 o
   0   7  12        484.40        525.49         9.86 o
   1   7  12        117.27        107.98         4.38 o
   2   7  12          0.61          5.71         2.52 o
   3   7  12         15.62         17.99         2.18 o
   4   7  12        195.24        192.02         5.20 o
   5   7  12        160.02        158.20         5.77 o
   6   7  12        270.03        309.62        12.72 o
   7   7  12          3.05          8.50         2.98 o
   8   7  12         38.35         42.56         4.17 o
   9   7  12         61.66         50.26         4.05 o
  10   7  12         36.29         38.40         3.92 o
  -7   8  12          6.73         -0.90         1.87 o
  -6   8  12         33.93         40.14         3.54 o
  -5   8  12         53.16         73.19         4.51 o
  -4   8  12          2.33          4.15         2.41 o
  -3   8  12         61.31         72.59         4.33 o
  -2   8  12         23.39         16.98         2.02 o
  -1   8  12        520.01        618.15        14.71 o
   0   8  12        398.05        377.24         9.07 o
   1   8  12        206.92        229.09         6.68 o
   2   8  12          3.71          2.33         2.42 o
   3   8  12          0.52          2.61         2.38 o
   4   8  12        390.90        389.67         9.08 o
   5   8  12          4.93          3.94         1.94 o
   6   8  12        464.33        457.95        22.61 o
   7   8  12         15.88         15.44         2.78 o
   8   8  12         49.05         57.52         4.15 o
   9   8  12         90.81         91.92         6.00 o
  -6   9  12         35.53         27.16         3.02 o
  -5   9  12         19.49         18.63         2.41 o
  -4   9  12          2.31          2.50         1.92 o
  -3   9  12         12.88          5.67         2.35 o
  -2   9  12          0.23          0.74         2.02 o
  -1   9  12         55.84         58.87         3.21 o
   0   9  12        187.66        207.70         6.43 o
   1   9  12         10.15          5.29         1.82 o
   2   9  12         98.60         88.25         4.58 o
   3   9  12         15.10         17.07         2.73 o
   4   9  12         85.76         89.18         4.76 o
   5   9  12         44.67         28.56         3.35 o
   6   9  12        124.28        130.44         9.57 o
   7   9  12         11.52          8.46         3.26 o
   8   9  12          4.04          0.00         2.85 o
  -5  10  12         35.65         34.56         2.51 o
  -4  10  12          4.34          4.56         4.42 o
  -3  10  12          4.17          3.22         1.73 o
  -2  10  12        186.20        227.10         6.99 o
  -1  10  12        168.50        152.86         5.08 o
   0  10  12         16.66         24.10         3.25 o
   1  10  12        142.15        144.58         7.31 o
   2  10  12         26.81         27.83         3.16 o
   3  10  12          0.52          4.60         2.18 o
   4  10  12        236.48        253.29         7.92 o
   5  10  12         59.57         61.34         6.52 o
   6  10  12         20.77         13.42         4.69 o
   7  10  12         19.36         14.79         3.54 o
   8  10  12          8.32          8.22         3.14 o
  -4  11  12          3.62          4.11         1.84 o
  -3  11  12         20.95         23.91         2.86 o
  -2  11  12          2.20          6.65         2.79 o
  -1  11  12         23.59         26.62         3.12 o
   0  11  12         24.01         24.70         2.77 o
   1  11  12         67.26         76.56         5.01 o
   2  11  12        110.60        130.46         6.26 o
   3  11  12          0.08          1.24         2.00 o
   4  11  12          2.56          3.82         2.80 o
   5  11  12         57.82         54.86         4.96 o
   6  11  12        106.16        104.94        13.48 o
   7  11  12          0.02          0.34         2.31 o
  -1  12  12         19.59         13.69         1.91 o
   0  12  12          0.01         -1.34         1.34 o
   1  12  12         22.13         28.72         3.60 o
   2  12  12        129.56        151.00         5.67 o
   3  12  12         22.30         23.59         6.73 o
   4  12  12          0.07          2.89         3.06 o
   5  12  12         20.73         14.50         3.02 o
  -3 -10  13         14.21          3.44         2.14 o
  -2 -10  13          3.89          7.29         2.56 o
   0 -10  13          3.16          0.75         1.89 o
   1 -10  13         22.93         18.28         2.89 o
  -4  -9  13          4.78          7.07         1.98 o
  -3  -9  13        242.25        262.32         9.52 o
  -2  -9  13          2.01          2.80         1.45 o
  -1  -9  13         28.47         35.90         2.66 o
   0  -9  13          0.12          1.96         1.61 o
   1  -9  13         16.13         19.06         4.53 o
   2  -9  13         10.84         13.38         5.01 o
   3  -9  13         98.79        104.25         4.55 o
   4  -9  13          7.11          5.16         2.35 o
  -6  -8  13         54.16         33.48         3.17 o
  -5  -8  13          2.41          0.96         1.31 o
  -4  -8  13        147.58        155.77         6.41 o
  -3  -8  13         53.50         57.21         3.72 o
  -2  -8  13         33.69         33.99         2.85 o
  -1  -8  13          4.75          5.43         2.42 o
   0  -8  13          0.18         -0.13         1.96 o
   1  -8  13          9.04          7.60         2.85 o
   2  -8  13        124.67        120.72        12.43 o
   3  -8  13         20.53         20.55         3.01 o
   4  -8  13          9.14          9.41         1.67 o
   5  -8  13          0.65          0.41         1.17 o
   6  -8  13        275.29        222.71        11.53 o
  -8  -7  13         31.14         16.60         3.23 o
  -7  -7  13         32.76         44.48         6.46 o
  -6  -7  13         56.80         76.70         4.75 o
  -5  -7  13         21.38         19.68         2.63 o
  -4  -7  13         50.81         52.12         6.01 o
  -3  -7  13        135.10        123.94         4.36 o
  -2  -7  13         26.40         21.07         3.69 o
  -1  -7  13          9.28          5.96         2.80 o
   0  -7  13        793.82        865.75        24.34 o
   1  -7  13         12.78         18.14         2.92 o
   2  -7  13        114.90        113.20         4.50 o
   3  -7  13        200.28        219.60         7.03 o
   4  -7  13         57.40         71.38         4.10 o
   5  -7  13          7.25         12.99         2.72 o
   6  -7  13          6.18         14.22         2.01 o
   7  -7  13        310.92        336.15         9.34 o
  -9  -6  13         25.60         20.50         3.40 o
  -8  -6  13         63.52         86.85         8.84 o
  -7  -6  13          2.50          5.41         2.84 o
  -6  -6  13         23.95         22.82         3.08 o
  -5  -6  13         24.75         29.74         3.12 o
  -4  -6  13         19.77         21.71         2.83 o
  -3  -6  13         47.88         46.13         3.09 o
  -2  -6  13          0.42          3.58         1.77 o
  -1  -6  13         10.62          7.93         1.72 o
   0  -6  13         25.78         40.56         2.57 o
   1  -6  13         15.40         16.79         1.96 o
   2  -6  13        176.03        182.39         7.69 o
   3  -6  13        966.68        961.35        16.04 o
   4  -6  13         14.12         10.18         1.88 o
   5  -6  13        329.17        347.07        10.53 o
   6  -6  13          2.21         -0.24         1.67 o
   7  -6  13          8.14          5.80         1.79 o
   8  -6  13          0.78          1.69         1.56 o
  -9  -5  13          1.07         -0.96         3.40 o
  -8  -5  13          4.28          3.10         4.99 o
  -7  -5  13         97.93        111.71         5.48 o
  -6  -5  13         12.01         12.02         2.90 o
  -5  -5  13        224.15        203.17         6.85 o
  -4  -5  13        324.28        337.96         9.33 o
  -3  -5  13          4.28          3.38         2.05 o
  -2  -5  13         12.53          9.33         2.12 o
  -1  -5  13         29.77         33.72         2.40 o
   0  -5  13         10.84          9.59         1.66 o
   1  -5  13        136.21        144.17         4.41 o
   2  -5  13        186.44        197.52         4.96 o
   3  -5  13        651.02        652.95        10.45 o
   4  -5  13        547.00        558.71        10.41 o
   5  -5  13         49.39         48.52         3.44 o
   6  -5  13        355.25        372.83         8.98 o
   7  -5  13          0.66         -1.09         1.57 o
   8  -5  13          0.90          1.65         2.09 o
   9  -5  13          1.26         -0.49         1.25 o
 -10  -4  13         44.37         25.19         3.31 o
  -9  -4  13         21.27         23.27         2.61 o
  -8  -4  13         39.07         31.14         3.57 o
  -7  -4  13        423.62        424.21        13.57 o
  -6  -4  13          4.41         10.71         2.48 o
  -5  -4  13         19.38         19.11         2.28 o
  -4  -4  13         46.79         38.21         3.11 o
  -3  -4  13         30.69         36.13         4.02 o
  -2  -4  13          0.06          1.35         1.51 o
  -1  -4  13         77.79         82.41         3.31 o
   0  -4  13        581.85        606.18         9.96 o
   1  -4  13       1344.60       1385.31        19.45 o
   2  -4  13        294.49        291.50         5.90 o
   3  -4  13          0.25          3.60         1.53 o
   4  -4  13         76.73         64.42         3.07 o
   5  -4  13          0.00          1.74         1.79 o
   6  -4  13         31.14         43.45         3.10 o
   7  -4  13         96.05         91.62         6.93 o
   8  -4  13         37.22         48.90         3.67 o
   9  -4  13        109.87        119.69         5.27 o
  10  -4  13         57.80         51.06         4.19 o
 -10  -3  13         27.28         13.29         3.31 o
  -9  -3  13        114.92        111.29        12.24 o
  -8  -3  13          0.38          0.35         1.68 o
  -7  -3  13         46.67         66.82         4.28 o
  -6  -3  13        202.50        202.37         6.59 o
  -5  -3  13        853.72        914.44        14.71 o
  -4  -3  13          0.05          4.00         1.84 o
  -3  -3  13          2.04          5.77         1.93 o
  -2  -3  13        130.72        133.25         4.52 o
  -1  -3  13        412.26        347.04         6.56 o
   0  -3  13        309.27        306.45         6.10 o
   1  -3  13          0.29          1.63         1.41 o
   2  -3  13         42.10         42.05         2.06 o
   3  -3  13        582.93        670.73        12.25 o
   4  -3  13          9.62          9.77         1.76 o
   5  -3  13       1559.02       1619.34        23.01 o
   6  -3  13         28.48         34.71         2.65 o
   7  -3  13          1.53          9.35         3.68 o
   8  -3  13         13.95         15.99         2.91 o
   9  -3  13         50.31         56.40         3.89 o
  10  -3  13        132.55        136.58        15.93 o
 -10  -2  13         16.26         18.51         3.02 o
  -9  -2  13         15.43         19.60         4.86 o
  -8  -2  13          4.92          5.47         2.14 o
  -7  -2  13         13.52         16.79         3.03 o
  -6  -2  13        293.28        272.83         9.72 o
  -5  -2  13        239.06        240.96         8.79 o
  -4  -2  13         21.17         19.73         2.34 o
  -3  -2  13         96.44         92.92         3.66 o
  -2  -2  13        558.88        537.58        12.67 o
  -1  -2  13         96.58         87.04         3.62 o
   0  -2  13        192.02        176.35         4.98 o
   1  -2  13          4.24          6.10         1.35 o
   2  -2  13       4870.54       4855.56        60.19 o
   3  -2  13        217.28        230.39         5.77 o
   4  -2  13          1.86          5.44         1.66 o
   5  -2  13       1286.14       1250.83        22.85 o
   6  -2  13         97.40         78.26         4.05 o
   7  -2  13         47.45         45.40         3.34 o
   8  -2  13        368.72        350.17         8.43 o
   9  -2  13        178.15        158.34         6.45 o
  10  -2  13         12.81         11.36         1.78 o
  11  -2  13          2.73          4.07         1.63 o
 -10  -1  13         74.38         61.83         7.25 o
  -9  -1  13          5.29          9.00         1.89 o
  -8  -1  13        386.36        343.92        11.19 o
  -7  -1  13          8.41          6.65         1.79 o
  -6  -1  13          9.46         17.41         2.98 o
  -5  -1  13        219.49        223.55         8.24 o
  -4  -1  13        796.54        811.96        14.16 o
  -3  -1  13         51.50         62.76         3.00 o
  -2  -1  13        583.61        653.63        14.80 o
  -1  -1  13       1040.77        956.01        20.29 o
   0  -1  13       1118.30       1133.05        23.42 o
   1  -1  13         85.45         82.27         3.73 o
   2  -1  13        965.24        934.37        16.43 o
   3  -1  13         12.10          8.69         1.72 o
   4  -1  13        199.35        204.39         5.37 o
   5  -1  13         50.31         40.69         2.95 o
   6  -1  13         88.46         79.41         4.25 o
   7  -1  13         96.87         80.95         4.32 o
   8  -1  13        327.04        295.96         7.70 o
   9  -1  13          8.12         13.67         1.84 o
  10  -1  13          0.19          3.39         2.05 o
  11  -1  13          3.54          1.02         1.41 o
 -10   0  13         20.35         12.85         3.96 o
  -9   0  13          0.01          0.92         1.75 o
  -8   0  13          1.54          2.96         2.09 o
  -7   0  13        230.80        203.25         6.14 o
  -6   0  13         30.65         39.23         2.75 o
  -5   0  13        552.06        504.60        11.81 o
  -4   0  13        103.52        120.33         4.69 o
  -3   0  13          5.23          1.01         1.98 o
  -2   0  13          5.53         11.34         2.05 o
  -1   0  13          0.41          1.65         1.67 o
   0   0  13         18.59         10.99         1.81 o
   1   0  13        224.99        214.01         6.62 o
   2   0  13       1007.77       1133.62        24.16 o
   3   0  13       1597.40       1696.88        28.63 o
   4   0  13        389.83        407.75         9.64 o
   5   0  13         22.23         22.71         2.22 o
   6   0  13        733.26        720.51        13.01 o
   7   0  13        189.41        187.64         6.74 o
   8   0  13         16.67         27.81         2.61 o
   9   0  13          9.29         10.02         1.70 o
  10   0  13        300.87        307.94        10.53 o
  11   0  13        168.86        147.90        21.17 o
 -10   1  13          0.16          3.81         2.43 o
  -9   1  13         48.04         48.00         7.14 o
  -8   1  13         21.64         25.70         2.37 o
  -7   1  13        107.85        110.58         3.70 o
  -6   1  13        410.78        397.80         8.67 o
  -5   1  13        153.71        161.51         5.35 o
  -4   1  13         33.48         45.06         2.54 o
  -3   1  13         55.68         38.92         2.33 o
  -2   1  13        229.76        213.14         6.51 o
  -1   1  13          9.74         13.20         2.01 o
   0   1  13         79.45         77.45         4.34 o
   1   1  13          4.43          7.38         2.34 o
   2   1  13         49.07         42.75         5.07 o
   3   1  13        395.87        350.18        11.05 o
   4   1  13        807.92        797.32        20.70 o
   5   1  13        278.62        263.61         7.10 o
   6   1  13         65.10         71.18         3.61 o
   7   1  13        182.68        180.87         5.62 o
   8   1  13        163.56        186.65         5.95 o
   9   1  13          0.95          4.76         1.75 o
  10   1  13         18.18         17.19         1.99 o
  11   1  13         45.43         48.96         7.82 o
 -10   2  13         14.64          4.74         2.22 o
  -9   2  13          6.98          3.95         2.28 o
  -8   2  13          8.18         20.18         2.85 o
  -7   2  13        146.74        127.18         5.07 o
  -6   2  13         20.78         27.47         2.41 o
  -5   2  13         76.11         89.16         4.06 o
  -4   2  13         22.74         19.50         2.02 o
  -3   2  13         19.45         15.52         1.59 o
  -2   2  13          8.25         10.89         1.47 o
  -1   2  13        128.65        150.51         5.83 o
   0   2  13        250.77        243.73         7.74 o
   1   2  13         77.87         92.99         4.94 o
   2   2  13        230.05        198.86         7.78 o
   3   2  13        739.68        651.10        17.24 o
   4   2  13          0.00          3.53         2.27 o
   5   2  13        200.27        164.66         4.86 o
   6   2  13       1224.51       1186.41        18.61 o
   7   2  13        317.49        326.95         9.16 o
   8   2  13          5.63          6.85         2.16 o
   9   2  13         98.58        100.67         4.17 o
  10   2  13        138.88        128.84         5.02 o
  11   2  13        173.39        141.22         7.50 o
  12   2  13        153.65        133.26         6.87 o
  -9   3  13          5.23          4.09         1.60 o
  -8   3  13          4.40          5.69         2.37 o
  -7   3  13         34.40         41.68         3.18 o
  -6   3  13         17.16         30.64         2.40 o
  -5   3  13         16.33         15.73         1.79 o
  -4   3  13        161.90        142.01         3.59 o
  -3   3  13       1752.63       1694.33        20.50 o
  -2   3  13        144.02        160.58         4.07 o
  -1   3  13         17.21         18.04         2.16 o
   0   3  13         85.89         88.83         4.88 o
   1   3  13       1608.20       1475.43        26.20 o
   2   3  13          4.05          1.34         2.17 o
   3   3  13        179.13        157.54         5.53 o
   4   3  13        701.19        695.05        12.81 o
   5   3  13       1086.17       1126.13        19.43 o
   6   3  13        179.90        182.48         5.32 o
   7   3  13       1710.76       1666.67        24.03 o
   8   3  13        195.07        183.53         5.15 o
   9   3  13         13.26         14.44         2.24 o
  10   3  13         28.94         34.51         2.47 o
  11   3  13         39.86         32.53         3.04 o
  12   3  13          2.97          5.16         1.59 o
  -9   4  13          2.67          3.46         1.82 o
  -8   4  13         24.60         30.29         4.05 o
  -7   4  13          2.78          3.01         2.50 o
  -6   4  13        112.85        118.42         5.18 o
  -5   4  13        213.78        221.10         7.11 o
  -4   4  13       1183.48       1260.20        25.49 o
  -3   4  13         98.64        116.88         4.18 o
  -2   4  13         97.85         94.16         3.22 o
  -1   4  13        337.18        361.35         7.65 o
   0   4  13         37.85         34.61         2.30 o
   1   4  13          4.81          1.18         1.79 o
   2   4  13        238.73        229.85         5.62 o
   3   4  13        235.90        235.21         6.39 o
   4   4  13       1737.00       1669.28        21.65 o
   5   4  13        576.75        598.72         9.75 o
   6   4  13       1275.99       1244.34        21.48 o
   7   4  13        695.60        678.36        10.98 o
   8   4  13          5.55          2.09         1.88 o
   9   4  13          9.70          9.20         3.23 o
  10   4  13         14.23         24.32         2.71 o
  11   4  13         49.05         68.91         7.92 o
  -9   5  13         16.75         13.07         2.49 o
  -8   5  13          0.73          0.87         2.53 o
  -7   5  13        103.60        112.42         5.05 o
  -6   5  13          7.32         10.59         2.50 o
  -5   5  13         76.74         74.93         3.82 o
  -4   5  13         11.78         14.05         2.38 o
  -3   5  13        149.40        169.48         5.24 o
  -2   5  13        168.11        158.32         4.61 o
  -1   5  13        145.43        167.03         4.78 o
   0   5  13          9.88         12.35         1.65 o
   1   5  13        146.03        150.11         4.46 o
   2   5  13        266.64        279.67         5.84 o
   3   5  13        125.43        136.06         3.62 o
   4   5  13        299.19        274.33         6.01 o
   5   5  13        243.52        221.02         6.31 o
   6   5  13         72.28         75.18         3.45 o
   7   5  13       1266.30       1279.04        27.77 o
   8   5  13        147.94        149.96         5.50 o
   9   5  13        527.49        571.50        23.49 o
  10   5  13         11.63         10.78         3.22 o
  11   5  13         41.08         36.13         6.94 o
  -8   6  13          2.09          1.38         2.52 o
  -7   6  13         55.16         41.93         4.31 o
  -6   6  13         12.75         10.82         2.38 o
  -5   6  13        128.24        129.97         7.69 o
  -4   6  13        398.35        418.57         9.72 o
  -3   6  13        876.00        902.10        15.04 o
  -2   6  13        364.12        381.55         8.48 o
  -1   6  13         19.78         17.24         1.74 o
   0   6  13         94.53         95.42         3.34 o
   1   6  13         10.71         14.11         2.03 o
   2   6  13        210.23        210.09         5.41 o
   3   6  13          0.02          3.48         1.67 o
   4   6  13        544.63        497.96         9.25 o
   5   6  13         33.28         28.72         3.53 o
   6   6  13          3.00          2.97         2.08 o
   7   6  13        166.85        161.57         6.32 o
   8   6  13         15.33         26.54         3.32 o
   9   6  13         12.89         21.74         3.26 o
  10   6  13        140.76        135.00         7.46 o
  11   6  13          0.73         -0.99         1.59 o
  -8   7  13         85.43         59.95         3.95 o
  -7   7  13        102.46        102.37         8.26 o
  -6   7  13         26.55         40.65         3.50 o
  -5   7  13         26.26         21.65         3.86 o
  -4   7  13        222.38        218.27         7.78 o
  -3   7  13        119.47        113.15         4.98 o
  -2   7  13          0.00          2.82         1.74 o
  -1   7  13        123.07        106.79         4.51 o
   0   7  13         58.00         66.03         3.02 o
   1   7  13         21.32         25.81         3.17 o
   2   7  13        129.33        117.19         4.79 o
   3   7  13        148.81        169.25         5.62 o
   4   7  13         59.70         75.58         4.01 o
   5   7  13        945.58        939.91        20.99 o
   6   7  13         17.00         32.10         3.22 o
   7   7  13         49.12         48.84         3.74 o
   8   7  13          2.56         -0.84         2.27 o
   9   7  13         55.46         58.10         6.14 o
  10   7  13         48.53         55.09         4.22 o
  -7   8  13         35.06         39.18         3.38 o
  -6   8  13          4.29          4.11         2.28 o
  -5   8  13         15.54         18.31         2.69 o
  -4   8  13         34.81         25.97         2.87 o
  -3   8  13          2.36          2.06         2.76 o
  -2   8  13         72.63         81.74         4.23 o
  -1   8  13         11.28         16.27         2.81 o
   0   8  13        249.47        286.43         7.39 o
   1   8  13        729.80        721.81        13.97 o
   2   8  13        548.74        614.07        15.65 o
   3   8  13         76.56         76.86         5.72 o
   4   8  13          1.02          2.74         1.88 o
   5   8  13         36.34         46.68         4.46 o
   6   8  13        701.78        771.66        18.66 o
   7   8  13         47.05         44.40         3.64 o
   8   8  13         86.92         95.72         5.19 o
   9   8  13         42.81         33.82         3.58 o
  -6   9  13         25.10         21.28         2.67 o
  -5   9  13         48.79         45.84         3.08 o
  -4   9  13          0.36         -1.89         1.89 o
  -3   9  13         51.72         46.85         3.48 o
  -2   9  13         29.92         19.10         2.36 o
  -1   9  13         33.65         34.67         2.60 o
   0   9  13         62.65         81.03         4.66 o
   1   9  13         29.49         28.98         2.59 o
   2   9  13         13.58         24.59         3.01 o
   3   9  13        199.44        204.05         8.33 o
   4   9  13         84.06         81.63         5.34 o
   5   9  13          5.08         10.21         3.97 o
   6   9  13         59.79         52.13         4.90 o
   7   9  13          6.41          6.75         3.02 o
   8   9  13          0.02          0.53         2.64 o
   9   9  13          0.54         -1.01         2.26 o
  -5  10  13         80.34         50.99        12.13 o
  -4  10  13         19.92         28.26         2.66 o
  -3  10  13         10.32          5.74         1.72 o
  -2  10  13         56.07         48.09         3.36 o
  -1  10  13         75.72         70.19         6.03 o
   0  10  13        183.78        179.17         9.64 o
   1  10  13         25.45         18.42         2.68 o
   2  10  13          2.44          6.91         2.08 o
   3  10  13        126.97        132.21         5.07 o
   4  10  13         31.49         32.69         3.52 o
   5  10  13          2.74          4.58         2.33 o
   6  10  13         28.96         25.78         8.59 o
   7  10  13         15.24         17.53         3.31 o
   8  10  13          7.09          5.07         2.68 o
  -3  11  13          8.23         10.81         2.35 o
  -2  11  13          1.82          0.66         2.31 o
  -1  11  13         39.50         36.78         4.31 o
   0  11  13        128.83        124.28         6.12 o
   1  11  13         86.70         85.39         3.85 o
   2  11  13          9.31         10.11         1.98 o
   3  11  13         36.70         33.49         2.87 o
   4  11  13        108.30        129.81        10.42 o
   5  11  13         31.97         39.91         8.09 o
   6  11  13         25.14         18.40         3.19 o
   7  11  13         49.97         36.76         3.98 o
   0  12  13         23.75         19.71         2.32 o
   1  12  13          2.85          4.36         1.84 o
   2  12  13          5.76          4.96         1.90 o
   3  12  13         92.95         87.96        12.07 o
   4  12  13          4.75          2.47         2.31 o
   5  12  13         74.00         54.33         4.57 o
  -4  -9  14         35.24         28.88         4.36 o
  -3  -9  14          7.08          7.45         1.99 o
  -2  -9  14         26.02         21.45         2.22 o
  -1  -9  14          1.12          2.39         1.41 o
   0  -9  14          1.22          1.13         1.41 o
   1  -9  14         49.15         56.12         3.84 o
   2  -9  14          6.01          3.92         1.53 o
   3  -9  14          0.98         -0.01         1.56 o
  -5  -8  14         61.75         59.19         7.55 o
  -4  -8  14         21.50         17.82         4.99 o
  -3  -8  14         66.44         54.23         3.40 o
  -2  -8  14          2.17          3.04         1.68 o
  -1  -8  14          0.25         -0.04         1.73 o
   0  -8  14         19.86         22.91         2.85 o
   1  -8  14         20.99         26.20         2.93 o
   2  -8  14         18.60         21.27         2.56 o
   3  -8  14         27.95         37.84         3.31 o
   4  -8  14         10.42          7.23         1.75 o
   5  -8  14          0.12          0.11         1.64 o
  -7  -7  14          5.08          2.18         2.77 o
  -6  -7  14          3.05          0.74         2.33 o
  -5  -7  14          6.40          9.52         2.91 o
  -4  -7  14         99.90        100.64         9.10 o
  -3  -7  14         34.33         29.92         2.25 o
  -2  -7  14         11.80         17.47         2.29 o
  -1  -7  14          6.49          6.13         2.72 o
   0  -7  14          5.87          9.14         2.38 o
   1  -7  14         67.98         56.65         3.91 o
   2  -7  14          4.94          4.09         2.30 o
   3  -7  14          2.03          2.35         1.72 o
   4  -7  14          0.10          0.43         1.69 o
   5  -7  14          0.33         -0.69         1.49 o
   6  -7  14         49.73         64.92         3.67 o
   7  -7  14        133.53         73.90         5.62 o
  -8  -6  14         48.28         48.04         6.08 o
  -7  -6  14          0.32          2.83         2.02 o
  -6  -6  14          3.76          4.01         2.39 o
  -5  -6  14        144.42        148.83         5.81 o
  -4  -6  14         46.17         55.55         3.99 o
  -3  -6  14        128.12        128.14         5.52 o
  -2  -6  14        188.66        169.90         5.60 o
  -1  -6  14         39.71         31.41         2.85 o
   0  -6  14        353.74        369.33        10.24 o
   1  -6  14       1180.87       1231.37        19.03 o
   2  -6  14        274.82        286.65         7.00 o
   3  -6  14         15.30         15.29         2.11 o
   4  -6  14         27.13         26.06         2.71 o
   5  -6  14        152.86        148.66         5.33 o
   6  -6  14        212.77        215.28         8.35 o
   7  -6  14         17.41         15.85         2.13 o
   8  -6  14        124.53        105.97         8.55 o
  -8  -5  14         12.03         16.44         3.26 o
  -7  -5  14        251.80        230.88        10.60 o
  -6  -5  14         22.47         17.88         2.87 o
  -5  -5  14        563.38        594.49        12.06 o
  -4  -5  14          6.63          7.64         2.70 o
  -3  -5  14        141.84        142.44         6.31 o
  -2  -5  14        212.02        191.47         6.58 o
  -1  -5  14         17.70         27.81         2.37 o
   0  -5  14        609.62        628.29        12.64 o
   1  -5  14         53.13         50.38         2.74 o
   2  -5  14          0.31          1.87         1.57 o
   3  -5  14         60.21         53.37         2.95 o
   4  -5  14         11.14         12.26         1.88 o
   5  -5  14          0.16         -0.51         2.03 o
   6  -5  14        115.79        127.03         4.53 o
   7  -5  14         21.18         21.80         2.59 o
   8  -5  14          8.76         10.11         2.28 o
  -9  -4  14        126.94        160.04        11.07 o
  -8  -4  14          5.84          5.05         2.62 o
  -7  -4  14        184.25        184.15         8.34 o
  -6  -4  14          8.01          5.54         2.62 o
  -5  -4  14          6.83         11.14         2.27 o
  -4  -4  14         88.84         93.42         5.39 o
  -3  -4  14         36.52         44.46         3.56 o
  -2  -4  14        711.80        711.75        13.14 o
  -1  -4  14        304.78        299.31        12.00 o
   0  -4  14         23.95         25.34         2.05 o
   1  -4  14        653.44        631.45        11.11 o
   2  -4  14         68.18         67.85         2.72 o
   3  -4  14        114.80        117.71         3.83 o
   4  -4  14         82.13         78.46         3.06 o
   5  -4  14          5.79          3.15         2.07 o
   6  -4  14         48.01         55.22         3.82 o
   7  -4  14         27.76         33.05         3.03 o
   8  -4  14         66.00         53.54         4.15 o
   9  -4  14        192.42        167.50         6.96 o
 -10  -3  14         11.51         10.19         2.39 o
  -9  -3  14         14.93         12.13         1.75 o
  -8  -3  14          3.63          1.46         2.23 o
  -7  -3  14        754.85        708.95        20.20 o
  -6  -3  14        731.78        769.13        18.38 o
  -5  -3  14          2.96          2.31         1.86 o
  -4  -3  14        366.28        373.89         8.39 o
  -3  -3  14         31.39         39.38         3.06 o
  -2  -3  14        225.86        208.65         5.41 o
  -1  -3  14        279.42        250.38         5.94 o
   0  -3  14        155.94        155.67         4.16 o
   1  -3  14          0.30          1.43         1.52 o
   2  -3  14         18.91         16.71         1.72 o
   3  -3  14        222.09        238.74         6.84 o
   4  -3  14          8.16          4.76         1.81 o
   5  -3  14        295.61        328.08         8.33 o
   6  -3  14        855.03        890.36        17.67 o
   7  -3  14         67.23         77.17         4.58 o
   8  -3  14         56.68         45.59         3.75 o
   9  -3  14          8.65          8.10         1.76 o
  10  -3  14          3.11          6.88         1.62 o
 -10  -2  14          6.72          6.96         2.85 o
  -9  -2  14         27.05         14.96         1.98 o
  -8  -2  14          5.67         10.63         2.56 o
  -7  -2  14         59.77         41.30         3.38 o
  -6  -2  14        308.10        281.93         9.77 o
  -5  -2  14        241.89        216.30         6.87 o
  -4  -2  14        103.50        116.35         4.86 o
  -3  -2  14          6.67         11.15         2.29 o
  -2  -2  14          2.01          0.79         1.83 o
  -1  -2  14         59.41         65.00         2.96 o
   0  -2  14        279.66        283.07         6.45 o
   1  -2  14         64.15         80.82         3.76 o
   2  -2  14        661.46        651.93        10.12 o
   3  -2  14         64.37         67.63         3.00 o
   4  -2  14        311.76        296.45         6.98 o
   5  -2  14        422.34        480.27        10.50 o
   6  -2  14       1106.25       1115.81        19.66 o
   7  -2  14         51.21         63.97         4.61 o
   8  -2  14        192.65        210.43         9.34 o
   9  -2  14         27.81         32.12         2.83 o
  10  -2  14         13.83         19.85         2.55 o
 -10  -1  14         36.51         37.73         5.03 o
  -9  -1  14         21.22         17.52         2.63 o
  -8  -1  14         54.15         54.39         2.92 o
  -7  -1  14        175.45        197.87         5.46 o
  -6  -1  14        396.23        402.08        10.40 o
  -5  -1  14         63.57         59.01         4.65 o
  -4  -1  14          9.02          8.86         2.30 o
  -3  -1  14        838.83        804.76        16.90 o
  -2  -1  14         68.36         71.25         4.19 o
  -1  -1  14        309.20        289.48         7.42 o
   0  -1  14          6.21          5.43         1.76 o
   1  -1  14         49.38         73.65         2.72 o
   2  -1  14        569.14        618.37        13.89 o
   3  -1  14        245.99        246.67         5.54 o
   4  -1  14        682.09        770.79        13.65 o
   5  -1  14          1.62          2.29         1.63 o
   6  -1  14        341.09        370.52         8.26 o
   7  -1  14        134.49        141.62         4.86 o
   8  -1  14         83.05         88.72         4.27 o
   9  -1  14        119.86        115.04         3.96 o
  10  -1  14          0.00          2.23         2.06 o
  11  -1  14         36.21         33.66         3.27 o
 -10   0  14          5.46          6.62         2.98 o
  -9   0  14         88.01         65.91         5.34 o
  -8   0  14         25.88         20.19         2.33 o
  -7   0  14         64.51         71.16         3.85 o
  -6   0  14        117.44        131.89         4.91 o
  -5   0  14          4.87         15.16         3.06 o
  -4   0  14         26.06         27.66         3.26 o
  -3   0  14        254.23        256.47         6.47 o
  -2   0  14        221.20        225.66         7.05 o
  -1   0  14        206.28        167.66         5.08 o
   0   0  14       3761.55       3781.04        47.96 o
   1   0  14        375.96        398.93         7.80 o
   2   0  14         66.37         66.18         3.44 o
   3   0  14          5.29          5.15         1.73 o
   4   0  14        110.33        130.04         4.63 o
   5   0  14         11.34          8.81         1.74 o
   6   0  14         10.16         13.76         2.18 o
   7   0  14         70.82         61.08         3.46 o
   8   0  14         35.28         31.57         2.98 o
   9   0  14        294.71        275.13        10.12 o
  10   0  14          1.43         -1.09         1.69 o
  11   0  14         41.15         43.43         4.32 o
 -10   1  14         17.08          3.27         2.56 o
  -9   1  14         26.67         23.40         3.21 o
  -8   1  14         41.16         53.18         4.30 o
  -7   1  14          0.24          1.12         1.59 o
  -6   1  14        227.88        213.37         5.66 o
  -5   1  14          3.05          1.94         1.83 o
  -4   1  14        521.43        505.50         9.26 o
  -3   1  14          5.51          5.36         1.46 o
  -2   1  14        227.72        220.76         4.80 o
  -1   1  14        219.64        225.63         6.16 o
   0   1  14       1860.70       1773.01        32.61 o
   1   1  14        408.98        376.68        10.50 o
   2   1  14          2.15          1.64         2.18 o
   3   1  14         53.64         65.77         3.62 o
   4   1  14         18.35         22.59         2.28 o
   5   1  14        284.44        271.10         6.28 o
   6   1  14        258.71        247.14         6.60 o
   7   1  14        111.76        102.99         4.61 o
   8   1  14        291.59        278.76         7.48 o
   9   1  14        496.55        485.93        11.84 o
  10   1  14         96.27         97.67         5.28 o
  11   1  14        187.55        196.26        10.98 o
  -9   2  14         42.63         29.39         2.84 o
  -8   2  14         30.21         16.82         3.49 o
  -7   2  14         27.79         32.48         3.23 o
  -6   2  14         36.69         30.09         2.30 o
  -5   2  14         67.02         56.88         3.03 o
  -4   2  14         59.78         47.61         2.66 o
  -3   2  14        666.95        664.94        10.15 o
  -2   2  14         61.83         80.28         3.09 o
  -1   2  14        302.02        279.09         9.29 o
   0   2  14       1369.35       1417.64        25.03 o
   1   2  14       1067.14       1016.18        19.70 o
   2   2  14        509.99        455.96        11.92 o
   3   2  14         28.89         27.85         2.71 o
   4   2  14       1778.75       1854.24        25.19 o
   5   2  14        800.05        786.86        21.73 o
   6   2  14         79.31         74.54         3.80 o
   7   2  14        307.16        336.46         9.27 o
   8   2  14         58.87         67.71         3.33 o
   9   2  14        229.97        222.06         6.35 o
  10   2  14         26.12         24.67         2.22 o
  11   2  14         37.04         40.53         4.61 o
  -9   3  14          6.49          5.23         1.77 o
  -8   3  14          4.11          5.60         2.43 o
  -7   3  14        128.90        123.97         8.05 o
  -6   3  14          7.34         11.31         2.49 o
  -5   3  14         43.16         38.22         2.52 o
  -4   3  14         33.44         29.22         2.06 o
  -3   3  14          0.26          1.65         1.39 o
  -2   3  14          0.00          1.42         1.29 o
  -1   3  14        252.43        248.76         6.22 o
   0   3  14        251.72        262.92         7.08 o
   1   3  14         79.83         86.18         4.09 o
   2   3  14        644.93        640.29        13.02 o
   3   3  14       1686.33       1641.76        26.64 o
   4   3  14        129.86        117.73         4.28 o
   5   3  14        568.93        543.47        10.88 o
   6   3  14        282.80        269.20         6.72 o
   7   3  14        568.21        579.60        13.60 o
   8   3  14        367.76        345.82         8.99 o
   9   3  14        183.46        156.56         6.87 o
  10   3  14         94.74        100.93         6.39 o
  11   3  14         68.07         54.69         4.99 o
  -9   4  14          5.70          2.88         1.56 o
  -8   4  14          9.68         12.82         3.61 o
  -7   4  14          5.27         10.55         3.38 o
  -6   4  14         90.73        106.10         9.30 o
  -5   4  14          5.56         -0.27         2.02 o
  -4   4  14        115.56         99.42         4.66 o
  -3   4  14         10.13         11.65         2.15 o
  -2   4  14         27.33         25.52         2.44 o
  -1   4  14        104.36         92.10         3.77 o
   0   4  14        760.33        828.94        13.37 o
   1   4  14        389.05        421.69         8.06 o
   2   4  14        989.96        980.46        14.60 o
   3   4  14          0.16          1.24         1.51 o
   4   4  14        281.38        281.57         5.98 o
   5   4  14        621.50        587.85        11.75 o
   6   4  14       1300.74       1257.38        18.76 o
   7   4  14        496.18        474.29         9.28 o
   8   4  14         71.54         70.20         6.38 o
   9   4  14          4.03          3.04         2.18 o
  10   4  14         87.39         73.85         5.55 o
  11   4  14        127.26        121.02         5.85 o
  -9   5  14          4.34          5.08         1.62 o
  -8   5  14          3.68          2.45         2.28 o
  -7   5  14         99.53        111.27         4.83 o
  -6   5  14         21.63         19.21         3.32 o
  -5   5  14        125.49        123.43         4.58 o
  -4   5  14         22.45         41.06         3.19 o
  -3   5  14         37.58         46.76         3.06 o
  -2   5  14        252.03        227.87         5.90 o
  -1   5  14        149.99        132.67         4.34 o
   0   5  14        326.93        326.36         6.43 o
   1   5  14         86.29         87.55         3.32 o
   2   5  14        423.28        468.29         8.18 o
   3   5  14         53.43         61.97         2.82 o
   4   5  14        148.18        165.46         4.51 o
   5   5  14        233.08        218.78         6.28 o
   6   5  14         21.24         22.77         2.86 o
   7   5  14         40.96         53.01         3.93 o
   8   5  14         39.59         28.71         3.98 o
   9   5  14         30.70         30.57         4.47 o
  10   5  14         15.92         19.06         6.27 o
  11   5  14         46.77         35.26         3.07 o
  -8   6  14          0.05         -1.14         2.15 o
  -7   6  14         52.47         48.93         3.64 o
  -6   6  14         85.06         80.15         5.34 o
  -5   6  14         64.06         71.71         3.90 o
  -4   6  14        145.83        149.10         5.21 o
  -3   6  14          0.10          0.33         2.21 o
  -2   6  14        383.12        371.62         7.98 o
  -1   6  14          0.89          2.83         1.65 o
   0   6  14         40.21         41.11         2.38 o
   1   6  14        117.47        140.03         4.66 o
   2   6  14         82.83         83.44         3.59 o
   3   6  14        897.04        921.83        14.70 o
   4   6  14         28.64         26.43         2.55 o
   5   6  14        163.84        190.87         7.01 o
   6   6  14        279.62        303.94         7.56 o
   7   6  14         19.89         16.25         2.89 o
   8   6  14          0.56          2.15         2.84 o
   9   6  14        234.39        214.61        14.20 o
  10   6  14         12.59         21.00         7.44 o
  11   6  14          3.82          7.19         1.52 o
  -7   7  14          7.57          4.58         2.15 o
  -6   7  14         37.36         34.60         2.83 o
  -5   7  14         54.60         73.18         4.77 o
  -4   7  14         11.99         10.93         2.79 o
  -3   7  14          0.04         -0.34         2.70 o
  -2   7  14         29.13         38.78         2.69 o
  -1   7  14         66.17         67.71         3.58 o
   0   7  14        114.88        114.80         4.10 o
   1   7  14         61.32         74.75         3.78 o
   2   7  14        128.37        144.91         4.60 o
   3   7  14        654.22        640.50        11.64 o
   4   7  14         38.25         51.18         3.56 o
   5   7  14        136.25        142.77         7.73 o
   6   7  14        860.06        820.18        17.64 o
   7   7  14        117.22        113.55         5.14 o
   8   7  14         26.34         27.89         2.90 o
   9   7  14         18.29         23.73         3.66 o
  10   7  14          9.50         14.50         2.43 o
  -7   8  14         70.44         39.31         5.01 o
  -6   8  14          1.62          1.17         1.89 o
  -5   8  14         36.10         39.39         3.25 o
  -4   8  14         17.24         11.87         2.24 o
  -3   8  14          0.31         -1.93         2.48 o
  -2   8  14        215.07        228.75         8.71 o
  -1   8  14         76.06         80.72         4.63 o
   0   8  14          1.30          1.67         2.52 o
   1   8  14         71.99         50.14         3.92 o
   2   8  14        135.00        116.23         5.44 o
   3   8  14        226.04        228.04         7.42 o
   4   8  14          2.66          3.11         2.10 o
   5   8  14         53.71         49.54         4.42 o
   6   8  14          4.16          9.65         2.76 o
   7   8  14         66.52         51.44         3.64 o
   8   8  14         26.66         17.01         2.24 o
   9   8  14         10.48          6.29         3.40 o
  -6   9  14          3.14          2.56         2.01 o
  -5   9  14         52.02         55.63         3.06 o
  -4   9  14         30.73         29.87         2.85 o
  -3   9  14          1.27          7.53         1.93 o
  -2   9  14          9.32          9.16         1.86 o
  -1   9  14        354.44        400.88        10.50 o
   0   9  14         37.92         40.77         4.37 o
   1   9  14        457.91        433.27        12.76 o
   2   9  14        334.44        369.49        10.46 o
   3   9  14         23.51         28.61         3.21 o
   4   9  14          0.00          0.34         2.54 o
   5   9  14        116.91        121.15        11.99 o
   6   9  14         19.73         22.75         3.98 o
   7   9  14          7.83          3.87         2.78 o
   8   9  14          1.39         -1.22         4.28 o
  -4  10  14          6.53          7.63         2.12 o
  -3  10  14          4.88          4.90         1.73 o
  -2  10  14          0.01         -1.88         1.88 o
  -1  10  14          0.03         -0.01         1.81 o
   0  10  14          2.23          5.42         1.79 o
   1  10  14         11.97         12.07         2.17 o
   2  10  14         20.85         24.73         3.52 o
   3  10  14         35.82         39.02         3.12 o
   4  10  14         50.53         61.69         5.09 o
   5  10  14         47.89         42.01         3.60 o
   6  10  14          1.11          2.43         2.75 o
   7  10  14          3.54          4.37         2.30 o
  -3  11  14         22.37         20.58         3.14 o
  -2  11  14          0.03          2.26         2.60 o
  -1  11  14         67.94         74.30        11.53 o
   0  11  14         64.10         53.79         3.27 o
   1  11  14        105.78        106.72         4.72 o
   2  11  14          0.89          2.82         1.65 o
   3  11  14          1.24          2.18         1.45 o
   4  11  14         18.98         24.11         3.55 o
   5  11  14        104.92        149.32        18.21 o
   6  11  14         11.82         14.55         3.31 o
   0  12  14         93.23         47.95         4.19 o
   1  12  14         49.26         39.11         4.57 o
   2  12  14         27.52         25.55         2.50 o
   3  12  14         19.52         12.45         2.98 o
   4  12  14        160.68        170.06         9.26 o
  -3  -9  15          0.40          2.52         1.77 o
  -2  -9  15          3.14          3.54         1.65 o
  -1  -9  15         21.93         18.30         4.11 o
   0  -9  15          0.95          5.17         2.18 o
   1  -9  15         29.43         26.55         7.69 o
   2  -9  15         24.34         19.44         2.49 o
  -6  -8  15         26.55         11.36         2.43 o
  -5  -8  15          5.16          0.84         2.26 o
  -4  -8  15          0.17          0.37         1.83 o
  -3  -8  15          1.28          0.20         2.23 o
  -2  -8  15          3.24          2.34         1.45 o
  -1  -8  15         28.34         26.43         2.15 o
   0  -8  15         48.65         46.84         3.66 o
   1  -8  15         38.63         41.65         4.12 o
   2  -8  15        219.80        218.66        10.16 o
   3  -8  15         15.50         16.58         2.08 o
   4  -8  15          5.29          7.07         2.25 o
  -7  -7  15          0.23          0.05         1.48 o
  -6  -7  15          1.00         -1.01         3.40 o
  -5  -7  15          3.50          1.46         1.89 o
  -4  -7  15         47.95         57.89         4.13 o
  -3  -7  15         65.52         68.98         4.79 o
  -2  -7  15          3.99          4.40         1.55 o
  -1  -7  15         53.38         59.72         5.06 o
   0  -7  15        150.53        157.63         6.23 o
   1  -7  15          3.38          7.80         2.21 o
   2  -7  15        186.13        198.84         7.27 o
   3  -7  15        186.03        205.70        10.17 o
   4  -7  15          0.46          1.13         1.35 o
   5  -7  15         60.41         66.44         5.45 o
   6  -7  15         51.34         70.88         6.29 o
  -8  -6  15         15.58          7.96         2.60 o
  -7  -6  15          2.06          2.26         3.65 o
  -6  -6  15          0.00         -1.58         2.06 o
  -5  -6  15         19.97         15.67         2.56 o
  -4  -6  15        219.25        229.33         6.83 o
  -3  -6  15        114.18        117.94         4.84 o
  -2  -6  15         18.61         14.30         1.92 o
  -1  -6  15         63.44         65.32         3.83 o
   0  -6  15         57.87         59.96         3.54 o
   1  -6  15        158.50        158.80         5.70 o
   2  -6  15          0.04          1.85         2.03 o
   3  -6  15         31.39         43.58         2.51 o
   4  -6  15         90.18        109.30         4.92 o
   5  -6  15         36.95         39.53         3.54 o
   6  -6  15        119.24        118.46         9.41 o
   7  -6  15         15.51         15.52         1.89 o
  -8  -5  15          8.34          8.22         2.34 o
  -7  -5  15          3.35          8.89         2.48 o
  -6  -5  15         91.81         96.05        11.64 o
  -5  -5  15          8.24         11.80         3.07 o
  -4  -5  15          3.85          3.22         2.92 o
  -3  -5  15         83.87         74.57         5.10 o
  -2  -5  15         71.90         62.00         3.26 o
  -1  -5  15       1150.36       1185.92        19.92 o
   0  -5  15        143.44        143.19         5.29 o
   1  -5  15        186.96        184.93         5.25 o
   2  -5  15        191.79        204.24         5.55 o
   3  -5  15         33.55         36.70         3.62 o
   4  -5  15         24.15         20.53         2.08 o
   5  -5  15        202.13        205.72         7.67 o
   6  -5  15          0.01         -0.56         2.28 o
   7  -5  15          6.68          6.56         2.10 o
   8  -5  15         53.11         40.46         3.15 o
  -9  -4  15         29.58         14.42         2.60 o
  -8  -4  15         33.69         27.98         6.83 o
  -7  -4  15        133.25        134.66         5.63 o
  -6  -4  15        171.01        161.88        10.42 o
  -5  -4  15        131.90        133.82         6.03 o
  -4  -4  15        215.80        228.19         6.85 o
  -3  -4  15          4.17          5.37         2.57 o
  -2  -4  15         64.36         70.71         3.77 o
  -1  -4  15       1344.59       1329.85        21.00 o
   0  -4  15        880.66        889.27        17.07 o
   1  -4  15          9.16          8.95         2.01 o
   2  -4  15         56.33         56.16         2.74 o
   3  -4  15         11.84         13.45         1.94 o
   4  -4  15         24.70         21.94         2.26 o
   5  -4  15        254.03        247.35         7.26 o
   6  -4  15         21.65         20.19         2.60 o
   7  -4  15         65.88         81.88         4.46 o
   8  -4  15        166.39        170.18         6.73 o
   9  -4  15         31.26         24.43         2.34 o
  -9  -3  15         41.93         33.12         5.07 o
  -8  -3  15          2.03          4.07         2.39 o
  -7  -3  15         20.63         15.85         3.23 o
  -6  -3  15        151.42        165.69         7.66 o
  -5  -3  15        218.28        215.65         6.85 o
  -4  -3  15         16.30         21.36         2.28 o
  -3  -3  15         23.62         31.55         3.62 o
  -2  -3  15        157.82        162.22         5.58 o
  -1  -3  15         45.28         40.31         2.84 o
   0  -3  15        479.62        474.10        10.28 o
   1  -3  15         12.75          8.21         2.00 o
   2  -3  15         10.43         10.68         1.64 o
   3  -3  15         95.77         93.92         4.17 o
   4  -3  15          0.49          6.79         1.99 o
   5  -3  15        273.20        262.23         9.95 o
   6  -3  15        531.83        548.50        14.94 o
   7  -3  15         18.28         17.44         2.89 o
   8  -3  15         27.24         31.91         2.85 o
   9  -3  15        379.31        396.86        42.71 o
 -10  -2  15         40.21         32.11         3.44 o
  -9  -2  15          0.40          0.74         1.33 o
  -8  -2  15         64.78         61.54         4.55 o
  -7  -2  15          4.00          0.79         2.07 o
  -6  -2  15         20.37         25.27         4.08 o
  -5  -2  15          2.00          3.08         2.29 o
  -4  -2  15         10.47          7.97         2.46 o
  -3  -2  15        259.28        233.70         6.75 o
  -2  -2  15         74.22         82.24         5.66 o
  -1  -2  15        195.41        175.58         5.56 o
   0  -2  15         97.46        109.28         4.22 o
   1  -2  15          7.48          9.23         1.97 o
   2  -2  15        213.46        206.10         4.36 o
   3  -2  15        524.20        521.26         8.83 o
   4  -2  15        524.74        496.30         9.68 o
   5  -2  15        257.03        232.82         7.49 o
   6  -2  15         39.64         55.35         3.82 o
   7  -2  15        154.59        166.77         7.06 o
   8  -2  15        775.29        768.63        20.02 o
   9  -2  15         18.99         14.23         3.11 o
  10  -2  15          6.21          2.81         1.82 o
 -10  -1  15          0.18         -1.05         1.89 o
  -9  -1  15         23.92         16.39         1.67 o
  -8  -1  15          4.37          5.48         1.91 o
  -7  -1  15         93.24         92.50         3.81 o
  -6  -1  15        379.04        355.27         9.06 o
  -5  -1  15       1545.47       1584.02        29.90 o
  -4  -1  15         36.27         41.90         3.70 o
  -3  -1  15       1880.65       1871.80        29.19 o
  -2  -1  15        277.58        259.75         8.36 o
  -1  -1  15        606.90        663.92        16.03 o
   0  -1  15        152.92        169.43         5.03 o
   1  -1  15         39.39         54.92         2.62 o
   2  -1  15        111.41        105.06         3.06 o
   3  -1  15          1.77          3.26         1.56 o
   4  -1  15          0.25          0.47         1.78 o
   5  -1  15        158.37        173.49         6.03 o
   6  -1  15        340.43        348.74         7.76 o
   7  -1  15         27.07         39.43         2.95 o
   8  -1  15        468.63        533.37        12.66 o
   9  -1  15        212.85        191.46         9.45 o
  10  -1  15          0.00          0.44         1.48 o
 -10   0  15          6.81          7.04         2.31 o
  -9   0  15         31.64         16.86         2.27 o
  -8   0  15          3.49          4.22         1.79 o
  -7   0  15         34.35         40.71         2.57 o
  -6   0  15          3.86          1.33         2.02 o
  -5   0  15         38.33         35.88         3.44 o
  -4   0  15        247.64        237.56         6.72 o
  -3   0  15       1870.61       1855.01        33.47 o
  -2   0  15       1204.05       1129.58        18.25 o
  -1   0  15          2.48          1.70         1.94 o
   0   0  15         34.26         33.34         2.14 o
   1   0  15          0.72          1.31         1.35 o
   2   0  15        129.02        149.58         4.16 o
   3   0  15         45.30         55.20         2.54 o
   4   0  15        162.65        139.67         4.11 o
   5   0  15        220.98        225.74         6.20 o
   6   0  15         94.19        109.17         3.70 o
   7   0  15          2.30          2.26         1.63 o
   8   0  15        625.21        617.93        12.72 o
   9   0  15          0.01         -1.50         1.68 o
  10   0  15          0.11          2.34         1.57 o
  11   0  15          7.60          5.03         1.89 o
  -9   1  15          1.15          0.25         1.77 o
  -8   1  15         18.30         17.78         3.53 o
  -7   1  15         25.67         15.15         2.21 o
  -6   1  15         72.79         64.70         3.09 o
  -5   1  15         36.32         36.42         3.16 o
  -4   1  15         92.95        103.33         3.88 o
  -3   1  15         28.24         33.15         2.83 o
  -2   1  15         36.14         32.22         2.61 o
  -1   1  15       2411.60       2316.63        46.21 o
   0   1  15         67.99         65.67         2.95 o
   1   1  15         46.50         28.92         2.83 o
   2   1  15         10.48          6.72         2.01 o
   3   1  15          6.49          1.59         1.96 o
   4   1  15         28.37         21.82         1.94 o
   5   1  15        150.37        150.92         5.16 o
   6   1  15        926.92        933.64        15.62 o
   7   1  15         15.66         14.49         2.20 o
   8   1  15        492.19        496.80        13.65 o
   9   1  15        188.71        190.90         6.83 o
  10   1  15          2.18          4.55         2.49 o
  11   1  15          4.88          3.23         2.10 o
  -9   2  15         27.90         24.77         2.33 o
  -8   2  15          2.86         -1.18         2.52 o
  -7   2  15        150.66        125.70         9.09 o
  -6   2  15        409.80        379.52         9.27 o
  -5   2  15        239.42        241.14         6.54 o
  -4   2  15          3.59          3.87         1.86 o
  -3   2  15          7.26          3.27         1.60 o
  -2   2  15        352.87        391.94         8.63 o
  -1   2  15        460.60        448.62         8.85 o
   0   2  15        383.04        354.58         7.09 o
   1   2  15        552.11        553.93        10.24 o
   2   2  15         23.01         19.92         2.10 o
   3   2  15          1.34          4.39         2.20 o
   4   2  15         68.58         88.71         3.81 o
   5   2  15       3429.74       3420.47        47.79 o
   6   2  15       2595.63       2566.95        35.57 o
   7   2  15        106.82        128.06         6.72 o
   8   2  15          3.80          6.45         2.33 o
   9   2  15          0.50         -0.82         2.25 o
  10   2  15         35.73         42.61         4.22 o
  11   2  15          8.76          8.23         2.22 o
  -9   3  15          2.58          2.34         1.33 o
  -8   3  15          2.08          4.34         2.09 o
  -7   3  15         79.19         84.92         5.51 o
  -6   3  15          0.62          2.63         3.03 o
  -5   3  15        494.11        498.20        11.22 o
  -4   3  15         66.49         72.61         3.68 o
  -3   3  15        182.96        191.37         5.60 o
  -2   3  15          6.47         10.44         1.83 o
  -1   3  15         37.03         42.36         2.81 o
   0   3  15        147.40        160.57         4.45 o
   1   3  15       1451.33       1473.64        20.52 o
   2   3  15        118.40        119.87         3.62 o
   3   3  15       1528.89       1583.66        28.09 o
   4   3  15        380.77        385.48         8.77 o
   5   3  15          2.61          6.90         2.02 o
   6   3  15         87.78         83.58         4.09 o
   7   3  15          6.36         14.38         2.68 o
   8   3  15         46.10         42.36         2.91 o
   9   3  15        223.66        190.85         6.72 o
  10   3  15         44.35         38.51         4.08 o
  11   3  15         95.07         83.83         4.52 o
  -9   4  15          3.76          2.63         1.62 o
  -8   4  15          0.04          0.53         1.66 o
  -7   4  15        104.27        144.88        11.36 o
  -6   4  15        582.80        577.05        38.41 o
  -5   4  15        420.90        422.02        12.39 o
  -4   4  15        381.19        402.35        12.32 o
  -3   4  15        295.54        295.32         7.22 o
  -2   4  15        537.48        532.78        10.14 o
  -1   4  15         49.95         53.98         5.93 o
   0   4  15          1.62          1.46         2.04 o
   1   4  15          0.32          0.28         1.46 o
   2   4  15         14.20         16.82         1.80 o
   3   4  15        112.10        107.72         4.79 o
   4   4  15        796.47        848.74        13.32 o
   5   4  15        310.54        325.53         9.54 o
   6   4  15       1321.60       1375.40        20.25 o
   7   4  15         53.13         61.22         3.89 o
   8   4  15         58.33         61.53         3.44 o
   9   4  15          0.34         -0.82         2.15 o
  10   4  15         34.66         34.28         5.53 o
  11   4  15         47.18         40.48         5.66 o
  -8   5  15         45.22         47.87         3.59 o
  -7   5  15          1.70          3.24         1.99 o
  -6   5  15         42.02         52.23         5.62 o
  -5   5  15        444.63        467.52        17.49 o
  -4   5  15        404.23        466.65        10.28 o
  -3   5  15        640.87        640.77        13.75 o
  -2   5  15        264.32        258.76         7.13 o
  -1   5  15         32.77         29.02         2.66 o
   0   5  15         92.39         89.29         3.41 o
   1   5  15        128.77        132.69         4.32 o
   2   5  15        464.53        396.81         9.68 o
   3   5  15         69.59         88.98         3.17 o
   4   5  15       1488.14       1502.56        19.53 o
   5   5  15        125.58        134.84         4.76 o
   6   5  15        159.59        147.72         5.63 o
   7   5  15          0.99          1.11         2.37 o
   8   5  15          0.02         -0.01         2.54 o
   9   5  15         59.42         72.65        11.02 o
  10   5  15         20.65         22.10         3.26 o
  11   5  15         29.93         22.22         5.01 o
  -8   6  15          0.73          0.51         1.70 o
  -7   6  15         71.65         78.42         4.11 o
  -6   6  15         12.54         13.98         2.61 o
  -5   6  15          3.27          6.28         2.33 o
  -4   6  15        133.12        148.79         5.22 o
  -3   6  15         17.24          9.27         2.25 o
  -2   6  15        238.28        235.30         6.61 o
  -1   6  15         14.66         19.38         1.98 o
   0   6  15          8.70          4.17         1.45 o
   1   6  15         27.99         25.60         2.52 o
   2   6  15         11.16         15.46         2.17 o
   3   6  15        216.24        231.46         5.55 o
   4   6  15        614.87        619.06        11.81 o
   5   6  15         86.61         79.36         3.81 o
   6   6  15         77.78         79.75         4.13 o
   7   6  15        406.95        420.35        13.94 o
   8   6  15        149.21        136.91         6.89 o
   9   6  15          0.18         -0.50         2.75 o
  10   6  15          0.09          0.32         3.44 o
  -7   7  15         63.88         54.74         3.53 o
  -6   7  15         29.76         29.38         3.01 o
  -5   7  15         10.26          9.45         2.37 o
  -4   7  15          3.89          3.80         2.32 o
  -3   7  15          7.45         11.80         3.13 o
  -2   7  15         30.43         29.38         2.39 o
  -1   7  15        161.01        158.99         6.58 o
   0   7  15         19.52         15.55         2.05 o
   1   7  15          3.31          4.44         1.90 o
   2   7  15         14.51         14.29         2.51 o
   3   7  15         70.26         67.24         3.36 o
   4   7  15        101.51        143.12         4.81 o
   5   7  15        127.30        134.52         5.06 o
   6   7  15        484.03        491.05        13.93 o
   7   7  15        205.75        196.72        10.18 o
   8   7  15          0.85          0.34         2.73 o
   9   7  15          1.91          4.90         3.86 o
  10   7  15          0.70          3.90         2.68 o
  -6   8  15          1.61          3.29         1.77 o
  -5   8  15          0.03         -0.68         2.36 o
  -4   8  15          2.54          2.23         2.06 o
  -3   8  15         19.28         20.53         2.60 o
  -2   8  15          0.85          2.47         2.23 o
  -1   8  15          0.41          5.19         2.42 o
   0   8  15         10.45         20.46         2.86 o
   1   8  15        549.00        597.81        13.30 o
   2   8  15        155.82        153.44         6.00 o
   3   8  15        120.08        110.32         6.50 o
   4   8  15        139.67        139.23         6.81 o
   5   8  15          9.74         11.95         3.58 o
   6   8  15         20.55         34.22         5.46 o
   7   8  15         30.00         30.74         3.68 o
   8   8  15        128.76        143.85        10.50 o
  -5   9  15          3.83          6.93         2.20 o
  -4   9  15         38.85         41.14         2.70 o
  -3   9  15          0.82          4.98         1.81 o
  -2   9  15         28.11         26.40         2.76 o
  -1   9  15          0.09          0.68         1.74 o
   0   9  15         67.41         51.07         3.13 o
   1   9  15        248.67        260.91         7.57 o
   2   9  15        188.09        191.01         7.47 o
   3   9  15          0.49          1.26         2.09 o
   4   9  15         38.06         37.40         4.55 o
   5   9  15         20.38         25.64         3.89 o
   6   9  15        115.35        119.86        11.59 o
   7   9  15         53.04         54.87         8.43 o
   8   9  15         88.13         95.20         8.72 o
  -4  10  15         27.90         22.68         3.20 o
  -3  10  15          7.32          3.91         1.87 o
  -2  10  15         47.05         44.80         3.20 o
  -1  10  15         10.69          7.94         2.12 o
   0  10  15         94.73         94.23         4.18 o
   1  10  15        175.04        194.48         6.42 o
   2  10  15        187.26        183.82         8.69 o
   3  10  15          7.78          3.75         2.09 o
   4  10  15          0.13          0.55         2.00 o
   5  10  15         99.01         98.77        12.77 o
   6  10  15         32.37         36.53         4.07 o
   7  10  15         22.76         21.50         4.49 o
  -2  11  15          0.46         -1.15         1.52 o
  -1  11  15          2.41          0.78         2.91 o
   0  11  15          0.46          3.85         2.68 o
   1  11  15        119.01        127.43         5.84 o
   2  11  15         39.80         29.12         2.39 o
   3  11  15         52.66         58.76         5.08 o
   4  11  15          2.04         -0.22         2.08 o
   5  11  15          0.18          0.64         1.79 o
   6  11  15          0.60          2.39         1.97 o
   2  12  15          8.03          4.23         1.93 o
   3  12  15         32.73         27.12         3.14 o
  -2  -9  16          6.31          5.70         2.18 o
  -1  -9  16          2.17          3.16         1.44 o
   0  -9  16         26.44         28.71         3.69 o
  -5  -8  16          0.03         -0.25         1.68 o
  -4  -8  16         10.57         10.07         3.13 o
  -3  -8  16          2.47          4.09         1.95 o
  -2  -8  16          0.42         -0.36         2.00 o
  -1  -8  16         71.52         90.30         5.14 o
   0  -8  16         17.48         19.07         1.59 o
   1  -8  16         32.06         27.30         2.58 o
   2  -8  16         13.69         14.42         1.97 o
   3  -8  16         13.10         19.60         3.21 o
   4  -8  16          3.70          1.47         1.37 o
  -6  -7  16         25.72         21.44         2.68 o
  -5  -7  16          0.57          1.46         1.85 o
  -4  -7  16         92.65         90.54         5.31 o
  -3  -7  16         17.03         18.34         3.09 o
  -2  -7  16          0.42          1.87         1.90 o
  -1  -7  16         38.35         40.18         2.49 o
   0  -7  16        104.64        108.75         5.91 o
   1  -7  16         56.77         54.72         5.00 o
   2  -7  16         38.15         39.39         3.13 o
   3  -7  16         27.22         19.13         2.86 o
   4  -7  16         22.82         28.14         3.91 o
   5  -7  16         40.85         41.87         3.66 o
   6  -7  16          4.15          1.43         1.68 o
  -7  -6  16         17.70         14.10         3.75 o
  -6  -6  16         56.08         60.17         7.23 o
  -5  -6  16         39.34         38.99         4.01 o
  -4  -6  16          0.34          2.89         2.17 o
  -3  -6  16          1.49          2.32         2.40 o
  -2  -6  16         84.41         71.62         3.49 o
  -1  -6  16        559.91        536.71        20.70 o
   0  -6  16        135.07        128.25         5.31 o
   1  -6  16       1203.30       1312.13        25.98 o
   2  -6  16         42.72         41.78         3.25 o
   3  -6  16         11.12         13.31         2.01 o
   4  -6  16          9.89         11.57         2.23 o
   5  -6  16          1.64          3.07         1.64 o
   6  -6  16          2.26          0.30         1.29 o
   7  -6  16         97.89         80.82         6.20 o
  -8  -5  16         36.13         26.17         4.42 o
  -7  -5  16         31.94         24.63         3.36 o
  -6  -5  16         20.79         14.52         3.54 o
  -5  -5  16        142.53        123.90         6.56 o
[truncated: 120,226 more chars]
