# Supplementary material for: London Dispersion versus Intramolecular Hydrogen Bond in Bis‐Pyridines: How Accurate Is DFT for Competing Noncovalent Interactions in the Condensed Phase?
Source: Chemistry. 2025 Oct 23;31(66):e02745. doi: 10.1002/chem.202502745 (PMC12648470; doi:10.1002/chem.202502745)
Supplement: Supplementary file 1 — Supporting Information [file CHEM-31-e02745-s002.zip › Crystal_structures/9b/c041120_1_1.res]

TITL c041120_1_1_a.res in P-1
    c041120_1_1.res
    created by SHELXL-2018/3 at 14:14:50 on 11-Nov-2020
REM Old TITL c041120_1_1 in P1 #1
REM SHELXT solution in P-1
REM R1 0.259, Rweak 0.022, Alpha 0.070, Orientation as input
REM Formula found by SHELXT: C43 B9 N F24
CELL 1.54184 10.2531 10.3078 21.2778 80.171 84.469 81.649
ZERR 2 0.0001 0.0001 0.0002 0.001 0.001 0.001
LATT 1
SFAC C H B F N O
UNIT 88 50 2 48 4 2
SADI O1A C1A O1A C7A
SADI F4A F5A F5A F6A F6A F4A F4 F5 F5 F6 F6 F4
SADI F22 C32 F22A C32 F24A C32 F24 C32 F23 C32 F23A C32
SADI F6 C8 F4A C8 F5A C8 F6A C8 F4 C8 F5 C8
RIGU 0.002 0.002 C5 F5A F4A F6A C8 F6 F4 F5
RIGU 0.002 0.002 C29 F23 F22 C32 F24 F23A F24A F22A
ISOR 0.01 0.02 F5 F5A F6 F6A F4 F4A C8 C5
SADI F1A C7 F2 C7 F3A C7 F1 C7 F2A C7 F3 C7
SADI F1 F2 F2 F3 F3 F1 F1A F2A F2A F3A F3A F1A
RIGU C7A C3A C11A N1A N2A C5A O1A C1A C8A C4A C9A C6A C10A C2A C12A
RIGU C3 F2 F3 F1 C7 F2A F3A F1A
SADI F22 F23 F23 F24 F24 F22 F22A F23A F23A F24A F24A F22A
FLAT N1A C1A C2A C3A C4A C5A
FLAT N2B C7B C8B C9B C10B C11B
FLAT N2A C7A C8A C9A C10A C11A
SADI N1B C1B N2B C7B
SADI N1B C5B N2B C11B
SADI C2A C1A C8A C7A C3A C2A C4A C3A C5A C4A C9A C8A C9A C10A C11A C10A
RIGU C1B C9B C3B N2B C2B C7B C12B C11B N1B O1B C5B C8B C6B C10B C4B
SADI C6B C5B C12B C11B
SADI O1B C1B O1B C7B
SADI C2B C1B C3B C2B C4B C3B C5B C4B C8B C7B C9B C8B C9B C10B C11B C10B
SADI F1 C3 F2 C3 F3 C3 F1A C3 F2A C3 F3A C3
ISOR 0.01 0.02 F23 F22 C32 F24 F23A F24A F22A
RIGU 0.002 0.002 F18 F17 C24 F16 C21
ISOR 0.01 0.02 C21 C24 F18 F17 F16

L.S. 9
PLAN  50
CONF
BOND $H
list 4
MORE -1
fmap 2
acta
REM <olex2.extras>
REM <HklSrc "%.\\c041120_1_1.hkl">
REM </olex2.extras>

WGHT    0.054800    1.085200
FVAR       0.48843   0.70603
F21   4    0.683115    0.475173    0.930124    11.00000    0.03521    0.06076 =
         0.03538   -0.01727   -0.01134   -0.00592
F12   4   -0.025618    0.021910    0.855170    11.00000    0.03688    0.03319 =
         0.06210   -0.00033   -0.00931   -0.00673
F10   4   -0.157880    0.161147    0.796310    11.00000    0.03990    0.05514 =
         0.03807    0.00148   -0.01588   -0.01788
F11   4   -0.166935    0.163678    0.896970    11.00000    0.04481    0.05549 =
         0.03929   -0.00609    0.00846   -0.01583
F19   4    0.473039    0.524763    0.929472    11.00000    0.03925    0.08574 =
         0.04124   -0.03115   -0.00773    0.01506
F20   4    0.558411    0.321552    0.949734    11.00000    0.08623    0.05988 =
         0.02721    0.00269   -0.01479   -0.02715
PART 2
F5A   4   -0.000899    0.579692    0.567285   -21.00000    0.03682    0.04055 =
         0.04883    0.01225   -0.00048   -0.00300
PART 0
F18   4    0.685642   -0.059497    0.871039    11.00000    0.07404    0.03869 =
         0.09114    0.00436   -0.05588   -0.00577
F15   4    0.353867   -0.306013    0.699247    11.00000    0.09039    0.03047 =
         0.08854   -0.01468   -0.03393   -0.00700
F13   4    0.321489   -0.139503    0.624965    11.00000    0.10681    0.05849 =
         0.04277   -0.01513   -0.01519   -0.02645
F16   4    0.640856   -0.252580    0.864377    11.00000    0.09324    0.03130 =
         0.10078    0.01145   -0.06118   -0.00569
PART 1
F2    4    0.600097    0.236886    0.508794    21.00000    0.05671    0.10965 =
         0.03364   -0.01549    0.00013    0.00623
PART 0
F14   4    0.183033   -0.160897    0.704645    11.00000    0.04813    0.08145 =
         0.09659   -0.04760   -0.00303   -0.02267
F9    4    0.100525    0.564218    0.929147    11.00000    0.09133    0.06283 =
         0.07711   -0.04176   -0.03685    0.01326
F8    4   -0.077476    0.621751    0.883077    11.00000    0.04047    0.06884 =
         0.13018   -0.06066   -0.01311    0.01343
PART 1
F3    4    0.483247    0.359687    0.438900    21.00000    0.08150    0.08217 =
         0.02567    0.00114    0.00059   -0.02365
PART 0
F7    4    0.101442    0.681348    0.837378    11.00000    0.12759    0.03949 =
         0.09919   -0.02978    0.03831   -0.02228

PART -1
N1A   5   -0.128677   -0.030772    1.019944    10.50000    0.02832    0.03486 =
         0.03527   -0.00310   -0.00637   -0.00777

PART 2
F4A   4    0.135069    0.656555    0.493232   -21.00000    0.04167    0.03754 =
         0.02657    0.00351   -0.01116    0.00251
PART 1
F1    4    0.428191    0.170699    0.482460    21.00000    0.10637    0.09491 =
         0.07036   -0.04679    0.02985   -0.06084
F23   4    0.891713    0.506822    0.709568    21.00000    0.02849    0.12143 =
         0.04213    0.01043   -0.00885   -0.02804
PART 0
F17   4    0.775315   -0.156519    0.794277    11.00000    0.04602    0.12293 =
         0.11918   -0.00627   -0.02496    0.03180
C9    1    0.222834    0.311402    0.779885    11.00000    0.02776    0.02862 =
         0.02577   -0.00234   -0.00892   -0.00180
C25   1    0.475412    0.358806    0.757459    11.00000    0.02724    0.02329 =
         0.02703   -0.00244   -0.00577    0.00021
C27   1    0.580268    0.427473    0.842964    11.00000    0.02714    0.02817 =
         0.02818   -0.00551   -0.00784    0.00206
C17   1    0.410867    0.124258    0.743098    11.00000    0.02764    0.02838 =
         0.02308   -0.00230   -0.00105   -0.00204
C14   1    0.132049    0.219900    0.796270    11.00000    0.02891    0.02861 =
         0.02654   -0.00471   -0.00779   -0.00258
AFIX  43
H14   2    0.149924    0.139046    0.781288    11.00000   -1.20000
AFIX   0
C1    1    0.334051    0.342601    0.659480    11.00000    0.03014    0.02803 =
         0.03095   -0.00174   -0.00902   -0.00844
C26   1    0.483470    0.366330    0.821895    11.00000    0.02599    0.02920 =
         0.02692   -0.00327   -0.00448   -0.00142
AFIX  43
H26   2    0.421817    0.329077    0.851957    11.00000   -1.20000
AFIX   0
C13   1    0.015487    0.245843    0.834362    11.00000    0.02648    0.03330 =
         0.02617   -0.00234   -0.00894   -0.00266
PART 2
F6A   4    0.129450    0.713930    0.583617   -21.00000    0.05047    0.03384 =
         0.04503   -0.00541   -0.01620    0.00380
PART 0
C29   1    0.672161    0.471700    0.735910    11.00000    0.02831    0.03338 =
         0.03095   -0.00091   -0.00654   -0.00451
C30   1    0.573139    0.413611    0.715101    11.00000    0.02946    0.03181 =
         0.02513   -0.00338   -0.00539   -0.00328
AFIX  43
H30   2    0.572024    0.411223    0.671663    11.00000   -1.20000
AFIX   0
C28   1    0.675727    0.481380    0.800018    11.00000    0.02655    0.02905 =
         0.03390   -0.00368   -0.00912   -0.00307
AFIX  43
H28   2    0.740238    0.522786    0.813641    11.00000   -1.20000
AFIX   0
C18   1    0.350408    0.040210    0.713291    11.00000    0.03091    0.03024 =
         0.02669   -0.00374   -0.00484   -0.00304
AFIX  43
H18   2    0.283561    0.077597    0.686579    11.00000   -1.20000
AFIX   0
C12   1   -0.012930    0.363108    0.859479    11.00000    0.02754    0.03920 =
         0.03057   -0.00703   -0.00686    0.00098
AFIX  43
H12   2   -0.088659    0.379011    0.886296    11.00000   -1.20000
AFIX   0
C22   1    0.512340    0.061447    0.781336    11.00000    0.03094    0.02944 =
         0.03386   -0.00275   -0.00622   -0.00367
AFIX  43
H22   2    0.556898    0.112837    0.801742    11.00000   -1.20000
AFIX   0
C19   1    0.385791   -0.096847    0.721811    11.00000    0.03550    0.02932 =
         0.03139   -0.00695    0.00055   -0.00585
C10   1    0.188134    0.431564    0.803751    11.00000    0.02789    0.02815 =
         0.03594   -0.00468   -0.00850   -0.00258
AFIX  43
H10   2    0.243216    0.497288    0.792506    11.00000   -1.20000
AFIX   0
C2    1    0.410955    0.290207    0.609504    11.00000    0.03439    0.03401 =
         0.02923   -0.00270   -0.00811   -0.00842
AFIX  43
H2    2    0.476717    0.219349    0.619501    11.00000   -1.20000
AFIX   0
C31   1    0.574753    0.437435    0.912436    11.00000    0.02942    0.04021 =
         0.03228   -0.00866   -0.00801   -0.00049
C16   1   -0.082284    0.148563    0.845736    11.00000    0.03077    0.03720 =
         0.02891   -0.00132   -0.00628   -0.00415
C5    1    0.219936    0.500361    0.576990    11.00000    0.03859    0.03237 =
         0.04141    0.00545   -0.01901   -0.01194
PART 1
F22   4    0.784193    0.479744    0.633852    21.00000    0.06012    0.13371 =
         0.03604   -0.02280    0.01241   -0.05186
PART 0
C6    1    0.237662    0.449868    0.641062    11.00000    0.03276    0.02925 =
         0.03472   -0.00066   -0.01200   -0.00773
AFIX  43
H6    2    0.183983    0.488467    0.672497    11.00000   -1.20000
AFIX   0
C11   1    0.074822    0.456118    0.843477    11.00000    0.03017    0.03323 =
         0.03849   -0.00980   -0.00955    0.00051
C3    1    0.393104    0.339824    0.545295    11.00000    0.04049    0.04316 =
         0.02845   -0.00233   -0.00742   -0.01692
C21   1    0.548919   -0.075116    0.789904    11.00000    0.03442    0.03192 =
         0.04433   -0.00064   -0.00985    0.00005
C20   1    0.485967   -0.156633    0.760450    11.00000    0.03843    0.02593 =
         0.04429   -0.00357   -0.00451   -0.00019
AFIX  43
H20   2    0.510275   -0.248144    0.766481    11.00000   -1.20000
AFIX   0
C4    1    0.296211    0.445099    0.528330    11.00000    0.04728    0.04607 =
         0.02927    0.00639   -0.01613   -0.01953
AFIX  43
H4    2    0.282683    0.477760    0.485615    11.00000   -1.20000
AFIX   0
C15   1    0.050108    0.580582    0.872127    11.00000    0.03576    0.04051 =
         0.05524   -0.01796   -0.00594    0.00062
C23   1    0.312747   -0.176916    0.688147    11.00000    0.04856    0.03423 =
         0.04205   -0.01139   -0.00354   -0.00672
C32   1    0.775669    0.526998    0.688806    11.00000    0.03827    0.06068 =
         0.03514    0.00131   -0.00687   -0.01771
C8    1    0.114041    0.613526    0.559678    11.00000    0.04498    0.04109 =
         0.04845    0.01007   -0.02241   -0.01062
C7    1    0.476263    0.274799    0.495047    11.00000    0.05470    0.06080 =
         0.02974   -0.00633   -0.00426   -0.01943
B1    3    0.360599    0.284774    0.734719    11.00000    0.02777    0.02665 =
         0.02602   -0.00357   -0.00667   -0.00229
PART 1
F24   4    0.744857    0.659399    0.671719    21.00000    0.08289    0.06283 =
         0.10851    0.02784    0.02177   -0.02228

PART -1
C4A   1   -0.353456   -0.042089    1.050132    10.50000    0.03647    0.05932 =
         0.03450   -0.00081   -0.00548   -0.00668
AFIX  43
H4A   2   -0.425352   -0.089517    1.055464    10.50000   -1.20000
AFIX   0

PART 0
C24   1    0.661951   -0.135917    0.829808    11.00000    0.05336    0.03303 =
         0.07549    0.00022   -0.03017    0.00343

PART -1
C2A   1   -0.262882    0.157208    1.056938    10.50000    0.04227    0.05258 =
         0.03781   -0.00736   -0.00070    0.00321
AFIX  43
H2A   2   -0.270865    0.242576    1.066869    10.50000   -1.20000
AFIX   0
O1A   6   -0.040480    0.167437    1.024858    10.50000    0.03641    0.03489 =
         0.04107   -0.00718   -0.00371   -0.00586
C3A   1   -0.368684    0.085100    1.064356    10.50000    0.03382    0.06232 =
         0.04077   -0.00671    0.00419    0.00176
AFIX  43
H3A   2   -0.451356    0.123017    1.079168    10.50000   -1.20000
AFIX   0
C5A   1   -0.230619   -0.098926    1.027867    10.50000    0.03404    0.04304 =
         0.02910    0.00011   -0.00698   -0.00973
C1A   1   -0.144669    0.093631    1.033774    10.50000    0.03375    0.03774 =
         0.02982   -0.00508   -0.00584   -0.00386
C6A   1   -0.205796   -0.234258    1.010880    10.50000    0.03798    0.04583 =
         0.04717   -0.00311   -0.01275   -0.01103
AFIX 137
H6AA  2   -0.288509   -0.267342    1.010539    10.50000   -1.50000
H6AB  2   -0.152951   -0.291877    1.041823    10.50000   -1.50000
H6AC  2   -0.159834   -0.231292    0.969264    10.50000   -1.50000
AFIX   0
C7A   1    0.082792    0.129022    1.000056    10.50000    0.03889    0.03846 =
         0.02710   -0.00078   -0.00607   -0.00791
C8A   1    0.174058    0.217009    0.997019    10.50000    0.05256    0.05193 =
         0.03170   -0.00209   -0.00514   -0.02636
AFIX  43
H8A   2    0.152034    0.298862    1.010783    10.50000   -1.20000
AFIX   0
C9A   1    0.301056    0.175274    0.972041    10.50000    0.05192    0.07406 =
         0.03848   -0.00663    0.00325   -0.03452
AFIX  43
H9A   2    0.366853    0.229376    0.970299    10.50000   -1.20000
AFIX   0
C10A  1    0.331201    0.055424    0.949853    10.50000    0.03779    0.07491 =
         0.03503   -0.00430    0.00209   -0.02025
AFIX  43
H10A  2    0.416332    0.030135    0.932928    10.50000   -1.20000
AFIX   0
C11A  1    0.235566   -0.026806    0.952710    10.50000    0.03271    0.05655 =
         0.03059   -0.00289   -0.00336   -0.00508
N2A   5    0.111258    0.012492    0.978871    10.50000    0.02668    0.03544 =
         0.02519   -0.00014   -0.00376   -0.01370
AFIX  43
H2AA  2    0.050940   -0.038550    0.981659    10.50000   -1.20000
AFIX   0
C12A  1    0.254828   -0.155764    0.929879    10.50000    0.03814    0.06101 =
         0.05188   -0.01398   -0.00344    0.00231
AFIX 137
H12A  2    0.207255   -0.148626    0.892463    10.50000   -1.50000
H12B  2    0.222539   -0.221858    0.962770    10.50000   -1.50000
H12C  2    0.347250   -0.180893    0.919517    10.50000   -1.50000
AFIX   0

N2B   5    0.044260   -0.034695    0.453509    10.50000    0.04464    0.03490 =
         0.03822   -0.00310   -0.01484   -0.00229
AFIX  43
H2B   2   -0.017741   -0.036919    0.483773    10.50000   -1.20000
AFIX   0
N1B   5   -0.047868    0.033426    0.560575    10.50000    0.04042    0.02954 =
         0.03469   -0.00603   -0.01127   -0.00434
C5B   1   -0.144493    0.042155    0.608918    10.50000    0.04261    0.05147 =
         0.03485   -0.00043   -0.00641   -0.00757
C1B   1    0.052729    0.101701    0.556447    10.50000    0.03931    0.03183 =
         0.03439   -0.00279   -0.01318   -0.00384
C6B   1   -0.255976   -0.036686    0.609551    10.50000    0.05807    0.06580 =
         0.06084   -0.00705   -0.00542   -0.02338
AFIX 137
H6BA  2   -0.299599   -0.008806    0.570621    10.50000   -1.50000
H6BB  2   -0.317817   -0.022629    0.645365    10.50000   -1.50000
H6BC  2   -0.222175   -0.129303    0.613074    10.50000   -1.50000
AFIX   0
C4B   1   -0.134497    0.121953    0.653092    10.50000    0.04723    0.05979 =
         0.03231   -0.00426   -0.00885   -0.00853
AFIX  43
H4B   2   -0.199683    0.128680    0.686368    10.50000   -1.20000
AFIX   0
O1B   6    0.147525    0.095726    0.506800    10.50000    0.04253    0.04322 =
         0.04260   -0.01444   -0.00343   -0.01157
C2B   1    0.066290    0.185241    0.598565    10.50000    0.04396    0.03569 =
         0.03907   -0.00832   -0.01664   -0.00616
AFIX  43
H2BA  2    0.136620    0.234749    0.593367    10.50000   -1.20000
AFIX   0
C3B   1   -0.027902    0.192784    0.648565    10.50000    0.05231    0.05135 =
         0.03539   -0.00996   -0.01549   -0.00243
AFIX  43
H3B   2   -0.020391    0.245064    0.679263    10.50000   -1.20000
AFIX   0
C7B   1    0.142769    0.031380    0.456538    10.50000    0.04682    0.03526 =
         0.03783   -0.00366   -0.01087   -0.00361
C8B   1    0.247399    0.040357    0.409820    10.50000    0.05666    0.05431 =
         0.04202   -0.00230    0.00067   -0.00989
AFIX  43
H8B   2    0.316266    0.088257    0.412572    10.50000   -1.20000
AFIX   0
C9B   1    0.242701   -0.025835    0.359432    10.50000    0.08801    0.06132 =
         0.03935   -0.00630   -0.00075   -0.00254
AFIX  43
H9B   2    0.310649   -0.023757    0.327142    10.50000   -1.20000
AFIX   0
C11B  1    0.037509   -0.100399    0.403305    10.50000    0.07086    0.03420 =
         0.04052   -0.00272   -0.02929    0.00195
C10B  1    0.139093   -0.095350    0.355811    10.50000    0.09404    0.05847 =
         0.03850   -0.01204   -0.01789    0.00140
AFIX  43
H10B  2    0.137719   -0.139077    0.321142    10.50000   -1.20000
AFIX   0
C12B  1   -0.079754   -0.171659    0.404893    10.50000    0.06962    0.04265 =
         0.06896   -0.00607   -0.04296   -0.00094
AFIX 137
H12D  2   -0.078757   -0.241523    0.441079    10.50000   -1.50000
H12E  2   -0.076797   -0.208895    0.366311    10.50000   -1.50000
H12F  2   -0.159151   -0.110407    0.408313    10.50000   -1.50000
AFIX   0

PART 2
F23A  4    0.870384    0.423048    0.674638   -21.00000    0.08823    0.07337 =
         0.18168    0.02235    0.08763    0.01005
F24A  4    0.848801    0.602998    0.711775   -21.00000    0.13393    0.18262 =
         0.06127   -0.02207    0.00991   -0.13042
F22A  4    0.742525    0.587663    0.636984   -21.00000    0.04476    0.11222 =
         0.04422    0.02920   -0.00865   -0.02414
F2A   4    0.604841    0.262287    0.504569   -21.00000    0.04285    0.05581 =
         0.06058   -0.00504    0.00399   -0.02719
F3A   4    0.455559    0.319380    0.436371   -21.00000    0.09600    0.09093 =
         0.02405   -0.01547   -0.01680    0.02370
F1A   4    0.456072    0.142186    0.502202   -21.00000    0.05837    0.06278 =
         0.05144   -0.03575    0.00797   -0.01472
PART 1
F6    4    0.077571    0.690541    0.607921    21.00000    0.11594    0.04792 =
         0.09986   -0.02258   -0.07065    0.03181
F4    4    0.139599    0.696197    0.509337    21.00000    0.04625    0.09544 =
         0.13133    0.08414   -0.00117    0.00223
F5    4   -0.002336    0.573895    0.553172    21.00000    0.03105    0.07170 =
         0.07312   -0.01445   -0.01055   -0.00590
HKLF 4


REM  c041120_1_1_a.res in P-1
REM wR2 = 0.1225, GooF = S = 1.054, Restrained GooF = 1.090 for all data
REM R1 = 0.0463 for 7804 Fo > 4sig(Fo) and 0.0544 for all 9276 data
REM 870 parameters refined using 718 restraints

END  
     
WGHT      0.0547      1.0872 

REM Highest difference peak  0.388,  deepest hole -0.371,  1-sigma level  0.047
Q1    1   0.1530  0.6208  0.8784  11.00000  0.05    0.39
Q2    1  -0.0407  0.5612  0.9218  11.00000  0.05    0.34
Q3    1   0.7498 -0.2241  0.7718  11.00000  0.05    0.29
Q4    1   0.6076 -0.0869  0.8962  11.00000  0.05    0.28
Q5    1   0.2238 -0.2392  0.7295  11.00000  0.05    0.27
Q6    1   0.3461  0.3195  0.6948  11.00000  0.05    0.25
Q7    1   0.8002 -0.1376  0.7920  11.00000  0.05    0.22
Q8    1   0.7362 -0.2376  0.8086  11.00000  0.05    0.22
Q9    1   0.3844 -0.2202  0.6369  11.00000  0.05    0.22
Q10   1   0.7740  0.6532  0.7081  11.00000  0.05    0.21
Q11   1   0.5901 -0.2070  0.9009  11.00000  0.05    0.21
Q12   1   0.3960  0.2006  0.7347  11.00000  0.05    0.21
Q13   1  -0.0152  0.0263  0.8141  11.00000  0.05    0.20
Q14   1   0.8390  0.4250  0.6524  11.00000  0.05    0.19
Q15   1   0.0131  0.6735  0.7969  11.00000  0.05    0.19
Q16   1  -0.0214  0.6584  0.8441  11.00000  0.05    0.18
Q17   1   0.2283 -0.1271  0.6547  11.00000  0.05    0.18
Q18   1   0.5802  0.4299  0.8650  11.00000  0.05    0.18
Q19   1   0.5297  0.4131  0.8325  11.00000  0.05    0.17
Q20   1   0.1807  0.5558  0.5705  11.00000  0.05    0.16
Q21   1   0.2772 -0.2796  0.7386  11.00000  0.05    0.16
Q22   1   0.6945  0.6840  0.6692  11.00000  0.05    0.16
Q23   1   0.5555  0.3594  0.7417  11.00000  0.05    0.15
Q24   1   0.4200 -0.2657  0.6590  11.00000  0.05    0.15
Q25   1   0.2061  0.3590  0.7803  11.00000  0.05    0.15
Q26   1   0.4098  0.3139  0.5781  11.00000  0.05    0.15
Q27   1   0.4279  0.3234  0.7448  11.00000  0.05    0.15
Q28   1   0.3023  0.3831  0.6501  11.00000  0.05    0.15
Q29   1   0.2735  0.3013  0.7533  11.00000  0.05    0.15
Q30   1   0.0551  0.4017  0.8616  11.00000  0.05    0.15
Q31   1   0.0000  0.6473  0.6039  11.00000  0.05    0.15
Q32   1   0.7621  0.6287  0.6508  11.00000  0.05    0.15
Q33   1   0.4826  0.1830  0.6160  11.00000  0.05    0.14
Q34   1   0.2053  0.3580  0.8060  11.00000  0.05    0.14
Q35   1   0.6756  0.4704  0.7594  11.00000  0.05    0.14
Q36   1   0.4370  0.0762  0.6066  11.00000  0.05    0.14
Q37   1   0.5610  0.1471  0.5311  11.00000  0.05    0.14
Q38   1   0.4754  0.4460  0.9407  11.00000  0.05    0.14
Q39   1   0.3386 -0.1272  0.7112  11.00000  0.05    0.14
Q40   1   0.6035 -0.0986  0.8011  11.00000  0.05    0.14
Q41   1   0.0723  0.4946  0.8488  11.00000  0.05    0.14
Q42   1   0.6446  0.4131  0.7305  11.00000  0.05    0.14
Q43   1   0.2251  0.4761  0.6068  11.00000  0.05    0.14
Q44   1   0.6271  0.4210  0.8279  11.00000  0.05    0.14
Q45   1   0.1228  0.4363  0.8383  11.00000  0.05    0.13
Q46   1   0.4949  0.5506  0.9800  11.00000  0.05    0.13
Q47   1   0.2318  0.4619  0.5555  11.00000  0.05    0.13
Q48   1   0.0004  0.3121  0.8331  11.00000  0.05    0.13
Q49   1   0.3462  0.4046  0.5410  11.00000  0.05    0.13
Q50   1   0.7111  0.4813  0.7161  11.00000  0.05    0.12

  REM The information below was added by Olex2.
  REM
  REM R1 = 0.0463 for 7804 Fo > 4sig(Fo) and 0.0544 for all 57226 data
  REM 870 parameters refined using n/a restraints
  REM Highest difference peak 0.39, deepest hole -0.37
  REM Mean Shift 0, Max Shift 0.001.

  REM +++ Tabular Listing of Refinement Information +++
  REM R1_all = 0.0544
  REM R1_gt = 0.0463
  REM wR_ref = 0.1225
  REM GOOF = 1.054
  REM Shift_max = 0.001
  REM Shift_mean = 0
  REM Reflections_all = 57226
  REM Reflections_gt = 7804
  REM Parameters = 870
  REM Hole = -0.37
  REM Peak = 0.39
  REM Flack = n/a

  
