# Supplementary material for: London Dispersion versus Intramolecular Hydrogen Bond in Bis‐Pyridines: How Accurate Is DFT for Competing Noncovalent Interactions in the Condensed Phase?
Source: Chemistry. 2025 Oct 23;31(66):e02745. doi: 10.1002/chem.202502745 (PMC12648470; doi:10.1002/chem.202502745)
Supplement: Supplementary file 1 — Supporting Information [file CHEM-31-e02745-s002.zip › Crystal_structures/9b/c041120_1_1.xyz]

134
c041120_1_1
F       9.622995    7.980688   19.447756
F       1.523938    3.105519   17.880636
F       0.255603    4.327190   16.649940
F       0.373038    4.692234   18.754627
F       7.541930    8.484241   19.434165
F       8.154567    6.480082   19.857779
F       2.022070    7.823972   11.861601
F       8.727228    2.328743   18.212460
F       4.604199   -0.764252   14.620526
F       4.369145    0.683565   13.067415
F       7.965381    0.337170   18.073207
F       3.080854    0.733818   14.733225
F       3.780966    8.885595   19.427474
F       1.947456    9.317052   18.464203
F       3.777033    9.770866   17.508668
F       3.379649    8.358507   10.312254
F       9.343985    1.080794   16.607495
C       4.350321    5.804178   16.306617
C       6.965025    6.212096   15.837631
C       8.318301    7.200475   17.625339
C       5.922701    3.771641   15.537380
C       3.316155    4.926218   16.649104
H       3.347649    4.051136   16.335847
C       5.290437    5.716569   13.788980
C       7.191059    6.505929   17.184789
H       6.564817    6.227335   17.813456
C       2.238005    5.319137   17.445523
F       3.592385    9.247545   12.202415
C       9.107131    7.290778   15.387045
C       7.962226    6.628213   14.951931
H       7.858128    6.457479   14.043713
C       9.289706    7.605561   16.727512
H      10.041035    8.073745   17.012312
C       5.115834    2.813991   14.914086
H       4.431615    3.105262   14.355589
C       2.173691    6.599774   17.970754
H       1.476034    6.852315   18.531446
C       6.947476    3.259948   16.336935
H       7.523105    3.852777   16.763517
C       5.290873    1.444898   15.092230
C       4.223360    7.110042   16.805502
H       4.863502    7.742475   16.570403
C       5.898070    5.013828   12.743955
H       6.486710    4.324857   12.953064
C       8.419108    7.536211   19.078087
C       1.113263    4.365379   17.683466
C       4.187460    7.047479   12.064208
C       4.424955    6.748484   13.403839
H       3.996855    7.248063   14.061151
C       3.179829    7.494414   17.636212
C       5.657535    5.303377   11.401396
C       7.135635    1.895987   16.515915
C       6.307778    0.965455   15.900148
H       6.432345    0.052474   16.026250
C       4.786941    6.319917   11.046782
H       4.609540    6.509044   10.153660
C       3.171558    8.860276   18.235251
C       4.352572    0.514864   14.388437
C      10.154623    7.696020   14.402237
C       3.235125    8.143001   11.702275
C       6.310219    4.470953   10.350935
B       5.630387    5.380361   15.362163
C       8.285912    1.410625   17.350388
F      10.941061    6.587485   14.105122
F      11.065359    8.548587   14.882932
F       9.799146    8.140461   13.318949
F       7.628614    4.375656   10.550615
F       6.044467    4.728145    9.124630
F       5.919258    3.142728   10.500433
F       7.551012    4.130769   10.638432
F       6.392911    5.147571    9.176902
N       0.725974    3.123124   21.324954
F       5.635461    3.366993   10.088529
F      11.356727    7.559975   14.836305
F      10.058556    7.028406   13.253086
F      10.002299    8.988706   14.044905
C      -1.533904    3.109660   21.956402
H      -2.330596    2.644155   22.068557
C      -0.292661    5.165139   22.098582
H      -0.226068    6.069444   22.307023
O       1.937189    5.161184   21.428662
C      -1.470079    4.454968   22.254562
H      -2.230426    4.891571   22.564181
C      -0.404422    2.455466   21.491598
C       0.776605    4.438562   21.614960
C      -0.387652    1.017396   21.136774
H      -1.285882    0.679201   21.129226
H       0.131435    0.534413   21.783339
H       0.002756    0.907753   20.266213
C       3.093048    4.685981   20.910122
C       4.154623    5.573137   20.846141
H       4.079198    6.454458   21.134328
C       5.343068    5.063605   20.323419
H       6.094707    5.609366   20.287853
C       5.426863    3.766323   19.861333
H       6.227099    3.451459   19.506468
C       4.329370    2.937476   19.920087
N       3.167456    3.426542   20.467691
H       2.477812    2.915207   20.525378
C       4.286327    1.544995   19.443156
H       3.732806    1.491990   18.660391
H       3.924070    0.982080   20.130431
H       5.175367    1.254092   19.226059
N       1.332322    1.174485    9.482172
H       0.754973    1.253879   10.115146
N       0.708583    2.229948   11.721511
C      -0.169636    2.482474   12.731410
C       1.833784    2.912520   11.634739
C      -1.429541    1.680171   12.746046
H      -1.914746    1.833283   11.931039
H      -1.968943    1.944209   13.493851
H      -1.214238    0.747467   12.818683
C       0.143008    3.445277   13.655581
H      -0.447091    3.625521   14.351178
O       2.694971    2.684000   10.596614
C       2.184675    3.906148   12.516048
H       2.969119    4.393837   12.406632
C       1.332691    4.152064   13.560864
H       1.550872    4.788519   14.202620
C       2.447444    1.858851    9.545734
C       3.437535    1.793116    8.568454
H       4.220956    2.290528    8.626413
C       3.186877    0.948118    7.514647
H       3.820467    0.860239    6.840169
C       1.061291    0.335260    8.432546
C       2.013076    0.226170    7.439375
H       1.862451   -0.336074    6.714716
C      -0.245307   -0.389561    8.466001
H      -0.264496   -0.976662    9.222462
H      -0.348891   -0.895886    7.659148
H      -0.959691    0.250098    8.537363
F       3.076079    9.090795   12.710501
F       3.518091    8.816628   10.648886
F       1.970116    7.717301   11.566786
