# Supplementary material for: London Dispersion versus Intramolecular Hydrogen Bond in Bis‐Pyridines: How Accurate Is DFT for Competing Noncovalent Interactions in the Condensed Phase?
Source: Chemistry. 2025 Oct 23;31(66):e02745. doi: 10.1002/chem.202502745 (PMC12648470; doi:10.1002/chem.202502745)
Supplement: Supplementary file 1 — Supporting Information [file CHEM-31-e02745-s002.zip › Crystal_structures/proton_bound_dimer_BHB/c280220.cif]

data_c280220
_audit_creation_date               2020-03-02
_audit_creation_method
;
Olex2 1.3
(compiled 2020.02.04 svn.rd84adfe8 for OlexSys, GUI svn.r6032)
;
_shelx_SHELXL_version_number       '2018/3'
_audit_contact_author_address      ?
_audit_contact_author_email        ?
_audit_contact_author_name         ''
_audit_contact_author_phone        ?
_publ_contact_author_id_orcid      ?
_publ_section_acknowledgements
;
X-Ray services provided by SMoCC - The Small Molecule Crystallography
Center of ETH Zurich. 
;
_publ_section_references
;
Dolomanov, O.V., Bourhis, L.J., Gildea, R.J, Howard, J.A.K. & Puschmann, H.
 (2009), J. Appl. Cryst. 42, 339-341.

Sheldrick, G.M. (2015). Acta Cryst. A71, 3-8.

Sheldrick, G.M. (2015). Acta Cryst. C71, 3-8.
;
_chemical_name_common              ?
_chemical_name_systematic          ?
_chemical_formula_moiety           'C32 H12 B F23.999, C20 H28 N, C20 H27 N'
_chemical_formula_sum              'C72 H67 B F24 N2'
_chemical_formula_weight           1427.08
_chemical_melting_point            ?
loop_
  _atom_type_symbol
  _atom_type_description
  _atom_type_scat_dispersion_real
  _atom_type_scat_dispersion_imag
  _atom_type_scat_source
 'C' 'C' 0.0033 0.0016 'International Tables Vol C Tables 4.2.6.8 and 6.1.1.4'
 'H' 'H' 0.0000 0.0000 'International Tables Vol C Tables 4.2.6.8 and 6.1.1.4'
 'B' 'B' 0.0013 0.0007 'International Tables Vol C Tables 4.2.6.8 and 6.1.1.4'
 'F' 'F' 0.0171 0.0103 'International Tables Vol C Tables 4.2.6.8 and 6.1.1.4'
 'N' 'N' 0.0061 0.0033 'International Tables Vol C Tables 4.2.6.8 and 6.1.1.4'

_shelx_space_group_comment
;
The symmetry employed for this shelxl refinement is uniquely defined
by the following loop, which should always be used as a source of
symmetry information in preference to the above space-group names.
They are only intended as comments.
;
_space_group_crystal_system        'monoclinic'
_space_group_IT_number             14
_space_group_name_H-M_alt          'P 1 21/c 1'
_space_group_name_Hall             '-P 2ybc'
loop_
  _space_group_symop_operation_xyz
 'x, y, z'
 '-x, y+1/2, -z+1/2'
 '-x, -y, -z'
 'x, -y-1/2, z-1/2'

_cell_length_a                     17.9819(17)
_cell_length_b                     18.4321(18)
_cell_length_c                     22.181(2)
_cell_angle_alpha                  90
_cell_angle_beta                   110.091(2)
_cell_angle_gamma                  90
_cell_volume                       6904.5(12)
_cell_formula_units_Z              4
_cell_measurement_reflns_used      9896
_cell_measurement_temperature      100.0
_cell_measurement_theta_max        29.841
_cell_measurement_theta_min        2.208
_shelx_estimated_absorpt_T_max     0.937
_shelx_estimated_absorpt_T_min     0.934
_exptl_absorpt_coefficient_mu      0.125
_exptl_absorpt_correction_T_max    0.7462
_exptl_absorpt_correction_T_min    0.5561
_exptl_absorpt_correction_type     multi-scan
_exptl_absorpt_process_details
;
SADABS-2016/2 (Bruker,2016/2) was used for absorption correction.
wR2(int) was 0.0836 before and 0.0658 after correction.
The Ratio of minimum to maximum transmission is 0.7452.
The \l/2 correction factor is Not present.
;
_exptl_absorpt_special_details     ?
_exptl_crystal_colour              colourless
_exptl_crystal_colour_primary      colourless
_exptl_crystal_density_diffrn      1.373
_exptl_crystal_density_meas        ?
_exptl_crystal_density_method      ?
_exptl_crystal_description         block
_exptl_crystal_F_000               2936
_exptl_crystal_recrystallization_method  'crystallized from ethanol'
_exptl_crystal_size_max            0.559
_exptl_crystal_size_mid            0.541
_exptl_crystal_size_min            0.525
_exptl_transmission_factor_max     ?
_exptl_transmission_factor_min     ?
_diffrn_reflns_av_R_equivalents    0.0489
_diffrn_reflns_av_unetI/netI       0.0512
_diffrn_reflns_Laue_measured_fraction_full  1.000
_diffrn_reflns_Laue_measured_fraction_max  0.928
_diffrn_reflns_limit_h_max         25
_diffrn_reflns_limit_h_min         -25
_diffrn_reflns_limit_k_max         25
_diffrn_reflns_limit_k_min         -26
_diffrn_reflns_limit_l_max         31
_diffrn_reflns_limit_l_min         -31
_diffrn_reflns_number              91951
_diffrn_reflns_point_group_measured_fraction_full  1.000
_diffrn_reflns_point_group_measured_fraction_max  0.928
_diffrn_reflns_theta_full          25.242
_diffrn_reflns_theta_max           31.232
_diffrn_reflns_theta_min           1.206
_diffrn_ambient_temperature        100.0
_diffrn_detector                   'Bruker APEX2 area detector'
_diffrn_detector_area_resol_mean   8.33
_diffrn_detector_type              'CCD area detector'
_diffrn_measured_fraction_theta_full  1.000
_diffrn_measured_fraction_theta_max  0.928
_diffrn_measurement_device         'fixed chi three-circle diffractometer'
_diffrn_measurement_device_type    'Bruker APEX-II CCD'
_diffrn_measurement_method         '\f and \w scans'
_diffrn_radiation_monochromator    graphite
_diffrn_radiation_probe            x-ray
_diffrn_radiation_type             MoK\a
_diffrn_radiation_wavelength       0.71073
_diffrn_radiation_xray_symbol      K-L~3~
_diffrn_source                     'sealed tube'
_diffrn_source_current             30.0
_diffrn_source_power               1.5
_diffrn_source_voltage             50.0
_diffrn_standards_number           0
_reflns_Friedel_coverage           0.000
_reflns_Friedel_fraction_full      .
_reflns_Friedel_fraction_max       .
_reflns_number_gt                  14546
_reflns_number_total               20844
_reflns_special_details
;
 Reflections were merged by SHELXL according to the crystal
 class for the calculation of statistics and refinement.
 
 _reflns_Friedel_fraction is defined as the number of unique
 Friedel pairs measured divided by the number that would be
 possible theoretically, ignoring centric projections and
 systematic absences.
;
_reflns_threshold_expression       'I > 2\s(I)'
_computing_cell_refinement         'SAINT V8.40A (Bruker, 2019)'
_computing_data_collection         'Bruker APEX2'
_computing_data_reduction          'SAINT V8.40A (Bruker, 2019)'
_computing_molecular_graphics      OLEX2
_computing_publication_material    OLEX2
_computing_structure_refinement    'SHELXL-97 (Sheldrick, 2008)'
_computing_structure_solution      'SHELXS-97 (Sheldrick, 2008)'
_refine_diff_density_max           0.450
_refine_diff_density_min           -0.409
_refine_diff_density_rms           0.055
_refine_ls_extinction_coef         .
_refine_ls_extinction_method       none
_refine_ls_goodness_of_fit_ref     1.048
_refine_ls_hydrogen_treatment      mixed
_refine_ls_matrix_type             full
_refine_ls_number_parameters       1087
_refine_ls_number_reflns           20844
_refine_ls_number_restraints       286
_refine_ls_R_factor_all            0.0842
_refine_ls_R_factor_gt             0.0567
_refine_ls_restrained_S_all        1.089
_refine_ls_shift/su_max            0.001
_refine_ls_shift/su_mean           0.000
_refine_ls_structure_factor_coef   Fsqd
_refine_ls_weighting_details      
 'w=1/[\s^2^(Fo^2^)+(0.0667P)^2^+2.7544P] where P=(Fo^2^+2Fc^2^)/3'
_refine_ls_weighting_scheme        calc
_refine_ls_wR_factor_gt            0.1440
_refine_ls_wR_factor_ref           0.1596
_refine_special_details           
 'Six of the eight CF3-groups are strongly disordered and were described as split positions with anisotropic displacement parameteres if possible. The hydrogen atom position at  N1 has been located in the difference fourier map and refined freely.'
_olex2_refinement_description
;
1. Fixed Uiso
 At 1.2 times of:
  All C(H) groups, All C(H,H) groups
 At 1.5 times of:
  All C(H,H,H) groups
2. Restrained distances
 F10-F11 \\sim F11-F12 \\sim F10-F12 \\sim F10A-F11A \\sim F11A-F12A \\sim
F10A-F12A
 with sigma of 0.02
 F13-F14 \\sim F14-F15 \\sim F13-F15 \\sim F13A-F14A \\sim F14A-F15A \\sim
F13A-F15A \\sim F13B-F14B ~
 F14B-F15B \\sim F13B-F15B
 with sigma of 0.02
 F21-F22 \\sim F22-F23 \\sim F21-F23 \\sim F21A-F22A \\sim F22A-F23A \\sim
F21A-F23A
 with sigma of 0.02
 F7-F8 \\sim F8-F9 \\sim F7-F9 \\sim F7A-F8A \\sim F8A-F9A \\sim F7A-F9A
 with sigma of 0.02
 F13B-C63B \\sim F14-C63 \\sim F14A-C63A \\sim F13A-C63A \\sim F13-C63 \\sim
F14B-C63B \\sim F15A-C63A
 \\sim F15-C63 \\sim F15B-C63B
 with sigma of 0.02
 C63B-C59 \\sim C63A-C59 \\sim C63-C59
 with sigma of 0.02
 F9-C55 \\sim F9A-C55 \\sim F7-C55 \\sim F8A-C55 \\sim F8-C55 \\sim F7A-C55
 with sigma of 0.02
 F21A-C72A \\sim F23-C72 \\sim F23A-C72A \\sim F22-C72 \\sim F22A-C72A \\sim
F21-C72
 with sigma of 0.02
 F11A-C56A \\sim F12-C56 \\sim F12A-C56A \\sim F10-C56 \\sim F10A-C56A \\sim
F11-C56
 with sigma of 0.02
3. Uiso/Uaniso restraints and constraints
Uanis(F21) \\sim Ueq, Uanis(F15B) \\sim Ueq, Uanis(F13A) \\sim Ueq, Uanis(F3)
\\sim Ueq, Uanis(F12) \\sim Ueq, Uanis(F11A) \\sim Ueq, Uanis(F10A) \\sim Ueq,
Uanis(F10) \\sim Ueq, Uanis(F8) \\sim Ueq, Uanis(F15A) \\sim Ueq, Uanis(F18A)
\\sim Ueq, Uanis(F18) \\sim Ueq, Uanis(F1A) \\sim Ueq, Uanis(F22) \\sim Ueq:
with sigma of 0.005 and sigma for terminal atoms of 0.0125
Uanis(C56A) = Uanis(C56)
Uiso(C63A) = Uiso(C63) = Uiso(C63B)
Uiso(C72A) = Uiso(C72)
Uanis(F21) = Uanis(F22A)
4. Rigid body (RIGU) restrains
 F10, F10A, F11, F11A, F12, F12A
 with sigma for 1-2 distances of 0.004 and sigma for 1-3 distances of 0.004
 F13, F13A, F13B, F14, F14A, F14B, F15, F15A, F15B
 with sigma for 1-2 distances of 0.004 and sigma for 1-3 distances of 0.004
 F21, F21A, F22, F22A, F23, F23A, C72, C72A
 with sigma for 1-2 distances of 0.004 and sigma for 1-3 distances of 0.004
 F18, F18A, F19, F19A, F20, F20A, C71
 with sigma for 1-2 distances of 0.004 and sigma for 1-3 distances of 0.004
5. Others
 1*[Sof(F13)+Sof(F14)+Sof(F15)+Sof(C63)]+1*[Sof(F13A)+Sof(F14A)+Sof(F15A)+
 Sof(C63A)]+1*[Sof(F13B)+Sof(F14B)+Sof(F15B)+Sof(C63B)]=1 with esd of 0.001
 Sof(F13)=Sof(F14)=Sof(F15)=Sof(C63)=FVAR(1)
 Sof(F13A)=Sof(F14A)=Sof(F15A)=Sof(C63A)=FVAR(2)
 Sof(F13B)=Sof(F14B)=Sof(F15B)=Sof(C63B)=FVAR(3)
 Sof(F10A)=Sof(F11A)=Sof(F12A)=Sof(C56A)=1-FVAR(4)
 Sof(F10)=Sof(F11)=Sof(F12)=Sof(C56)=FVAR(4)
 Sof(F7A)=Sof(F8A)=Sof(F9A)=1-FVAR(5)
 Sof(F7)=Sof(F8)=Sof(F9)=FVAR(5)
 Sof(F18A)=Sof(F19A)=Sof(F20A)=1-FVAR(6)
 Sof(F18)=Sof(F19)=Sof(F20)=FVAR(6)
 Sof(F1A)=Sof(F2A)=Sof(F3A)=1-FVAR(7)
 Sof(F1)=Sof(F2)=Sof(F3)=FVAR(7)
 Sof(F21A)=Sof(F22A)=Sof(F23A)=1-FVAR(8)
 Sof(F21)=Sof(F22)=Sof(F23)=FVAR(8)
 Sof(C72A)=1-FVAR(9)
 Sof(C72)=FVAR(9)
6.a Secondary CH2 refined with riding coordinates:
 C6(H6A,H6B), C26(H26A,H26B)
6.b Aromatic/amide H refined with riding coordinates:
 C42(H42), C44(H44), C46(H46), C50(H50), C52(H52), C54(H54), C58(H58),
 C60(H60), C62(H62), C66(H66), C68(H68), C70(H70), C1(H1A), C2(H2), C3(H3),
 C4(H4), C8(H8), C10(H10), C12(H12), C21(H21), C22(H22), C23(H23), C24(H24),
 C28(H28), C30(H30), C32(H32)
6.c Idealised Me refined as rotating group:
 C14(H14A,H14B,H14C), C15(H15A,H15B,H15C), C16(H16A,H16B,H16C), C18(H18A,H18B,
 H18C), C19(H19A,H19B,H19C), C20(H20A,H20B,H20C), C34(H34A,H34B,H34C), C35(H35A,
 H35B,H35C), C36(H36A,H36B,H36C), C38(H38A,H38B,H38C), C39(H39A,H39B,H39C),
 C40(H40A,H40B,H40C)
;
_atom_sites_solution_hydrogens     mixed
_atom_sites_solution_primary       dual
_atom_sites_solution_secondary     ?
loop_
  _atom_site_label
  _atom_site_type_symbol
  _atom_site_fract_x
  _atom_site_fract_y
  _atom_site_fract_z
  _atom_site_U_iso_or_equiv
  _atom_site_adp_type
  _atom_site_occupancy
  _atom_site_site_symmetry_order
  _atom_site_calc_flag
  _atom_site_refinement_flags_posn
  _atom_site_refinement_flags_adp
  _atom_site_refinement_flags_occupancy
  _atom_site_disorder_assembly
  _atom_site_disorder_group
 F1 F 0.1110(3) 0.5407(5) 0.1731(2) 0.0592(18) Uani 0.442(13) 1 d . . P A 1
 F1A F 0.1203(2) 0.4926(7) 0.1684(2) 0.086(3) Uani 0.558(13) 1 d . U P A 2
 F2 F 0.0289(4) 0.5439(5) 0.0822(3) 0.067(2) Uani 0.442(13) 1 d . . P A 1
 F2A F 0.0356(4) 0.5530(3) 0.0912(3) 0.0638(17) Uani 0.558(13) 1 d . . P A 2
 F3 F 0.0848(6) 0.4443(3) 0.1186(7) 0.087(3) Uani 0.442(13) 1 d . U P A 1
 F3A F 0.0587(3) 0.4443(2) 0.0793(3) 0.0586(13) Uani 0.558(13) 1 d . . P A 2
 F4 F 0.11420(8) 0.53207(12) -0.11111(6) 0.0815(6) Uani 1 1 d . . . . .
 F5 F 0.22210(9) 0.58599(7) -0.09868(5) 0.0552(3) Uani 1 1 d . . . . .
 F005 F 0.40715(8) 0.89251(6) 0.03534(7) 0.0591(4) Uani 1 1 d . . . . .
 F6 F 0.22252(11) 0.47276(8) -0.08649(6) 0.0741(5) Uani 1 1 d . . . . .
 F7 F 0.53975(9) 0.56366(10) 0.39909(6) 0.0579(5) Uani 0.861(3) 1 d D . P B 1
 F7A F 0.4937(7) 0.5869(6) 0.4263(6) 0.079(4) Uiso 0.139(3) 1 d D . P B 2
 F8 F 0.49366(10) 0.64109(16) 0.44721(7) 0.0918(10) Uani 0.861(3) 1 d D U P B 1
 F8A F 0.5155(6) 0.6994(5) 0.4299(5) 0.063(3) Uiso 0.139(3) 1 d D . P B 2
 F9 F 0.57530(9) 0.67335(12) 0.39978(10) 0.0738(6) Uani 0.861(3) 1 d D . P B 1
 F9A F 0.5771(7) 0.6292(7) 0.3878(7) 0.079(4) Uiso 0.139(3) 1 d D . P B 2
 F10 F 0.2353(3) 0.8008(2) 0.2216(2) 0.090(2) Uani 0.598(6) 1 d D U P C 1
 F10A F 0.2127(4) 0.7742(5) 0.2206(3) 0.115(4) Uani 0.402(6) 1 d D U P C 2
 F11 F 0.1903(2) 0.72342(19) 0.2670(3) 0.0911(16) Uani 0.598(6) 1 d D . P C 1
 F11A F 0.2365(5) 0.7560(4) 0.3177(4) 0.099(3) Uani 0.402(6) 1 d D U P C 2
 F12 F 0.2701(3) 0.8003(3) 0.3224(2) 0.127(3) Uani 0.598(6) 1 d D U P C 1
 F12A F 0.3003(3) 0.83232(19) 0.2885(4) 0.091(2) Uani 0.402(6) 1 d D . P C 2
 F13 F 0.6558(3) 0.64471(18) 0.1179(6) 0.063(2) Uani 0.599(12) 1 d D . P D 1
 F13A F 0.6662(5) 0.6528(5) 0.1602(10) 0.046(3) Uani 0.225(12) 1 d D U P D 2
 F13B F 0.6694(6) 0.6795(13) 0.1825(3) 0.063(6) Uani 0.176(7) 1 d D . P D 3
 F14 F 0.6696(4) 0.7444(6) 0.1697(3) 0.072(3) Uani 0.599(12) 1 d D . P D 1
 F14A F 0.6661(10) 0.7656(5) 0.1557(7) 0.037(3) Uani 0.225(12) 1 d D . P D 2
 F14B F 0.6483(10) 0.6461(9) 0.0883(7) 0.055(5) Uani 0.176(7) 1 d D . P D 3
 F15 F 0.6446(2) 0.7453(4) 0.0704(2) 0.0454(12) Uani 0.599(12) 1 d D . P D 1
 F15A F 0.6464(5) 0.7059(12) 0.0702(5) 0.054(4) Uani 0.225(12) 1 d D U P D 2
 F15B F 0.6643(6) 0.7571(5) 0.1111(13) 0.074(5) Uani 0.176(7) 1 d D U P D 3
 F16 F 0.33703(7) 0.81725(7) -0.03522(5) 0.0466(3) Uani 1 1 d . . . . .
 F17 F 0.30427(7) 0.84372(6) 0.04570(6) 0.0447(3) Uani 1 1 d . . . . .
 F18 F 0.4361(6) 0.3625(5) 0.2991(5) 0.067(2) Uani 0.65(2) 1 d . U P E 1
 F18A F 0.4691(14) 0.3781(6) 0.3143(5) 0.069(3) Uani 0.35(2) 1 d . U P E 2
 F19 F 0.5375(3) 0.3122(4) 0.2876(4) 0.0486(13) Uani 0.65(2) 1 d . . P E 1
 F19A F 0.5337(7) 0.3055(8) 0.2807(8) 0.062(3) Uani 0.35(2) 1 d . . P E 2
 F20 F 0.4239(4) 0.2780(3) 0.2311(3) 0.0636(13) Uani 0.65(2) 1 d . . P E 1
 F20A F 0.4075(8) 0.2998(13) 0.2475(9) 0.084(5) Uani 0.35(2) 1 d . . P E 2
 F21 F 0.5855(8) 0.3491(4) 0.0839(4) 0.0727(10) Uani 0.218(6) 1 d D U P F 1
 F21A F 0.5878(2) 0.4359(3) 0.0630(3) 0.0732(11) Uani 0.782(6) 1 d D . P F 2
 F22 F 0.4845(8) 0.3935(8) 0.0109(6) 0.070(4) Uani 0.218(6) 1 d D U P F 1
 F22A F 0.5401(2) 0.32917(12) 0.05928(13) 0.0727(10) Uani 0.782(6) 1 d D . P F
 2
 F23 F 0.5865(10) 0.4580(6) 0.0605(10) 0.074(5) Uani 0.218(6) 1 d D . P F 1
 F23A F 0.4719(3) 0.41500(17) 0.00170(17) 0.0593(8) Uani 0.782(6) 1 d D . P F
 2
 C41 C 0.29380(8) 0.57258(7) 0.10242(7) 0.0203(3) Uani 1 1 d . . . . .
 C42 C 0.23262(9) 0.55236(8) 0.12507(7) 0.0239(3) Uani 1 1 d . . . . .
 H42 H 0.241721 0.554861 0.169818 0.029 Uiso 1 1 calc R U . . .
 C43 C 0.15948(9) 0.52891(9) 0.08407(8) 0.0291(3) Uani 1 1 d . . . . .
 C44 C 0.14382(10) 0.52310(9) 0.01845(8) 0.0315(3) Uani 1 1 d . . . . .
 H44 H 0.093980 0.506159 -0.009451 0.038 Uiso 1 1 calc R U . . .
 C45 C 0.20304(10) 0.54273(8) -0.00519(7) 0.0265(3) Uani 1 1 d . . . . .
 C46 C 0.27597(9) 0.56749(8) 0.03577(7) 0.0225(3) Uani 1 1 d . . . . .
 H46 H 0.315014 0.581420 0.018068 0.027 Uiso 1 1 calc R U . . .
 C47 C 0.09540(11) 0.50932(12) 0.11005(10) 0.0415(4) Uani 1 1 d . . . . .
 C48 C 0.18963(11) 0.53377(10) -0.07524(8) 0.0337(4) Uani 1 1 d . . . . .
 C49 C 0.38328(9) 0.62546(8) 0.21852(7) 0.0224(3) Uani 1 1 d . . . . .
 C50 C 0.44330(10) 0.61353(9) 0.27740(7) 0.0272(3) Uani 1 1 d . . . . .
 H50 H 0.484805 0.580816 0.279136 0.033 Uiso 1 1 calc R U . . .
 C51 C 0.44451(10) 0.64798(10) 0.33384(8) 0.0320(4) Uani 1 1 d . . . . .
 C52 C 0.38579(11) 0.69633(9) 0.33370(8) 0.0342(4) Uani 1 1 d . . . . .
 H52 H 0.386198 0.719318 0.372142 0.041 Uiso 1 1 calc R U . . .
 C53 C 0.32625(11) 0.71026(9) 0.27573(9) 0.0331(4) Uani 1 1 d . . . . .
 C54 C 0.32510(11) 0.67570(8) 0.21951(8) 0.0281(3) Uani 1 1 d . . . . .
 H54 H 0.283505 0.686534 0.180533 0.034 Uiso 1 1 calc R U . . .
 C55 C 0.51148(12) 0.63290(14) 0.39476(9) 0.0486(6) Uani 1 1 d D . . . .
 C56 C 0.2558(6) 0.7592(5) 0.2727(4) 0.0455(12) Uani 0.598(6) 1 d D . P C 1
 C56A C 0.2707(9) 0.7670(8) 0.2754(6) 0.0455(12) Uani 0.402(6) 1 d D . P C 2
 C57 C 0.42477(8) 0.65316(7) 0.12002(6) 0.0186(3) Uani 1 1 d . . . . .
 C58 C 0.50636(9) 0.65460(8) 0.13105(7) 0.0215(3) Uani 1 1 d . . . . .
 H58 H 0.538723 0.616473 0.155007 0.026 Uiso 1 1 calc R U . . .
 C59 C 0.54114(9) 0.71034(8) 0.10785(7) 0.0231(3) Uani 1 1 d D . . . .
 C60 C 0.49704(9) 0.76827(8) 0.07426(7) 0.0234(3) Uani 1 1 d . . . . .
 H60 H 0.521115 0.806371 0.058694 0.028 Uiso 1 1 calc R U . . .
 C61 C 0.41668(9) 0.76874(8) 0.06417(7) 0.0218(3) Uani 1 1 d . . . . .
 C62 C 0.38142(9) 0.71216(7) 0.08588(6) 0.0205(3) Uani 1 1 d . . . . .
 H62 H 0.325904 0.713577 0.077222 0.025 Uiso 1 1 calc R U . . .
 C63 C 0.6258(2) 0.7118(2) 0.1158(2) 0.0256(5) Uiso 0.599(12) 1 d D . P D 1
 C63A C 0.6302(6) 0.7073(6) 0.1241(6) 0.0256(5) Uiso 0.225(12) 1 d D . P D 2
 C63B C 0.6308(6) 0.6958(6) 0.1224(5) 0.0256(5) Uiso 0.176(7) 1 d D . P D 3
 C64 C 0.36724(10) 0.83055(9) 0.02805(8) 0.0300(3) Uani 1 1 d . . . . .
 C65 C 0.42919(8) 0.51260(7) 0.15783(6) 0.0195(3) Uani 1 1 d . . . . .
 C66 C 0.43131(9) 0.46128(8) 0.20514(7) 0.0217(3) Uani 1 1 d . . . . .
 H66 H 0.409055 0.473601 0.236922 0.026 Uiso 1 1 calc R U . . .
 C67 C 0.46485(9) 0.39312(8) 0.20703(7) 0.0245(3) Uani 1 1 d . . . . .
 C68 C 0.49704(10) 0.37192(8) 0.16097(8) 0.0286(3) Uani 1 1 d . . . . .
 H68 H 0.520289 0.325372 0.162456 0.034 Uiso 1 1 calc R U . . .
 C69 C 0.49402(11) 0.42096(8) 0.11293(7) 0.0286(3) Uani 1 1 d . . . . .
 C70 C 0.46132(9) 0.48963(8) 0.11152(7) 0.0241(3) Uani 1 1 d . . . . .
 H70 H 0.460685 0.522118 0.078099 0.029 Uiso 1 1 calc R U . . .
 C71 C 0.46680(11) 0.33979(10) 0.25841(9) 0.0347(4) Uani 1 1 d . . . . .
 C72 C 0.5407(5) 0.4061(3) 0.0668(2) 0.0244(4) Uiso 0.427(11) 1 d D . P F 1
 C72A C 0.5174(3) 0.39743(19) 0.05808(19) 0.0244(4) Uiso 0.573(11) 1 d D . P F
 2
 B1 B 0.38336(10) 0.59093(8) 0.15053(7) 0.0190(3) Uani 1 1 d . . . . .
 N1 N 0.74579(8) 0.73305(7) 0.40490(6) 0.0248(3) Uani 1 1 d . . . . .
 H1 H 0.7482(17) 0.6740(16) 0.3954(14) 0.078(9) Uiso 1 1 d . . . . .
 C1 C 0.72332(10) 0.75396(9) 0.45433(8) 0.0290(3) Uani 1 1 d . . . . .
 H1A H 0.715193 0.718625 0.482626 0.035 Uiso 1 1 calc R U . . .
 C2 C 0.71208(10) 0.82655(10) 0.46397(8) 0.0329(4) Uani 1 1 d . . . . .
 H2 H 0.696378 0.841613 0.498775 0.040 Uiso 1 1 calc R U . . .
 C3 C 0.72404(11) 0.87664(9) 0.42227(8) 0.0327(4) Uani 1 1 d . . . . .
 H3 H 0.715704 0.926747 0.427729 0.039 Uiso 1 1 calc R U . . .
 C4 C 0.74819(10) 0.85424(8) 0.37241(8) 0.0287(3) Uani 1 1 d . . . . .
 H4 H 0.757106 0.888973 0.343986 0.034 Uiso 1 1 calc R U . . .
 C5 C 0.75936(9) 0.78106(8) 0.36394(7) 0.0237(3) Uani 1 1 d . . . . .
 C6 C 0.78377(10) 0.75119(9) 0.31065(8) 0.0297(3) Uani 1 1 d . . . . .
 H6A H 0.789833 0.791968 0.283663 0.036 Uiso 1 1 calc R U . . .
 H6B H 0.740929 0.719506 0.283398 0.036 Uiso 1 1 calc R U . . .
 C7 C 0.86061(9) 0.70800(9) 0.33333(7) 0.0259(3) Uani 1 1 d . . . . .
 C8 C 0.86326(10) 0.63972(9) 0.30717(7) 0.0260(3) Uani 1 1 d . . . . .
 H8 H 0.816740 0.620305 0.276332 0.031 Uiso 1 1 calc R U . . .
 C9 C 0.93319(10) 0.59943(9) 0.32559(7) 0.0264(3) Uani 1 1 d . . . . .
 C10 C 1.00030(10) 0.63057(9) 0.37053(8) 0.0276(3) Uani 1 1 d . . . . .
 H10 H 1.048645 0.604251 0.383022 0.033 Uiso 1 1 calc R U . . .
 C11 C 0.99944(9) 0.69890(9) 0.39798(7) 0.0268(3) Uani 1 1 d . . . . .
 C12 C 0.92808(10) 0.73688(8) 0.37861(7) 0.0269(3) Uani 1 1 d . . . . .
 H12 H 0.925583 0.783172 0.396649 0.032 Uiso 1 1 calc R U . . .
 C13 C 0.93863(10) 0.52363(9) 0.29882(8) 0.0302(3) Uani 1 1 d . . . . .
 C14 C 0.85859(11) 0.49692(10) 0.25306(8) 0.0340(4) Uani 1 1 d . . . . .
 H14A H 0.839286 0.530127 0.216473 0.051 Uiso 1 1 calc R U . . .
 H14B H 0.820497 0.495288 0.275759 0.051 Uiso 1 1 calc R U . . .
 H14C H 0.864715 0.448226 0.237649 0.051 Uiso 1 1 calc R U . . .
 C15 C 0.99744(12) 0.52547(11) 0.26215(10) 0.0413(4) Uani 1 1 d . . . . .
 H15A H 1.001610 0.476940 0.245548 0.062 Uiso 1 1 calc R U . . .
 H15B H 1.049559 0.540917 0.291247 0.062 Uiso 1 1 calc R U . . .
 H15C H 0.978570 0.559733 0.226315 0.062 Uiso 1 1 calc R U . . .
 C16 C 0.96826(13) 0.46957(10) 0.35486(9) 0.0412(4) Uani 1 1 d . . . . .
 H16A H 0.931792 0.469424 0.379075 0.062 Uiso 1 1 calc R U . . .
 H16B H 1.021155 0.484005 0.383233 0.062 Uiso 1 1 calc R U . . .
 H16C H 0.970698 0.420836 0.337970 0.062 Uiso 1 1 calc R U . . .
 C17 C 1.07575(10) 0.72882(9) 0.44672(8) 0.0309(3) Uani 1 1 d . . . . .
 C18 C 1.13730(11) 0.73880(11) 0.41362(10) 0.0427(4) Uani 1 1 d . . . . .
 H18A H 1.116434 0.772135 0.377278 0.064 Uiso 1 1 calc R U . . .
 H18B H 1.148666 0.691747 0.398120 0.064 Uiso 1 1 calc R U . . .
 H18C H 1.186098 0.758883 0.444332 0.064 Uiso 1 1 calc R U . . .
 C19 C 1.10721(12) 0.67483(11) 0.50261(9) 0.0403(4) Uani 1 1 d . . . . .
 H19A H 1.154777 0.694832 0.534942 0.060 Uiso 1 1 calc R U . . .
 H19B H 1.120338 0.628845 0.486479 0.060 Uiso 1 1 calc R U . . .
 H19C H 1.066551 0.666418 0.522033 0.060 Uiso 1 1 calc R U . . .
 C20 C 1.06334(12) 0.80193(10) 0.47449(10) 0.0396(4) Uani 1 1 d . . . . .
 H20A H 1.022747 0.796904 0.494490 0.059 Uiso 1 1 calc R U . . .
 H20B H 1.046137 0.837980 0.439986 0.059 Uiso 1 1 calc R U . . .
 H20C H 1.113171 0.817751 0.506800 0.059 Uiso 1 1 calc R U . . .
 N2 N 0.73435(8) 0.59287(7) 0.37458(6) 0.0265(3) Uani 1 1 d . . . . .
 C21 C 0.66988(10) 0.57753(9) 0.32386(8) 0.0319(3) Uani 1 1 d . . . . .
 H21 H 0.636739 0.616404 0.302213 0.038 Uiso 1 1 calc R U . . .
 C22 C 0.64942(11) 0.50791(10) 0.30163(9) 0.0348(4) Uani 1 1 d . . . . .
 H22 H 0.603776 0.498910 0.265026 0.042 Uiso 1 1 calc R U . . .
 C23 C 0.69721(12) 0.45160(9) 0.33413(9) 0.0364(4) Uani 1 1 d . . . . .
 H23 H 0.684128 0.402822 0.320879 0.044 Uiso 1 1 calc R U . . .
 C24 C 0.76430(11) 0.46709(9) 0.38616(8) 0.0317(3) Uani 1 1 d . . . . .
 H24 H 0.797897 0.428916 0.408701 0.038 Uiso 1 1 calc R U . . .
 C25 C 0.78251(10) 0.53869(8) 0.40544(7) 0.0254(3) Uani 1 1 d . . . . .
 C26 C 0.85628(10) 0.56032(9) 0.45972(7) 0.0277(3) Uani 1 1 d . . . . .
 H26A H 0.884410 0.597863 0.443891 0.033 Uiso 1 1 calc R U . . .
 H26B H 0.891550 0.517554 0.472377 0.033 Uiso 1 1 calc R U . . .
 C27 C 0.84191(9) 0.58947(8) 0.51898(7) 0.0238(3) Uani 1 1 d . . . . .
 C28 C 0.88241(9) 0.65103(8) 0.55035(7) 0.0254(3) Uani 1 1 d . . . . .
 H28 H 0.915842 0.676534 0.532509 0.030 Uiso 1 1 calc R U . . .
 C29 C 0.87468(9) 0.67575(8) 0.60740(8) 0.0259(3) Uani 1 1 d . . . . .
 C30 C 0.82448(9) 0.63708(8) 0.63186(7) 0.0260(3) Uani 1 1 d . . . . .
 H30 H 0.818381 0.653402 0.670518 0.031 Uiso 1 1 calc R U . . .
 C31 C 0.78301(9) 0.57558(8) 0.60191(7) 0.0249(3) Uani 1 1 d . . . . .
 C32 C 0.79221(9) 0.55287(8) 0.54455(7) 0.0252(3) Uani 1 1 d . . . . .
 H32 H 0.763847 0.511615 0.522772 0.030 Uiso 1 1 calc R U . . .
 C33 C 0.91796(11) 0.74313(9) 0.64386(9) 0.0331(4) Uani 1 1 d . . . . .
 C34 C 0.85591(13) 0.79985(10) 0.64492(10) 0.0433(4) Uani 1 1 d . . . . .
 H34A H 0.821529 0.779622 0.666724 0.065 Uiso 1 1 calc R U . . .
 H34B H 0.823914 0.812986 0.600805 0.065 Uiso 1 1 calc R U . . .
 H34C H 0.882662 0.843168 0.667917 0.065 Uiso 1 1 calc R U . . .
 C35 C 0.96615(12) 0.72342(11) 0.71427(10) 0.0431(4) Uani 1 1 d . . . . .
 H35A H 0.991655 0.767152 0.737327 0.065 Uiso 1 1 calc R U . . .
 H35B H 1.006703 0.687527 0.715134 0.065 Uiso 1 1 calc R U . . .
 H35C H 0.930620 0.703111 0.734960 0.065 Uiso 1 1 calc R U . . .
 C36 C 0.97396(16) 0.77534(13) 0.61372(13) 0.0620(7) Uani 1 1 d . . . . .
 H36A H 1.000521 0.817650 0.638642 0.093 Uiso 1 1 calc R U . . .
 H36B H 0.944134 0.790271 0.569603 0.093 Uiso 1 1 calc R U . . .
 H36C H 1.013607 0.739032 0.613336 0.093 Uiso 1 1 calc R U . . .
 C37 C 0.72800(10) 0.53337(9) 0.62894(8) 0.0300(3) Uani 1 1 d . . . . .
 C38 C 0.73107(13) 0.56168(12) 0.69467(9) 0.0425(4) Uani 1 1 d . . . . .
 H38A H 0.711201 0.611616 0.690304 0.064 Uiso 1 1 calc R U . . .
 H38B H 0.785877 0.560623 0.724417 0.064 Uiso 1 1 calc R U . . .
 H38C H 0.698091 0.530920 0.711333 0.064 Uiso 1 1 calc R U . . .
 C39 C 0.75270(12) 0.45292(10) 0.63714(10) 0.0391(4) Uani 1 1 d . . . . .
 H39A H 0.716711 0.425850 0.653485 0.059 Uiso 1 1 calc R U . . .
 H39B H 0.806935 0.448846 0.667588 0.059 Uiso 1 1 calc R U . . .
 H39C H 0.750167 0.432880 0.595554 0.059 Uiso 1 1 calc R U . . .
 C40 C 0.64258(11) 0.53988(11) 0.58184(10) 0.0406(4) Uani 1 1 d . . . . .
 H40A H 0.638785 0.517620 0.540769 0.061 Uiso 1 1 calc R U . . .
 H40B H 0.627881 0.591219 0.575095 0.061 Uiso 1 1 calc R U . . .
 H40C H 0.606610 0.514965 0.599635 0.061 Uiso 1 1 calc R U . . .

loop_
  _atom_site_aniso_label
  _atom_site_aniso_U_11
  _atom_site_aniso_U_22
  _atom_site_aniso_U_33
  _atom_site_aniso_U_23
  _atom_site_aniso_U_13
  _atom_site_aniso_U_12
 F1 0.0340(17) 0.114(5) 0.0369(16) -0.011(2) 0.0212(14) -0.020(2)
 F1A 0.0370(16) 0.181(7) 0.0384(17) 0.034(3) 0.0091(12) -0.033(3)
 F2 0.018(2) 0.139(6) 0.038(2) 0.009(3) -0.0001(17) 0.003(3)
 F2A 0.058(3) 0.0327(17) 0.127(5) 0.0061(19) 0.066(3) 0.0077(14)
 F3 0.099(5) 0.045(2) 0.159(8) 0.006(4) 0.099(6) -0.011(3)
 F3A 0.054(2) 0.0427(14) 0.096(3) -0.0084(18) 0.047(2) -0.0227(13)
 F4 0.0398(7) 0.1652(18) 0.0289(6) -0.0144(8) -0.0017(5) -0.0211(9)
 F5 0.0794(9) 0.0570(7) 0.0266(5) -0.0008(5) 0.0147(6) -0.0231(7)
 F005 0.0561(8) 0.0258(5) 0.0814(9) 0.0201(6) 0.0058(7) -0.0079(5)
 F6 0.1338(14) 0.0487(8) 0.0380(7) -0.0059(6) 0.0273(8) 0.0248(8)
 F7 0.0571(10) 0.0773(12) 0.0264(7) -0.0016(7) -0.0021(6) 0.0046(8)
 F8 0.0528(10) 0.200(3) 0.0211(7) -0.0236(10) 0.0105(7) 0.0306(13)
 F9 0.0340(9) 0.0817(14) 0.0911(14) -0.0196(11) 0.0030(8) -0.0234(8)
 F10 0.133(4) 0.067(2) 0.108(4) 0.055(3) 0.091(3) 0.059(2)
 F10A 0.071(4) 0.157(7) 0.088(5) -0.077(5) -0.011(3) 0.068(4)
 F11 0.072(2) 0.070(2) 0.157(4) 0.020(2) 0.072(3) 0.0279(16)
 F11A 0.142(6) 0.088(4) 0.129(6) 0.049(4) 0.125(5) 0.065(4)
 F12 0.132(4) 0.131(4) 0.105(3) -0.081(3) 0.025(3) 0.054(4)
 F12A 0.096(4) 0.0256(17) 0.170(6) -0.009(2) 0.069(4) 0.0105(18)
 F13 0.033(2) 0.0345(15) 0.133(8) 0.012(3) 0.043(4) 0.0081(12)
 F13A 0.022(3) 0.035(4) 0.084(9) 0.012(5) 0.022(6) 0.003(3)
 F13B 0.026(4) 0.134(17) 0.024(4) -0.019(6) 0.002(3) 0.010(7)
 F14 0.0242(15) 0.142(7) 0.044(2) -0.043(4) 0.0067(16) -0.016(4)
 F14A 0.022(3) 0.025(3) 0.056(8) -0.022(3) 0.004(5) -0.013(2)
 F14B 0.031(4) 0.094(11) 0.049(6) -0.033(7) 0.023(5) 0.006(5)
 F15 0.0286(13) 0.070(3) 0.0453(19) 0.0210(18) 0.0222(12) 0.0038(15)
 F15A 0.036(3) 0.098(10) 0.036(4) -0.020(5) 0.021(3) -0.011(5)
 F15B 0.044(5) 0.053(5) 0.127(12) 0.012(7) 0.035(7) -0.021(4)
 F16 0.0498(7) 0.0600(7) 0.0260(5) 0.0113(5) 0.0082(5) 0.0166(6)
 F17 0.0545(7) 0.0361(6) 0.0526(7) 0.0135(5) 0.0300(6) 0.0204(5)
 F18 0.102(4) 0.059(3) 0.072(3) 0.042(2) 0.070(3) 0.044(2)
 F18A 0.140(9) 0.048(3) 0.035(3) 0.021(2) 0.052(4) 0.028(4)
 F19 0.0385(19) 0.066(3) 0.0361(17) 0.0308(16) 0.0063(16) 0.0057(19)
 F19A 0.071(5) 0.069(5) 0.064(6) 0.045(4) 0.045(5) 0.057(5)
 F20 0.078(3) 0.0443(18) 0.060(2) 0.0216(14) 0.0124(17) -0.0207(15)
 F20A 0.054(4) 0.105(9) 0.069(6) 0.061(6) -0.010(4) -0.038(5)
 F21 0.157(3) 0.0348(10) 0.0454(13) 0.0110(9) 0.0601(17) 0.0454(14)
 F21A 0.0726(18) 0.093(3) 0.078(2) -0.023(2) 0.0570(16) -0.0056(18)
 F22 0.082(6) 0.092(8) 0.037(6) -0.015(5) 0.023(4) 0.024(6)
 F22A 0.157(3) 0.0348(10) 0.0454(13) 0.0110(9) 0.0601(17) 0.0454(14)
 F23 0.122(10) 0.043(5) 0.102(8) 0.006(5) 0.098(8) 0.005(5)
 F23A 0.101(2) 0.0579(14) 0.0231(10) 0.0061(9) 0.0262(10) 0.0328(13)
 C41 0.0225(7) 0.0153(6) 0.0232(7) 0.0003(5) 0.0079(5) 0.0001(5)
 C42 0.0236(7) 0.0234(7) 0.0251(7) 0.0029(5) 0.0088(6) 0.0001(5)
 C43 0.0217(7) 0.0316(8) 0.0339(8) 0.0069(6) 0.0091(6) -0.0010(6)
 C44 0.0243(8) 0.0317(8) 0.0325(8) 0.0030(6) 0.0021(6) -0.0044(6)
 C45 0.0285(8) 0.0246(7) 0.0224(7) -0.0007(6) 0.0037(6) -0.0018(6)
 C46 0.0253(7) 0.0186(6) 0.0235(7) -0.0013(5) 0.0083(6) -0.0021(5)
 C47 0.0253(9) 0.0526(11) 0.0458(11) 0.0119(9) 0.0115(8) -0.0048(8)
 C48 0.0342(9) 0.0352(9) 0.0265(8) -0.0033(7) 0.0037(7) -0.0048(7)
 C49 0.0272(7) 0.0205(6) 0.0241(7) -0.0039(5) 0.0145(6) -0.0058(5)
 C50 0.0267(8) 0.0337(8) 0.0241(7) -0.0091(6) 0.0125(6) -0.0092(6)
 C51 0.0312(8) 0.0447(9) 0.0239(7) -0.0140(7) 0.0142(7) -0.0163(7)
 C52 0.0486(10) 0.0319(8) 0.0318(8) -0.0144(7) 0.0264(8) -0.0165(7)
 C53 0.0507(10) 0.0216(7) 0.0385(9) -0.0048(6) 0.0299(8) -0.0020(7)
 C54 0.0410(9) 0.0206(7) 0.0285(8) -0.0007(6) 0.0193(7) 0.0005(6)
 C55 0.0338(10) 0.0857(17) 0.0282(9) -0.0263(10) 0.0131(8) -0.0182(10)
 C56 0.070(4) 0.033(2) 0.0494(14) -0.0015(12) 0.041(2) 0.0090(18)
 C56A 0.070(4) 0.033(2) 0.0494(14) -0.0015(12) 0.041(2) 0.0090(18)
 C57 0.0217(7) 0.0191(6) 0.0155(6) -0.0030(5) 0.0070(5) -0.0016(5)
 C58 0.0223(7) 0.0226(6) 0.0194(6) -0.0025(5) 0.0066(5) -0.0001(5)
 C59 0.0206(7) 0.0282(7) 0.0211(7) -0.0067(5) 0.0081(5) -0.0052(5)
 C60 0.0294(8) 0.0229(7) 0.0200(6) -0.0034(5) 0.0111(6) -0.0077(6)
 C61 0.0269(7) 0.0198(6) 0.0180(6) -0.0010(5) 0.0070(6) -0.0035(5)
 C62 0.0217(7) 0.0210(6) 0.0184(6) -0.0016(5) 0.0063(5) -0.0019(5)
 C64 0.0334(9) 0.0257(7) 0.0297(8) 0.0061(6) 0.0093(7) -0.0015(6)
 C65 0.0217(7) 0.0199(6) 0.0160(6) -0.0007(5) 0.0052(5) -0.0015(5)
 C66 0.0221(7) 0.0236(7) 0.0190(6) 0.0023(5) 0.0067(5) -0.0004(5)
 C67 0.0274(8) 0.0252(7) 0.0217(7) 0.0070(5) 0.0094(6) 0.0025(6)
 C68 0.0390(9) 0.0211(7) 0.0276(7) 0.0051(6) 0.0138(7) 0.0079(6)
 C69 0.0431(9) 0.0237(7) 0.0224(7) 0.0031(6) 0.0155(7) 0.0084(6)
 C70 0.0355(8) 0.0197(6) 0.0184(6) 0.0021(5) 0.0111(6) 0.0044(6)
 C71 0.0364(9) 0.0354(9) 0.0346(9) 0.0162(7) 0.0153(7) 0.0088(7)
 B1 0.0233(8) 0.0178(7) 0.0169(7) -0.0009(5) 0.0081(6) -0.0008(6)
 N1 0.0238(6) 0.0217(6) 0.0268(6) 0.0006(5) 0.0062(5) 0.0027(5)
 C1 0.0297(8) 0.0282(7) 0.0299(8) 0.0021(6) 0.0112(7) 0.0030(6)
 C2 0.0341(9) 0.0351(9) 0.0306(8) -0.0018(7) 0.0123(7) 0.0083(7)
 C3 0.0380(9) 0.0236(7) 0.0327(8) -0.0027(6) 0.0072(7) 0.0073(6)
 C4 0.0300(8) 0.0229(7) 0.0304(8) 0.0026(6) 0.0068(6) 0.0026(6)
 C5 0.0205(7) 0.0238(7) 0.0239(7) 0.0009(5) 0.0040(6) 0.0032(5)
 C6 0.0315(8) 0.0335(8) 0.0228(7) 0.0024(6) 0.0076(6) 0.0105(7)
 C7 0.0285(8) 0.0288(7) 0.0220(7) 0.0044(6) 0.0106(6) 0.0071(6)
 C8 0.0283(8) 0.0303(8) 0.0200(7) 0.0014(6) 0.0093(6) 0.0043(6)
 C9 0.0298(8) 0.0289(7) 0.0221(7) 0.0019(6) 0.0110(6) 0.0049(6)
 C10 0.0265(8) 0.0298(8) 0.0278(7) 0.0018(6) 0.0110(6) 0.0061(6)
 C11 0.0267(8) 0.0281(7) 0.0270(7) 0.0020(6) 0.0110(6) 0.0005(6)
 C12 0.0314(8) 0.0255(7) 0.0262(7) 0.0023(6) 0.0132(6) 0.0038(6)
 C13 0.0328(9) 0.0314(8) 0.0264(7) -0.0021(6) 0.0103(7) 0.0083(6)
 C14 0.0391(9) 0.0330(8) 0.0298(8) -0.0043(7) 0.0117(7) 0.0033(7)
 C15 0.0374(10) 0.0496(11) 0.0402(10) -0.0113(8) 0.0173(8) 0.0083(8)
 C16 0.0565(12) 0.0285(8) 0.0328(9) -0.0006(7) 0.0078(8) 0.0131(8)
 C17 0.0274(8) 0.0302(8) 0.0348(8) 0.0007(6) 0.0103(7) 0.0007(6)
 C18 0.0319(10) 0.0465(11) 0.0528(12) -0.0004(9) 0.0185(9) -0.0030(8)
 C19 0.0376(10) 0.0382(9) 0.0361(9) 0.0029(7) 0.0011(8) -0.0019(8)
 C20 0.0359(10) 0.0345(9) 0.0459(10) -0.0098(8) 0.0109(8) -0.0037(7)
 N2 0.0289(7) 0.0226(6) 0.0278(6) -0.0011(5) 0.0094(5) -0.0006(5)
 C21 0.0296(8) 0.0317(8) 0.0326(8) -0.0014(6) 0.0085(7) 0.0007(6)
 C22 0.0307(9) 0.0385(9) 0.0339(9) -0.0092(7) 0.0095(7) -0.0068(7)
 C23 0.0461(10) 0.0263(8) 0.0395(9) -0.0090(7) 0.0180(8) -0.0081(7)
 C24 0.0437(10) 0.0217(7) 0.0311(8) 0.0008(6) 0.0146(7) 0.0024(7)
 C25 0.0325(8) 0.0232(7) 0.0230(7) 0.0000(5) 0.0125(6) -0.0010(6)
 C26 0.0304(8) 0.0303(8) 0.0222(7) -0.0017(6) 0.0090(6) 0.0021(6)
 C27 0.0262(7) 0.0228(7) 0.0209(7) -0.0004(5) 0.0063(6) 0.0021(6)
 C28 0.0269(8) 0.0230(7) 0.0271(7) 0.0011(6) 0.0103(6) 0.0008(6)
 C29 0.0269(8) 0.0211(7) 0.0297(8) -0.0037(6) 0.0096(6) -0.0009(6)
 C30 0.0267(8) 0.0254(7) 0.0267(7) -0.0053(6) 0.0102(6) -0.0011(6)
 C31 0.0262(7) 0.0233(7) 0.0253(7) -0.0023(5) 0.0087(6) -0.0018(6)
 C32 0.0278(8) 0.0220(7) 0.0244(7) -0.0029(5) 0.0071(6) -0.0025(6)
 C33 0.0334(9) 0.0264(8) 0.0402(9) -0.0105(7) 0.0136(7) -0.0074(6)
 C34 0.0486(11) 0.0288(9) 0.0476(11) -0.0102(8) 0.0104(9) 0.0007(8)
 C35 0.0399(10) 0.0393(10) 0.0426(10) -0.0137(8) 0.0046(8) -0.0039(8)
 C36 0.0785(17) 0.0539(13) 0.0724(15) -0.0308(12) 0.0500(14) -0.0398(12)
 C37 0.0311(8) 0.0310(8) 0.0305(8) -0.0046(6) 0.0140(7) -0.0067(6)
 C38 0.0483(11) 0.0504(11) 0.0368(9) -0.0087(8) 0.0249(9) -0.0143(9)
 C39 0.0445(11) 0.0299(8) 0.0466(10) 0.0009(7) 0.0203(9) -0.0065(7)
 C40 0.0291(9) 0.0461(10) 0.0465(11) -0.0036(8) 0.0129(8) -0.0060(8)

_geom_special_details
;
 All esds (except the esd in the dihedral angle between two l.s. planes)
 are estimated using the full covariance matrix.  The cell esds are taken
 into account individually in the estimation of esds in distances, angles
 and torsion angles; correlations between esds in cell parameters are only
 used when they are defined by crystal symmetry.  An approximate (isotropic)
 treatment of cell esds is used for estimating esds involving l.s. planes.
;
loop_
  _geom_bond_atom_site_label_1
  _geom_bond_atom_site_label_2
  _geom_bond_distance
  _geom_bond_site_symmetry_2
  _geom_bond_publ_flag
 F1 C47 1.450(5) . ?
 F1A C47 1.254(4) . ?
 F2 C47 1.307(7) . ?
 F2A C47 1.293(5) . ?
 F3 C47 1.238(5) . ?
 F3A C47 1.424(5) . ?
 F4 C48 1.316(2) . ?
 F5 C48 1.322(2) . ?
 F005 C64 1.3288(19) . ?
 F6 C48 1.333(2) . ?
 F7 C55 1.365(3) . ?
 F7A C55 1.211(9) . ?
 F8 C55 1.317(2) . ?
 F8A C55 1.441(8) . ?
 F9 C55 1.341(3) . ?
 F9A C55 1.244(9) . ?
 F10 C56 1.312(8) . ?
 F10A C56A 1.308(12) . ?
 F11 C56 1.317(8) . ?
 F11A C56A 1.302(12) . ?
 F12 C56 1.290(8) . ?
 F12A C56A 1.307(12) . ?
 F13 C63 1.344(5) . ?
 F13A C63A 1.308(11) . ?
 F13B C63B 1.311(11) . ?
 F14 C63 1.327(5) . ?
 F14A C63A 1.323(11) . ?
 F14B C63B 1.294(11) . ?
 F15 C63 1.321(4) . ?
 F15A C63A 1.326(11) . ?
 F15B C63B 1.342(10) . ?
 F16 C64 1.342(2) . ?
 F17 C64 1.341(2) . ?
 F18 C71 1.280(6) . ?
 F18A C71 1.415(9) . ?
 F19 C71 1.315(6) . ?
 F19A C71 1.296(10) . ?
 F20 C71 1.393(5) . ?
 F20A C71 1.250(9) . ?
 F21 C72 1.299(7) . ?
 F21A C72A 1.422(7) . ?
 F22 C72 1.323(10) . ?
 F22A C72A 1.320(3) . ?
 F23 C72 1.300(11) . ?
 F23A C72A 1.279(5) . ?
 C41 C42 1.408(2) . ?
 C41 C46 1.404(2) . ?
 C41 B1 1.633(2) . ?
 C42 H42 0.9500 . ?
 C42 C43 1.386(2) . ?
 C43 C44 1.388(2) . ?
 C43 C47 1.499(2) . ?
 C44 H44 0.9500 . ?
 C44 C45 1.387(2) . ?
 C45 C46 1.391(2) . ?
 C45 C48 1.497(2) . ?
 C46 H46 0.9500 . ?
 C49 C50 1.396(2) . ?
 C49 C54 1.403(2) . ?
 C49 B1 1.637(2) . ?
 C50 H50 0.9500 . ?
 C50 C51 1.397(2) . ?
 C51 C52 1.381(3) . ?
 C51 C55 1.495(3) . ?
 C52 H52 0.9500 . ?
 C52 C53 1.385(3) . ?
 C53 C54 1.394(2) . ?
 C53 C56 1.538(11) . ?
 C53 C56A 1.445(18) . ?
 C54 H54 0.9500 . ?
 C57 C58 1.402(2) . ?
 C57 C62 1.399(2) . ?
 C57 B1 1.635(2) . ?
 C58 H58 0.9500 . ?
 C58 C59 1.390(2) . ?
 C59 C60 1.385(2) . ?
 C59 C63 1.472(4) . ?
 C59 C63A 1.517(10) . ?
 C59 C63B 1.555(10) . ?
 C60 H60 0.9500 . ?
 C60 C61 1.384(2) . ?
 C61 C62 1.3897(19) . ?
 C61 C64 1.497(2) . ?
 C62 H62 0.9500 . ?
 C65 C66 1.4036(19) . ?
 C65 C70 1.4057(19) . ?
 C65 B1 1.643(2) . ?
 C66 H66 0.9500 . ?
 C66 C67 1.388(2) . ?
 C67 C68 1.392(2) . ?
 C67 C71 1.496(2) . ?
 C68 H68 0.9500 . ?
 C68 C69 1.384(2) . ?
 C69 C70 1.392(2) . ?
 C69 C72 1.556(5) . ?
 C69 C72A 1.482(3) . ?
 C70 H70 0.9500 . ?
 N1 H1 1.11(3) . ?
 N1 C1 1.349(2) . ?
 N1 C5 1.349(2) . ?
 C1 H1A 0.9500 . ?
 C1 C2 1.381(2) . ?
 C2 H2 0.9500 . ?
 C2 C3 1.375(2) . ?
 C3 H3 0.9500 . ?
 C3 C4 1.383(2) . ?
 C4 H4 0.9500 . ?
 C4 C5 1.386(2) . ?
 C5 C6 1.500(2) . ?
 C6 H6A 0.9900 . ?
 C6 H6B 0.9900 . ?
 C6 C7 1.523(2) . ?
 C7 C8 1.394(2) . ?
 C7 C12 1.388(2) . ?
 C8 H8 0.9500 . ?
 C8 C9 1.395(2) . ?
 C9 C10 1.398(2) . ?
 C9 C13 1.534(2) . ?
 C10 H10 0.9500 . ?
 C10 C11 1.401(2) . ?
 C11 C12 1.394(2) . ?
 C11 C17 1.529(2) . ?
 C12 H12 0.9500 . ?
 C13 C14 1.530(3) . ?
 C13 C15 1.540(2) . ?
 C13 C16 1.538(2) . ?
 C14 H14A 0.9800 . ?
 C14 H14B 0.9800 . ?
 C14 H14C 0.9800 . ?
 C15 H15A 0.9800 . ?
 C15 H15B 0.9800 . ?
 C15 H15C 0.9800 . ?
 C16 H16A 0.9800 . ?
 C16 H16B 0.9800 . ?
 C16 H16C 0.9800 . ?
 C17 C18 1.535(2) . ?
 C17 C19 1.538(2) . ?
 C17 C20 1.530(2) . ?
 C18 H18A 0.9800 . ?
 C18 H18B 0.9800 . ?
 C18 H18C 0.9800 . ?
 C19 H19A 0.9800 . ?
 C19 H19B 0.9800 . ?
 C19 H19C 0.9800 . ?
 C20 H20A 0.9800 . ?
 C20 H20B 0.9800 . ?
 C20 H20C 0.9800 . ?
 N2 C21 1.339(2) . ?
 N2 C25 1.345(2) . ?
 C21 H21 0.9500 . ?
 C21 C22 1.379(2) . ?
 C22 H22 0.9500 . ?
 C22 C23 1.382(3) . ?
 C23 H23 0.9500 . ?
 C23 C24 1.383(3) . ?
 C24 H24 0.9500 . ?
 C24 C25 1.391(2) . ?
 C25 C26 1.507(2) . ?
 C26 H26A 0.9900 . ?
 C26 H26B 0.9900 . ?
 C26 C27 1.522(2) . ?
 C27 C28 1.398(2) . ?
 C27 C32 1.387(2) . ?
 C28 H28 0.9500 . ?
 C28 C29 1.396(2) . ?
 C29 C30 1.398(2) . ?
 C29 C33 1.539(2) . ?
 C30 H30 0.9500 . ?
 C30 C31 1.394(2) . ?
 C31 C32 1.402(2) . ?
 C31 C37 1.533(2) . ?
 C32 H32 0.9500 . ?
 C33 C34 1.535(3) . ?
 C33 C35 1.547(3) . ?
 C33 C36 1.509(3) . ?
 C34 H34A 0.9800 . ?
 C34 H34B 0.9800 . ?
 C34 H34C 0.9800 . ?
 C35 H35A 0.9800 . ?
 C35 H35B 0.9800 . ?
 C35 H35C 0.9800 . ?
 C36 H36A 0.9800 . ?
 C36 H36B 0.9800 . ?
 C36 H36C 0.9800 . ?
 C37 C38 1.531(2) . ?
 C37 C39 1.541(2) . ?
 C37 C40 1.537(3) . ?
 C38 H38A 0.9800 . ?
 C38 H38B 0.9800 . ?
 C38 H38C 0.9800 . ?
 C39 H39A 0.9800 . ?
 C39 H39B 0.9800 . ?
 C39 H39C 0.9800 . ?
 C40 H40A 0.9800 . ?
 C40 H40B 0.9800 . ?
 C40 H40C 0.9800 . ?

loop_
  _geom_angle_atom_site_label_1
  _geom_angle_atom_site_label_2
  _geom_angle_atom_site_label_3
  _geom_angle
  _geom_angle_site_symmetry_1
  _geom_angle_site_symmetry_3
  _geom_angle_publ_flag
 C42 C41 B1 122.54(12) . . ?
 C46 C41 C42 115.75(13) . . ?
 C46 C41 B1 121.27(12) . . ?
 C41 C42 H42 119.0 . . ?
 C43 C42 C41 122.00(14) . . ?
 C43 C42 H42 119.0 . . ?
 C42 C43 C44 121.13(14) . . ?
 C42 C43 C47 120.27(15) . . ?
 C44 C43 C47 118.59(15) . . ?
 C43 C44 H44 121.0 . . ?
 C45 C44 C43 118.07(15) . . ?
 C45 C44 H44 121.0 . . ?
 C44 C45 C46 120.84(14) . . ?
 C44 C45 C48 119.51(15) . . ?
 C46 C45 C48 119.58(14) . . ?
 C41 C46 H46 118.9 . . ?
 C45 C46 C41 122.19(14) . . ?
 C45 C46 H46 118.9 . . ?
 F1 C47 C43 110.8(2) . . ?
 F1A C47 F2A 116.7(5) . . ?
 F1A C47 F3A 103.3(4) . . ?
 F1A C47 C43 114.0(2) . . ?
 F2 C47 F1 96.0(4) . . ?
 F2 C47 C43 113.6(4) . . ?
 F2A C47 F3A 99.9(3) . . ?
 F2A C47 C43 112.9(3) . . ?
 F3 C47 F1 103.1(4) . . ?
 F3 C47 F2 112.3(6) . . ?
 F3 C47 C43 118.2(3) . . ?
 F3A C47 C43 108.0(2) . . ?
 F4 C48 F5 106.41(16) . . ?
 F4 C48 F6 107.33(17) . . ?
 F4 C48 C45 113.27(15) . . ?
 F5 C48 F6 104.85(16) . . ?
 F5 C48 C45 113.10(14) . . ?
 F6 C48 C45 111.32(14) . . ?
 C50 C49 C54 115.49(13) . . ?
 C50 C49 B1 123.73(13) . . ?
 C54 C49 B1 120.50(13) . . ?
 C49 C50 H50 118.8 . . ?
 C49 C50 C51 122.38(16) . . ?
 C51 C50 H50 118.8 . . ?
 C50 C51 C55 119.02(17) . . ?
 C52 C51 C50 120.98(16) . . ?
 C52 C51 C55 119.99(15) . . ?
 C51 C52 H52 121.0 . . ?
 C51 C52 C53 117.92(14) . . ?
 C53 C52 H52 121.0 . . ?
 C52 C53 C54 120.98(16) . . ?
 C52 C53 C56 120.8(3) . . ?
 C52 C53 C56A 116.8(5) . . ?
 C54 C53 C56 118.0(3) . . ?
 C54 C53 C56A 121.9(5) . . ?
 C49 C54 H54 118.9 . . ?
 C53 C54 C49 122.24(16) . . ?
 C53 C54 H54 118.9 . . ?
 F7 C55 C51 113.72(15) . . ?
 F7A C55 F8A 105.0(7) . . ?
 F7A C55 F9A 118.9(8) . . ?
 F7A C55 C51 111.3(6) . . ?
 F8 C55 F7 104.0(2) . . ?
 F8 C55 F9 108.90(19) . . ?
 F8 C55 C51 114.35(17) . . ?
 F8A C55 C51 101.9(5) . . ?
 F9 C55 F7 103.10(19) . . ?
 F9 C55 C51 111.9(2) . . ?
 F9A C55 F8A 103.9(7) . . ?
 F9A C55 C51 113.7(6) . . ?
 F10 C56 F11 103.6(6) . . ?
 F10 C56 C53 111.3(6) . . ?
 F11 C56 C53 114.0(7) . . ?
 F12 C56 F10 108.0(8) . . ?
 F12 C56 F11 106.6(7) . . ?
 F12 C56 C53 112.8(6) . . ?
 F10A C56A C53 114.0(10) . . ?
 F11A C56A F10A 105.2(12) . . ?
 F11A C56A F12A 104.0(10) . . ?
 F11A C56A C53 112.3(10) . . ?
 F12A C56A F10A 104.3(11) . . ?
 F12A C56A C53 116.0(10) . . ?
 C58 C57 B1 122.61(12) . . ?
 C62 C57 C58 115.76(13) . . ?
 C62 C57 B1 121.39(12) . . ?
 C57 C58 H58 119.1 . . ?
 C59 C58 C57 121.74(14) . . ?
 C59 C58 H58 119.1 . . ?
 C58 C59 C63 123.2(2) . . ?
 C58 C59 C63A 117.2(5) . . ?
 C58 C59 C63B 111.3(4) . . ?
 C60 C59 C58 121.45(14) . . ?
 C60 C59 C63 115.3(2) . . ?
 C60 C59 C63A 121.3(5) . . ?
 C60 C59 C63B 127.2(4) . . ?
 C59 C60 H60 121.2 . . ?
 C61 C60 C59 117.70(13) . . ?
 C61 C60 H60 121.2 . . ?
 C60 C61 C62 120.96(14) . . ?
 C60 C61 C64 119.11(13) . . ?
 C62 C61 C64 119.92(14) . . ?
 C57 C62 H62 118.8 . . ?
 C61 C62 C57 122.35(13) . . ?
 C61 C62 H62 118.8 . . ?
 F13 C63 C59 111.9(3) . . ?
 F14 C63 F13 106.2(4) . . ?
 F14 C63 C59 112.7(4) . . ?
 F15 C63 F13 104.6(4) . . ?
 F15 C63 F14 104.4(4) . . ?
 F15 C63 C59 116.2(3) . . ?
 F13A C63A F14A 104.5(9) . . ?
 F13A C63A F15A 108.6(9) . . ?
 F13A C63A C59 115.8(8) . . ?
 F14A C63A F15A 105.9(9) . . ?
 F14A C63A C59 112.3(11) . . ?
 F15A C63A C59 109.1(8) . . ?
 F13B C63B F15B 105.6(9) . . ?
 F13B C63B C59 113.5(9) . . ?
 F14B C63B F13B 106.4(9) . . ?
 F14B C63B F15B 105.8(10) . . ?
 F14B C63B C59 116.3(10) . . ?
 F15B C63B C59 108.5(8) . . ?
 F005 C64 F16 106.96(14) . . ?
 F005 C64 F17 106.50(14) . . ?
 F005 C64 C61 113.10(14) . . ?
 F16 C64 C61 111.92(13) . . ?
 F17 C64 F16 105.03(14) . . ?
 F17 C64 C61 112.79(13) . . ?
 C66 C65 C70 115.53(13) . . ?
 C66 C65 B1 123.37(12) . . ?
 C70 C65 B1 120.72(12) . . ?
 C65 C66 H66 118.9 . . ?
 C67 C66 C65 122.18(13) . . ?
 C67 C66 H66 118.9 . . ?
 C66 C67 C68 121.19(13) . . ?
 C66 C67 C71 120.92(14) . . ?
 C68 C67 C71 117.88(14) . . ?
 C67 C68 H68 121.1 . . ?
 C69 C68 C67 117.74(14) . . ?
 C69 C68 H68 121.1 . . ?
 C68 C69 C70 121.06(14) . . ?
 C68 C69 C72 120.32(19) . . ?
 C68 C69 C72A 119.59(17) . . ?
 C70 C69 C72 117.68(19) . . ?
 C70 C69 C72A 118.98(16) . . ?
 C65 C70 H70 118.9 . . ?
 C69 C70 C65 122.28(13) . . ?
 C69 C70 H70 118.9 . . ?
 F18 C71 F19 110.9(5) . . ?
 F18 C71 F20 105.4(3) . . ?
 F18 C71 C67 114.8(3) . . ?
 F18A C71 C67 109.0(5) . . ?
 F19 C71 F20 101.3(4) . . ?
 F19 C71 C67 113.3(3) . . ?
 F19A C71 F18A 99.5(8) . . ?
 F19A C71 C67 112.8(6) . . ?
 F20 C71 C67 110.0(3) . . ?
 F20A C71 F18A 103.3(7) . . ?
 F20A C71 F19A 113.9(11) . . ?
 F20A C71 C67 116.4(4) . . ?
 F21 C72 F22 109.2(7) . . ?
 F21 C72 F23 105.9(9) . . ?
 F21 C72 C69 111.7(4) . . ?
 F22 C72 C69 103.7(9) . . ?
 F23 C72 F22 109.7(10) . . ?
 F23 C72 C69 116.5(10) . . ?
 F21A C72A C69 106.7(4) . . ?
 F22A C72A F21A 102.3(4) . . ?
 F22A C72A C69 115.8(2) . . ?
 F23A C72A F21A 101.7(3) . . ?
 F23A C72A F22A 110.5(4) . . ?
 F23A C72A C69 117.5(3) . . ?
 C41 B1 C49 111.70(11) . . ?
 C41 B1 C57 111.22(11) . . ?
 C41 B1 C65 103.36(11) . . ?
 C49 B1 C65 114.20(11) . . ?
 C57 B1 C49 104.66(11) . . ?
 C57 B1 C65 111.90(11) . . ?
 C1 N1 H1 118.5(15) . . ?
 C1 N1 C5 122.28(13) . . ?
 C5 N1 H1 119.1(15) . . ?
 N1 C1 H1A 119.9 . . ?
 N1 C1 C2 120.24(15) . . ?
 C2 C1 H1A 119.9 . . ?
 C1 C2 H2 120.6 . . ?
 C3 C2 C1 118.78(15) . . ?
 C3 C2 H2 120.6 . . ?
 C2 C3 H3 119.9 . . ?
 C2 C3 C4 120.14(15) . . ?
 C4 C3 H3 119.9 . . ?
 C3 C4 H4 120.0 . . ?
 C3 C4 C5 119.93(15) . . ?
 C5 C4 H4 120.0 . . ?
 N1 C5 C4 118.61(14) . . ?
 N1 C5 C6 117.36(13) . . ?
 C4 C5 C6 124.01(14) . . ?
 C5 C6 H6A 108.7 . . ?
 C5 C6 H6B 108.7 . . ?
 C5 C6 C7 114.18(13) . . ?
 H6A C6 H6B 107.6 . . ?
 C7 C6 H6A 108.7 . . ?
 C7 C6 H6B 108.7 . . ?
 C8 C7 C6 119.45(15) . . ?
 C12 C7 C6 120.46(14) . . ?
 C12 C7 C8 120.08(14) . . ?
 C7 C8 H8 119.5 . . ?
 C7 C8 C9 121.00(15) . . ?
 C9 C8 H8 119.5 . . ?
 C8 C9 C10 117.44(14) . . ?
 C8 C9 C13 122.84(15) . . ?
 C10 C9 C13 119.72(14) . . ?
 C9 C10 H10 118.5 . . ?
 C9 C10 C11 122.92(14) . . ?
 C11 C10 H10 118.5 . . ?
 C10 C11 C17 119.37(14) . . ?
 C12 C11 C10 117.64(15) . . ?
 C12 C11 C17 122.99(14) . . ?
 C7 C12 C11 120.91(15) . . ?
 C7 C12 H12 119.5 . . ?
 C11 C12 H12 119.5 . . ?
 C9 C13 C15 109.32(14) . . ?
 C9 C13 C16 109.12(13) . . ?
 C14 C13 C9 112.29(13) . . ?
 C14 C13 C15 108.47(14) . . ?
 C14 C13 C16 108.26(15) . . ?
 C16 C13 C15 109.33(15) . . ?
 C13 C14 H14A 109.5 . . ?
 C13 C14 H14B 109.5 . . ?
 C13 C14 H14C 109.5 . . ?
 H14A C14 H14B 109.5 . . ?
 H14A C14 H14C 109.5 . . ?
 H14B C14 H14C 109.5 . . ?
 C13 C15 H15A 109.5 . . ?
 C13 C15 H15B 109.5 . . ?
 C13 C15 H15C 109.5 . . ?
 H15A C15 H15B 109.5 . . ?
 H15A C15 H15C 109.5 . . ?
 H15B C15 H15C 109.5 . . ?
 C13 C16 H16A 109.5 . . ?
 C13 C16 H16B 109.5 . . ?
 C13 C16 H16C 109.5 . . ?
 H16A C16 H16B 109.5 . . ?
 H16A C16 H16C 109.5 . . ?
 H16B C16 H16C 109.5 . . ?
 C11 C17 C18 108.93(14) . . ?
 C11 C17 C19 109.20(14) . . ?
 C11 C17 C20 112.52(14) . . ?
 C18 C17 C19 109.70(15) . . ?
 C20 C17 C18 108.42(15) . . ?
 C20 C17 C19 108.03(15) . . ?
 C17 C18 H18A 109.5 . . ?
 C17 C18 H18B 109.5 . . ?
 C17 C18 H18C 109.5 . . ?
 H18A C18 H18B 109.5 . . ?
 H18A C18 H18C 109.5 . . ?
 H18B C18 H18C 109.5 . . ?
 C17 C19 H19A 109.5 . . ?
 C17 C19 H19B 109.5 . . ?
 C17 C19 H19C 109.5 . . ?
 H19A C19 H19B 109.5 . . ?
 H19A C19 H19C 109.5 . . ?
 H19B C19 H19C 109.5 . . ?
 C17 C20 H20A 109.5 . . ?
 C17 C20 H20B 109.5 . . ?
 C17 C20 H20C 109.5 . . ?
 H20A C20 H20B 109.5 . . ?
 H20A C20 H20C 109.5 . . ?
 H20B C20 H20C 109.5 . . ?
 C21 N2 C25 119.41(14) . . ?
 N2 C21 H21 118.5 . . ?
 N2 C21 C22 123.00(16) . . ?
 C22 C21 H21 118.5 . . ?
 C21 C22 H22 121.0 . . ?
 C21 C22 C23 118.08(16) . . ?
 C23 C22 H22 121.0 . . ?
 C22 C23 H23 120.4 . . ?
 C22 C23 C24 119.22(16) . . ?
 C24 C23 H23 120.4 . . ?
 C23 C24 H24 120.1 . . ?
 C23 C24 C25 119.87(16) . . ?
 C25 C24 H24 120.1 . . ?
 N2 C25 C24 120.37(15) . . ?
 N2 C25 C26 116.51(13) . . ?
 C24 C25 C26 123.10(15) . . ?
 C25 C26 H26A 108.6 . . ?
 C25 C26 H26B 108.6 . . ?
 C25 C26 C27 114.80(13) . . ?
 H26A C26 H26B 107.5 . . ?
 C27 C26 H26A 108.6 . . ?
 C27 C26 H26B 108.6 . . ?
 C28 C27 C26 120.17(14) . . ?
 C32 C27 C26 120.38(14) . . ?
 C32 C27 C28 119.34(14) . . ?
 C27 C28 H28 119.4 . . ?
 C29 C28 C27 121.27(14) . . ?
 C29 C28 H28 119.4 . . ?
 C28 C29 C30 117.64(14) . . ?
 C28 C29 C33 123.35(14) . . ?
 C30 C29 C33 119.00(14) . . ?
 C29 C30 H30 118.6 . . ?
 C31 C30 C29 122.75(14) . . ?
 C31 C30 H30 118.6 . . ?
 C30 C31 C32 117.70(14) . . ?
 C30 C31 C37 122.53(13) . . ?
 C32 C31 C37 119.77(13) . . ?
 C27 C32 C31 121.29(14) . . ?
 C27 C32 H32 119.4 . . ?
 C31 C32 H32 119.4 . . ?
 C29 C33 C35 110.36(14) . . ?
 C34 C33 C29 108.58(14) . . ?
 C34 C33 C35 107.61(15) . . ?
 C36 C33 C29 112.25(15) . . ?
 C36 C33 C34 109.75(18) . . ?
 C36 C33 C35 108.19(18) . . ?
 C33 C34 H34A 109.5 . . ?
 C33 C34 H34B 109.5 . . ?
 C33 C34 H34C 109.5 . . ?
 H34A C34 H34B 109.5 . . ?
 H34A C34 H34C 109.5 . . ?
 H34B C34 H34C 109.5 . . ?
 C33 C35 H35A 109.5 . . ?
 C33 C35 H35B 109.5 . . ?
 C33 C35 H35C 109.5 . . ?
 H35A C35 H35B 109.5 . . ?
 H35A C35 H35C 109.5 . . ?
 H35B C35 H35C 109.5 . . ?
 C33 C36 H36A 109.5 . . ?
 C33 C36 H36B 109.5 . . ?
 C33 C36 H36C 109.5 . . ?
 H36A C36 H36B 109.5 . . ?
 H36A C36 H36C 109.5 . . ?
 H36B C36 H36C 109.5 . . ?
 C31 C37 C39 109.63(14) . . ?
 C31 C37 C40 108.84(14) . . ?
 C38 C37 C31 112.47(14) . . ?
 C38 C37 C39 107.52(15) . . ?
 C38 C37 C40 108.74(15) . . ?
 C40 C37 C39 109.61(15) . . ?
 C37 C38 H38A 109.5 . . ?
 C37 C38 H38B 109.5 . . ?
 C37 C38 H38C 109.5 . . ?
 H38A C38 H38B 109.5 . . ?
 H38A C38 H38C 109.5 . . ?
 H38B C38 H38C 109.5 . . ?
 C37 C39 H39A 109.5 . . ?
 C37 C39 H39B 109.5 . . ?
 C37 C39 H39C 109.5 . . ?
 H39A C39 H39B 109.5 . . ?
 H39A C39 H39C 109.5 . . ?
 H39B C39 H39C 109.5 . . ?
 C37 C40 H40A 109.5 . . ?
 C37 C40 H40B 109.5 . . ?
 C37 C40 H40C 109.5 . . ?
 H40A C40 H40B 109.5 . . ?
 H40A C40 H40C 109.5 . . ?
 H40B C40 H40C 109.5 . . ?

loop_
  _geom_torsion_atom_site_label_1
  _geom_torsion_atom_site_label_2
  _geom_torsion_atom_site_label_3
  _geom_torsion_atom_site_label_4
  _geom_torsion
  _geom_torsion_site_symmetry_1
  _geom_torsion_site_symmetry_2
  _geom_torsion_site_symmetry_3
  _geom_torsion_site_symmetry_4
  _geom_torsion_publ_flag
 C41 C42 C43 C44 1.2(2) . . . . ?
 C41 C42 C43 C47 -178.76(15) . . . . ?
 C42 C41 C46 C45 -1.2(2) . . . . ?
 C42 C41 B1 C49 -30.79(18) . . . . ?
 C42 C41 B1 C57 -147.33(13) . . . . ?
 C42 C41 B1 C65 92.44(15) . . . . ?
 C42 C43 C44 C45 -1.2(2) . . . . ?
 C42 C43 C47 F1 19.2(5) . . . . ?
 C42 C43 C47 F1A -22.7(7) . . . . ?
 C42 C43 C47 F2 125.9(4) . . . . ?
 C42 C43 C47 F2A 113.6(4) . . . . ?
 C42 C43 C47 F3 -99.4(8) . . . . ?
 C42 C43 C47 F3A -136.9(3) . . . . ?
 C43 C44 C45 C46 0.0(2) . . . . ?
 C43 C44 C45 C48 177.06(15) . . . . ?
 C44 C43 C47 F1 -160.8(4) . . . . ?
 C44 C43 C47 F1A 157.4(7) . . . . ?
 C44 C43 C47 F2 -54.0(5) . . . . ?
 C44 C43 C47 F2A -66.4(4) . . . . ?
 C44 C43 C47 F3 80.7(8) . . . . ?
 C44 C43 C47 F3A 43.2(3) . . . . ?
 C44 C45 C46 C41 1.2(2) . . . . ?
 C44 C45 C48 F4 22.6(2) . . . . ?
 C44 C45 C48 F5 143.80(16) . . . . ?
 C44 C45 C48 F6 -98.4(2) . . . . ?
 C46 C41 C42 C43 0.0(2) . . . . ?
 C46 C41 B1 C49 157.12(12) . . . . ?
 C46 C41 B1 C57 40.59(17) . . . . ?
 C46 C41 B1 C65 -79.64(15) . . . . ?
 C46 C45 C48 F4 -160.31(17) . . . . ?
 C46 C45 C48 F5 -39.1(2) . . . . ?
 C46 C45 C48 F6 78.6(2) . . . . ?
 C47 C43 C44 C45 178.75(16) . . . . ?
 C48 C45 C46 C41 -175.84(14) . . . . ?
 C49 C50 C51 C52 -0.4(2) . . . . ?
 C49 C50 C51 C55 -179.25(16) . . . . ?
 C50 C49 C54 C53 -1.3(2) . . . . ?
 C50 C49 B1 C41 146.60(13) . . . . ?
 C50 C49 B1 C57 -92.95(16) . . . . ?
 C50 C49 B1 C65 29.75(19) . . . . ?
 C50 C51 C52 C53 -0.8(2) . . . . ?
 C50 C51 C55 F7 -33.7(2) . . . . ?
 C50 C51 C55 F7A -96.9(7) . . . . ?
 C50 C51 C55 F8 -153.0(2) . . . . ?
 C50 C51 C55 F8A 151.7(5) . . . . ?
 C50 C51 C55 F9 82.6(2) . . . . ?
 C50 C51 C55 F9A 40.6(7) . . . . ?
 C51 C52 C53 C54 0.9(2) . . . . ?
 C51 C52 C53 C56 175.6(3) . . . . ?
 C51 C52 C53 C56A -173.1(5) . . . . ?
 C52 C51 C55 F7 147.48(17) . . . . ?
 C52 C51 C55 F7A 84.2(7) . . . . ?
 C52 C51 C55 F8 28.1(3) . . . . ?
 C52 C51 C55 F8A -27.2(5) . . . . ?
 C52 C51 C55 F9 -96.2(2) . . . . ?
 C52 C51 C55 F9A -138.3(7) . . . . ?
 C52 C53 C54 C49 0.1(2) . . . . ?
 C52 C53 C56 F10 141.0(5) . . . . ?
 C52 C53 C56 F11 -102.3(6) . . . . ?
 C52 C53 C56 F12 19.4(7) . . . . ?
 C52 C53 C56A F10A -175.3(8) . . . . ?
 C52 C53 C56A F11A -55.9(10) . . . . ?
 C52 C53 C56A F12A 63.4(10) . . . . ?
 C54 C49 C50 C51 1.4(2) . . . . ?
 C54 C49 B1 C41 -39.91(17) . . . . ?
 C54 C49 B1 C57 80.54(16) . . . . ?
 C54 C49 B1 C65 -156.75(13) . . . . ?
 C54 C53 C56 F10 -44.2(7) . . . . ?
 C54 C53 C56 F11 72.5(6) . . . . ?
 C54 C53 C56 F12 -165.8(5) . . . . ?
 C54 C53 C56A F10A 10.7(12) . . . . ?
 C54 C53 C56A F11A 130.2(8) . . . . ?
 C54 C53 C56A F12A -110.5(9) . . . . ?
 C55 C51 C52 C53 178.04(16) . . . . ?
 C56 C53 C54 C49 -174.7(3) . . . . ?
 C56A C53 C54 C49 173.8(5) . . . . ?
 C57 C58 C59 C60 1.9(2) . . . . ?
 C57 C58 C59 C63 -177.0(2) . . . . ?
 C57 C58 C59 C63A 178.5(5) . . . . ?
 C57 C58 C59 C63B -175.7(4) . . . . ?
 C58 C57 C62 C61 -0.02(19) . . . . ?
 C58 C57 B1 C41 -147.30(13) . . . . ?
 C58 C57 B1 C49 91.93(15) . . . . ?
 C58 C57 B1 C65 -32.26(17) . . . . ?
 C58 C59 C60 C61 -0.3(2) . . . . ?
 C58 C59 C63 F13 30.1(6) . . . . ?
 C58 C59 C63 F14 -89.4(6) . . . . ?
 C58 C59 C63 F15 150.2(4) . . . . ?
 C58 C59 C63A F13A -1.6(13) . . . . ?
 C58 C59 C63A F14A -121.6(10) . . . . ?
 C58 C59 C63A F15A 121.3(10) . . . . ?
 C58 C59 C63B F13B -50.5(13) . . . . ?
 C58 C59 C63B F14B 73.4(14) . . . . ?
 C58 C59 C63B F15B -167.4(12) . . . . ?
 C59 C60 C61 C62 -1.3(2) . . . . ?
 C59 C60 C61 C64 179.99(13) . . . . ?
 C60 C59 C63 F13 -148.8(6) . . . . ?
 C60 C59 C63 F14 91.6(7) . . . . ?
 C60 C59 C63 F15 -28.8(6) . . . . ?
 C60 C59 C63A F13A 175.0(11) . . . . ?
 C60 C59 C63A F14A 55.0(12) . . . . ?
 C60 C59 C63A F15A -62.1(12) . . . . ?
 C60 C59 C63B F13B 132.0(11) . . . . ?
 C60 C59 C63B F14B -104.0(13) . . . . ?
 C60 C59 C63B F15B 15.1(13) . . . . ?
 C60 C61 C62 C57 1.5(2) . . . . ?
 C60 C61 C64 F005 -30.1(2) . . . . ?
 C60 C61 C64 F16 90.81(17) . . . . ?
 C60 C61 C64 F17 -151.02(14) . . . . ?
 C62 C57 C58 C59 -1.67(19) . . . . ?
 C62 C57 B1 C41 38.56(17) . . . . ?
 C62 C57 B1 C49 -82.21(15) . . . . ?
 C62 C57 B1 C65 153.60(12) . . . . ?
 C62 C61 C64 F005 151.23(15) . . . . ?
 C62 C61 C64 F16 -87.87(17) . . . . ?
 C62 C61 C64 F17 30.3(2) . . . . ?
 C63 C59 C60 C61 178.6(2) . . . . ?
 C63A C59 C60 C61 -176.8(5) . . . . ?
 C63B C59 C60 C61 176.9(5) . . . . ?
 C64 C61 C62 C57 -179.80(13) . . . . ?
 C65 C66 C67 C68 -1.1(2) . . . . ?
 C65 C66 C67 C71 179.49(15) . . . . ?
 C66 C65 C70 C69 -0.8(2) . . . . ?
 C66 C65 B1 C41 -89.24(15) . . . . ?
 C66 C65 B1 C49 32.32(19) . . . . ?
 C66 C65 B1 C57 150.99(13) . . . . ?
 C66 C67 C68 C69 -0.4(2) . . . . ?
 C66 C67 C71 F18 -0.4(7) . . . . ?
 C66 C67 C71 F18A -28.8(10) . . . . ?
 C66 C67 C71 F19 -129.2(4) . . . . ?
 C66 C67 C71 F19A -138.2(9) . . . . ?
 C66 C67 C71 F20 118.3(4) . . . . ?
 C66 C67 C71 F20A 87.5(17) . . . . ?
 C67 C68 C69 C70 1.3(3) . . . . ?
 C67 C68 C69 C72 169.9(4) . . . . ?
 C67 C68 C69 C72A -171.7(3) . . . . ?
 C68 C67 C71 F18 -179.8(6) . . . . ?
 C68 C67 C71 F18A 151.8(10) . . . . ?
 C68 C67 C71 F19 51.4(4) . . . . ?
 C68 C67 C71 F19A 42.4(9) . . . . ?
 C68 C67 C71 F20 -61.2(4) . . . . ?
 C68 C67 C71 F20A -91.9(17) . . . . ?
 C68 C69 C70 C65 -0.6(3) . . . . ?
 C68 C69 C72 F21 -6.4(9) . . . . ?
 C68 C69 C72 F22 111.1(7) . . . . ?
 C68 C69 C72 F23 -128.3(9) . . . . ?
 C68 C69 C72A F21A -113.1(3) . . . . ?
 C68 C69 C72A F22A 0.0(6) . . . . ?
 C68 C69 C72A F23A 133.7(4) . . . . ?
 C70 C65 C66 C67 1.7(2) . . . . ?
 C70 C65 B1 C41 83.31(15) . . . . ?
 C70 C65 B1 C49 -155.13(13) . . . . ?
 C70 C65 B1 C57 -36.45(18) . . . . ?
 C70 C69 C72 F21 162.7(7) . . . . ?
 C70 C69 C72 F22 -79.8(8) . . . . ?
 C70 C69 C72 F23 40.8(10) . . . . ?
 C70 C69 C72A F21A 73.9(4) . . . . ?
 C70 C69 C72A F22A -173.1(4) . . . . ?
 C70 C69 C72A F23A -39.4(6) . . . . ?
 C71 C67 C68 C69 179.00(16) . . . . ?
 C72 C69 C70 C65 -169.6(4) . . . . ?
 C72A C69 C70 C65 172.4(3) . . . . ?
 B1 C41 C42 C43 -172.46(14) . . . . ?
 B1 C41 C46 C45 171.41(13) . . . . ?
 B1 C49 C50 C51 175.19(14) . . . . ?
 B1 C49 C54 C53 -175.27(14) . . . . ?
 B1 C57 C58 C59 -176.12(13) . . . . ?
 B1 C57 C62 C61 174.50(12) . . . . ?
 B1 C65 C66 C67 174.59(14) . . . . ?
 B1 C65 C70 C69 -173.94(15) . . . . ?
 N1 C1 C2 C3 0.2(3) . . . . ?
 N1 C5 C6 C7 -60.4(2) . . . . ?
 C1 N1 C5 C4 -1.3(2) . . . . ?
 C1 N1 C5 C6 -179.77(14) . . . . ?
 C1 C2 C3 C4 -1.1(3) . . . . ?
 C2 C3 C4 C5 0.8(3) . . . . ?
 C3 C4 C5 N1 0.3(2) . . . . ?
 C3 C4 C5 C6 178.68(15) . . . . ?
 C4 C5 C6 C7 121.25(17) . . . . ?
 C5 N1 C1 C2 1.1(2) . . . . ?
 C5 C6 C7 C8 130.83(15) . . . . ?
 C5 C6 C7 C12 -50.6(2) . . . . ?
 C6 C7 C8 C9 178.32(14) . . . . ?
 C6 C7 C12 C11 -177.67(14) . . . . ?
 C7 C8 C9 C10 -0.7(2) . . . . ?
 C7 C8 C9 C13 179.11(14) . . . . ?
 C8 C7 C12 C11 0.9(2) . . . . ?
 C8 C9 C10 C11 1.1(2) . . . . ?
 C8 C9 C13 C14 -2.8(2) . . . . ?
 C8 C9 C13 C15 117.61(17) . . . . ?
 C8 C9 C13 C16 -122.86(17) . . . . ?
 C9 C10 C11 C12 -0.5(2) . . . . ?
 C9 C10 C11 C17 -179.90(14) . . . . ?
 C10 C9 C13 C14 177.01(14) . . . . ?
 C10 C9 C13 C15 -62.55(19) . . . . ?
 C10 C9 C13 C16 57.0(2) . . . . ?
 C10 C11 C12 C7 -0.5(2) . . . . ?
 C10 C11 C17 C18 62.81(19) . . . . ?
 C10 C11 C17 C19 -57.0(2) . . . . ?
 C10 C11 C17 C20 -176.93(15) . . . . ?
 C12 C7 C8 C9 -0.2(2) . . . . ?
 C12 C11 C17 C18 -116.54(17) . . . . ?
 C12 C11 C17 C19 123.67(17) . . . . ?
 C12 C11 C17 C20 3.7(2) . . . . ?
 C13 C9 C10 C11 -178.72(14) . . . . ?
 C17 C11 C12 C7 178.86(14) . . . . ?
 N2 C21 C22 C23 1.1(3) . . . . ?
 N2 C25 C26 C27 69.80(18) . . . . ?
 C21 N2 C25 C24 -2.0(2) . . . . ?
 C21 N2 C25 C26 176.68(14) . . . . ?
 C21 C22 C23 C24 -1.7(3) . . . . ?
 C22 C23 C24 C25 0.5(3) . . . . ?
 C23 C24 C25 N2 1.4(2) . . . . ?
 C23 C24 C25 C26 -177.21(15) . . . . ?
 C24 C25 C26 C27 -111.56(17) . . . . ?
 C25 N2 C21 C22 0.7(2) . . . . ?
 C25 C26 C27 C28 -136.23(15) . . . . ?
 C25 C26 C27 C32 47.6(2) . . . . ?
 C26 C27 C28 C29 -175.27(14) . . . . ?
 C26 C27 C32 C31 174.93(14) . . . . ?
 C27 C28 C29 C30 -0.5(2) . . . . ?
 C27 C28 C29 C33 179.95(15) . . . . ?
 C28 C27 C32 C31 -1.3(2) . . . . ?
 C28 C29 C30 C31 0.4(2) . . . . ?
 C28 C29 C33 C34 117.06(18) . . . . ?
 C28 C29 C33 C35 -125.22(17) . . . . ?
 C28 C29 C33 C36 -4.5(3) . . . . ?
 C29 C30 C31 C32 -0.7(2) . . . . ?
 C29 C30 C31 C37 -179.98(15) . . . . ?
 C30 C29 C33 C34 -62.5(2) . . . . ?
 C30 C29 C33 C35 55.2(2) . . . . ?
 C30 C29 C33 C36 175.98(19) . . . . ?
 C30 C31 C32 C27 1.1(2) . . . . ?
 C30 C31 C37 C38 -5.9(2) . . . . ?
 C30 C31 C37 C39 -125.45(17) . . . . ?
 C30 C31 C37 C40 114.66(17) . . . . ?
 C32 C27 C28 C29 0.9(2) . . . . ?
 C32 C31 C37 C38 174.81(16) . . . . ?
 C32 C31 C37 C39 55.2(2) . . . . ?
 C32 C31 C37 C40 -64.63(19) . . . . ?
 C33 C29 C30 C31 179.94(15) . . . . ?
 C37 C31 C32 C27 -179.54(15) . . . . ?

_shelx_res_file
;
TITL c280220_a.res in P2(1)/c
    c280220.res
    created by SHELXL-2018/3 at 17:56:21 on 02-Mar-2020
REM Old TITL c280220 in P21/c #14
REM SHELXT solution in P2(1)/c: R1 0.295, Rweak 0.017, Alpha 0.040
REM <I/s> 0.506 for 473 systematic absences, Orientation as input
REM Formula found by SHELXT: C92 B5 N3
CELL 0.71073 17.9819 18.4321 22.1813 90 110.091 90
ZERR 4 0.0017 0.0018 0.0022 0 0.002 0
LATT 1
SYMM -X,0.5+Y,0.5-Z
SFAC C H B F N
UNIT 288 268 4 96 8
SADI F10 F11 F11 F12 F10 F12 F10A F11A F11A F12A F10A F12A
SADI F13 F14 F14 F15 F13 F15 F13A F14A F14A F15A F13A F15A F13B F14B F14B =
 F15B F13B F15B
ISOR 0.005 0.0125 F21 F15B F13A F3 F12 F11A F10A F10 F8 F15A F18A F18 F1A F22
RIGU F10 > F12A
SADI F21 F22 F22 F23 F21 F23 F21A F22A F22A F23A F21A F23A
RIGU F13 > F15B
SADI F7 F8 F8 F9 F7 F9 F7A F8A F8A F9A F7A F9A
SADI F13B C63B F14 C63 F14A C63A F13A C63A F13 C63 F14B C63B F15A C63A F15 =
 C63 F15B C63B
EADP C56A C56
EADP C63A C63 C63B
SADI C63B C59 C63A C59 C63 C59
SADI F9 C55 F9A C55 F7 C55 F8A C55 F8 C55 F7A C55
EADP C72A C72
SADI F21A C72A F23 C72 F23A C72A F22 C72 F22A C72A F21 C72
RIGU F21 > F23A C72 C72A
RIGU F18 F18A F19 F19A F20 F20A C71
EADP F21 F22A
SADI F11A C56A F12 C56 F12A C56A F10 C56 F10A C56A F11 C56
SUMP 1 0.001 1 2 1 3 1 4

L.S. 20 0 0
PLAN  50
SIZE 0.525 0.541 0.559
TEMP -173.15
CONF
BOND
list 4
MORE -1
BOND $H
fmap 2 53
acta
REM <olex2.extras>
REM <HklSrc "%.\\c280220.hkl">
REM </olex2.extras>

WGHT    0.066700    2.754400
FVAR       0.08191   0.59899   0.22465   0.17609   0.59848   0.86082   0.64884
FVAR       0.44218   0.21790   0.42748
PART 1
F1    4    0.111009    0.540679    0.173135    81.00000    0.03401    0.11385 =
         0.03688   -0.01104    0.02121   -0.01989

PART 2
F1A   4    0.120281    0.492596    0.168399   -81.00000    0.03697    0.18058 =
         0.03840    0.03363    0.00911   -0.03343

PART 1
F2    4    0.028924    0.543856    0.082218    81.00000    0.01769    0.13886 =
         0.03785    0.00857   -0.00006    0.00292

PART 2
F2A   4    0.035556    0.553004    0.091191   -81.00000    0.05840    0.03265 =
         0.12729    0.00609    0.06630    0.00770

PART 1
F3    4    0.084752    0.444341    0.118641    81.00000    0.09939    0.04482 =
         0.15907    0.00618    0.09856   -0.01113

PART 2
F3A   4    0.058732    0.444261    0.079308   -81.00000    0.05417    0.04266 =
         0.09562   -0.00843    0.04723   -0.02268
PART 0
F4    4    0.114200    0.532069   -0.111110    11.00000    0.03979    0.16517 =
         0.02891   -0.01436   -0.00174   -0.02115
F5    4    0.222104    0.585995   -0.098676    11.00000    0.07936    0.05700 =
         0.02658   -0.00077    0.01473   -0.02307
F005  4    0.407152    0.892510    0.035336    11.00000    0.05615    0.02585 =
         0.08137    0.02007    0.00576   -0.00791
F6    4    0.222516    0.472764   -0.086493    11.00000    0.13379    0.04872 =
         0.03800   -0.00588    0.02734    0.02485

PART 1
F7    4    0.539750    0.563656    0.399086    61.00000    0.05713    0.07731 =
         0.02635   -0.00158   -0.00214    0.00461

PART 2
F7A   4    0.493737    0.586873    0.426338   -61.00000    0.07950

PART 1
F8    4    0.493664    0.641088    0.447211    61.00000    0.05278    0.19988 =
         0.02110   -0.02356    0.01050    0.03061

PART 2
F8A   4    0.515532    0.699424    0.429864   -61.00000    0.06321

PART 1
F9    4    0.575295    0.673348    0.399779    61.00000    0.03400    0.08175 =
         0.09108   -0.01958    0.00295   -0.02343

PART 2
F9A   4    0.577144    0.629194    0.387799   -61.00000    0.07866

PART 1
F10   4    0.235289    0.800830    0.221619    51.00000    0.13259    0.06686 =
         0.10813    0.05519    0.09103    0.05889

PART 2
F10A  4    0.212740    0.774183    0.220641   -51.00000    0.07082    0.15734 =
         0.08786   -0.07744   -0.01129    0.06757

PART 1
F11   4    0.190331    0.723416    0.267045    51.00000    0.07202    0.06964 =
         0.15723    0.02036    0.07211    0.02790

PART 2
F11A  4    0.236539    0.755982    0.317673   -51.00000    0.14213    0.08776 =
         0.12904    0.04909    0.12481    0.06450

PART 1
F12   4    0.270121    0.800347    0.322428    51.00000    0.13216    0.13090 =
         0.10492   -0.08087    0.02457    0.05440

PART 2
F12A  4    0.300325    0.832324    0.288477   -51.00000    0.09640    0.02558 =
         0.16953   -0.00910    0.06918    0.01051

PART 1
F13   4    0.655788    0.644714    0.117939    21.00000    0.03288    0.03445 =
         0.13346    0.01216    0.04296    0.00806

PART 2
F13A  4    0.666236    0.652778    0.160177    31.00000    0.02189    0.03533 =
         0.08351    0.01222    0.02215    0.00319

PART 3
F13B  4    0.669367    0.679464    0.182548    41.00000    0.02605    0.13418 =
         0.02421   -0.01893    0.00170    0.00972

PART 1
F14   4    0.669587    0.744377    0.169747    21.00000    0.02420    0.14240 =
         0.04415   -0.04322    0.00671   -0.01571

PART 2
F14A  4    0.666109    0.765573    0.155652    31.00000    0.02222    0.02467 =
         0.05606   -0.02187    0.00434   -0.01253

PART 3
F14B  4    0.648275    0.646087    0.088275    41.00000    0.03093    0.09375 =
         0.04865   -0.03277    0.02252    0.00556

PART 1
F15   4    0.644617    0.745334    0.070412    21.00000    0.02861    0.06974 =
         0.04530    0.02095    0.02217    0.00383

PART 2
F15A  4    0.646439    0.705865    0.070182    31.00000    0.03589    0.09818 =
         0.03625   -0.02020    0.02128   -0.01094

PART 3
F15B  4    0.664295    0.757084    0.111145    41.00000    0.04434    0.05316 =
         0.12737    0.01217    0.03476   -0.02148

PART 0
F16   4    0.337033    0.817255   -0.035223    11.00000    0.04983    0.06004 =
         0.02600    0.01132    0.00815    0.01655
F17   4    0.304269    0.843717    0.045701    11.00000    0.05455    0.03605 =
         0.05261    0.01350    0.03002    0.02044

PART 1
F18   4    0.436090    0.362538    0.299136    71.00000    0.10172    0.05866 =
         0.07228    0.04207    0.06992    0.04380

PART 2
F18A  4    0.469079    0.378113    0.314296   -71.00000    0.14009    0.04758 =
         0.03506    0.02120    0.05183    0.02811

PART 1
F19   4    0.537508    0.312193    0.287633    71.00000    0.03854    0.06608 =
         0.03613    0.03080    0.00626    0.00569

PART 2
F19A  4    0.533663    0.305536    0.280737   -71.00000    0.07126    0.06896 =
         0.06401    0.04495    0.04515    0.05692

PART 1
F20   4    0.423877    0.277969    0.231118    71.00000    0.07798    0.04429 =
         0.05987    0.02156    0.01242   -0.02073

PART 2
F20A  4    0.407454    0.299819    0.247463   -71.00000    0.05355    0.10516 =
         0.06939    0.06092   -0.01000   -0.03817

PART 1
F21   4    0.585546    0.349108    0.083891    91.00000    0.15746    0.03480 =
         0.04540    0.01100    0.06011    0.04541

PART 2
F21A  4    0.587811    0.435920    0.063008   -91.00000    0.07257    0.09327 =
         0.07809   -0.02326    0.05702   -0.00557

PART 1
F22   4    0.484525    0.393514    0.010881    91.00000    0.08219    0.09225 =
         0.03705   -0.01523    0.02323    0.02350

PART 2
F22A  4    0.540127    0.329174    0.059275   -91.00000    0.15746    0.03480 =
         0.04540    0.01100    0.06011    0.04541

PART 1
F23   4    0.586527    0.458008    0.060525    91.00000    0.12196    0.04317 =
         0.10189    0.00624    0.09806    0.00469

PART 2
F23A  4    0.471909    0.415000    0.001696   -91.00000    0.10068    0.05787 =
         0.02312    0.00609    0.02623    0.03279
PART 0
C41   1    0.293797    0.572577    0.102419    11.00000    0.02250    0.01529 =
         0.02316    0.00029    0.00795    0.00011
C42   1    0.232618    0.552359    0.125070    11.00000    0.02355    0.02337 =
         0.02513    0.00293    0.00880    0.00009
AFIX  43
H42   2    0.241721    0.554861    0.169818    11.00000   -1.20000
AFIX   0
C43   1    0.159483    0.528907    0.084065    11.00000    0.02167    0.03157 =
         0.03386    0.00692    0.00911   -0.00101
C44   1    0.143817    0.523095    0.018447    11.00000    0.02427    0.03170 =
         0.03252    0.00300    0.00206   -0.00445
AFIX  43
H44   2    0.093980    0.506159   -0.009451    11.00000   -1.20000
AFIX   0
C45   1    0.203039    0.542734   -0.005193    11.00000    0.02854    0.02458 =
         0.02240   -0.00073    0.00374   -0.00182
C46   1    0.275971    0.567491    0.035774    11.00000    0.02528    0.01857 =
         0.02351   -0.00127    0.00831   -0.00207
AFIX  43
H46   2    0.315014    0.581420    0.018068    11.00000   -1.20000
AFIX   0
C47   1    0.095405    0.509316    0.110051    11.00000    0.02534    0.05263 =
         0.04584    0.01190    0.01152   -0.00479
C48   1    0.189630    0.533771   -0.075239    11.00000    0.03416    0.03520 =
         0.02649   -0.00334    0.00372   -0.00476
C49   1    0.383283    0.625464    0.218524    11.00000    0.02718    0.02051 =
         0.02409   -0.00388    0.01452   -0.00583
C50   1    0.443299    0.613535    0.277398    11.00000    0.02673    0.03366 =
         0.02410   -0.00909    0.01247   -0.00919
AFIX  43
H50   2    0.484805    0.580816    0.279136    11.00000   -1.20000
AFIX   0
C51   1    0.444509    0.647979    0.333838    11.00000    0.03117    0.04468 =
         0.02387   -0.01397    0.01416   -0.01630
C52   1    0.385787    0.696329    0.333697    11.00000    0.04857    0.03193 =
         0.03177   -0.01439    0.02637   -0.01650
AFIX  43
H52   2    0.386198    0.719318    0.372142    11.00000   -1.20000
AFIX   0
C53   1    0.326254    0.710260    0.275728    11.00000    0.05069    0.02156 =
         0.03850   -0.00483    0.02988   -0.00199
C54   1    0.325105    0.675697    0.219506    11.00000    0.04096    0.02059 =
         0.02848   -0.00072    0.01928    0.00047
AFIX  43
H54   2    0.283505    0.686534    0.180533    11.00000   -1.20000
AFIX   0
C55   1    0.511477    0.632902    0.394760    11.00000    0.03380    0.08567 =
         0.02818   -0.02629    0.01306   -0.01823

PART 1
C56   1    0.255771    0.759218    0.272678    51.00000    0.07034    0.03264 =
         0.04942   -0.00155    0.04087    0.00903

PART 2
C56A  1    0.270738    0.767046    0.275390   -51.00000    0.07034    0.03264 =
         0.04942   -0.00155    0.04087    0.00903
PART 0
C57   1    0.424771    0.653161    0.120022    11.00000    0.02168    0.01909 =
         0.01547   -0.00303    0.00698   -0.00160
C58   1    0.506358    0.654600    0.131048    11.00000    0.02226    0.02256 =
         0.01936   -0.00252    0.00665   -0.00010
AFIX  43
H58   2    0.538723    0.616473    0.155007    11.00000   -1.20000
AFIX   0
C59   1    0.541137    0.710342    0.107847    11.00000    0.02063    0.02815 =
         0.02111   -0.00670    0.00812   -0.00520
C60   1    0.497043    0.768272    0.074264    11.00000    0.02940    0.02285 =
         0.01997   -0.00344    0.01107   -0.00774
AFIX  43
H60   2    0.521115    0.806371    0.058694    11.00000   -1.20000
AFIX   0
C61   1    0.416683    0.768741    0.064171    11.00000    0.02692    0.01981 =
         0.01803   -0.00101    0.00700   -0.00352
C62   1    0.381421    0.712156    0.085876    11.00000    0.02174    0.02100 =
         0.01839   -0.00164    0.00626   -0.00194
AFIX  43
H62   2    0.325904    0.713577    0.077222    11.00000   -1.20000
AFIX   0

PART 1
C63   1    0.625846    0.711844    0.115849    21.00000    0.02563

PART 2
C63A  1    0.630177    0.707264    0.124141    31.00000    0.02563

PART 3
C63B  1    0.630790    0.695846    0.122357    41.00000    0.02563

PART 0
C64   1    0.367240    0.830552    0.028055    11.00000    0.03338    0.02575 =
         0.02974    0.00615    0.00932   -0.00146
C65   1    0.429193    0.512601    0.157834    11.00000    0.02173    0.01987 =
         0.01604   -0.00071    0.00521   -0.00151
C66   1    0.431312    0.461279    0.205143    11.00000    0.02213    0.02363 =
         0.01899    0.00226    0.00667   -0.00045
AFIX  43
H66   2    0.409055    0.473601    0.236922    11.00000   -1.20000
AFIX   0
C67   1    0.464848    0.393124    0.207029    11.00000    0.02745    0.02521 =
         0.02172    0.00703    0.00941    0.00252
C68   1    0.497039    0.371919    0.160967    11.00000    0.03899    0.02108 =
         0.02756    0.00514    0.01383    0.00794
AFIX  43
H68   2    0.520289    0.325372    0.162456    11.00000   -1.20000
AFIX   0
C69   1    0.494016    0.420956    0.112931    11.00000    0.04312    0.02371 =
         0.02241    0.00312    0.01553    0.00837
C70   1    0.461319    0.489630    0.111521    11.00000    0.03553    0.01974 =
         0.01842    0.00207    0.01112    0.00436
AFIX  43
H70   2    0.460685    0.522118    0.078099    11.00000   -1.20000
AFIX   0
C71   1    0.466799    0.339788    0.258414    11.00000    0.03642    0.03540 =
         0.03461    0.01619    0.01531    0.00883

PART 1
C72   1    0.540729    0.406128    0.066759   101.00000    0.02439

PART 2
C72A  1    0.517413    0.397431    0.058076  -101.00000    0.02439
PART 0
B1    3    0.383363    0.590934    0.150531    11.00000    0.02327    0.01782 =
         0.01694   -0.00088    0.00811   -0.00079

N1    5    0.745793    0.733048    0.404896    11.00000    0.02376    0.02174 =
         0.02680    0.00058    0.00617    0.00269
H1    2    0.748200    0.674048    0.395357    11.00000    0.07795
C1    1    0.723320    0.753964    0.454333    11.00000    0.02972    0.02817 =
         0.02988    0.00215    0.01120    0.00297
AFIX  43
H1A   2    0.715193    0.718625    0.482626    11.00000   -1.20000
AFIX   0
C2    1    0.712084    0.826551    0.463974    11.00000    0.03408    0.03513 =
         0.03059   -0.00176    0.01232    0.00827
AFIX  43
H2    2    0.696378    0.841613    0.498775    11.00000   -1.20000
AFIX   0
C3    1    0.724045    0.876644    0.422270    11.00000    0.03799    0.02362 =
         0.03270   -0.00274    0.00725    0.00729
AFIX  43
H3    2    0.715704    0.926747    0.427729    11.00000   -1.20000
AFIX   0
C4    1    0.748186    0.854240    0.372408    11.00000    0.03002    0.02286 =
         0.03044    0.00256    0.00680    0.00259
AFIX  43
H4    2    0.757106    0.888973    0.343986    11.00000   -1.20000
AFIX   0
C5    1    0.759358    0.781056    0.363938    11.00000    0.02052    0.02378 =
         0.02387    0.00094    0.00399    0.00323
C6    1    0.783771    0.751190    0.310654    11.00000    0.03148    0.03346 =
         0.02285    0.00241    0.00761    0.01049
AFIX  23
H6A   2    0.789833    0.791968    0.283663    11.00000   -1.20000
H6B   2    0.740929    0.719506    0.283398    11.00000   -1.20000
AFIX   0
C7    1    0.860607    0.708000    0.333328    11.00000    0.02850    0.02881 =
         0.02198    0.00439    0.01057    0.00709
C8    1    0.863256    0.639717    0.307171    11.00000    0.02833    0.03031 =
         0.01997    0.00141    0.00925    0.00435
AFIX  43
H8    2    0.816740    0.620305    0.276332    11.00000   -1.20000
AFIX   0
C9    1    0.933186    0.599428    0.325587    11.00000    0.02979    0.02890 =
         0.02212    0.00187    0.01099    0.00492
C10   1    1.000297    0.630573    0.370528    11.00000    0.02647    0.02980 =
         0.02783    0.00175    0.01099    0.00607
AFIX  43
H10   2    1.048645    0.604251    0.383022    11.00000   -1.20000
AFIX   0
C11   1    0.999444    0.698898    0.397980    11.00000    0.02668    0.02810 =
         0.02700    0.00200    0.01098    0.00045
C12   1    0.928083    0.736880    0.378612    11.00000    0.03138    0.02554 =
         0.02621    0.00234    0.01317    0.00383
AFIX  43
H12   2    0.925583    0.783172    0.396649    11.00000   -1.20000
AFIX   0
C13   1    0.938629    0.523627    0.298823    11.00000    0.03280    0.03144 =
         0.02643   -0.00212    0.01029    0.00830
C14   1    0.858590    0.496917    0.253064    11.00000    0.03911    0.03297 =
         0.02985   -0.00427    0.01168    0.00332
AFIX 137
H14A  2    0.839286    0.530127    0.216473    11.00000   -1.50000
H14B  2    0.820497    0.495288    0.275759    11.00000   -1.50000
H14C  2    0.864715    0.448226    0.237649    11.00000   -1.50000
AFIX   0
C15   1    0.997440    0.525472    0.262148    11.00000    0.03741    0.04956 =
         0.04016   -0.01127    0.01735    0.00835
AFIX 137
H15A  2    1.001610    0.476940    0.245548    11.00000   -1.50000
H15B  2    1.049559    0.540917    0.291247    11.00000   -1.50000
H15C  2    0.978570    0.559733    0.226315    11.00000   -1.50000
AFIX   0
C16   1    0.968257    0.469567    0.354861    11.00000    0.05646    0.02846 =
         0.03281   -0.00055    0.00785    0.01306
AFIX 137
H16A  2    0.931792    0.469424    0.379075    11.00000   -1.50000
H16B  2    1.021155    0.484005    0.383233    11.00000   -1.50000
H16C  2    0.970698    0.420836    0.337970    11.00000   -1.50000
AFIX   0
C17   1    1.075747    0.728821    0.446723    11.00000    0.02742    0.03025 =
         0.03478    0.00069    0.01027    0.00071
C18   1    1.137300    0.738799    0.413621    11.00000    0.03193    0.04646 =
         0.05277   -0.00039    0.01852   -0.00298
AFIX 137
H18A  2    1.116434    0.772135    0.377278    11.00000   -1.50000
H18B  2    1.148666    0.691747    0.398120    11.00000   -1.50000
H18C  2    1.186098    0.758883    0.444332    11.00000   -1.50000
AFIX   0
C19   1    1.107207    0.674832    0.502614    11.00000    0.03762    0.03822 =
         0.03606    0.00287    0.00111   -0.00194
AFIX 137
H19A  2    1.154777    0.694832    0.534942    11.00000   -1.50000
H19B  2    1.120338    0.628845    0.486479    11.00000   -1.50000
H19C  2    1.066551    0.666418    0.522033    11.00000   -1.50000
AFIX   0
C20   1    1.063336    0.801931    0.474494    11.00000    0.03594    0.03453 =
         0.04591   -0.00977    0.01085   -0.00370
AFIX 137
H20A  2    1.022747    0.796904    0.494490    11.00000   -1.50000
H20B  2    1.046137    0.837980    0.439986    11.00000   -1.50000
H20C  2    1.113171    0.817751    0.506800    11.00000   -1.50000
AFIX   0

N2    5    0.734351    0.592869    0.374580    11.00000    0.02886    0.02257 =
         0.02782   -0.00115    0.00939   -0.00065
C21   1    0.669883    0.577533    0.323861    11.00000    0.02959    0.03170 =
         0.03258   -0.00140    0.00849    0.00071
AFIX  43
H21   2    0.636739    0.616404    0.302213    11.00000   -1.20000
AFIX   0
C22   1    0.649416    0.507914    0.301630    11.00000    0.03068    0.03846 =
         0.03392   -0.00922    0.00953   -0.00681
AFIX  43
H22   2    0.603776    0.498910    0.265026    11.00000   -1.20000
AFIX   0
C23   1    0.697210    0.451598    0.334128    11.00000    0.04606    0.02627 =
         0.03947   -0.00899    0.01799   -0.00810
AFIX  43
H23   2    0.684128    0.402822    0.320879    11.00000   -1.20000
AFIX   0
C24   1    0.764304    0.467092    0.386162    11.00000    0.04368    0.02173 =
         0.03108    0.00075    0.01456    0.00244
AFIX  43
H24   2    0.797897    0.428916    0.408701    11.00000   -1.20000
AFIX   0
C25   1    0.782508    0.538691    0.405438    11.00000    0.03250    0.02317 =
         0.02296    0.00002    0.01247   -0.00095
C26   1    0.856276    0.560317    0.459717    11.00000    0.03042    0.03034 =
         0.02217   -0.00172    0.00896    0.00207
AFIX  23
H26A  2    0.884410    0.597863    0.443891    11.00000   -1.20000
H26B  2    0.891550    0.517554    0.472377    11.00000   -1.20000
AFIX   0
C27   1    0.841913    0.589475    0.518980    11.00000    0.02620    0.02281 =
         0.02087   -0.00040    0.00631    0.00215
C28   1    0.882410    0.651028    0.550351    11.00000    0.02685    0.02300 =
         0.02708    0.00113    0.01030    0.00080
AFIX  43
H28   2    0.915842    0.676534    0.532509    11.00000   -1.20000
AFIX   0
C29   1    0.874680    0.675753    0.607402    11.00000    0.02689    0.02109 =
         0.02972   -0.00366    0.00955   -0.00094
C30   1    0.824485    0.637080    0.631860    11.00000    0.02673    0.02539 =
         0.02666   -0.00527    0.01018   -0.00114
AFIX  43
H30   2    0.818381    0.653402    0.670518    11.00000   -1.20000
AFIX   0
C31   1    0.783013    0.575577    0.601908    11.00000    0.02616    0.02330 =
         0.02528   -0.00235    0.00875   -0.00181
C32   1    0.792210    0.552873    0.544549    11.00000    0.02782    0.02198 =
         0.02436   -0.00292    0.00705   -0.00246
AFIX  43
H32   2    0.763847    0.511615    0.522772    11.00000   -1.20000
AFIX   0
C33   1    0.917958    0.743125    0.643863    11.00000    0.03340    0.02643 =
         0.04018   -0.01046    0.01360   -0.00736
C34   1    0.855905    0.799855    0.644923    11.00000    0.04865    0.02883 =
         0.04763   -0.01020    0.01035    0.00071
AFIX 137
H34A  2    0.821529    0.779622    0.666724    11.00000   -1.50000
H34B  2    0.823914    0.812986    0.600805    11.00000   -1.50000
H34C  2    0.882662    0.843168    0.667917    11.00000   -1.50000
AFIX   0
C35   1    0.966147    0.723425    0.714269    11.00000    0.03986    0.03930 =
         0.04263   -0.01372    0.00458   -0.00387
AFIX 137
H35A  2    0.991655    0.767152    0.737327    11.00000   -1.50000
H35B  2    1.006703    0.687527    0.715134    11.00000   -1.50000
H35C  2    0.930620    0.703111    0.734960    11.00000   -1.50000
AFIX   0
C36   1    0.973962    0.775342    0.613720    11.00000    0.07855    0.05386 =
         0.07236   -0.03081    0.04998   -0.03983
AFIX 137
H36A  2    1.000521    0.817650    0.638642    11.00000   -1.50000
H36B  2    0.944134    0.790271    0.569603    11.00000   -1.50000
H36C  2    1.013607    0.739032    0.613336    11.00000   -1.50000
AFIX   0
C37   1    0.727996    0.533368    0.628941    11.00000    0.03106    0.03098 =
         0.03052   -0.00456    0.01396   -0.00673
C38   1    0.731068    0.561681    0.694665    11.00000    0.04832    0.05037 =
         0.03680   -0.00867    0.02493   -0.01432
AFIX 137
H38A  2    0.711201    0.611616    0.690304    11.00000   -1.50000
H38B  2    0.785877    0.560623    0.724417    11.00000   -1.50000
H38C  2    0.698091    0.530920    0.711333    11.00000   -1.50000
AFIX   0
C39   1    0.752700    0.452916    0.637138    11.00000    0.04446    0.02986 =
         0.04661    0.00093    0.02031   -0.00652
AFIX 137
H39A  2    0.716711    0.425850    0.653485    11.00000   -1.50000
H39B  2    0.806935    0.448846    0.667588    11.00000   -1.50000
H39C  2    0.750167    0.432880    0.595554    11.00000   -1.50000
AFIX   0
C40   1    0.642579    0.539883    0.581843    11.00000    0.02912    0.04613 =
         0.04655   -0.00363    0.01290   -0.00597
AFIX 137
H40A  2    0.638785    0.517620    0.540769    11.00000   -1.50000
H40B  2    0.627881    0.591219    0.575095    11.00000   -1.50000
H40C  2    0.606610    0.514965    0.599635    11.00000   -1.50000
AFIX   0
HKLF 4


REM  c280220_a.res in P2(1)/c
REM wR2 = 0.1596, GooF = S = 1.048, Restrained GooF = 1.089 for all data
REM R1 = 0.0567 for 14546 Fo > 4sig(Fo) and 0.0842 for all 20844 data
REM 1087 parameters refined using 286 restraints

END

WGHT      0.0667      2.7544

REM Highest difference peak  0.450,  deepest hole -0.409,  1-sigma level  0.055
Q1    1   0.8902  0.8172  0.5792  11.00000  0.05    0.45
Q2    1   0.5470  0.7041  0.4207  11.00000  0.05    0.44
Q3    1   0.6053  0.3789  0.0981  11.00000  0.05    0.36
Q4    1   0.1541  0.4744 -0.0977  11.00000  0.05    0.36
Q5    1   1.0111  0.7342  0.6386  11.00000  0.05    0.34
Q6    1   0.9003  0.7743  0.6847  11.00000  0.05    0.33
Q7    1   0.4941  0.6874  0.4404  11.00000  0.05    0.32
Q8    1   0.3934  0.7975  0.0492  11.00000  0.05    0.31
Q9    1   0.1958  0.5393 -0.0349  11.00000  0.05    0.31
Q10   1   0.4155  0.8638 -0.0013  11.00000  0.05    0.31
Q11   1   0.0764  0.5591  0.1414  11.00000  0.05    0.30
Q12   1   0.0220  0.4809  0.0606  11.00000  0.05    0.30
Q13   1   0.1361  0.5191  0.0996  11.00000  0.05    0.29
Q14   1   0.8138  0.5998  0.6187  11.00000  0.05    0.28
Q15   1   0.4392  0.4195  0.2006  11.00000  0.05    0.28
Q16   1   0.8687  0.6681  0.5750  11.00000  0.05    0.27
Q17   1   0.5744  0.5971  0.4004  11.00000  0.05    0.27
Q18   1   0.1949  0.7345  0.2364  11.00000  0.05    0.27
Q19   1   0.9380  0.5616  0.3087  11.00000  0.05    0.27
Q20   1   0.2189  0.7355  0.3008  11.00000  0.05    0.26
Q21   1   0.9616  0.5255  0.2800  11.00000  0.05    0.26
Q22   1   1.0367  0.7196  0.4172  11.00000  0.05    0.26
Q23   1   0.8987  0.5187  0.2780  11.00000  0.05    0.26
Q24   1   0.3011  0.7345  0.2748  11.00000  0.05    0.26
Q25   1   0.4554  0.7572  0.0687  11.00000  0.05    0.26
Q26   1   0.9444  0.4961  0.3227  11.00000  0.05    0.26
Q27   1   0.5218  0.7422  0.0939  11.00000  0.05    0.25
Q28   1   0.8983  0.7045  0.6262  11.00000  0.05    0.25
Q29   1   0.7986  0.5587  0.5807  11.00000  0.05    0.25
Q30   1   0.6844  0.4794  0.3196  11.00000  0.05    0.25
Q31   1   0.9637  0.6191  0.3476  11.00000  0.05    0.25
Q32   1   0.8955  0.7193  0.3549  11.00000  0.05    0.25
Q33   1   0.7605  0.8212  0.3748  11.00000  0.05    0.25
Q34   1   0.5197  0.5797  0.4168  11.00000  0.05    0.24
Q35   1   0.2606  0.5724  0.1136  11.00000  0.05    0.24
Q36   1   0.2446  0.5491  0.0178  11.00000  0.05    0.24
Q37   1   0.3570  0.6561  0.2185  11.00000  0.05    0.24
Q38   1   1.0652  0.7621  0.4598  11.00000  0.05    0.24
Q39   1   0.2748  0.8189  0.2525  11.00000  0.05    0.24
Q40   1   0.9947  0.6636  0.3851  11.00000  0.05    0.24
Q41   1   0.5796  0.7072  0.1188  11.00000  0.05    0.23
Q42   1   0.8607  0.6456  0.6255  11.00000  0.05    0.23
Q43   1   0.4518  0.5009  0.1379  11.00000  0.05    0.23
Q44   1   0.4606  0.6575  0.1188  11.00000  0.05    0.23
Q45   1   0.8481  0.5790  0.4946  11.00000  0.05    0.23
Q46   1   0.3948  0.6191  0.1258  11.00000  0.05    0.23
Q47   1   0.4194  0.5540  0.1553  11.00000  0.05    0.22
Q48   1   0.3381  0.5842  0.1271  11.00000  0.05    0.22
Q49   1   0.3794  0.6134  0.1829  11.00000  0.05    0.22
Q50   1   0.4770  0.6432  0.3638  11.00000  0.05    0.22
;
_shelx_res_checksum                59037
_shelx_hkl_file
;
   1   0   0  184.55   12.17
   2   0   0    4.86    0.35
  -2   0   0    5.46    0.34
  -2   0   0    5.16    0.34
  -2   0   0    4.75    0.34
  -3   0   0  155.43    9.56
   3   0   0  151.63    9.58
   3   0   0  128.95    9.56
   4   0   0  200.34   13.38
   4   0   0  206.61   13.36
  -4   0   0  202.46   13.36
   5   0   0   68.68    4.73
   5   0   0   72.50    4.70
  -5   0   0   72.76    4.70
   6   0   0   10.31    0.63
   6   0   0    9.28    0.67
  -6   0   0    8.61    0.63
   7   0   0    0.59    0.12
   7   0   0    0.62    0.07
   7   0   0    0.67    0.08
  -7   0   0    0.60    0.07
   8   0   0   53.63    3.64
  -8   0   0   53.31    3.63
   8   0   0   54.39    3.68
   8   0   0   58.31    3.63
   9   0   0   42.39    2.69
   9   0   0   41.50    2.70
   9   0   0   39.35    2.75
  -9   0   0   39.23    2.69
  10   0   0   11.83    0.89
 -10   0   0   11.83    0.82
  10   0   0   11.96    0.83
  10   0   0   12.76    0.83
 -11   0   0   14.70    0.90
  11   0   0   12.38    0.91
  11   0   0   12.24    0.96
  12   0   0    0.96    0.20
  12   0   0    0.90    0.12
 -12   0   0    0.60    0.10
  13   0   0    3.19    0.29
  13   0   0    3.45    0.38
 -13   0   0    3.78    0.28
  14   0   0   23.38    1.71
  14   0   0   24.16    1.63
 -14   0   0   24.52    1.62
  15   0   0    9.28    0.75
  15   0   0    8.63    0.65
  16   0   0    0.48    0.20
  16   0   0    0.46    0.13
  17   0   0    0.84    0.24
  18   0   0    1.79    0.34
  19   0   0   -0.16    0.21
  20   0   0    0.70    0.29
  21   0   0    0.35    0.28
  22   0   0   -0.01    0.23
  23   0   0    1.59    0.40
  24   0   0    2.31    0.49
   0  -1   0    0.00    0.00
   0  -1   0    0.00    0.01
   0  -1   0    0.00    0.00
   0   1   0    0.01    0.01
   0   1   0    0.00    0.01
   0   1   0    0.00    0.01
  -1   1   0   20.27    1.33
   1   1   0   20.32    1.33
   1   1   0   19.67    1.33
   2  -1   0  121.10    8.00
  -2  -1   0  118.62    8.00
   2  -1   0  128.86    8.00
   2   1   0  120.38    8.00
  -2   1   0  122.14    8.00
   2   1   0  117.75    8.01
  -2   1   0  122.72    8.00
   3  -1   0    0.10    0.02
   3  -1   0    0.04    0.04
  -3   1   0    0.09    0.03
  -3   1   0    0.06    0.02
   3   1   0    0.03    0.05
   3   1   0    0.11    0.03
   4  -1   0    2.52    0.18
   4   1   0    2.08    0.19
   4   1   0    2.46    0.18
   4   1   0    2.34    0.21
  -4   1   0    2.98    0.18
   5  -1   0    3.15    0.26
   5  -1   0    3.25    0.23
   5   1   0    3.35    0.23
  -5   1   0    3.06    0.23
   5   1   0    3.06    0.26
   5   1   0    3.19    0.23
   6  -1   0   20.88    1.40
   6  -1   0   21.22    1.43
   6   1   0   20.73    1.43
   6   1   0   19.57    1.40
  -6   1   0   22.52    1.40
   6   1   0   20.89    1.39
  -7  -1   0    3.89    0.26
   7  -1   0    3.66    0.27
   7  -1   0    3.43    0.31
  -7   1   0    3.73    0.27
   7   1   0    3.57    0.32
   7   1   0    3.56    0.26
   8  -1   0    4.33    0.38
  -8  -1   0    5.30    0.33
   8  -1   0    4.25    0.34
   8   1   0    4.46    0.33
  -8   1   0    4.98    0.34
   8   1   0    4.48    0.40
   9  -1   0   64.16    4.23
   9  -1   0   63.79    4.28
  -9  -1   0   63.73    4.22
   9   1   0   66.58    4.22
   9   1   0   60.67    4.28
  -9   1   0   64.40    4.22
 -10  -1   0    1.21    0.12
  10  -1   0    1.44    0.13
  10  -1   0    1.24    0.20
  10   1   0    1.05    0.18
 -10   1   0    1.06    0.12
  10   1   0    1.42    0.13
  11  -1   0   29.44    1.92
  11  -1   0   29.19    1.99
 -11  -1   0   26.25    1.91
  11   1   0   28.93    1.99
  11   1   0   31.77    1.92
 -11   1   0   26.70    1.91
  12  -1   0    7.38    0.55
  12  -1   0    7.97    0.62
 -12  -1   0    7.50    0.54
  12   1   0    8.26    0.55
  12   1   0    7.64    0.63
 -12   1   0    7.53    0.54
  13  -1   0    0.14    0.09
 -13  -1   0    0.39    0.09
  13  -1   0    0.15    0.15
  13   1   0    0.42    0.09
 -13   1   0    0.23    0.08
  13   1   0    0.11    0.10
  13   1   0    0.40    0.17
 -14  -1   0    9.12    0.61
  14  -1   0    8.44    0.62
  14  -1   0    8.72    0.72
  14   1   0    8.06    0.71
  14   1   0    8.48    0.64
 -14   1   0    8.90    0.61
  15  -1   0   10.86    0.76
  15  -1   0   10.04    0.84
  15   1   0   10.60    0.86
  15   1   0   10.98    0.77
  16  -1   0    0.13    0.18
  16   1   0    0.00    0.19
  16   1   0    0.10    0.11
  17  -1   0    0.07    0.19
  17   1   0    0.02    0.21
  18  -1   0    0.39    0.24
  18   1   0    0.38    0.22
  19  -1   0    0.02    0.19
  19   1   0    0.10    0.23
  20  -1   0    0.07    0.24
  20   1   0   -0.04    0.24
  21  -1   0    0.83    0.33
  21   1   0    0.95    0.33
  22  -1   0    0.85    0.32
  22   1   0    0.65    0.32
  23  -1   0    0.47    0.31
  23   1   0    0.02    0.27
  24   1   0    0.00    0.32
   0  -2   0   26.21    1.64
   0   2   0   22.63    1.63
   0   2   0   23.08    1.62
   0   2   0   26.62    1.64
  -1  -2   0  160.74   10.17
   1  -2   0  153.70   10.15
   1   2   0  154.59   10.16
  -1   2   0  156.68   10.16
  -1   2   0  146.89   10.16
   1   2   0  154.93   10.16
  -1   2   0  152.54   10.16
   1   2   0  155.42   10.17
  -2   2   0   19.34    1.25
   2   2   0   18.69    1.26
   2   2   0   18.74    1.27
   3  -2   0  165.12   10.74
   3   2   0  163.97   10.77
  -3   2   0  160.98   10.75
  -3   2   0  160.74   10.74
   3   2   0  165.91   10.75
   4  -2   0   12.69    0.86
   4  -2   0   12.82    0.83
  -4   2   0   12.33    0.83
   4   2   0   12.54    0.86
   4   2   0   10.96    0.83
   4   2   0   12.89    0.84
  -4   2   0   13.31    0.84
   5  -2   0   30.20    1.97
   5  -2   0   30.13    2.00
   5   2   0   28.75    1.98
   5   2   0   30.21    1.97
  -5   2   0   30.77    1.98
   5   2   0   28.65    2.01
   6  -2   0   11.98    0.82
   6  -2   0   11.77    0.78
   6   2   0   11.28    0.79
   6   2   0   11.30    0.82
  -6   2   0   11.87    0.79
   6   2   0   11.74    0.79
   7  -2   0    6.43    0.45
   7  -2   0    6.56    0.50
   7   2   0    6.21    0.47
   7   2   0    6.62    0.46
  -7   2   0    7.34    0.46
   7   2   0    6.55    0.51
   8  -2   0    0.08    0.05
   8  -2   0    0.05    0.09
   8   2   0    0.14    0.12
  -8   2   0    0.09    0.06
   8   2   0    0.02    0.07
   8   2   0    0.02    0.05
   9  -2   0    1.90    0.23
   9  -2   0    1.80    0.15
   9   2   0    1.48    0.21
   9   2   0    1.82    0.16
  -9   2   0    1.70    0.16
   9   2   0    1.74    0.18
  10  -2   0    1.29    0.20
  10  -2   0    1.42    0.13
 -10  -2   0    1.04    0.12
  10   2   0    1.37    0.13
 -10   2   0    1.10    0.12
  10   2   0    1.10    0.19
  10   2   0    1.35    0.15
 -11  -2   0    0.87    0.10
  11  -2   0    0.58    0.09
  11  -2   0    0.51    0.15
 -11   2   0    0.77    0.10
  11   2   0    0.50    0.11
  11   2   0    0.40    0.09
  11   2   0    0.39    0.15
 -12  -2   0   22.75    1.45
  12  -2   0   21.12    1.46
  12  -2   0   20.79    1.53
  12   2   0   19.77    1.47
 -12   2   0   23.57    1.46
  12   2   0   22.35    1.55
  12   2   0   21.17    1.46
  13  -2   0    0.19    0.08
 -13  -2   0    0.09    0.07
  13  -2   0    0.22    0.15
  13   2   0    0.22    0.17
  13   2   0    0.07    0.08
 -13   2   0    0.21    0.08
  13   2   0    0.25    0.09
  14  -2   0   -0.05    0.08
  14  -2   0    0.06    0.14
 -14  -2   0   -0.10    0.07
  14   2   0   -0.12    0.15
  14   2   0   -0.12    0.08
  14   2   0   -0.02    0.04
 -14   2   0   -0.03    0.08
  15  -2   0    5.03    0.50
  15   2   0    4.88    0.52
  16  -2   0    5.20    0.50
  16   2   0    4.44    0.50
  16   2   0    3.85    0.37
  17  -2   0    0.63    0.22
  17   2   0    0.66    0.17
  17   2   0    0.56    0.25
  18  -2   0    0.33    0.22
  18   2   0    0.41    0.23
  19  -2   0    2.02    0.37
  19   2   0    2.81    0.43
  20  -2   0    1.71    0.36
  20   2   0    1.60    0.35
  21  -2   0    0.01    0.25
  21   2   0    0.18    0.27
  22  -2   0    0.85    0.32
  22   2   0    0.48    0.32
  23  -2   0    0.71    0.33
  23   2   0    0.04    0.29
  24   2   0    5.57    0.69
   0  -3   0    0.04    0.04
   0   3   0    0.01    0.02
   0   3   0    0.18    0.03
   1  -3   0    3.59    0.23
   1   3   0    3.56    0.26
  -1   3   0    2.98    0.24
  -1   3   0    3.67    0.23
   1   3   0    3.25    0.24
   1   3   0    3.33    0.24
   2  -3   0   21.27    1.40
   2   3   0   20.74    1.41
  -2   3   0   21.59    1.41
   2   3   0   21.03    1.42
  -2   3   0   20.92    1.40
   2   3   0   21.46    1.41
   3   3   0    7.10    0.53
  -3   3   0    7.60    0.51
   3   3   0    7.55    0.51
  -4   3   0   14.42    0.95
   4   3   0   14.29    0.98
   4   3   0   13.78    0.96
   5  -3   0    2.93    0.25
   5  -3   0    3.06    0.21
   5   3   0    3.11    0.26
   5   3   0    3.15    0.24
  -5   3   0    3.54    0.23
  -5   3   0    2.98    0.21
   5   3   0    2.63    0.22
   6  -3   0   26.03    1.70
   6  -3   0   25.57    1.74
  -6   3   0   24.86    1.71
   6   3   0   26.59    1.71
   6   3   0   25.21    1.72
   6   3   0   26.13    1.76
   7  -3   0   29.70    2.04
   7  -3   0   30.73    1.99
   7   3   0   31.01    2.00
  -7   3   0   29.83    2.00
   7   3   0   29.09    2.05
   7   3   0   30.29    2.02
   8  -3   0   39.42    2.55
   8  -3   0   38.17    2.61
  -8   3   0   37.28    2.56
   8   3   0   38.00    2.58
   8   3   0   39.63    2.56
   8   3   0   39.07    2.62
   9  -3   0    5.50    0.39
   9  -3   0    5.27    0.45
   9   3   0    5.92    0.40
   9   3   0    5.33    0.47
  -9   3   0    5.73    0.40
   9   3   0    5.71    0.42
  10  -3   0   46.84    3.28
  10  -3   0   48.86    3.22
  10   3   0   49.43    3.30
  10   3   0   49.06    3.23
 -10   3   0   48.04    3.23
  10   3   0   49.95    3.25
  11  -3   0    3.31    0.25
  11  -3   0    3.22    0.34
  11   3   0    3.42    0.26
  11   3   0    3.17    0.34
 -11   3   0    3.18    0.26
  11   3   0    3.46    0.28
 -12  -3   0    2.28    0.21
  12  -3   0    2.26    0.30
  12  -3   0    2.44    0.21
  12   3   0    2.58    0.25
  12   3   0    2.77    0.21
 -12   3   0    2.30    0.22
  12   3   0    2.83    0.32
 -13  -3   0    1.95    0.19
  13  -3   0    1.87    0.27
  13  -3   0    1.74    0.19
 -13   3   0    2.12    0.20
  13   3   0    2.17    0.20
  13   3   0    2.17    0.30
  13   3   0    2.50    0.24
  14  -3   0   12.19    0.95
 -14  -3   0   11.55    0.85
 -14   3   0   11.80    0.85
  14   3   0   11.79    0.96
  14   3   0   12.85    0.88
  14   3   0   13.70    0.86
  15  -3   0    0.45    0.20
  15   3   0    0.79    0.25
  15   3   0    0.59    0.15
  16  -3   0    4.25    0.46
  16   3   0    4.07    0.46
  16   3   0    3.73    0.36
  17  -3   0    0.04    0.19
  17   3   0   -0.06    0.18
  17   3   0    0.03    0.08
  18  -3   0    0.78    0.26
  18   3   0    0.80    0.27
  19  -3   0    3.05    0.44
  19   3   0    2.92    0.46
  20  -3   0    4.31    0.54
  20   3   0    4.35    0.54
  21  -3   0    0.30    0.26
  21   3   0   -0.04    0.26
  22  -3   0    0.27    0.28
  22   3   0   -0.08    0.27
  23   3   0    0.15    0.32
  24   3   0    1.15    0.46
   0  -4   0  318.06   19.05
   0   4   0  282.74   19.03
   0   4   0  267.27   19.03
  -1  -4   0  859.10   54.48
   1   4   0  838.88   54.47
   1   4   0  822.49   54.47
  -1   4   0  802.86   54.47
  -1   4   0  829.98   54.44
   1   4   0  812.01   54.51
   2  -4   0  176.15   11.53
  -2   4   0  178.21   11.54
  -2   4   0  174.00   11.53
   2   4   0  176.02   11.54
   2   4   0  174.26   11.56
   2   4   0  173.35   11.54
   3  -4   0   34.48    2.29
   3   4   0   34.56    2.31
  -3   4   0   36.17    2.29
  -3   4   0   33.99    2.31
   3   4   0   32.83    2.33
   3   4   0   36.85    2.31
   4   4   0   21.48    1.45
   4   4   0   21.10    1.43
  -4   4   0   21.29    1.42
   5   4   0   61.74    4.17
  -5   4   0   62.24    4.14
   5   4   0   63.87    4.15
  -6   4   0   47.66    3.20
   6   4   0   47.20    3.24
   6   4   0   48.89    3.20
   6   4   0   49.36    3.21
   7  -4   0   15.25    1.11
   7  -4   0   17.11    1.06
   7   4   0   16.89    1.10
  -7   4   0   15.23    1.08
   7   4   0   16.73    1.08
  -7   4   0   15.89    1.06
  -7   4   0   14.36    1.06
   7   4   0   17.11    1.14
   8  -4   0    1.41    0.19
   8  -4   0    1.19    0.10
  -8   4   0    1.11    0.10
   8   4   0    0.98    0.12
   8   4   0    1.09    0.15
   8   4   0    1.19    0.19
  -8   4   0    1.16    0.13
   9  -4   0   27.95    1.86
   9  -4   0   29.03    1.93
   9   4   0   27.87    1.89
   9   4   0   27.34    1.94
   9   4   0   27.71    1.87
  -9   4   0   28.40    1.88
  10  -4   0   16.55    1.08
  10  -4   0   16.52    1.15
 -10   4   0   15.77    1.09
  10   4   0   15.72    1.11
  10   4   0   15.98    1.09
  10   4   0   15.93    1.17
  11  -4   0   -0.04    0.11
  11  -4   0    0.08    0.05
  11   4   0    0.26    0.10
  11   4   0    0.22    0.07
 -11   4   0    0.05    0.07
  11   4   0    0.15    0.13
  12  -4   0   -0.02    0.05
  12  -4   0   -0.02    0.12
  12   4   0    0.08    0.07
 -12   4   0   -0.09    0.07
 -12   4   0    0.04    0.07
  12   4   0    0.03    0.10
  12   4   0    0.31    0.16
 -13  -4   0   -0.02    0.08
  13  -4   0    0.02    0.13
  13   4   0    0.03    0.10
  13   4   0   -0.03    0.15
 -13   4   0   -0.02    0.08
  13   4   0   -0.11    0.07
  14  -4   0    1.29    0.24
 -14  -4   0    0.96    0.14
  14   4   0    1.48    0.18
  14   4   0    1.36    0.26
  14   4   0    1.65    0.20
 -14   4   0    1.10    0.15
  15  -4   0    0.48    0.20
  15   4   0    0.38    0.22
  15   4   0    0.38    0.14
  16  -4   0    2.20    0.32
  16   4   0    1.82    0.23
  16   4   0    1.63    0.31
  17  -4   0    0.60    0.24
  17   4   0    0.95    0.19
  17   4   0    0.63    0.27
  18  -4   0    7.82    0.69
  18   4   0    7.37    0.59
  18   4   0    6.53    0.71
  19  -4   0    0.11    0.20
  19   4   0    0.22    0.17
  19   4   0   -0.12    0.23
  20  -4   0    0.02    0.21
  20   4   0    0.18    0.27
  21  -4   0    0.01    0.23
  21   4   0    0.11    0.28
  22   4   0   -0.16    0.24
  23   4   0    0.64    0.36
   0  -5   0    0.06    0.05
   0   5   0    0.05    0.04
   0   5   0    0.33    0.06
   1   5   0    1.12    0.11
   1   5   0    1.39    0.10
   1   5   0    0.97    0.13
  -1   5   0    1.06    0.09
  -1   5   0    0.89    0.10
  -2  -5   0  162.32   11.86
  -2   5   0  184.18   11.83
   2   5   0  181.10   11.87
   2   5   0  183.58   11.84
  -2   5   0  185.51   11.84
   2   5   0  182.25   11.84
   3  -5   0   20.98    1.36
   3   5   0   20.18    1.38
   3   5   0   20.75    1.41
   3   5   0   19.74    1.38
  -3   5   0   20.89    1.36
  -3   5   0   21.22    1.38
  -4  -5   0   44.29    2.68
   4   5   0   39.39    2.63
   4   5   0   37.90    2.66
   4   5   0   37.67    2.63
  -4   5   0   38.90    2.63
   5   5   0   12.97    0.89
   5   5   0   12.90    0.92
  -5   5   0   12.82    0.88
  -6   5   0    6.57    0.51
   6   5   0    7.44    0.57
   6   5   0    7.65    0.52
   7   5   0   26.66    1.73
  -7   5   0   24.77    1.73
   7   5   0   25.02    1.79
   7   5   0   27.13    1.75
  -8   5   0   47.59    3.18
   8   5   0   48.34    3.19
   8   5   0   47.00    3.24
   8   5   0   48.41    3.17
   9  -5   0    1.13    0.17
   9   5   0    1.13    0.12
   9   5   0    1.38    0.21
  -9   5   0    0.92    0.08
  -9   5   0    0.93    0.08
  -9   5   0    1.10    0.13
   9   5   0    0.83    0.14
  10  -5   0    7.38    0.49
  10  -5   0    7.69    0.59
  10   5   0    7.89    0.53
  10   5   0    7.17    0.60
  10   5   0    7.51    0.55
 -10   5   0    6.50    0.52
  11  -5   0   12.16    0.91
  11  -5   0   12.31    0.82
  11   5   0   12.51    0.87
  11   5   0   12.58    0.94
 -11   5   0   12.25    0.85
  11   5   0   12.52    0.85
 -11   5   0   11.98    0.82
  12  -5   0    0.19    0.14
  12   5   0    0.09    0.09
  12   5   0    0.14    0.17
 -12   5   0    0.06    0.08
  12   5   0    0.19    0.08
  13  -5   0    9.90    0.78
  13   5   0    9.35    0.80
 -13   5   0    9.55    0.70
  13   5   0   10.49    0.74
  13   5   0   10.21    0.70
  14  -5   0    3.30    0.37
 -14  -5   0    2.64    0.27
  14   5   0    3.68    0.31
  14   5   0    3.32    0.34
 -14   5   0    2.84    0.27
  14   5   0    2.93    0.40
  15  -5   0    0.73    0.20
 -15   5   0    0.88    0.16
  15   5   0    1.10    0.28
  15   5   0    0.47    0.16
  16  -5   0    8.60    0.73
  16   5   0    8.63    0.76
  16   5   0    8.08    0.66
  17  -5   0    1.90    0.32
  17   5   0    1.41    0.23
  17   5   0    1.88    0.34
  18  -5   0    3.40    0.43
  18   5   0    2.69    0.32
  18   5   0    3.20    0.46
  19  -5   0    0.42    0.24
  19   5   0    0.21    0.16
  19   5   0    0.14    0.27
  20  -5   0    3.79    0.50
  20   5   0    3.65    0.54
  21   5   0    0.22    0.29
  22   5   0    0.04    0.31
  23   5   0    0.24    0.32
   0   6   0    0.75    0.08
   0   6   0    0.71    0.09
  -1  -6   0    5.69    0.40
   1  -6   0    4.92    0.39
  -1   6   0    5.07    0.37
  -1   6   0    5.16    0.36
   1   6   0    5.03    0.37
   1   6   0    5.39    0.37
  -2  -6   0   67.11    4.55
   2   6   0   67.58    4.52
   2   6   0   68.19    4.52
  -2   6   0   69.39    4.52
   2   6   0   67.57    4.55
  -2   6   0   70.06    4.50
  -3  -6   0    0.00    0.08
  -3   6   0    0.00    0.05
   3   6   0    0.06    0.05
   3   6   0    0.14    0.08
  -3   6   0    0.09    0.03
   3   6   0    0.33    0.06
   4  -6   0  170.26   11.04
  -4   6   0  166.01   11.06
   4   6   0  163.80   11.10
  -4   6   0  171.88   11.04
   4   6   0  165.43   11.07
   4   6   0  169.87   11.06
   5   6   0   17.17    1.17
  -5   6   0   17.05    1.16
   5   6   0   16.92    1.21
   5   6   0   17.50    1.16
  -6  -6   0   35.93    2.81
   6   6   0   44.99    2.78
   6   6   0   43.49    2.82
  -6   6   0   42.29    2.77
  -7   6   0   69.60    4.57
   7   6   0   68.18    4.58
   7   6   0   69.08    4.62
   8  -6   0    0.00    0.03
   8   6   0    0.08    0.08
  -8   6   0    0.09    0.07
   8   6   0    0.05    0.12
   8   6   0    0.10    0.06
   9   6   0   45.04    3.06
   9   6   0   46.74    3.14
  -9   6   0   46.62    3.07
   9   6   0   46.13    3.09
  10  -6   0    0.07    0.09
 -10   6   0    0.16    0.08
  10   6   0    0.26    0.11
  10   6   0    0.21    0.08
  10   6   0    0.32    0.17
  11  -6   0    0.33    0.13
  11   6   0    0.35    0.18
  11   6   0    0.29    0.09
 -11   6   0    0.27    0.09
  11   6   0    0.26    0.12
  12  -6   0    0.61    0.16
  12   6   0    0.50    0.10
  12   6   0    0.43    0.18
  12   6   0    0.50    0.14
 -12   6   0    0.56    0.11
  13  -6   0    3.89    0.39
  13   6   0    3.78    0.42
  13   6   0    3.67    0.34
  13   6   0    3.44    0.30
 -13   6   0    3.86    0.32
  14  -6   0    0.28    0.18
  14   6   0    0.28    0.20
 -14   6   0    0.48    0.12
  14   6   0    0.31    0.14
  15  -6   0    4.98    0.50
  15   6   0    5.06    0.56
 -15   6   0    5.18    0.41
  15   6   0    4.98    0.45
  16  -6   0    7.08    0.64
  16   6   0    6.72    0.57
  16   6   0    7.25    0.69
  17  -6   0    6.39    0.61
  17   6   0    6.08    0.53
  17   6   0    6.49    0.66
  18  -6   0   -0.06    0.20
  18   6   0   -0.07    0.20
  18   6   0   -0.22    0.14
  19  -6   0    0.21    0.22
  19   6   0    0.23    0.27
  19   6   0   -0.05    0.16
  20   6   0    1.27    0.34
  20   6   0    1.24    0.25
  21   6   0    0.93    0.33
 -22  -6   0   -0.04    0.27
  22   6   0   -0.03    0.26
 -23  -6   0    0.24    0.31
  23   6   0   -0.07    0.28
   0  -7   0   -0.07    0.08
   0   7   0   -0.02    0.04
   0   7   0    0.04    0.05
   1  -7   0  102.21    7.03
  -1  -7   0  107.78    7.04
   1   7   0  107.15    7.01
   1   7   0  107.08    7.01
  -1   7   0  107.23    7.01
  -1   7   0  105.80    7.00
  -2   7   0    2.31    0.18
   2   7   0    1.73    0.17
   2   7   0    1.72    0.20
   2   7   0    1.86    0.17
  -2   7   0    1.93    0.15
   3   7   0    3.01    0.25
   3   7   0    3.04    0.29
  -3   7   0    3.15    0.23
  -3   7   0    3.09    0.25
   3   7   0    3.29    0.25
  -4  -7   0   93.22    6.32
   4   7   0   95.22    6.28
  -4   7   0   94.82    6.27
   4   7   0   93.81    6.31
   4   7   0   92.94    6.27
  -4   7   0   99.28    6.25
   5  -7   0    4.58    0.30
   5   7   0    4.21    0.35
   5   7   0    4.43    0.40
  -5   7   0    4.59    0.35
   5   7   0    4.22    0.33
   6   7   0   14.33    1.00
   6   7   0   14.90    1.05
  -6   7   0   13.76    0.99
   6   7   0   14.79    0.99
  -7  -7   0   33.77    2.34
   7   7   0   34.59    2.33
   7   7   0   33.20    2.28
  -7   7   0   34.27    2.27
  -8  -7   0    7.35    0.63
   8   7   0    7.69    0.57
   8   7   0    7.94    0.63
  -8   7   0    8.18    0.56
   9   7   0    9.66    0.68
   9   7   0    9.02    0.74
  -9   7   0    8.64    0.65
   9   7   0    9.69    0.65
  10   7   0    1.96    0.21
 -10   7   0    1.85    0.18
  10   7   0    1.64    0.18
  10   7   0    1.69    0.26
 -11   7   0    1.21    0.15
  11   7   0    0.95    0.13
  11   7   0    0.67    0.20
  11   7   0    1.17    0.18
  12   7   0    2.36    0.26
 -12   7   0    2.24    0.22
  12   7   0    1.89    0.31
  12   7   0    2.32    0.22
 -13   7   0   15.98    1.12
  13   7   0   15.98    1.23
  13   7   0   16.55    1.12
  13   7   0   16.25    1.15
  14  -7   0    1.72    0.28
  14   7   0    1.79    0.24
  14   7   0    2.37    0.35
 -14   7   0    2.06    0.22
  15  -7   0    0.85    0.22
  15   7   0    0.68    0.27
 -15   7   0    0.84    0.15
  15   7   0    0.83    0.17
  16  -7   0    0.05    0.18
  16   7   0   -0.02    0.15
  16   7   0   -0.09    0.18
  17  -7   0    0.87    0.24
  17   7   0    0.57    0.17
  17   7   0    0.52    0.25
  18  -7   0    0.30    0.22
  18   7   0    0.16    0.23
  18   7   0    0.06    0.17
  19   7   0   -0.39    0.23
  19   7   0   -0.08    0.16
 -20  -7   0    0.43    0.28
  20   7   0   -0.13    0.22
  20   7   0    0.18    0.18
 -21  -7   0    0.08    0.30
  21   7   0    0.10    0.29
 -22  -7   0    0.60    0.36
  22   7   0    0.37    0.34
   0  -8   0   21.00    1.66
   0   8   0   25.85    1.64
   0   8   0   26.18    1.63
   1  -8   0    0.34    0.13
  -1  -8   0    0.25    0.12
   1   8   0    0.81    0.10
  -1   8   0    0.61    0.08
  -1   8   0    0.65    0.10
   1   8   0    0.66    0.09
   2   8   0   38.32    2.61
   2   8   0   39.82    2.61
   2   8   0   39.45    2.64
  -2   8   0   39.47    2.61
  -2   8   0   38.52    2.59
  -3   8   0   15.33    1.08
   3   8   0   15.92    1.13
   3   8   0   15.86    1.08
   3   8   0   15.76    1.08
  -3   8   0   16.27    1.06
   4   8   0    6.05    0.45
  -4   8   0    6.19    0.46
   4   8   0    6.24    0.51
  -4   8   0    6.08    0.42
   4   8   0    5.94    0.45
  -5  -8   0    1.00    0.19
   5  -8   0    0.51    0.13
  -5   8   0    0.72    0.12
   5   8   0    0.68    0.12
   5   8   0    0.64    0.16
   5   8   0    1.03    0.14
  -5   8   0    0.93    0.08
  -6  -8   0    0.08    0.14
   6  -8   0    0.08    0.10
  -6   8   0    0.18    0.09
   6   8   0    0.02    0.09
   6   8   0    0.06    0.07
   6   8   0    0.12    0.13
   7  -8   0    0.46    0.13
  -7  -8   0    0.28    0.16
   7   8   0    0.54    0.10
   7   8   0    0.80    0.19
  -7   8   0    0.86    0.12
   7   8   0    0.74    0.13
   8  -8   0    4.63    0.44
  -8  -8   0    5.30    0.50
   8   8   0    6.06    0.50
   8   8   0    6.08    0.44
  -8   8   0    6.03    0.43
  -9  -8   0    0.04    0.15
   9  -8   0    0.11    0.11
  -9   8   0    0.44    0.10
   9   8   0    0.26    0.15
   9   8   0    0.18    0.07
   9   8   0    0.41    0.12
  10  -8   0    0.10    0.10
 -10  -8   0    0.32    0.19
  10   8   0    0.11    0.08
  10   8   0    0.11    0.10
  10   8   0    0.07    0.14
 -10   8   0    0.08    0.09
 -11  -8   0    4.61    0.45
 -11   8   0    3.67    0.31
  11   8   0    3.09    0.32
  11   8   0    3.61    0.42
  11   8   0    3.26    0.30
 -12  -8   0   20.93    1.42
  12   8   0   17.88    1.40
  12   8   0   18.53    1.29
 -12   8   0   18.59    1.30
  12   8   0   18.94    1.33
 -13  -8   0    4.03    0.45
  13   8   0    3.62    0.32
  13   8   0    3.78    0.44
 -13   8   0    3.72    0.33
  13   8   0    3.32    0.35
 -14  -8   0    1.04    0.29
  14   8   0    1.54    0.30
  14   8   0    2.14    0.25
 -14   8   0    1.81    0.20
 -15  -8   0   -0.19    0.19
  15  -8   0    0.09    0.09
  15   8   0   -0.03    0.12
 -15   8   0    0.16    0.11
  15   8   0    0.08    0.20
  16   8   0    1.87    0.36
  16   8   0    1.64    0.25
 -17  -8   0    0.07    0.22
  17  -8   0    0.34    0.16
  17   8   0    0.40    0.26
  17   8   0    0.58    0.19
 -18  -8   0    0.21    0.25
  18   8   0    0.01    0.25
  18   8   0    0.28    0.16
 -19  -8   0    0.86    0.34
  19   8   0    1.20    0.24
  19   8   0    0.80    0.33
 -20  -8   0    0.21    0.31
  20   8   0    0.05    0.25
  20   8   0    0.22    0.19
 -21  -8   0    0.30    0.30
  21   8   0    0.81    0.23
  21   8   0    0.21    0.32
 -22  -8   0   -0.30    0.27
  22   8   0   -0.01    0.29
   0  -9   0   -0.03    0.11
   0   9   0    0.11    0.08
   0   9   0    0.03    0.07
  -1  -9   0   39.21    2.67
   1  -9   0   40.25    2.67
   1   9   0   38.48    2.62
  -1   9   0   39.07    2.62
  -1   9   0   39.47    2.63
   1   9   0   39.78    2.63
   2   9   0   66.22    4.44
   2   9   0   68.88    4.44
  -2   9   0   65.74    4.42
  -2   9   0   66.96    4.44
  -3  -9   0   13.40    0.97
  -3   9   0   13.39    0.89
   3   9   0   13.27    0.96
   3   9   0   13.37    0.92
  -3   9   0   12.95    0.92
   3   9   0   12.98    0.92
   4   9   0   35.35    2.42
   4   9   0   36.48    2.47
  -4   9   0   37.70    2.43
   4   9   0   34.63    2.42
  -4   9   0   36.75    2.40
  -5   9   0    4.50    0.37
   5   9   0    4.52    0.37
  -5   9   0    4.97    0.33
   5   9   0    4.61    0.42
   5   9   0    4.72    0.37
   6  -9   0   13.91    1.03
  -6  -9   0   12.43    1.06
  -6   9   0   14.99    1.01
   6   9   0   15.15    1.01
   6   9   0   14.72    1.07
   6   9   0   15.93    1.01
   7  -9   0   -0.03    0.10
  -7  -9   0   -0.01    0.14
   7   9   0   -0.05    0.13
   7   9   0    0.00    0.07
  -7   9   0    0.19    0.09
   7   9   0    0.09    0.10
   8  -9   0   28.95    1.97
  -8  -9   0   32.65    2.03
   8   9   0   26.46    1.93
  -8   9   0   29.04    1.94
   8   9   0   27.70    2.01
   8   9   0   27.62    1.95
  -9  -9   0    1.31    0.24
   9  -9   0    0.40    0.14
   9   9   0    0.29    0.16
  -9   9   0    0.23    0.10
   9   9   0    0.25    0.12
  10  -9   0    7.05    0.56
  10   9   0    7.00    0.60
  10   9   0    6.50    0.53
 -10   9   0    7.20    0.51
  10   9   0    6.19    0.50
 -11  -9   0    0.44    0.21
  11  -9   0    0.18    0.14
 -11   9   0    0.00    0.10
  11   9   0    0.25    0.10
  11   9   0    0.05    0.17
  11   9   0    0.12    0.13
  12  -9   0    0.21    0.15
 -12  -9   0    0.44    0.24
  12   9   0    0.39    0.20
 -12   9   0    0.38    0.12
  12   9   0    0.41    0.14
  12   9   0    0.35    0.12
  13  -9   0    0.29    0.15
 -13  -9   0    0.04    0.21
  13   9   0    0.51    0.22
  13   9   0    0.19    0.13
  13   9   0    0.20    0.11
 -13   9   0    0.19    0.12
 -14  -9   0    3.95    0.48
  14   9   0    3.24    0.45
  14   9   0    3.68    0.37
 -14   9   0    3.95    0.34
 -15  -9   0   -0.04    0.22
  15  -9   0    0.02    0.12
  15   9   0    0.20    0.20
 -15   9   0    0.15    0.12
  15   9   0    0.14    0.14
 -16  -9   0    0.26    0.24
  16  -9   0   -0.08    0.09
  16   9   0   -0.03    0.14
  16   9   0   -0.04    0.20
 -17  -9   0    2.44    0.45
  17   9   0    2.62    0.33
  17   9   0    2.54    0.42
 -18  -9   0    2.90    0.50
  18   9   0    2.88    0.36
  18   9   0    3.02    0.48
 -19  -9   0    2.71    0.52
  19   9   0    4.46    0.58
  19   9   0    4.01    0.42
 -20  -9   0   -0.07    0.30
  20   9   0   -0.08    0.27
  20   9   0   -0.03    0.19
 -21  -9   0   -0.27    0.27
  21   9   0   -0.10    0.27
  21   9   0    0.17    0.20
 -22  -9   0    0.54    0.39
  22   9   0    0.34    0.40
   0 -10   0   61.64    4.53
   0  10   0   71.52    4.49
   0  10   0   69.99    4.50
   1 -10   0   11.33    0.80
  -1 -10   0   12.51    0.82
   1  10   0    9.48    0.74
   1  10   0   10.40    0.74
  -1  10   0   10.05    0.73
  -1  10   0    9.76    0.74
   2 -10   0   44.03    3.51
  -2 -10   0   60.20    3.56
  -2  10   0   53.59    3.47
   2  10   0   52.32    3.49
  -2  10   0   52.80    3.49
   2  10   0   51.60    3.48
   3  10   0    1.05    0.15
  -3  10   0    1.35    0.13
   3  10   0    1.42    0.22
   3  10   0    1.36    0.17
  -3  10   0    1.37    0.16
  -4 -10   0   23.68    1.57
  -4  10   0   22.38    1.48
   4  10   0   21.52    1.51
  -4  10   0   21.95    1.51
   4  10   0   22.34    1.56
   4  10   0   21.35    1.51
   5 -10   0    1.45    0.22
   5  10   0    2.05    0.21
  -5  10   0    1.73    0.20
   5  10   0    2.12    0.21
   5  10   0    1.89    0.26
  -5  10   0    2.27    0.16
   6 -10   0    3.10    0.32
   6 -10   0    3.47    0.23
   6  10   0    3.25    0.35
  -6  10   0    3.18    0.29
  -6  10   0    3.20    0.23
   6  10   0    3.68    0.29
   6  10   0    3.48    0.30
  -7 -10   0    0.49    0.19
   7 -10   0    0.71    0.16
   7  10   0    0.48    0.12
   7  10   0    0.75    0.13
   7  10   0    1.01    0.20
  -7  10   0    0.71    0.13
  -8 -10   0    5.58    0.52
   8 -10   0    5.44    0.46
   8  10   0    4.98    0.41
  -8  10   0    5.64    0.42
   8  10   0    5.08    0.43
   8  10   0    5.55    0.50
   9 -10   0    4.56    0.43
   9  10   0    4.39    0.37
   9  10   0    5.32    0.40
   9  10   0    4.50    0.46
  -9  10   0    4.56    0.38
 -10 -10   0    2.21    0.35
  10 -10   0    2.50    0.29
  10  10   0    2.04    0.25
 -10  10   0    2.34    0.24
  10  10   0    2.39    0.35
 -11 -10   0    3.50    0.42
  11 -10   0    2.50    0.31
 -11  10   0    2.20    0.26
  11  10   0    2.63    0.25
  11  10   0    2.49    0.29
  11  10   0    2.51    0.37
 -12 -10   0    1.62    0.31
  12 -10   0    2.39    0.29
  12  10   0    1.54    0.30
  12  10   0    1.46    0.23
 -12  10   0    1.48    0.21
  12  10   0    2.13    0.22
  13 -10   0   26.84    1.86
 -13 -10   0   25.47    1.91
 -13  10   0   27.02    1.80
  13  10   0   26.32    1.79
  13  10   0   26.50    1.83
  13  10   0   25.30    1.91
  14 -10   0    7.90    0.65
 -14  10   0    6.58    0.56
  14  10   0    7.61    0.70
  14  10   0    7.70    0.62
  15 -10   0    6.61    0.61
  15  10   0    7.01    0.57
 -15  10   0    6.64    0.53
  15  10   0    7.03    0.70
 -16 -10   0    0.68    0.30
  16  10   0    0.42    0.25
  16  10   0    0.56    0.18
 -17 -10   0    0.06    0.24
  17  10   0   -0.21    0.20
  17  10   0    0.16    0.18
 -18 -10   0    0.14    0.29
  18  10   0    0.68    0.22
  18  10   0    0.48    0.30
 -19 -10   0    0.62    0.33
  19  10   0    0.33    0.19
  19  10   0    0.48    0.32
 -20 -10   0    0.03    0.30
  20  10   0    0.13    0.20
  20  10   0   -0.25    0.28
 -21 -10   0    0.55    0.36
  21  10   0    0.96    0.39
  21  10   0    0.99    0.26
  22  10   0    0.04    0.22
   0 -11   0   -0.07    0.13
   0  11   0    0.02    0.09
   0  11   0    0.01    0.07
  -1  11   0    3.44    0.28
   1  11   0    3.34    0.30
   1  11   0    3.57    0.29
  -1  11   0    3.60    0.30
  -2 -11   0    7.34    0.59
   2 -11   0    6.31    0.55
  -2  11   0    6.97    0.51
   2  11   0    7.02    0.50
  -2  11   0    6.61    0.48
   2  11   0    6.46    0.50
  -3  11   0   10.92    0.75
  -3  11   0   10.09    0.71
   3  11   0    9.80    0.74
   3  11   0   10.62    0.74
   4 -11   0    0.03    0.07
  -4 -11   0    0.15    0.16
   4  11   0   -0.13    0.13
   4  11   0   -0.01    0.09
  -4  11   0   -0.08    0.08
   4  11   0    0.01    0.08
  -4  11   0    0.09    0.06
   5 -11   0   10.29    0.83
  -5  11   0   11.45    0.80
   5  11   0   11.57    0.87
  -5  11   0   11.34    0.76
   5  11   0   11.62    0.80
   5  11   0   11.09    0.80
   6 -11   0    5.45    0.41
   6  11   0    3.98    0.36
  -6  11   0    3.80    0.30
  -6  11   0    4.70    0.35
   6  11   0    4.02    0.34
   6  11   0    4.17    0.42
   7 -11   0    0.35    0.14
  -7 -11   0    0.04    0.16
   7  11   0    0.52    0.12
   7  11   0    0.47    0.17
   7  11   0    0.36    0.12
  -7  11   0    0.64    0.13
  -8 -11   0    6.45    0.61
   8 -11   0    7.04    0.56
  -8  11   0    7.54    0.52
   8  11   0    6.56    0.51
   8  11   0    6.63    0.54
   8  11   0    6.37    0.59
   9 -11   0   -0.11    0.12
  -9 -11   0    0.13    0.20
  -9  11   0    0.06    0.11
   9  11   0   -0.02    0.09
   9  11   0    0.00    0.11
   9  11   0    0.08    0.17
  10 -11   0   -0.03    0.14
 -10 -11   0   -0.21    0.17
  10  11   0    0.03    0.17
  10  11   0    0.08    0.08
 -10  11   0    0.04    0.11
  10  11   0   -0.07    0.12
  11 -11   0    0.13    0.16
 -11 -11   0    0.10    0.20
  11  11   0   -0.05    0.13
  11  11   0    0.01    0.06
  11  11   0   -0.05    0.18
 -11  11   0    0.14    0.12
  12 -11   0    1.48    0.25
 -12 -11   0    0.68    0.26
 -12  11   0    1.38    0.19
  12  11   0    1.48    0.32
  12  11   0    1.24    0.18
  12  11   0    1.02    0.20
 -13 -11   0    7.60    0.74
  13 -11   0    8.07    0.68
  13  11   0    8.44    0.66
  13  11   0    7.06    0.72
 -13  11   0    8.82    0.62
  13  11   0    8.17    0.61
  14 -11   0    2.77    0.35
 -14 -11   0    2.30    0.42
 -14  11   0    2.76    0.29
  14  11   0    2.82    0.44
  14  11   0    2.79    0.32
 -15 -11   0    0.07    0.22
  15  11   0   -0.11    0.13
 -15  11   0    0.22    0.13
  15  11   0   -0.17    0.19
 -16 -11   0    3.19    0.48
  16  11   0    3.76    0.39
  16  11   0    3.23    0.48
 -17 -11   0    0.11    0.25
  17  11   0    0.47    0.21
  17  11   0    0.66    0.31
 -18 -11   0    1.66    0.40
  18  11   0    0.93    0.33
  18  11   0    0.93    0.25
 -19 -11   0    2.99    0.51
  19  11   0    2.50    0.35
  19  11   0    2.97    0.52
 -20 -11   0    0.16    0.29
  20  11   0    0.65    0.24
  20  11   0    0.71    0.36
 -21 -11   0    0.44    0.33
  21  11   0    0.45    0.38
  21  11   0    1.00    0.28
  22  11   0    0.16    0.24
   0  12   0    2.60    0.23
   0  12   0    2.35    0.24
  -1  12   0   16.44    1.09
   1  12   0   15.58    1.11
   1  12   0   16.15    1.10
  -1  12   0   15.45    1.11
  -2  12   0    3.06    0.27
  -2  12   0    2.55    0.23
   2  12   0    2.73    0.27
   2  12   0    2.77    0.26
  -3 -12   0    0.21    0.16
   3  12   0    0.22    0.10
  -3  12   0    0.44    0.11
   3  12   0    0.60    0.12
  -3  12   0    0.48    0.09
  -4  12   0    2.45    0.21
   4  12   0    2.60    0.25
  -4  12   0    2.87    0.26
   4  12   0    2.83    0.27
   5 -12   0   68.04    4.82
  -5 -12   0   80.52    4.88
   5  12   0   70.18    4.79
  -5  12   0   71.21    4.75
   5  12   0   70.01    4.85
   5  12   0   73.54    4.79
  -5  12   0   71.09    4.79
  -6 -12   0    0.09    0.17
   6 -12   0    0.08    0.14
  -6  12   0    0.07    0.05
  -6  12   0    0.06    0.10
   6  12   0    0.03    0.10
   6  12   0    0.03    0.10
   6  12   0    0.17    0.16
   7 -12   0    0.28    0.14
  -7 -12   0   -0.03    0.17
   7  12   0    0.20    0.18
   7  12   0    0.22    0.11
   7  12   0    0.24    0.12
  -7  12   0   -0.07    0.09
   8 -12   0    2.16    0.29
  -8  12   0    2.23    0.24
   8  12   0    2.31    0.24
   8  12   0    2.48    0.35
   8  12   0    2.54    0.26
   9 -12   0    1.72    0.24
  -9 -12   0    0.75    0.25
   9  12   0    1.17    0.19
  -9  12   0    1.21    0.18
   9  12   0    1.16    0.17
   9  12   0    1.11    0.25
  10 -12   0    0.22    0.15
 -10 -12   0    0.19    0.21
 -10  12   0    0.31    0.12
  10  12   0    0.24    0.12
  10  12   0    0.32    0.14
  10  12   0    0.27    0.20
 -11 -12   0   -0.15    0.19
  11 -12   0    0.19    0.16
 -11  12   0    0.04    0.11
  11  12   0   -0.01    0.05
  11  12   0    0.07    0.14
  11  12   0   -0.17    0.18
  12 -12   0    0.85    0.21
 -12 -12   0    1.78    0.35
  12  12   0    0.59    0.17
  12  12   0    0.28    0.12
 -12  12   0    0.70    0.16
  12  12   0    0.52    0.26
  13 -12   0    1.47    0.27
 -13 -12   0    0.92    0.30
  13  12   0    1.45    0.20
  13  12   0    1.36    0.24
  13  12   0    1.32    0.31
 -13  12   0    1.40    0.20
 -14 -12   0    0.59    0.28
  14  12   0    1.33    0.23
 -14  12   0    1.26    0.19
  14  12   0    1.29    0.31
 -15 -12   0    0.05    0.25
  15  12   0    0.09    0.22
  15  12   0   -0.06    0.16
 -15  12   0    0.27    0.14
 -16 -12   0    2.85    0.49
  16  12   0    3.21    0.37
  16  12   0    3.06    0.50
 -17 -12   0   -0.09    0.27
  17  12   0    0.01    0.28
  17  12   0    0.13    0.18
 -18 -12   0   -0.02    0.26
  18  12   0    0.09    0.26
  18  12   0    0.28    0.19
 -19 -12   0   -0.21    0.29
  19  12   0    0.09    0.31
  19  12   0   -0.12    0.18
 -20 -12   0    0.56    0.34
  20  12   0    0.89    0.36
  20  12   0    0.53    0.25
  21  12   0    0.55    0.26
   0 -13   0   -0.10    0.15
   0  13   0   -0.11    0.07
   0  13   0    0.03    0.11
  -1 -13   0    0.91    0.23
   1 -13   0    1.02    0.23
   1  13   0    1.73    0.19
  -1  13   0    2.05    0.18
   1  13   0    1.95    0.20
  -1  13   0    1.85    0.21
   2 -13   0    2.00    0.27
  -2 -13   0    2.07    0.28
  -2  13   0    1.30    0.18
   2  13   0    1.41    0.18
  -2  13   0    1.51    0.16
   2  13   0    1.20    0.18
  -3 -13   0   10.30    0.93
   3  13   0   12.21    0.85
  -3  13   0   12.66    0.87
   3  13   0   11.91    0.86
  -3  13   0   12.72    0.83
  -4 -13   0   18.53    1.30
   4  13   0   17.29    1.21
  -4  13   0   16.99    1.17
  -4  13   0   17.02    1.20
   4  13   0   16.77    1.20
   5 -13   0    6.12    0.54
  -5 -13   0    7.25    0.61
  -5  13   0    6.03    0.45
   5  13   0    6.66    0.50
  -5  13   0    6.15    0.50
   5  13   0    6.07    0.49
   5  13   0    6.44    0.57
  -6 -13   0    2.72    0.43
   6 -13   0    4.02    0.40
  -6  13   0    4.36    0.36
   6  13   0    4.27    0.45
   6  13   0    4.47    0.35
   6  13   0    4.39    0.36
  -7 -13   0    1.27    0.28
   7 -13   0    1.74    0.25
  -7  13   0    1.45    0.20
   7  13   0    1.36    0.27
   7  13   0    1.81    0.22
   7  13   0    1.96    0.22
  -8 -13   0    0.20    0.19
   8 -13   0   -0.03    0.14
   8  13   0   -0.10    0.11
   8  13   0   -0.06    0.10
  -8  13   0   -0.03    0.10
   8  13   0   -0.02    0.17
   9 -13   0    4.64    0.43
  -9 -13   0    3.58    0.47
   9  13   0    3.96    0.46
   9  13   0    4.20    0.36
   9  13   0    4.44    0.39
  -9  13   0    3.70    0.37
  10 -13   0    3.12    0.37
 -10 -13   0    3.45    0.47
  10  13   0    2.62    0.41
 -10  13   0    3.45    0.32
  10  13   0    2.85    0.30
  10  13   0    3.04    0.34
 -11 -13   0    0.14    0.22
  11 -13   0    0.06    0.17
  11  13   0   -0.01    0.12
 -11  13   0    0.04    0.12
  11  13   0    0.09    0.13
  11  13   0   -0.16    0.18
  12 -13   0    0.04    0.19
 -12 -13   0    0.18    0.24
  12  13   0   -0.12    0.15
  12  13   0   -0.03    0.05
 -12  13   0   -0.12    0.12
  12  13   0    0.03    0.22
 -13 -13   0   -0.01    0.23
 -13  13   0   -0.11    0.12
  13  13   0    0.07    0.16
  13  13   0   -0.22    0.12
  13  13   0    0.04    0.20
 -14 -13   0    0.11    0.24
  14  13   0    0.05    0.15
 -14  13   0    0.05    0.14
  14  13   0   -0.17    0.20
 -15 -13   0    0.25    0.26
  15  13   0    0.21    0.18
 -15  13   0    0.10    0.14
  15  13   0   -0.01    0.22
 -16 -13   0   -0.13    0.25
  16  13   0    0.21    0.17
  16  13   0    0.02    0.23
 -17 -13   0    0.36    0.31
  17  13   0    0.07    0.18
  17  13   0   -0.03    0.24
 -18 -13   0    0.44    0.30
  18  13   0    0.99    0.26
  18  13   0    0.75    0.33
 -19 -13   0    2.51    0.50
  19  13   0    4.28    0.61
  19  13   0    3.77    0.45
 -20 -13   0    0.59    0.36
  20  13   0    0.89    0.43
  20  13   0    0.10    0.23
   0 -14   0    0.72    0.22
   0  14   0    1.07    0.15
   0  14   0    1.28    0.17
  -1 -14   0    1.76    0.29
   1 -14   0    1.57    0.27
   1  14   0    2.39    0.23
  -1  14   0    2.50    0.25
  -1  14   0    2.47    0.22
   1  14   0    2.40    0.24
   2 -14   0    1.38    0.25
  -2 -14   0    1.04    0.24
   2  14   0    1.61    0.21
  -2  14   0    1.69    0.21
   2  14   0    1.79    0.19
  -2  14   0    1.35    0.16
   3 -14   0    0.01    0.08
  -3 -14   0    0.29    0.18
   3  14   0    0.33    0.12
  -3  14   0    0.26    0.11
   3  14   0    0.46    0.12
  -3  14   0    0.13    0.08
  -4 -14   0    1.27    0.28
   4  14   0    0.81    0.16
  -4  14   0    0.72    0.11
  -4  14   0    0.74    0.15
   4  14   0    0.86    0.17
  -5 -14   0    2.14    0.32
   5 -14   0    1.04    0.22
  -5  14   0    0.95    0.16
   5  14   0    0.78    0.17
   5  14   0    0.84    0.16
  -5  14   0    0.61    0.15
   6 -14   0    4.55    0.43
  -6  14   0    3.81    0.38
   6  14   0    3.95    0.37
   6  14   0    4.38    0.48
   6  14   0    4.50    0.38
  -7 -14   0    1.54    0.30
   7 -14   0    1.18    0.23
   7  14   0    1.00    0.17
  -7  14   0    0.63    0.15
   7  14   0    0.76    0.16
   7  14   0    0.82    0.24
  -8 -14   0    3.49    0.42
   8 -14   0    2.71    0.33
   8  14   0    2.69    0.38
   8  14   0    2.44    0.28
  -8  14   0    2.32    0.28
   8  14   0    2.49    0.29
  -9 -14   0    0.38    0.24
   9 -14   0    0.66    0.20
   9  14   0    0.75    0.19
   9  14   0    0.73    0.16
   9  14   0    0.75    0.26
  -9  14   0    0.94    0.18
 -10 -14   0    0.06    0.24
  10 -14   0    0.18    0.18
  10  14   0    0.39    0.15
  10  14   0   -0.11    0.21
  10  14   0    0.25    0.13
 -10  14   0    0.21    0.13
  11 -14   0    1.08    0.35
 -11 -14   0    0.39    0.25
  11  14   0    0.89    0.27
  11  14   0    1.24    0.19
 -11  14   0    1.34    0.20
  11  14   0    0.96    0.20
 -12 -14   0    1.07    0.31
  12  14   0    0.75    0.27
  12  14   0    0.71    0.18
  12  14   0    0.26    0.13
 -12  14   0    0.90    0.18
 -13 -14   0    0.31    0.29
 -13  14   0    0.12    0.14
  13  14   0   -0.13    0.23
  13  14   0    0.08    0.15
  13  14   0   -0.05    0.10
 -14 -14   0    0.24    0.30
  14  14   0   -0.11    0.14
  14  14   0    0.04    0.26
 -14  14   0    0.00    0.13
 -15 -14   0    1.04    0.37
  15  14   0    0.96    0.33
  15  14   0    0.99    0.25
 -15  14   0    1.46    0.22
 -16 -14   0    0.46    0.30
  16  14   0    0.85    0.22
  16  14   0    0.45    0.29
 -17 -14   0    0.37    0.31
  17  14   0    0.24    0.28
  17  14   0    0.16    0.21
 -18 -14   0   -0.10    0.29
  18  14   0    0.22    0.28
  18  14   0    0.21    0.22
 -19 -14   0    0.74    0.36
  19  14   0    1.57    0.31
  19  14   0    0.79    0.39
  20  14   0    0.19    0.29
   0 -15   0    0.06    0.16
   0  15   0   -0.03    0.09
   0  15   0    0.10    0.11
  -1 -15   0    3.25    0.40
   1 -15   0    2.76    0.38
  -1  15   0    3.21    0.28
   1  15   0    3.02    0.30
  -1  15   0    2.95    0.31
   1  15   0    3.35    0.30
   2 -15   0   -0.08    0.16
  -2 -15   0    0.18    0.18
   2  15   0    0.43    0.13
  -2  15   0    0.38    0.14
   2  15   0    0.47    0.13
  -2  15   0    0.59    0.11
   3 -15   0   -0.01    0.09
  -3 -15   0   -0.07    0.17
   3  15   0    0.26    0.13
  -3  15   0   -0.04    0.11
  -3  15   0    0.03    0.08
   3  15   0    0.04    0.12
  -4 -15   0    0.10    0.19
   4 -15   0    0.04    0.09
  -4  15   0    0.28    0.14
   4  15   0    0.02    0.11
   4  15   0    0.19    0.11
  -4  15   0    0.02    0.08
   5 -15   0    1.16    0.23
  -5 -15   0    1.47    0.30
  -5  15   0    0.85    0.18
   5  15   0    0.74    0.17
   5  15   0    0.41    0.15
   6 -15   0    0.22    0.17
  -6 -15   0    0.26    0.24
   6  15   0    0.47    0.16
   6  15   0    0.28    0.14
  -6  15   0    0.35    0.14
   7 -15   0    0.06    0.17
  -7 -15   0    0.59    0.24
   7  15   0    0.38    0.15
   7  15   0    0.29    0.20
  -7  15   0    0.21    0.13
   7  15   0    0.39    0.15
  -8 -15   0    1.41    0.32
   8 -15   0    1.18    0.24
   8  15   0    1.24    0.29
   8  15   0    1.38    0.21
   8  15   0    1.04    0.19
  -8  15   0    1.06    0.19
  -9 -15   0   18.88    1.42
   9 -15   0   18.63    1.35
   9  15   0   18.30    1.29
   9  15   0   17.23    1.31
  -9  15   0   18.76    1.30
   9  15   0   18.40    1.40
 -10 -15   0    0.65    0.27
  10  15   0    1.07    0.19
  10  15   0    1.09    0.29
 -10  15   0    0.94    0.19
  10  15   0    0.79    0.19
 -11 -15   0    0.11    0.23
  11  15   0    0.14    0.14
  11  15   0    0.08    0.21
  11  15   0   -0.02    0.16
 -11  15   0    0.09    0.14
 -12 -15   0    0.22    0.26
  12  15   0    0.45    0.25
  12  15   0    0.52    0.16
  12  15   0    0.80    0.21
 -12  15   0    0.31    0.16
 -13 -15   0    7.59    0.83
 -13  15   0   10.20    0.72
  13  15   0    8.84    0.84
  13  15   0    9.72    0.75
 -14 -15   0    0.37    0.28
  14  15   0    0.71    0.29
 -14  15   0    1.05    0.20
  14  15   0    0.62    0.22
 -15 -15   0    2.36    0.46
  15  15   0    3.28    0.38
  15  15   0    2.92    0.48
 -15  15   0    3.39    0.35
 -16 -15   0   -0.08    0.30
  16  15   0    0.07    0.30
  16  15   0    0.22    0.19
 -17 -15   0   -0.22    0.25
  17  15   0    0.03    0.26
  17  15   0   -0.01    0.18
 -18 -15   0    1.16    0.40
  18  15   0    2.06    0.35
  18  15   0    2.26    0.46
  19  15   0    0.25    0.23
   0 -16   0    7.63    0.73
   0  16   0    9.05    0.64
   0  16   0    9.53    0.68
   1 -16   0    0.27    0.21
  -1 -16   0    0.28    0.20
  -1  16   0    0.20    0.11
   1  16   0    0.23    0.13
  -1  16   0    0.08    0.12
   1  16   0    0.21    0.12
   2 -16   0    0.04    0.17
  -2 -16   0    0.06    0.20
   2  16   0   -0.07    0.13
  -2  16   0   -0.04    0.09
   2  16   0   -0.07    0.10
  -2  16   0   -0.20    0.12
   3 -16   0    0.45    0.15
   3  16   0    0.44    0.15
  -3  16   0    0.76    0.13
   3  16   0    0.57    0.15
  -3  16   0    0.73    0.16
  -4 -16   0    0.74    0.27
   4 -16   0    0.02    0.11
  -4  16   0    0.08    0.12
   4  16   0    0.28    0.14
   4  16   0    0.11    0.12
   5 -16   0    8.62    0.64
  -5  16   0    6.47    0.54
   5  16   0    6.34    0.54
   5  16   0    5.89    0.53
  -6 -16   0    0.29    0.24
   6 -16   0   -0.08    0.17
  -6  16   0    0.31    0.15
   6  16   0    0.35    0.14
   6  16   0    0.52    0.15
  -7 -16   0    0.31    0.26
   7 -16   0    0.01    0.17
   7  16   0    0.22    0.15
  -7  16   0    0.05    0.15
   7  16   0    0.23    0.15
  -8 -16   0    0.08    0.25
   8 -16   0    0.70    0.22
  -8  16   0    0.33    0.15
   8  16   0    0.73    0.28
   8  16   0    1.05    0.21
   8  16   0    0.66    0.16
  -9 -16   0   -0.15    0.22
   9  16   0   -0.01    0.13
  -9  16   0    0.02    0.14
   9  16   0   -0.08    0.15
   9  16   0    0.11    0.21
 -10 -16   0    0.20    0.25
 -10  16   0    0.08    0.15
  10  16   0    0.39    0.17
  10  16   0    0.40    0.24
  10  16   0    0.13    0.15
 -11 -16   0    2.29    0.44
  11  16   0    2.43    0.42
  11  16   0    2.09    0.30
  11  16   0    2.30    0.28
 -11  16   0    2.33    0.29
 -12 -16   0    0.06    0.28
  12  16   0    0.16    0.15
 -12  16   0    0.12    0.15
  12  16   0    0.17    0.26
  12  16   0   -0.15    0.14
 -13 -16   0    0.13    0.29
  13  16   0    0.04    0.23
 -13  16   0    0.18    0.16
  13  16   0    0.18    0.17
 -14 -16   0    1.93    0.44
 -14  16   0    1.40    0.24
  14  16   0    1.15    0.37
  14  16   0    1.25    0.25
 -15 -16   0    1.40    0.42
  15  16   0    2.12    0.31
 -15  16   0    2.11    0.28
  15  16   0    1.89    0.43
 -16 -16   0    0.87    0.37
  16  16   0    0.54    0.24
  16  16   0    0.57    0.30
 -17 -16   0   -0.22    0.27
  17  16   0   -0.21    0.30
  17  16   0   -0.25    0.17
 -18 -16   0    0.84    0.39
  18  16   0    0.69    0.37
  18  16   0    1.16    0.29
   0 -17   0   -0.13    0.19
   0  17   0    0.18    0.14
   0  17   0   -0.01    0.11
  -1 -17   0    3.23    0.46
   1 -17   0    3.35    0.43
  -1  17   0    3.85    0.35
  -1  17   0    3.37    0.33
   1  17   0    3.80    0.35
   1  17   0    3.49    0.33
   2 -17   0    1.16    0.27
  -2 -17   0    1.46    0.31
   2  17   0    0.34    0.14
  -2  17   0    0.52    0.16
  -2  17   0    0.46    0.13
   2  17   0    0.36    0.16
  -3 -17   0    0.42    0.25
   3 -17   0   -0.05    0.09
  -3  17   0    0.27    0.14
   3  17   0    0.22    0.13
   3  17   0    0.12    0.15
  -4 -17   0   -0.06    0.23
   4 -17   0   -0.04    0.13
   4  17   0    0.37    0.16
  -4  17   0    0.11    0.13
   4  17   0    0.19    0.14
  -5 -17   0    0.46    0.25
   5 -17   0    1.30    0.27
  -5  17   0    1.08    0.21
   5  17   0    2.01    0.24
   5  17   0    1.18    0.20
  -6 -17   0   -0.06    0.22
   6 -17   0    0.07    0.20
  -6  17   0    0.56    0.16
   6  17   0    0.26    0.16
   6  17   0    0.49    0.17
   7 -17   0    0.83    0.24
  -7 -17   0    0.19    0.24
  -7  17   0    0.44    0.16
   7  17   0    0.71    0.18
   7  17   0    0.93    0.19
  -8 -17   0    0.92    0.31
  -8  17   0    0.75    0.20
   8  17   0    1.41    0.22
   8  17   0    0.98    0.19
   9  17   0    1.57    0.25
   9  17   0    1.82    0.25
  -9  17   0    1.46    0.23
 -10 -17   0    0.00    0.28
  10  17   0   -0.04    0.24
  10  17   0   -0.17    0.13
  10  17   0   -0.04    0.14
 -10  17   0   -0.01    0.13
 -11 -17   0   -0.28    0.23
  11  17   0    0.19    0.23
 -11  17   0   -0.21    0.15
  11  17   0    0.18    0.15
  11  17   0   -0.04    0.17
 -12 -17   0    0.01    0.26
  12  17   0    0.24    0.25
 -12  17   0    0.38    0.16
  12  17   0    0.29    0.18
  12  17   0    0.06    0.15
 -13 -17   0   -0.14    0.25
  13  17   0   -0.08    0.16
  13  17   0    0.10    0.25
 -13  17   0    0.22    0.16
 -14 -17   0    0.20    0.28
  14  17   0   -0.10    0.24
 -14  17   0   -0.12    0.15
  14  17   0    0.05    0.19
 -15 -17   0    0.17    0.32
 -15  17   0    0.10    0.17
  15  17   0    0.38    0.20
  15  17   0   -0.14    0.24
 -16 -17   0   -0.21    0.28
  16  17   0   -0.06    0.18
  16  17   0   -0.25    0.25
 -17 -17   0    0.22    0.37
  17  17   0    0.22    0.34
  17  17   0    0.33    0.22
   0 -18   0    1.01    0.28
   0  18   0    0.45    0.14
   0  18   0    0.23    0.15
   1 -18   0    3.99    0.51
  -1 -18   0    4.08    0.53
   1  18   0    4.83    0.42
  -1  18   0    5.01    0.44
   1  18   0    4.42    0.39
  -1  18   0    4.58    0.39
  -2 -18   0    2.95    0.44
   2 -18   0    3.30    0.43
   2  18   0    3.22    0.35
  -2  18   0    3.26    0.33
   2  18   0    3.14    0.33
  -2  18   0    3.38    0.35
  -3 -18   0    0.16    0.24
  -3  18   0    0.56    0.16
   3  18   0    0.63    0.17
   3  18   0    0.58    0.16
   4 -18   0    0.10    0.17
  -4 -18   0    0.47    0.25
  -4  18   0    0.01    0.13
   4  18   0    0.58    0.17
   4  18   0    0.42    0.15
   5 -18   0    1.68    0.31
  -5 -18   0    1.85    0.38
  -5  18   0    1.30    0.23
   5  18   0    0.96    0.19
   5  18   0    0.74    0.19
  -6 -18   0    4.82    0.63
   6 -18   0    5.85    0.63
  -6  18   0    5.54    0.50
   6  18   0    5.85    0.50
   6  18   0    5.18    0.47
  -7 -18   0    0.75    0.32
   7  18   0    0.14    0.16
   7  18   0    0.41    0.17
  -7  18   0    0.07    0.16
  -8 -18   0    2.24    0.44
   8  18   0    1.82    0.27
  -8  18   0    2.20    0.28
   8  18   0    1.88    0.27
  -9 -18   0    0.00    0.26
   9  18   0   -0.11    0.14
  -9  18   0   -0.04    0.15
   9  18   0   -0.19    0.14
 -10 -18   0   -0.09    0.24
  10  18   0   -0.09    0.14
 -10  18   0    0.10    0.16
  10  18   0   -0.04    0.15
 -11 -18   0   -0.03    0.29
  11  18   0    0.06    0.27
  11  18   0   -0.01    0.15
 -11  18   0   -0.01    0.14
  11  18   0    0.18    0.19
 -12 -18   0    2.27    0.48
 -12  18   0    1.61    0.27
  12  18   0    1.67    0.28
  12  18   0    1.87    0.42
  12  18   0    1.49    0.25
 -13 -18   0    0.54    0.35
  13  18   0    0.91    0.25
 -13  18   0    1.24    0.24
  13  18   0    0.62    0.33
 -14 -18   0    1.87    0.43
  14  18   0    1.50    0.39
  14  18   0    1.39    0.29
 -14  18   0    1.15    0.24
 -15 -18   0    0.38    0.32
  15  18   0    0.34    0.30
  15  18   0    0.50    0.24
 -15  18   0    0.56    0.21
 -16 -18   0    0.09    0.32
  16  18   0   -0.25    0.21
  16  18   0    0.08    0.28
   0 -19   0   -0.15    0.22
   0  19   0    0.02    0.15
   0  19   0    0.01    0.12
   1 -19   0    3.14    0.43
  -1 -19   0    2.30    0.41
  -1  19   0    2.68    0.28
   1  19   0    2.35    0.30
   1  19   0    2.78    0.29
  -1  19   0    2.55    0.31
  -2 -19   0   -0.07    0.24
   2 -19   0    0.24    0.24
   2  19   0    0.17    0.16
  -2  19   0    0.28    0.16
   2  19   0    0.17    0.14
  -3 -19   0    0.40    0.27
   3  19   0    0.52    0.17
  -3  19   0    0.36    0.18
   3  19   0    0.45    0.18
   4 -19   0    0.08    0.20
  -4 -19   0    0.15    0.23
   4  19   0    0.03    0.15
   4  19   0    0.05    0.16
  -4  19   0    0.09    0.14
  -5 -19   0    3.03    0.50
   5  19   0    3.38    0.36
   5  19   0    2.47    0.31
  -5  19   0    3.24    0.36
  -6 -19   0    3.30    0.50
  -6  19   0    2.71    0.34
   6  19   0    2.47    0.33
   6  19   0    2.56    0.31
  -7 -19   0    0.02    0.25
   7  19   0    0.75    0.19
  -7  19   0    0.56    0.18
   7  19   0    0.56    0.18
  -8 -19   0    0.50    0.28
   8  19   0    0.06    0.15
   8  19   0   -0.21    0.15
  -8  19   0    0.60    0.19
  -9 -19   0    0.90    0.38
   9  19   0    1.61    0.27
   9  19   0    1.30    0.24
  -9  19   0    1.46    0.24
 -10 -19   0    0.56    0.36
  10  19   0    0.39    0.18
 -10  19   0    0.32    0.18
  10  19   0    0.11    0.18
 -11 -19   0    0.69    0.35
 -11  19   0    1.62    0.27
  11  19   0    1.52    0.28
  11  19   0    1.66    0.25
 -12 -19   0    1.26    0.38
  12  19   0    1.28    0.26
  12  19   0    1.45    0.26
 -12  19   0    1.24    0.25
 -13 -19   0    0.33    0.31
  13  19   0    0.30    0.22
  13  19   0    0.23    0.29
 -13  19   0    0.39    0.19
 -14 -19   0    0.08    0.35
  14  19   0    0.03    0.19
  14  19   0    0.31    0.34
 -14  19   0    0.25    0.19
 -15 -19   0    2.64    0.54
 -15  19   0    3.49    0.39
  15  19   0    2.63    0.39
  15  19   0    3.43    0.58
   0 -20   0    0.23    0.25
   0  20   0    0.02    0.14
   0  20   0    0.23    0.14
   1 -20   0   -0.08    0.22
  -1 -20   0   -0.09    0.24
   1  20   0   -0.16    0.13
  -1  20   0    0.09    0.17
   1  20   0   -0.17    0.15
  -2 -20   0   -0.07    0.26
   2 -20   0   -0.23    0.21
   2  20   0    0.02    0.14
   2  20   0   -0.11    0.16
  -2  20   0   -0.07    0.16
  -3 -20   0    0.54    0.28
   3  20   0    0.30    0.18
  -3  20   0    0.47    0.19
   3  20   0    0.33    0.16
  -4 -20   0    0.99    0.32
   4  20   0    1.21    0.23
   4  20   0    1.45    0.24
  -4  20   0    1.66    0.25
  -5 -20   0    0.32    0.29
  -5  20   0    0.36    0.18
   5  20   0    0.92    0.22
   5  20   0    0.49    0.17
  -6 -20   0    1.25    0.36
   6  20   0    1.35    0.25
  -6  20   0    1.23    0.25
   6  20   0    1.33    0.25
  -7 -20   0    0.13    0.31
  -7  20   0    0.24    0.16
   7  20   0    0.34    0.18
   7  20   0    0.15    0.16
  -8 -20   0    0.26    0.32
   8  20   0    0.03    0.18
  -8  20   0    0.44    0.19
   8  20   0    0.43    0.19
  -9 -20   0    1.00    0.37
   9  20   0    0.85    0.22
  -9  20   0    0.66    0.22
   9  20   0    1.05    0.21
 -10 -20   0    1.27    0.39
  10  20   0    0.71    0.21
 -10  20   0    1.01    0.23
  10  20   0    0.45    0.20
 -11 -20   0    0.01    0.35
 -11  20   0    0.05    0.16
  11  20   0   -0.23    0.15
  11  20   0    0.11    0.18
 -12 -20   0   -0.08    0.29
 -12  20   0    0.23    0.19
  12  20   0   -0.01    0.17
  12  20   0    0.33    0.30
 -13 -20   0    0.67    0.41
  13  20   0    1.15    0.28
 -13  20   0    1.07    0.25
 -14 -20   0    0.21    0.38
 -14  20   0    0.09    0.19
  14  20   0    0.09    0.20
   0 -21   0   -0.01    0.24
   0  21   0   -0.04    0.14
   1 -21   0   -0.16    0.24
  -1 -21   0    0.11    0.27
   1  21   0    0.29    0.18
  -1  21   0    0.08    0.15
   1  21   0    0.15    0.14
  -2 -21   0    1.82    0.39
   2 -21   0    1.83    0.43
   2  21   0    2.65    0.32
  -2  21   0    1.83    0.28
   2  21   0    1.79    0.26
  -3 -21   0    0.06    0.28
   3  21   0    0.17    0.18
   3  21   0    0.17    0.16
  -3  21   0    0.18    0.18
  -4 -21   0    0.11    0.25
  -4  21   0    0.35    0.17
   4  21   0    0.45    0.18
   4  21   0    0.37    0.19
  -5 -21   0    1.17    0.37
   5  21   0    1.16    0.23
  -5  21   0    1.71    0.26
   5  21   0    2.05    0.29
  -6 -21   0    0.25    0.28
  -6  21   0    0.13    0.17
   6  21   0    0.09    0.16
   6  21   0    0.25    0.18
  -7 -21   0   -0.09    0.29
   7  21   0    0.22    0.17
   7  21   0    0.18    0.18
  -7  21   0    0.18    0.18
  -8 -21   0    5.98    0.67
   8  21   0    4.93    0.49
   8  21   0    4.46    0.47
  -8  21   0    4.69    0.47
  -9 -21   0    1.58    0.44
   9  21   0    1.20    0.26
   9  21   0    1.30    0.26
  -9  21   0    1.36    0.26
 -10 -21   0    2.92    0.56
 -10  21   0    2.04    0.31
  10  21   0    2.82    0.35
  10  21   0    2.42    0.33
 -11 -21   0    0.59    0.36
  11  21   0    1.01    0.23
 -11  21   0    0.73    0.23
  11  21   0    0.54    0.22
 -12 -21   0    0.67    0.43
 -12  21   0    0.93    0.23
  12  21   0    0.49    0.25
 -13 -21   0    0.25    0.40
  13  21   0   -0.12    0.19
 -13  21   0   -0.16    0.18
 -14  21   0    0.26    0.22
   0 -22   0   -0.01    0.26
   0  22   0    0.50    0.20
  -1 -22   0    0.16    0.28
   1  22   0    0.17    0.17
  -1  22   0    0.37    0.20
  -2 -22   0    1.14    0.37
  -2  22   0    0.26    0.18
   2  22   0    0.48    0.18
   2  22   0    0.64    0.21
  -3 -22   0    0.39    0.31
  -3  22   0    0.39    0.18
   3  22   0    0.20    0.17
   3  22   0    0.28    0.19
  -4 -22   0   -0.16    0.24
   4  22   0    0.00    0.17
   4  22   0    0.11    0.19
  -4  22   0    0.02    0.16
  -5 -22   0    0.51    0.32
  -5  22   0    0.26    0.18
   5  22   0    0.04    0.19
   5  22   0    0.22    0.17
  -6 -22   0   -0.10    0.28
   6  22   0    0.00    0.18
  -6  22   0   -0.03    0.15
   6  22   0    0.02    0.18
  -7 -22   0    0.95    0.36
  -7  22   0    1.25    0.26
   7  22   0    0.94    0.24
   7  22   0    1.15    0.26
  -8 -22   0    0.34    0.35
   8  22   0    0.22    0.21
  -8  22   0    0.03    0.16
   8  22   0    0.25    0.20
  -9 -22   0   -0.17    0.32
   9  22   0    0.00    0.19
   9  22   0   -0.06    0.16
  -9  22   0   -0.01    0.17
 -10 -22   0    0.23    0.37
  10  22   0   -0.10    0.17
  10  22   0   -0.12    0.18
 -10  22   0    0.04    0.20
 -11 -22   0   -0.16    0.31
  11  22   0   -0.41    0.17
  11  22   0   -0.08    0.20
 -11  22   0    0.00    0.20
 -12 -22   0    0.37    0.37
 -12  22   0    0.69    0.25
  12  22   0    1.02    0.34
 -13  22   0    1.15    0.28
 -14  22   0    1.69    0.45
   0  23   0   -0.24    0.15
  -1  23   0    0.31    0.18
   1  23   0    0.07    0.19
  -2 -23   0    0.12    0.31
   2  23   0    0.72    0.22
  -2  23   0    0.44    0.21
  -3 -23   0    0.30    0.33
   3  23   0    0.10    0.16
  -3  23   0   -0.11    0.16
   3  23   0    0.22    0.20
  -4 -23   0    0.28    0.32
   4  23   0    0.73    0.24
   4  23   0    0.66    0.21
  -4  23   0    0.54    0.22
  -5 -23   0    0.15    0.31
  -5  23   0    0.13    0.20
   5  23   0    0.36    0.18
   5  23   0    0.29    0.21
  -6 -23   0    0.43    0.35
   6  23   0    0.26    0.20
   6  23   0    0.42    0.20
  -6  23   0    0.15    0.18
  -7 -23   0   -0.05    0.32
   7  23   0   -0.18    0.19
  -7  23   0    0.14    0.20
   7  23   0   -0.19    0.19
  -8 -23   0    0.27    0.37
   8  23   0    1.07    0.26
   8  23   0    0.82    0.25
  -8  23   0    0.64    0.24
  -9 -23   0    0.38    0.36
   9  23   0    0.42    0.23
   9  23   0    0.65    0.24
  -9  23   0    0.57    0.24
 -10 -23   0   -0.05    0.33
 -10  23   0    0.44    0.23
  10  23   0    0.23    0.23
  10  23   0    0.02    0.20
 -11 -23   0   -0.17    0.38
 -11  23   0    0.42    0.20
  11  23   0    0.39    0.23
   0  24   0    0.58    0.22
   1  24   0    0.62    0.24
  -1  24   0    1.08    0.24
   2  24   0    1.57    0.29
  -2  24   0    2.24    0.32
  -3 -24   0   -0.07    0.35
  -3  24   0    0.11    0.18
   3  24   0    0.25    0.22
  -4 -24   0    0.08    0.33
   4  24   0    0.23    0.22
  -4  24   0    0.24    0.22
   4  24   0    0.08    0.16
  -5 -24   0    0.23    0.34
  -5  24   0    0.27    0.21
   5  24   0    0.13    0.18
   5  24   0    0.01    0.21
  -6 -24   0    0.79    0.41
   6  24   0    2.33    0.34
  -6  24   0    1.48    0.28
   6  24   0    1.58    0.29
  -7 -24   0    0.89    0.41
   7  24   0    0.89    0.25
  -7  24   0    0.61    0.25
   7  24   0    0.69    0.23
  -8 -24   0    0.38    0.39
   8  24   0    0.47    0.24
   8  24   0    0.35    0.23
  -8  24   0    0.85    0.26
  -9 -24   0    0.37    0.39
   9  24   0    0.13    0.22
   9  24   0    0.24    0.23
  10  24   0    0.51    0.24
   0  25   0   -0.09    0.18
   1  25   0    0.02    0.19
  -1  25   0    0.17    0.21
  -2  25   0    0.21    0.20
   2  25   0    0.08    0.23
  -3  25   0    0.27    0.23
   3  25   0    0.03    0.22
   4  25   0    0.85    0.27
  -4  25   0    0.62    0.29
  -5 -25   0    0.26    0.38
   5  25   0    0.43    0.25
   5  25   0    0.48    0.25
  -6 -25   0    1.95    0.53
   6  25   0    1.66    0.32
   6  25   0    2.93    0.40
  -7 -25   0    0.62    0.42
   7  25   0    0.55    0.24
   7  25   0    0.60    0.40
  -8 -25   0    1.55    0.50
  24   0  -1   -0.26    0.27
  23   0  -1   -0.05    0.24
  22   0  -1    0.04    0.23
  21   0  -1   -0.12    0.20
  20   0  -1    0.02    0.20
  19   0  -1   -0.02    0.21
  18   0  -1    0.04    0.21
  17   0  -1   -0.05    0.19
  16   0  -1    0.01    0.16
  16   0  -1   -0.07    0.10
  15   0  -1    0.00    0.10
 -15   0   1    0.04    0.09
  15   0  -1    0.14    0.18
 -14   0   1   -0.03    0.08
  14   0  -1    0.03    0.09
  14   0  -1    0.06    0.14
  13   0  -1    0.03    0.14
 -13   0   1   -0.10    0.07
  13   0  -1   -0.09    0.07
  12   0  -1    0.14    0.08
 -12   0   1   -0.07    0.07
  12   0  -1    0.02    0.11
  12   0  -1    0.11    0.07
 -11   0   1   -0.05    0.06
  11   0  -1    0.06    0.11
  11   0  -1   -0.02    0.06
  11   0  -1    0.00    0.07
  10   0  -1    0.02    0.06
  10   0  -1   -0.02    0.07
 -10   0   1   -0.09    0.06
  10   0  -1    0.11    0.10
   9   0  -1   -0.04    0.09
   9   0  -1   -0.09    0.06
   9   0  -1    0.06    0.06
  -9   0   1    0.10    0.06
  -8   0   1    0.09    0.06
   8   0  -1    0.24    0.06
   8   0  -1    0.03    0.06
   8   0  -1    0.02    0.08
   7   0  -1   -0.02    0.04
  -7   0   1   -0.02    0.04
   7   0  -1   -0.04    0.07
   7   0  -1    0.03    0.05
   6   0  -1    0.04    0.05
   6   0  -1    0.00    0.02
   6   0  -1   -0.01    0.03
  -6   0   1    0.05    0.04
  -5   0   1    0.04    0.03
   5   0  -1    0.00    0.01
   5   0  -1    0.01    0.02
   5   0  -1    0.08    0.05
   4   0  -1    0.22    0.05
  -4   0   1    0.07    0.04
   3   0  -1    0.07    0.04
   3   0  -1    0.00    0.02
  -3   0   1    0.04    0.03
   2   0  -1    0.04    0.01
   2   0  -1    0.00    0.01
   2   0  -1    0.03    0.01
  -2   0   1    0.00    0.01
  -2   0   1    0.01    0.02
  -2   0   1    0.03    0.02
   1   0  -1    0.01    0.01
  -1   0   1    0.00    0.00
   1   0  -1    0.00    0.00
  -1   0   1    0.03    0.01
   1   0  -1    0.00    0.00
   1   0  -1    0.00    0.00
   1   0  -1    0.01    0.01
  -1   0   1    0.04    0.01
  -1   0   1    0.01    0.01
  -1   0   1    0.00    0.00
   0   0   1    0.01    0.01
   0   0   1    0.01    0.00
   0   0  -1    0.01    0.00
   0   0  -1    0.00    0.00
   0   0  -1    0.00    0.00
  -1   0  -1    0.02    0.01
  -1   0  -1    0.00    0.01
   1   0   1    0.07    0.02
   1   0   1    0.00    0.01
  -2   0  -1    0.03    0.01
   2   0   1    0.02    0.01
   2   0   1    0.04    0.03
   2   0   1    0.01    0.01
  -2   0  -1    0.07    0.01
  -3   0  -1    0.09    0.02
   3   0   1    0.04    0.02
  -3   0  -1    0.06    0.02
   3   0   1    0.03    0.05
   3   0   1    0.01    0.01
   4   0   1    0.04    0.02
   4   0   1    0.01    0.02
   4   0   1    0.00    0.05
  -4   0  -1   -0.01    0.02
   5   0   1    0.00    0.02
   5   0   1    0.05    0.06
   5   0   1   -0.01    0.02
  -5   0  -1    0.01    0.02
  -6   0  -1    0.09    0.03
   6   0   1    0.00    0.04
   6   0   1    0.11    0.04
   6   0   1   -0.08    0.07
  -7   0  -1    0.11    0.04
   7   0   1   -0.13    0.09
   7   0   1    0.01    0.05
   7   0   1    0.07    0.04
   8   0   1   -0.05    0.09
  -8   0  -1   -0.03    0.05
   8   0   1   -0.02    0.05
   8   0   1    0.07    0.06
  -9   0  -1   -0.01    0.05
   9   0   1    0.01    0.06
   9   0   1    0.00    0.10
 -10   0  -1   -0.07    0.05
  10   0   1    0.00    0.11
  10   0   1   -0.06    0.07
  11   0   1    0.00    0.07
 -11   0  -1    0.02    0.06
  11   0   1    0.14    0.14
 -12   0  -1   -0.03    0.06
  12   0   1    0.07    0.08
  12   0   1    0.06    0.14
  13   0   1   -0.06    0.12
 -13   0  -1   -0.01    0.07
  13   0   1   -0.03    0.08
  14   0   1    0.08    0.09
  14   0   1   -0.15    0.13
  15   0   1    0.00    0.10
  15   0   1    0.06    0.16
  16   0   1    0.11    0.17
  17   0   1   -0.20    0.19
  18   0   1   -0.01    0.21
  19   0   1   -0.21    0.22
  20   0   1   -0.17    0.22
  21   0   1   -0.01    0.23
  22   0   1    0.05    0.27
  23   0   1   -0.04    0.29
  24   0   1   -0.10    0.32
  24   1  -1   -0.15    0.29
  23  -1  -1    5.28    0.67
  23   1  -1    5.64    0.65
  22  -1  -1    0.61    0.30
  22   1  -1    0.47    0.29
  21  -1  -1    2.37    0.41
  21   1  -1    1.45    0.38
  20  -1  -1    1.08    0.31
  20   1  -1    0.85    0.29
  19  -1  -1    0.14    0.22
  19   1  -1    0.16    0.20
  18  -1  -1    2.36    0.38
  18   1  -1    2.25    0.38
  17  -1  -1    0.48    0.22
  17   1  -1    0.70    0.25
  17   1  -1    0.49    0.15
  16  -1  -1    2.36    0.34
  16   1  -1    2.31    0.33
  16   1  -1    1.96    0.23
 -15  -1   1    7.45    0.56
  15  -1  -1    7.87    0.67
  15  -1  -1    8.11    0.58
  15   1  -1    7.55    0.68
 -15   1   1    8.17    0.57
  15   1  -1    7.77    0.59
  14  -1  -1    0.18    0.09
  14  -1  -1    0.19    0.16
 -14  -1   1    0.31    0.10
  14   1  -1    0.23    0.09
  14   1  -1    0.15    0.17
 -14   1   1    0.23    0.09
  14   1  -1    0.25    0.11
 -13  -1   1    0.47    0.10
  13  -1  -1    0.63    0.18
  13  -1  -1    0.61    0.11
  13   1  -1    0.38    0.17
  13   1  -1    0.65    0.11
 -13   1   1    0.75    0.11
  13   1  -1    0.52    0.12
  12  -1  -1    3.11    0.32
  12  -1  -1    2.86    0.24
 -12  -1   1    2.41    0.23
 -12   1   1    2.71    0.24
  12   1  -1    3.29    0.24
  12   1  -1    2.89    0.32
  11  -1  -1    0.87    0.17
  11  -1  -1    0.38    0.09
 -11  -1   1    0.60    0.09
  11   1  -1    0.63    0.09
  11   1  -1    0.78    0.17
 -11   1   1    0.66    0.09
 -10  -1   1    1.13    0.11
  10  -1  -1    0.94    0.11
  10  -1  -1    0.94    0.17
  10   1  -1    0.84    0.16
  10   1  -1    0.65    0.11
 -10   1   1    1.30    0.12
   9  -1  -1    2.83    0.23
  -9  -1   1    3.24    0.23
   9  -1  -1    2.75    0.29
  -9   1   1    3.18    0.24
   9   1  -1    2.83    0.29
   9   1  -1    2.91    0.23
  -8  -1   1    0.55    0.08
   8  -1  -1    0.35    0.07
   8  -1  -1    0.26    0.11
   8  -1  -1    0.38    0.07
   8   1  -1    0.33    0.07
   8   1  -1    0.40    0.07
   8   1  -1    0.29    0.12
   7  -1  -1   15.56    0.99
   7  -1  -1   14.78    0.99
   7  -1  -1   14.42    1.02
   7   1  -1   13.77    1.00
   7   1  -1   14.88    1.03
   7   1  -1   15.46    0.99
  -7   1   1   14.20    0.99
   6  -1  -1   59.28    3.80
   6  -1  -1   58.61    3.83
   6   1  -1   59.81    3.81
  -6   1   1   59.33    3.81
   6   1  -1   58.85    3.84
   6   1  -1   50.10    3.80
   5  -1  -1   24.52    1.66
   5  -1  -1   24.99    1.64
   5   1  -1   25.07    1.64
   5   1  -1   24.51    1.66
  -5   1   1   24.39    1.64
   4  -1  -1    8.71    0.61
   4   1  -1   10.35    0.64
  -4   1   1    8.89    0.61
   4   1  -1    8.71    0.62
   3  -1  -1   10.22    0.69
   3  -1  -1   10.20    0.68
  -3   1   1   10.39    0.68
   3   1  -1   11.32    0.70
  -3   1   1    9.54    0.68
   3   1  -1   10.44    0.69
  -3   1   1    9.81    0.68
   2  -1  -1    5.04    0.32
  -2   1   1    4.65    0.33
   2   1  -1    4.83    0.33
  -2   1   1    4.83    0.32
  -2   1   1    4.60    0.33
   2   1  -1    4.84    0.34
  -2   1   1    5.01    0.32
   2   1  -1    4.94    0.33
   1   1  -1    0.67    0.05
   1   1  -1    0.63    0.05
  -1   1   1    0.60    0.04
   1   1  -1    0.57    0.05
  -1   1   1    0.57    0.05
   0  -1   1   27.74    1.98
   0   1   1   29.90    1.98
   0   1  -1   30.77    1.97
   0   1  -1   30.03    1.98
   0   1   1   31.43    1.98
  -1  -1  -1    9.49    0.61
   1  -1   1    9.31    0.62
   1   1   1    8.66    0.62
  -1   1  -1    9.14    0.61
  -1   1  -1    9.71    0.61
   1   1   1    9.11    0.62
   2  -1   1  124.96    8.16
  -2  -1  -1  120.61    8.16
   2  -1   1  124.46    8.16
   2  -1   1  122.86    8.18
   2   1   1  124.71    8.16
   2   1   1  125.91    8.18
   2   1   1  126.33    8.17
  -2   1  -1  124.44    8.16
  -2   1  -1  122.38    8.16
  -3  -1  -1  106.08    6.95
   3  -1   1  106.12    6.96
   3  -1   1  105.01    6.98
   3  -1   1  108.55    6.96
   3   1   1  106.07    6.96
   3   1   1  106.37    6.95
  -3   1  -1  105.16    6.96
   3   1   1  102.38    6.98
   4  -1   1   62.62    4.26
   4  -1   1   66.76    4.23
   4   1   1   61.22    4.26
   4   1   1   64.67    4.24
  -4   1  -1   63.17    4.23
   4   1   1   66.64    4.23
   5  -1   1   99.83    6.74
   5  -1   1  102.44    6.71
  -5   1  -1  100.55    6.71
   5   1   1  104.12    6.71
   5   1   1  103.74    6.72
   5   1   1  100.80    6.75
   6  -1   1    0.70    0.12
   6  -1   1    0.70    0.08
  -6  -1  -1    0.73    0.07
  -6   1  -1    0.71    0.07
   6   1   1    0.93    0.08
   6   1   1    0.66    0.12
   6   1   1    0.70    0.09
   7  -1   1    7.17    0.46
   7  -1   1    6.35    0.51
  -7  -1  -1    5.67    0.45
  -7   1  -1    6.30    0.45
   7   1   1    7.01    0.51
   7   1   1    7.41    0.46
   8  -1   1    9.88    0.70
   8  -1   1   10.42    0.76
  -8  -1  -1   10.80    0.69
  -8   1  -1   10.88    0.70
   8   1   1   10.19    0.70
   8   1   1    9.28    0.75
   9  -1   1    0.00    0.10
   9  -1   1   -0.01    0.06
  -9  -1  -1    0.00    0.05
   9   1   1    0.20    0.05
   9   1   1   -0.02    0.02
   9   1   1   -0.09    0.11
  -9   1  -1    0.03    0.05
  10  -1   1   10.15    0.80
  10  -1   1   10.42    0.74
 -10  -1  -1   10.79    0.73
  10   1   1   10.18    0.80
  10   1   1   11.40    0.73
 -10   1  -1   10.84    0.73
  11  -1   1    0.30    0.13
  11  -1   1    0.18    0.07
 -11  -1  -1    0.32    0.07
  11   1   1    0.44    0.16
  11   1   1    0.12    0.06
  11   1   1    0.20    0.07
 -11   1  -1    0.29    0.07
 -12  -1  -1   26.17    1.70
  12  -1   1   26.63    1.72
  12  -1   1   25.95    1.79
  12   1   1   25.66    1.79
 -12   1  -1   26.56    1.70
  12   1   1   21.75    1.72
  13  -1   1    2.14    0.20
 -13  -1  -1    1.79    0.18
  13  -1   1    2.16    0.29
 -13   1  -1    1.99    0.19
  13   1   1    1.86    0.20
  13   1   1    1.89    0.28
  14  -1   1    8.92    0.72
  14  -1   1    8.47    0.62
  14   1   1    8.30    0.72
  14   1   1    8.45    0.63
  15  -1   1    0.11    0.12
  15  -1   1    0.08    0.16
  15   1   1    0.03    0.16
  15   1   1    0.09    0.11
  16  -1   1    0.06    0.20
  16   1   1    0.04    0.12
  16   1   1    0.08    0.18
  17  -1   1    0.11    0.18
  17   1   1    0.15    0.21
  18  -1   1    1.71    0.34
  18   1   1    1.39    0.33
  19  -1   1    4.66    0.55
  19   1   1    4.30    0.56
  20  -1   1    0.30    0.26
  20   1   1   -0.03    0.25
  21  -1   1    3.18    0.50
  21   1   1    3.40    0.52
  22  -1   1    0.30    0.29
  22   1   1    0.20    0.30
  23  -1   1   -0.32    0.28
  23   1   1   -0.22    0.29
  24  -1   1    0.31    0.32
  24   1   1    0.12    0.39
  24   2  -1    0.66    0.36
  23   2  -1    0.36    0.28
  22  -2  -1    0.05    0.25
  22   2  -1    0.05    0.28
  21  -2  -1    6.05    0.66
  21   2  -1    6.12    0.68
  20  -2  -1    0.21    0.23
  20   2  -1    0.06    0.23
  19  -2  -1    4.98    0.56
  19   2  -1    5.35    0.57
  18  -2  -1   10.09    0.85
  18   2  -1    9.83    0.78
  18   2  -1   10.00    0.87
  17  -2  -1    5.99    0.56
  17   2  -1    5.75    0.47
  17   2  -1    5.55    0.59
  16  -2  -1    2.15    0.32
  16   2  -1    1.63    0.32
 -15  -2   1    0.07    0.09
  15  -2  -1    0.01    0.15
 -15   2   1    0.01    0.10
  15   2  -1    0.19    0.13
  15   2  -1   -0.02    0.04
  15   2  -1    0.01    0.16
  14  -2  -1    4.70    0.46
  14  -2  -1    4.55    0.38
 -14  -2   1    4.86    0.37
  14   2  -1    5.61    0.38
  14   2  -1    4.58    0.47
 -14   2   1    4.95    0.38
  13  -2  -1    5.88    0.50
  13  -2  -1    5.52    0.41
 -13  -2   1    5.60    0.41
  13   2  -1    4.33    0.42
  13   2  -1    5.96    0.41
  13   2  -1    5.91    0.52
 -13   2   1    5.89    0.42
  12  -2  -1    3.37    0.29
  12  -2  -1    3.94    0.37
 -12  -2   1    3.82    0.29
 -12   2   1    3.65    0.29
  12   2  -1    3.65    0.31
  12   2  -1    3.86    0.39
  12   2  -1    4.02    0.30
  11  -2  -1    1.18    0.13
  11  -2  -1    1.13    0.19
 -11  -2   1    1.27    0.13
  11   2  -1    1.35    0.16
 -11   2   1    1.40    0.14
  11   2  -1    1.26    0.13
  11   2  -1    1.27    0.22
 -10  -2   1   17.50    1.23
  10  -2  -1   18.90    1.23
  10  -2  -1   18.80    1.29
 -10   2   1   18.02    1.23
  10   2  -1   17.90    1.29
  10   2  -1   18.52    1.25
  10   2  -1   18.36    1.23
   9  -2  -1    3.90    0.34
   9  -2  -1    3.77    0.27
   9   2  -1    3.73    0.30
  -9   2   1    3.79    0.28
   9   2  -1    3.45    0.35
   9   2  -1    3.51    0.28
   8  -2  -1    3.62    0.27
   8  -2  -1    3.93    0.33
   8   2  -1    3.48    0.30
   8   2  -1    3.64    0.33
  -8   2   1    4.34    0.28
   8   2  -1    3.50    0.28
   7  -2  -1    2.22    0.17
   7  -2  -1    2.26    0.22
   7   2  -1    2.19    0.20
  -7   2   1    2.67    0.18
   7   2  -1    2.24    0.24
   7   2  -1    1.94    0.18
   6  -2  -1   31.66    2.07
  -6   2   1   30.65    2.07
   6   2  -1   31.07    2.11
   6   2  -1   31.59    2.08
   5  -2  -1    2.10    0.14
  -5   2   1    1.78    0.15
   5   2  -1    1.97    0.19
   5   2  -1    1.79    0.16
   4  -2  -1    0.23    0.04
   4   2  -1    0.36    0.06
  -4   2   1    0.42    0.04
  -4   2   1    0.41    0.04
   4   2  -1    0.37    0.08
  -4   2   1    0.30    0.05
   3  -2  -1   74.25    4.67
   3   2  -1   68.85    4.69
  -3   2   1   72.53    4.67
  -3   2   1   71.90    4.68
   3   2  -1   68.71    4.68
   3   2  -1   68.96    4.70
  -3   2   1   72.01    4.67
   2  -2  -1   71.88    4.77
   2  -2  -1   72.67    4.76
  -2  -2   1   75.00    4.78
  -2   2   1   70.19    4.77
  -2   2   1   73.90    4.77
   2   2  -1   71.28    4.77
   2   2  -1   74.31    4.77
   2   2  -1   70.80    4.78
  -2   2   1   71.27    4.76
   1  -2  -1   12.60    0.99
   1  -2  -1   15.39    0.99
  -1  -2   1   14.32    1.00
  -1   2   1   15.57    0.99
  -1   2   1   14.78    0.99
   1   2  -1   15.81    0.99
  -1   2   1   15.39    0.99
   1   2  -1   15.60    0.99
   0  -2   1   12.49    0.85
   0  -2   1   13.46    0.86
   0  -2  -1   12.66    0.85
   0   2  -1   12.98    0.85
   0   2   1   12.37    0.85
   0   2   1   12.69    0.85
   0   2  -1   12.66    0.85
   0   2   1   12.79    0.85
   1  -2   1   94.61    6.26
   1  -2   1   95.12    6.24
   1  -2   1   93.75    6.24
   1   2   1   95.52    6.26
   1   2   1   94.41    6.25
  -1   2  -1   95.19    6.24
  -1   2  -1   95.78    6.25
   2  -2   1  230.11   15.05
   2  -2   1  224.25   15.03
  -2   2  -1  229.88   15.03
   2   2   1  229.39   15.05
   2   2   1  230.43   15.04
  -2   2  -1  227.86   15.04
   3  -2   1  145.95    9.54
   3  -2   1  144.37    9.57
   3   2   1  144.79    9.58
  -3   2  -1  149.47    9.55
   3   2   1  141.00    9.55
  -3   2  -1  142.71    9.54
   3   2   1  147.90    9.56
   4  -2   1  437.97   28.52
   4  -2   1  445.03   28.49
   4   2   1  427.30   28.52
  -4   2  -1  429.16   28.50
   4   2   1  425.00   28.50
   4   2   1  433.70   28.51
  -4   2  -1  435.43   28.49
   5  -2   1   27.42    1.82
   5  -2   1   27.68    1.86
   5   2   1   27.61    1.83
  -5   2  -1   28.12    1.82
   5   2   1   27.63    1.86
   5   2   1   26.56    1.82
   6  -2   1   33.67    2.25
   6  -2   1   33.71    2.20
   6   2   1   33.56    2.22
   6   2   1   32.94    2.20
  -6   2  -1   33.48    2.21
   6   2   1   32.55    2.25
   7  -2   1    4.34    0.30
   7  -2   1    4.67    0.37
  -7   2  -1    4.37    0.30
   7   2   1    3.90    0.36
   7   2   1    4.19    0.30
   7   2   1    3.91    0.32
   8  -2   1   22.15    1.51
   8  -2   1   22.12    1.46
   8   2   1   21.75    1.52
   8   2   1   22.63    1.46
   8   2   1   22.21    1.48
  -8   2  -1   20.48    1.46
   9  -2   1    0.76    0.09
   9  -2   1    0.51    0.14
  -9  -2  -1    0.82    0.09
   9   2   1    0.69    0.11
   9   2   1    0.63    0.16
   9   2   1    0.67    0.08
  -9   2  -1    0.71    0.09
  10  -2   1    0.20    0.12
  10  -2   1    0.30    0.07
 -10  -2  -1    0.10    0.06
  10   2   1    0.23    0.09
 -10   2  -1    0.08    0.06
  10   2   1    0.12    0.06
  10   2   1   -0.05    0.11
 -11  -2  -1    0.04    0.05
  11  -2   1    0.08    0.06
  11  -2   1    0.12    0.12
  11   2   1    0.01    0.13
  11   2   1   -0.03    0.08
 -11   2  -1    0.00    0.06
  11   2   1    0.02    0.06
 -12  -2  -1    7.50    0.53
  12  -2   1    7.73    0.54
  12  -2   1    8.52    0.64
  12   2   1    6.27    0.55
  12   2   1    8.27    0.53
  12   2   1    7.74    0.64
 -12   2  -1    7.08    0.53
  13  -2   1    2.07    0.21
 -13  -2  -1    2.47    0.20
  13  -2   1    1.93    0.28
 -13   2  -1    2.01    0.20
  13   2   1    2.52    0.20
  13   2   1    2.07    0.30
  14  -2   1    1.37    0.25
  14  -2   1    1.33    0.16
  14   2   1    1.35    0.25
  15  -2   1    1.19    0.25
  15   2   1    1.57    0.30
  16  -2   1    7.75    0.67
  16   2   1    7.42    0.59
  16   2   1    7.79    0.71
  17  -2   1    6.23    0.61
  17   2   1    5.60    0.60
  17   2   1    6.51    0.50
  18  -2   1    0.23    0.22
  18   2   1    0.55    0.24
  19  -2   1    0.65    0.24
  19   2   1    0.73    0.30
  20  -2   1    0.63    0.28
  20   2   1    0.70    0.28
  21  -2   1    1.46    0.36
  21   2   1    0.58    0.29
  22  -2   1   -0.15    0.23
  22   2   1    0.07    0.30
  23  -2   1    0.29    0.32
  23   2   1    0.62    0.36
  24   3  -1   -0.17    0.30
  23   3  -1    0.09    0.30
  22   3  -1    0.12    0.29
  21  -3  -1   -0.12    0.23
  21   3  -1   -0.04    0.26
  20  -3  -1    0.43    0.25
  20   3  -1    0.26    0.23
  19  -3  -1    0.15    0.20
  19   3  -1    0.10    0.21
  18  -3  -1    1.11    0.28
  18   3  -1    1.24    0.29
  17  -3  -1    0.69    0.24
  17   3  -1    0.68    0.24
  17   3  -1    0.51    0.14
  16  -3  -1    0.45    0.20
  16   3  -1    0.49    0.15
  16   3  -1    0.83    0.25
  15  -3  -1    2.37    0.32
 -15  -3   1    2.42    0.25
 -15   3   1    2.36    0.24
  15   3  -1    2.41    0.34
  15   3  -1    2.65    0.27
  14  -3  -1    0.50    0.17
 -14  -3   1    0.45    0.11
 -14   3   1    0.94    0.15
  14   3  -1    0.56    0.21
 -14   3   1    0.62    0.12
  14   3  -1    0.76    0.13
  14   3  -1    0.47    0.11
  13  -3  -1    4.77    0.42
  13  -3  -1    4.25    0.34
 -13  -3   1    4.49    0.34
  13   3  -1    4.65    0.46
 -13   3   1    4.90    0.34
  13   3  -1    3.98    0.37
  13   3  -1    4.63    0.35
 -13   3   1    4.31    0.35
  12  -3  -1    6.04    0.43
  12  -3  -1    6.22    0.51
 -12  -3   1    5.98    0.44
  12   3  -1    6.23    0.54
  12   3  -1    5.82    0.44
  12   3  -1    6.24    0.47
 -12   3   1    5.97    0.45
  11  -3  -1    7.71    0.59
  11  -3  -1    7.15    0.53
  11   3  -1    7.83    0.56
  11   3  -1    7.42    0.61
  11   3  -1    7.54    0.54
 -11   3   1    7.91    0.54
  10  -3  -1   16.33    1.09
  10  -3  -1   15.78    1.14
  10   3  -1   15.82    1.16
  10   3  -1   17.54    1.10
  10   3  -1   15.99    1.11
 -10   3   1   15.45    1.10
   9  -3  -1   43.41    2.94
   9  -3  -1   43.62    2.89
  -9   3   1   43.84    2.90
   9   3  -1   43.84    2.90
   9   3  -1   43.14    2.96
   9   3  -1   44.12    2.91
   8  -3  -1    0.02    0.04
   8  -3  -1    0.01    0.08
   8   3  -1    0.06    0.08
   8   3  -1    0.14    0.06
   8   3  -1   -0.01    0.10
  -8   3   1   -0.01    0.06
  -8   3   1   -0.01    0.05
   7  -3  -1   14.95    0.93
   7   3  -1   14.94    1.00
  -7   3   1   12.48    0.93
   7   3  -1   12.99    0.94
   7   3  -1   14.65    0.96
  -7   3   1   13.94    0.94
   6  -3  -1   25.10    1.59
   6   3  -1   24.67    1.61
  -6   3   1   22.55    1.59
  -6   3   1   24.08    1.60
   6   3  -1   23.62    1.64
  -5   3   1    3.39    0.25
  -5   3   1    3.27    0.23
   5   3  -1    3.22    0.26
   5   3  -1    3.02    0.28
  -5   3   1    3.71    0.23
   4  -3  -1   57.84    4.11
  -4   3   1   61.63    4.09
  -4   3   1   62.89    4.10
  -4   3   1   66.16    4.09
   4   3  -1   62.11    4.10
   4   3  -1   62.64    4.11
   4   3  -1   61.84    4.13
   3  -3  -1  161.83   10.45
  -3  -3   1  168.55   10.49
   3  -3  -1  158.66   10.47
   3   3  -1  154.76   10.48
  -3   3   1  157.12   10.45
   3   3  -1  157.83   10.47
   3   3  -1  157.06   10.46
  -3   3   1  155.86   10.46
   2  -3  -1   83.67    5.66
  -2  -3   1   89.37    5.69
   2  -3  -1   85.78    5.67
   2   3  -1   86.65    5.67
  -2   3   1   86.93    5.67
   2   3  -1   85.03    5.69
   2   3  -1   85.68    5.67
  -2   3   1   85.20    5.66
  -1  -3   1   40.09    2.79
   1   3  -1   42.13    2.77
  -1   3   1   42.47    2.77
   1   3  -1   43.18    2.77
  -1   3   1   42.04    2.77
   0  -3   1  277.67   16.87
   0   3  -1  254.67   16.85
   0   3   1  252.44   16.85
   0   3  -1  252.16   16.85
   0   3   1  251.56   16.87
   0   3   1  249.03   16.85
   1  -3   1   62.44    4.12
  -1  -3  -1   66.40    4.14
   1  -3   1   61.24    4.14
   1   3   1   62.34    4.14
  -1   3  -1   61.16    4.13
   1   3   1   62.05    4.13
  -1   3  -1   62.81    4.12
   1   3   1   62.10    4.12
   2  -3   1   26.59    1.71
   2  -3   1   25.19    1.68
   2  -3   1   25.73    1.68
  -2   3  -1   25.76    1.69
   2   3   1   24.55    1.70
  -2   3  -1   25.65    1.68
   2   3   1   25.14    1.71
   3  -3   1   65.02    4.13
  -3   3  -1   63.26    4.11
   3   3   1   59.95    4.12
   3   3   1   61.03    4.14
   4  -3   1  132.15    9.03
   4  -3   1  141.62    9.00
  -4   3  -1  137.70    9.01
  -4   3  -1  132.26    9.00
   4   3   1  136.70    9.04
   4   3   1  138.44    9.01
   4   3   1  138.89    9.02
   5  -3   1   19.64    1.34
   5  -3   1   19.55    1.30
   5   3   1   19.95    1.35
   5   3   1   19.43    1.31
  -5   3  -1   19.04    1.30
   5   3   1   19.87    1.32
  -5   3  -1   20.29    1.31
   6  -3   1   43.48    2.85
   6  -3   1   43.00    2.90
   6   3   1   42.84    2.90
  -6   3  -1   43.88    2.86
   6   3   1   42.95    2.86
   6   3   1   42.96    2.87
   7  -3   1   41.07    2.69
   7  -3   1   41.06    2.75
   7   3   1   41.55    2.70
   7   3   1   40.49    2.72
   7   3   1   39.99    2.76
  -7   3  -1   40.44    2.70
   8  -3   1    0.14    0.10
   8  -3   1    0.07    0.05
  -8   3  -1   -0.02    0.05
   8   3   1    0.11    0.05
   8   3   1    0.16    0.12
   8   3   1    0.10    0.08
   9  -3   1    2.68    0.28
   9  -3   1    2.75    0.21
   9   3   1    2.67    0.25
   9   3   1    2.72    0.31
   9   3   1    2.92    0.22
  -9   3  -1    2.77    0.22
  10  -3   1   28.28    1.98
  10  -3   1   29.20    1.91
  10   3   1   29.53    1.91
 -10   3  -1   26.67    1.91
  10   3   1   29.53    1.94
  10   3   1   28.96    2.00
  11  -3   1    1.43    0.14
  11  -3   1    1.16    0.20
 -11  -3  -1    1.17    0.13
  11   3   1    1.52    0.14
  11   3   1    1.23    0.23
  11   3   1    1.24    0.16
 -11   3  -1    1.23    0.14
  12  -3   1    0.27    0.08
  12  -3   1    0.28    0.14
 -12  -3  -1    0.29    0.07
  12   3   1    0.22    0.10
  12   3   1    0.32    0.08
  12   3   1    0.28    0.16
 -12   3  -1    0.26    0.08
  13  -3   1    0.37    0.09
 -13  -3  -1    0.33    0.08
  13  -3   1    0.14    0.14
 -13   3  -1    0.35    0.09
  13   3   1    0.29    0.12
  13   3   1    0.27    0.18
  13   3   1    0.50    0.09
  14  -3   1   -0.01    0.16
  14   3   1    0.09    0.11
 -14   3  -1   -0.01    0.10
  14   3   1   -0.11    0.18
  15  -3   1    7.54    0.65
  15   3   1    7.23    0.57
  15   3   1    7.39    0.68
  16  -3   1    3.32    0.41
  16   3   1    2.32    0.29
  16   3   1    3.60    0.44
  17  -3   1    0.05    0.20
  17   3   1    0.09    0.22
  17   3   1   -0.01    0.06
  18  -3   1    1.58    0.33
  18   3   1    1.45    0.32
  19  -3   1    0.45    0.26
  19   3   1    0.75    0.29
  20  -3   1    0.26    0.25
  20   3   1    0.23    0.24
  21  -3   1    0.35    0.27
  21   3   1    0.00    0.28
  22  -3   1    0.32    0.29
  22   3   1    0.12    0.27
  23   3   1    0.00    0.31
 -24  -4   1    1.47    0.43
  24   4  -1    1.38    0.43
  23   4  -1    0.45    0.33
  22   4  -1    1.33    0.37
  21  -4  -1    0.72    0.39
  21   4  -1    0.31    0.26
  20  -4  -1    0.05    0.22
  20   4  -1   -0.07    0.24
  19  -4  -1    0.13    0.21
  19   4  -1    0.25    0.16
  19   4  -1    0.16    0.22
  18  -4  -1    0.39    0.22
  18   4  -1    0.37    0.17
  18   4  -1    0.57    0.24
  17  -4  -1   27.03    1.90
  17   4  -1   25.71    1.93
  17   4  -1   26.59    1.83
  16  -4  -1    4.69    0.48
  16   4  -1    4.21    0.49
  16   4  -1    4.72    0.41
 -15  -4   1   10.00    0.82
  15  -4  -1   10.96    0.85
 -15   4   1   11.60    0.78
  15   4  -1   10.72    0.88
  15   4  -1   11.11    0.80
  14  -4  -1   12.49    0.93
 -14  -4   1   11.89    0.84
  14   4  -1   11.96    0.95
  14   4  -1   11.73    0.87
 -14   4   1   11.69    0.85
  14   4  -1   13.01    0.85
  13  -4  -1   11.76    0.84
 -13   4   1   10.93    0.76
 -13   4   1   10.05    0.77
  13   4  -1   10.65    0.79
  13   4  -1   11.28    0.87
  13   4  -1   11.34    0.77
  12  -4  -1    9.95    0.68
  12  -4  -1    9.50    0.75
 -12   4   1    9.07    0.69
  12   4  -1   10.85    0.72
  12   4  -1    9.73    0.78
  12   4  -1   10.32    0.69
  11  -4  -1    1.41    0.20
  11  -4  -1    1.21    0.13
 -11   4   1    1.54    0.13
  11   4  -1    1.15    0.22
 -11   4   1    1.55    0.15
  11   4  -1    1.34    0.15
  11   4  -1    1.31    0.17
  10  -4  -1    7.30    0.49
 -10   4   1    6.90    0.49
  10   4  -1    6.48    0.57
  10   4  -1    7.21    0.52
 -10   4   1    7.23    0.51
  10   4  -1    7.25    0.51
   9  -4  -1    6.54    0.44
   9   4  -1    6.03    0.48
   9   4  -1    6.06    0.46
  -9   4   1    7.00    0.44
   9   4  -1    6.25    0.53
  -9   4   1    6.47    0.46
   8  -4  -1    2.95    0.21
  -8   4   1    3.05    0.24
   8   4  -1    2.49    0.25
  -8   4   1    3.40    0.21
   8   4  -1    2.76    0.24
   8   4  -1    2.75    0.31
   7   4  -1    2.94    0.27
  -7   4   1    3.66    0.27
   7   4  -1    3.36    0.33
  -7   4   1    3.29    0.24
  -6   4   1   59.74    4.01
   6   4  -1   60.99    4.01
  -6   4   1   61.29    3.98
  -6   4   1   60.76    3.98
   6   4  -1   59.89    4.05
   5  -4  -1   30.91    2.00
  -5   4   1   29.67    1.97
   5   4  -1   29.57    2.02
  -5   4   1   29.36    1.97
   5   4  -1   29.54    2.00
  -5   4   1   31.78    1.99
   5   4  -1   28.64    1.99
   4  -4  -1   88.23    5.55
   4  -4  -1   85.09    5.58
  -4  -4   1   89.17    5.60
   4   4  -1   82.79    5.57
   4   4  -1   82.50    5.60
   4   4  -1   79.78    5.56
  -4   4   1   84.07    5.57
  -4   4   1   83.25    5.55
   3  -4  -1    7.65    0.51
   3  -4  -1    8.46    0.53
  -3   4   1    7.15    0.51
   3   4  -1    7.47    0.52
   3   4  -1    7.41    0.52
   3   4  -1    7.17    0.55
  -3   4   1    7.85    0.52
   2   4  -1    5.66    0.41
   2   4  -1    5.39    0.38
   2   4  -1    5.46    0.38
  -2   4   1    5.25    0.37
  -2   4   1    5.59    0.38
  -1  -4   1  410.82   26.58
  -1   4   1  401.64   26.56
   1   4  -1  405.72   26.56
  -1   4   1  405.21   26.58
   1   4  -1  396.14   26.56
   0   4   1    5.23    0.35
   0   4   1    5.35    0.36
   0   4  -1    4.89    0.35
   0   4   1    4.74    0.35
   0   4  -1    4.72    0.34
   1  -4   1  644.80   43.05
  -1  -4  -1  707.23   43.11
   1   4   1  617.55   43.02
   1   4   1  663.89   43.01
   1   4   1  640.56   43.03
  -1   4  -1  651.07   43.05
  -1   4  -1  653.47   43.03
   2  -4   1    7.87    0.48
   2  -4   1    6.97    0.45
  -2   4  -1    6.38    0.46
  -2   4  -1    6.14    0.45
   2   4   1    6.65    0.46
   2   4   1    6.44    0.46
   2   4   1    6.47    0.48
   3  -4   1   45.39    2.89
   3  -4   1   43.01    2.93
   3  -4   1   43.65    2.89
   3   4   1   44.50    2.94
   3   4   1   43.79    2.92
  -3   4  -1   43.49    2.91
   4  -4   1   93.91    6.23
  -4   4  -1   96.39    6.20
   4   4   1   92.65    6.21
   4   4   1   93.38    6.24
   5  -4   1   57.97    4.02
   5   4   1   62.95    4.01
   5   4   1   62.39    4.04
   5   4   1   60.00    3.99
  -5   4  -1   59.24    4.00
   6  -4   1   17.59    1.19
   6  -4   1   16.63    1.12
   6   4   1   16.87    1.20
  -6   4  -1   17.17    1.13
  -6   4  -1   17.56    1.15
   6   4   1   16.89    1.16
   6   4   1   16.73    1.14
   7  -4   1    5.88    0.38
   7  -4   1    5.61    0.46
   7   4   1    5.77    0.40
   7   4   1    5.20    0.46
   7   4   1    5.32    0.42
  -7   4  -1    5.76    0.40
   8  -4   1    2.65    0.20
   8  -4   1    2.46    0.29
  -8   4  -1    2.91    0.23
   8   4   1    2.88    0.22
   8   4   1    2.95    0.25
   8   4   1    3.37    0.31
   9  -4   1    2.39    0.18
   9  -4   1    2.07    0.27
   9   4   1    2.32    0.19
   9   4   1    2.53    0.22
   9   4   1    2.71    0.30
  -9   4  -1    2.27    0.20
  10  -4   1    2.30    0.28
  10  -4   1    2.12    0.18
  10   4   1    2.20    0.19
  10   4   1    2.26    0.22
  10   4   1    2.26    0.28
 -10   4  -1    2.36    0.20
  11  -4   1   12.59    0.93
  11  -4   1   12.79    0.85
  11   4   1   12.57    0.95
 -11   4  -1   12.46    0.86
  11   4   1   13.39    0.86
  11   4   1   11.32    0.88
  12  -4   1    0.09    0.06
  12  -4   1    0.02    0.13
 -12   4  -1    0.04    0.07
  12   4   1   -0.07    0.10
  12   4   1    0.00    0.14
  12   4   1    0.10    0.07
 -13  -4  -1    0.16    0.08
  13  -4   1    0.04    0.15
  13   4   1   -0.06    0.17
  13   4   1    0.01    0.07
  13   4   1   -0.04    0.11
 -13   4  -1   -0.01    0.07
  14  -4   1    1.15    0.24
  14   4   1    1.06    0.18
  14   4   1    1.06    0.25
 -14   4  -1    1.16    0.15
  15  -4   1    6.02    0.59
  15   4   1    6.51    0.52
  15   4   1    6.81    0.63
  16  -4   1   -0.08    0.17
  16   4   1    0.11    0.13
  16   4   1   -0.06    0.18
  17  -4   1    0.27    0.21
  17   4   1    0.13    0.20
  17   4   1    0.23    0.15
  18  -4   1    0.86    0.27
  18   4   1    0.92    0.28
  18   4   1    0.66    0.18
  19  -4   1    1.44    0.31
  19   4   1    1.72    0.38
  20  -4   1    0.29    0.25
  20   4   1    0.39    0.29
  21  -4   1    0.17    0.26
  21   4   1    0.12    0.25
  22  -4   1    0.13    0.32
  22   4   1   -0.25    0.28
  23   4   1   -0.18    0.26
 -23  -5   1    0.65    0.37
  23   5  -1    1.92    0.44
 -22  -5   1    0.08    0.29
  22   5  -1    0.25    0.31
  21   5  -1   -0.10    0.26
  20  -5  -1    0.04    0.23
  20   5  -1    0.07    0.24
  20   5  -1    0.22    0.27
  19  -5  -1    3.16    0.43
  19   5  -1    3.49    0.36
  19   5  -1    2.61    0.43
  18  -5  -1    0.40    0.22
  18   5  -1    0.22    0.16
  18   5  -1    0.23    0.24
  17  -5  -1    0.13    0.19
  17   5  -1    0.13    0.20
  17   5  -1    0.37    0.15
  16  -5  -1    0.34    0.19
  16   5  -1    0.14    0.19
  16   5  -1    0.07    0.14
  15  -5  -1    0.22    0.16
 -15   5   1    0.29    0.12
  15   5  -1    0.18    0.14
  15   5  -1    0.05    0.17
  14  -5  -1   10.30    0.77
  14   5  -1    9.73    0.80
 -14   5   1    9.55    0.69
  14   5  -1    9.20    0.71
  14   5  -1    9.50    0.69
  13  -5  -1   14.40    1.09
 -13   5   1   15.16    1.03
  13   5  -1   14.74    1.02
  13   5  -1   14.91    1.12
  13   5  -1   15.16    1.05
  12  -5  -1    0.02    0.09
  12   5  -1    0.03    0.08
 -12   5   1    0.10    0.09
 -12   5   1    0.09    0.07
  12   5  -1    0.06    0.14
  12   5  -1    0.00    0.09
  11   5  -1    0.78    0.13
  11   5  -1    0.56    0.10
 -11   5   1    0.69    0.07
  11   5  -1    0.41    0.17
 -11   5   1    0.58    0.11
  10   5  -1    2.56    0.23
 -10   5   1    1.55    0.14
 -10   5   1    2.51    0.19
   9   5  -1   48.85    3.20
   9   5  -1   48.81    3.27
   9   5  -1   48.06    3.22
  -9   5   1   46.95    3.18
  -9   5   1   48.55    3.21
   8  -5  -1    1.93    0.22
   8   5  -1    2.22    0.22
  -8   5   1    2.42    0.21
   8   5  -1    2.62    0.27
   7  -5  -1    4.80    0.37
   7   5  -1    4.29    0.40
  -7   5   1    4.79    0.34
   7   5  -1    4.02    0.35
   6  -5  -1    1.89    0.20
   6   5  -1    2.00    0.17
   6   5  -1    1.77    0.23
  -6   5   1    1.51    0.17
   6   5  -1    2.24    0.19
   5  -5  -1    0.53    0.10
  -5   5   1    0.68    0.09
   5   5  -1    0.74    0.10
   5   5  -1    0.57    0.12
   5   5  -1    0.61    0.08
   4  -5  -1    0.83    0.10
   4  -5  -1    0.61    0.06
   4   5  -1    0.55    0.09
  -4   5   1    0.53    0.05
   4   5  -1    0.84    0.09
  -4   5   1    0.65    0.09
   4   5  -1    0.61    0.12
   3  -5  -1    5.53    0.37
   3   5  -1    4.89    0.36
   3   5  -1    5.18    0.39
  -3   5   1    5.06    0.36
   3   5  -1    4.95    0.36
  -3   5   1    4.80    0.34
   2   5  -1    6.08    0.44
  -2   5   1    5.87    0.41
   2   5  -1    5.59    0.41
  -2   5   1    5.54    0.39
   2   5  -1    5.94    0.41
  -1   5   1    1.00    0.10
   1   5  -1    1.07    0.10
  -1   5   1    0.95    0.09
   1   5  -1    1.07    0.10
   0  -5  -1    7.41    0.53
   0  -5   1    8.80    0.55
   0   5  -1    7.73    0.51
   0   5   1    7.44    0.53
   0   5  -1    7.03    0.52
   0   5   1    7.31    0.51
   0   5   1    7.08    0.52
   1  -5   1   66.41    4.32
  -1  -5  -1   73.72    4.32
   1   5   1   62.74    4.30
   1   5   1   61.89    4.30
   1   5   1   62.68    4.31
  -1   5  -1   64.05    4.30
  -1   5  -1   63.89    4.29
   2   5   1    1.77    0.18
  -2   5  -1    1.61    0.15
  -2   5  -1    1.82    0.13
   2   5   1    1.98    0.15
   2   5   1    1.68    0.15
   3  -5   1   59.83    3.99
   3  -5   1   60.77    3.95
  -3  -5  -1   65.67    4.01
   3  -5   1   61.20    3.95
   3   5   1   56.55    4.00
  -3   5  -1   59.08    3.97
   3   5   1   57.12    3.97
   3   5   1   59.20    3.97
  -3   5  -1   60.88    3.95
   4  -5   1   65.22    4.28
   4   5   1   64.30    4.29
  -4   5  -1   64.34    4.26
   4   5   1   63.66    4.26
   5  -5   1   51.65    3.47
   5   5   1   52.14    3.45
   5   5   1   51.75    3.48
  -5   5  -1   52.03    3.44
   6  -5   1   13.84    0.97
  -6   5  -1   14.20    0.93
   6   5   1   12.80    0.94
   6   5   1   13.54    0.92
   6   5   1   13.63    0.98
   7  -5   1   25.54    1.74
   7   5   1   25.35    1.69
   7   5   1   25.28    1.71
   7   5   1   24.79    1.75
  -7   5  -1   25.83    1.70
   8  -5   1    8.84    0.64
   8   5   1    8.16    0.58
  -8   5  -1    8.59    0.59
   8   5   1    7.76    0.60
   8   5   1    8.39    0.66
   9  -5   1   21.30    1.40
   9  -5   1   21.83    1.48
   9   5   1   21.60    1.50
   9   5   1   20.88    1.44
  -9   5  -1   21.84    1.40
   9   5   1   21.99    1.42
  -9   5  -1   21.32    1.42
  -9   5  -1   18.49    1.40
  10  -5   1   21.87    1.54
  10  -5   1   22.49    1.46
 -10   5  -1   22.44    1.49
 -10   5  -1   20.10    1.46
  10   5   1   23.17    1.48
  10   5   1   22.19    1.51
  10   5   1   22.58    1.57
  11  -5   1    3.02    0.33
  11  -5   1    3.18    0.22
  11   5   1    3.33    0.28
 -11   5  -1    2.72    0.25
 -11   5  -1    2.35    0.21
  11   5   1    3.00    0.34
  11   5   1    3.57    0.25
  12  -5   1    2.85    0.35
  12   5   1    3.47    0.31
  12   5   1    3.33    0.39
  12   5   1    3.26    0.26
 -12   5  -1    3.07    0.27
  13  -5   1    1.17    0.24
  13   5   1    1.49    0.16
  13   5   1    1.23    0.26
  13   5   1    1.31    0.19
 -13   5  -1    1.59    0.17
  14  -5   1    0.27    0.18
  14   5   1    0.49    0.21
  14   5   1    0.33    0.14
 -14   5  -1    0.34    0.10
  15  -5   1    0.08    0.18
  15   5   1    0.11    0.14
  15   5   1    0.08    0.21
  16  -5   1    0.04    0.18
  16   5   1    0.06    0.19
  16   5   1    0.01    0.14
  17  -5   1    0.35    0.22
  17   5   1    0.35    0.17
  17   5   1    0.40    0.26
  18  -5   1    0.35    0.22
  18   5   1    0.44    0.27
  18   5   1    0.24    0.16
  19  -5   1    0.32    0.24
  19   5   1    0.13    0.26
  19   5   1    0.07    0.17
  20  -5   1    0.47    0.26
  20   5   1    0.30    0.29
  21  -5   1   -0.14    0.23
  21   5   1    0.15    0.30
  22   5   1   -0.08    0.26
  23   5   1   -0.33    0.31
 -23  -6   1    0.57    0.36
  23   6  -1    1.03    0.39
 -22  -6   1    1.02    0.38
  22   6  -1    0.15    0.30
 -21  -6   1    0.02    0.26
  21   6  -1    0.19    0.26
 -20  -6   1    0.15    0.25
  20   6  -1    0.21    0.18
  20   6  -1   -0.18    0.24
  19  -6  -1    0.72    0.26
  19   6  -1    0.66    0.28
  19   6  -1    0.71    0.20
  18  -6  -1    0.78    0.25
  18   6  -1    0.79    0.18
  18   6  -1    0.70    0.29
  17  -6  -1    0.96    0.25
  17   6  -1    0.94    0.21
  17   6  -1    0.83    0.27
  16  -6  -1    2.03    0.31
  16   6  -1    2.54    0.39
  16   6  -1    2.02    0.27
  15  -6  -1    0.47    0.16
  15   6  -1    0.97    0.28
  15   6  -1    0.44    0.15
 -15   6   1    0.82    0.14
  14  -6  -1    0.08    0.08
  14   6  -1    0.02    0.10
  14   6  -1    0.10    0.17
 -14   6   1    0.03    0.10
  14   6  -1   -0.17    0.10
  13   6  -1   14.43    1.04
 -13   6   1   15.48    1.02
  13   6  -1   14.48    1.01
  13   6  -1   14.02    1.11
  12   6  -1    1.43    0.19
  12   6  -1    1.60    0.27
  12   6  -1    1.58    0.17
 -12   6   1    1.25    0.16
  11   6  -1    1.46    0.18
  11   6  -1    0.92    0.14
  11   6  -1    1.34    0.23
 -11   6   1    1.19    0.15
  10  -6  -1    0.39    0.13
 -10   6   1    0.74    0.11
  10   6  -1    0.28    0.16
  10   6  -1    0.66    0.10
  10   6  -1    0.52    0.12
   9  -6  -1    0.11    0.10
   9   6  -1    0.07    0.13
   9   6  -1    0.10    0.10
  -9   6   1    0.17    0.08
   9   6  -1    0.17    0.07
   8  -6  -1    3.21    0.32
  -8  -6   1    4.30    0.38
   8   6  -1    3.37    0.36
   8   6  -1    3.45    0.30
  -8   6   1    3.49    0.29
   7  -6  -1    0.24    0.11
  -7  -6   1    0.36    0.16
   7   6  -1    0.19    0.13
  -7   6   1    0.15    0.08
   7   6  -1    0.20    0.09
   7   6  -1    0.28    0.08
   6  -6  -1   67.60    4.55
  -6  -6   1   76.00    4.60
  -6   6   1   66.54    4.54
   6   6  -1   69.00    4.59
   6   6  -1   66.05    4.53
   6   6  -1   66.16    4.54
   5  -6  -1    0.30    0.10
   5  -6  -1    0.67    0.05
   5   6  -1    0.93    0.16
  -5   6   1    0.42    0.09
   5   6  -1    0.20    0.08
   5   6  -1    0.29    0.09
   4  -6  -1    0.63    0.11
  -4   6   1    0.95    0.07
  -4   6   1    0.78    0.10
   4   6  -1    0.84    0.11
   4   6  -1    0.59    0.13
   4   6  -1    0.89    0.10
   3  -6  -1    0.31    0.08
  -3   6   1    0.14    0.05
  -3   6   1    0.13    0.03
   3   6  -1    0.08    0.05
   3   6  -1    0.10    0.05
   3   6  -1    0.12    0.08
   2   6  -1    4.03    0.34
  -2   6   1    3.97    0.31
   2   6  -1    3.89    0.30
   2   6  -1    4.38    0.31
  -2   6   1    4.43    0.29
  -1  -6   1   19.30    1.15
   1   6  -1   15.27    1.11
   1   6  -1   16.01    1.11
  -1   6   1   16.08    1.11
  -1   6   1   15.90    1.10
   0  -6  -1    0.04    0.06
   0  -6   1    0.04    0.07
   0   6   1    0.10    0.05
   0   6  -1    0.28    0.05
   0   6  -1    0.17    0.05
   0   6   1    0.21    0.05
   1  -6   1  108.53    7.66
  -1  -6  -1  106.76    7.66
  -1   6  -1  118.16    7.63
  -1   6  -1  118.89    7.64
   1   6   1  117.74    7.64
   1   6   1  122.10    7.64
   1   6   1  118.47    7.66
   2   6   1    2.58    0.23
   2   6   1    2.50    0.20
  -2   6  -1    2.45    0.18
   2   6   1    2.35    0.20
  -2   6  -1    2.60    0.20
   3  -6   1    4.96    0.40
  -3  -6  -1    5.29    0.41
  -3   6  -1    5.29    0.35
   3   6   1    4.90    0.41
   3   6   1    5.00    0.37
   3   6   1    5.26    0.38
  -3   6  -1    4.87    0.37
   4  -6   1    5.10    0.33
   4  -6   1    4.28    0.32
   4  -6   1    4.50    0.39
   4   6   1    5.32    0.37
  -4   6  -1    5.02    0.36
   4   6   1    4.88    0.35
  -4   6  -1    5.05    0.33
   4   6   1    4.81    0.40
   5  -6   1    0.65    0.15
  -5   6  -1    1.09    0.12
   5   6   1    1.39    0.14
   5   6   1    1.14    0.18
   6  -6   1   23.95    1.60
  -6   6  -1   23.96    1.56
   6   6   1   21.72    1.57
   6   6   1   23.20    1.62
   7  -6   1    2.23    0.25
   7   6   1    2.11    0.18
   7   6   1    2.09    0.26
  -7   6  -1    2.10    0.19
   7   6   1    1.63    0.19
   8  -6   1    3.56    0.34
   8   6   1    3.29    0.35
  -8   6  -1    3.50    0.29
   8   6   1    3.98    0.28
   8   6   1    3.45    0.31
   9  -6   1    0.14    0.13
   9   6   1    0.34    0.08
   9   6   1    0.31    0.10
   9   6   1    0.33    0.17
  -9   6  -1    0.26    0.08
  10  -6   1    0.38    0.14
  10   6   1    0.34    0.12
  10   6   1    0.31    0.15
 -10   6  -1    0.26    0.09
  10   6   1    0.39    0.09
  11  -6   1    4.60    0.43
 -11   6  -1    4.27    0.35
  11   6   1    4.59    0.45
  11   6   1    4.55    0.38
  11   6   1    4.57    0.35
  12  -6   1    2.67    0.33
  12   6   1    2.93    0.37
  12   6   1    2.56    0.24
  12   6   1    2.93    0.29
 -12   6  -1    2.90    0.25
  13  -6   1    2.43    0.31
  13   6   1    2.20    0.21
 -13   6  -1    2.19    0.21
  13   6   1    1.84    0.23
  13   6   1    1.88    0.32
  14  -6   1   10.97    0.85
  14   6   1    9.94    0.88
  14   6   1   10.78    0.78
 -14   6  -1   10.48    0.75
  15  -6   1    4.06    0.44
  15   6   1    3.46    0.47
  15   6   1    3.61    0.37
  16  -6   1    1.57    0.30
  16   6   1    1.15    0.29
  16   6   1    1.39    0.22
  17  -6   1    0.32    0.22
  17   6   1    0.46    0.18
  17   6   1    0.27    0.23
  18  -6   1    0.59    0.24
  18   6   1    0.59    0.19
  18   6   1    0.50    0.28
  19  -6   1    0.05    0.21
  19   6   1   -0.14    0.25
  19   6   1   -0.06    0.16
  20  -6   1    0.07    0.23
  20   6   1    0.19    0.27
  20   6   1   -0.08    0.27
  21   6   1    1.30    0.39
  22   6   1   -0.05    0.31
 -23  -7   1    0.20    0.31
  23   7  -1   -0.03    0.28
 -22  -7   1    0.03    0.28
  22   7  -1    0.07    0.30
 -21  -7   1    0.55    0.35
  21   7  -1    0.57    0.33
  21   7  -1    0.57    0.21
 -20  -7   1    3.95    0.58
  20   7  -1    4.83    0.48
  20   7  -1    5.47    0.60
 -19  -7   1    0.83    0.33
  19   7  -1    0.16    0.26
  19   7  -1    0.42    0.19
 -18  -7   1    2.38    0.40
  18   7  -1    0.80    0.20
  18   7  -1    0.88    0.31
 -17  -7   1    3.63    0.52
  17   7  -1    4.78    0.44
  17   7  -1    4.84    0.55
  16  -7  -1    0.02    0.06
 -16  -7   1    0.29    0.22
 -16   7   1    0.25    0.19
  16   7  -1    0.23    0.16
  16   7  -1    0.34    0.22
  15  -7  -1    0.03    0.08
 -15   7   1    0.15    0.11
  15   7  -1    0.16    0.22
  15   7  -1    0.09    0.14
  14   7  -1    4.74    0.50
 -14   7   1    4.51    0.39
  14   7  -1    4.54    0.42
  14   7  -1    4.89    0.38
  13  -7  -1    0.03    0.12
  13   7  -1    0.23    0.20
  13   7  -1   -0.06    0.12
 -13   7   1    0.02    0.10
  13   7  -1    0.04    0.09
  12  -7  -1   17.87    1.30
 -12  -7   1   16.89    1.34
 -12   7   1   18.67    1.26
  12   7  -1   19.64    1.25
  12   7  -1   17.35    1.27
  12   7  -1   19.03    1.35
 -11  -7   1    0.10    0.16
  11  -7  -1    0.26    0.13
  11   7  -1    0.15    0.10
  11   7  -1    0.18    0.09
  11   7  -1    0.41    0.17
 -11   7   1    0.15    0.09
  10  -7  -1   14.57    1.04
  10   7  -1   15.22    1.03
  10   7  -1   14.09    1.00
  10   7  -1   14.56    1.08
 -10   7   1   14.33    1.00
   9  -7  -1   20.24    1.35
  -9  -7   1   18.14    1.39
  -9   7   1   19.19    1.32
   9   7  -1   19.13    1.39
   9   7  -1   19.77    1.33
   8  -7  -1    2.05    0.23
  -8   7   1    1.82    0.19
   8   7  -1    2.49    0.23
   8   7  -1    1.91    0.19
   8   7  -1    1.98    0.26
   7  -7  -1    2.68    0.25
  -7  -7   1    2.31    0.29
   7   7  -1    2.18    0.22
  -7   7   1    2.49    0.23
   7   7  -1    2.47    0.24
   7   7  -1    2.56    0.29
   6  -7  -1   51.84    3.48
  -6  -7   1   50.80    3.52
  -6   7   1   52.58    3.46
   6   7  -1   53.30    3.47
   6   7  -1   52.66    3.52
   6   7  -1   51.54    3.46
  -5  -7   1   40.11    2.58
   5  -7  -1   36.84    2.53
   5   7  -1   38.23    2.57
  -5   7   1   37.66    2.52
  -5   7   1   36.93    2.49
   5   7  -1   36.64    2.52
   5   7  -1   37.90    2.52
   4  -7  -1   79.58    5.25
  -4  -7   1   80.76    5.28
   4   7  -1   78.21    5.23
  -4   7   1   76.38    5.23
   4   7  -1   79.38    5.28
   4   7  -1   79.68    5.24
  -4   7   1   79.86    5.21
   3   7  -1    3.51    0.31
  -3   7   1    2.94    0.25
   3   7  -1    2.86    0.25
   3   7  -1    2.99    0.25
  -3   7   1    3.05    0.22
  -2  -7   1   16.36    1.25
  -2   7   1   18.66    1.22
  -2   7   1   18.98    1.20
   2   7  -1   17.41    1.21
   2   7  -1   18.19    1.21
   1  -7  -1    0.01    0.02
  -1  -7   1    0.19    0.09
  -1   7   1    0.02    0.06
   1   7  -1    0.07    0.06
   1   7  -1    0.15    0.05
  -1   7   1    0.08    0.04
   0   7  -1    5.02    0.32
   0   7  -1    4.25    0.33
   0   7   1    4.37    0.32
   0   7   1    4.02    0.33
  -1   7  -1    2.44    0.21
   1   7   1    2.42    0.21
  -1   7  -1    2.68    0.20
   1   7   1    2.32    0.23
   1   7   1    2.75    0.21
   2  -7   1    6.58    0.51
  -2  -7  -1    6.40    0.51
  -2   7  -1    6.94    0.47
   2   7   1    6.80    0.48
  -2   7  -1    6.88    0.48
   2   7   1    6.83    0.48
   2   7   1    7.04    0.52
  -3  -7  -1   39.10    2.62
   3  -7   1   39.13    2.61
   3   7   1   38.16    2.58
  -3   7  -1   38.37    2.56
   3   7   1   39.75    2.62
   3   7   1   38.56    2.58
  -3   7  -1   37.90    2.58
   4  -7   1   34.26    2.28
   4  -7   1   32.19    2.33
  -4  -7  -1   34.27    2.35
   4   7   1   34.70    2.30
   4   7   1   35.21    2.31
  -4   7  -1   34.48    2.30
   4   7   1   34.09    2.34
  -4   7  -1   36.53    2.28
   5  -7   1   32.93    2.47
  -5   7  -1   37.66    2.45
   5   7   1   37.66    2.44
   5   7   1   37.14    2.46
   5   7   1   38.11    2.50
   6  -7   1   40.20    2.96
   6   7   1   44.45    2.99
  -6   7  -1   46.81    2.94
   6   7   1   44.98    2.95
   7  -7   1    0.52    0.14
   7   7   1    0.54    0.09
  -7   7  -1    0.63    0.10
   7   7   1    0.55    0.12
   7   7   1    0.47    0.16
   8  -7   1    1.80    0.22
  -8   7  -1    1.39    0.16
   8   7   1    1.42    0.18
   8   7   1    1.31    0.15
   8   7   1    1.39    0.23
   9  -7   1    0.29    0.13
  -9   7  -1    0.39    0.10
   9   7   1    0.32    0.17
   9   7   1    0.34    0.09
   9   7   1    0.13    0.10
  10  -7   1    0.56    0.16
  10   7   1    0.68    0.19
  10   7   1    0.55    0.13
  10   7   1    0.77    0.11
 -10   7  -1    0.75    0.12
  11  -7   1    0.19    0.14
  11   7   1    0.15    0.08
  11   7   1   -0.06    0.11
  11   7   1    0.23    0.18
 -11   7  -1    0.02    0.08
  12  -7   1    2.79    0.33
  12   7   1    2.80    0.36
  12   7   1    2.64    0.28
  12   7   1    2.37    0.23
 -12   7  -1    2.44    0.25
  13  -7   1    0.20    0.16
  13   7   1    0.24    0.22
  13   7   1    0.28    0.13
 -13   7  -1    0.52    0.11
  13   7   1    0.21    0.12
  14  -7   1   -0.03    0.16
 -14   7  -1    0.01    0.10
  14   7   1   -0.05    0.18
  14   7   1   -0.02    0.14
  15  -7   1   13.20    1.00
  15   7   1   12.20    1.04
  15   7   1   12.59    0.94
  16  -7   1    4.21    0.47
  16   7   1    3.88    0.51
  16   7   1    3.64    0.38
  17  -7   1    3.60    0.44
  17   7   1    2.86    0.35
  17   7   1    3.39    0.48
  18  -7   1   -0.11    0.18
  18   7   1   -0.02    0.16
  18   7   1   -0.12    0.21
  19  -7   1    0.31    0.25
  19   7   1    0.47    0.20
  19   7   1    0.03    0.26
  20   7   1    0.56    0.22
  20   7   1    0.75    0.31
 -21  -7  -1    0.07    0.26
  21   7   1    0.29    0.28
 -22  -7  -1    0.79    0.36
  22   7   1    0.46    0.32
 -22  -8   1    0.16    0.32
  22   8  -1   -0.03    0.31
 -21  -8   1    1.00    0.36
  21   8  -1    1.38    0.38
  21   8  -1    2.45    0.33
 -20  -8   1    0.09    0.29
  20   8  -1    0.07    0.17
  20   8  -1   -0.01    0.24
 -19  -8   1    0.65    0.33
  19   8  -1    1.10    0.23
  19   8  -1    1.10    0.35
 -18  -8   1    0.55    0.30
  18   8  -1    0.26    0.27
  18   8  -1    0.34    0.17
 -17  -8   1    0.13    0.24
  17  -8  -1    0.11    0.20
  17   8  -1   -0.01    0.20
  17   8  -1    0.07    0.15
 -16  -8   1    2.03    0.39
  16  -8  -1    2.90    0.36
 -16   8   1    2.97    0.31
  16   8  -1    2.63    0.31
  16   8  -1    2.74    0.43
  15  -8  -1    8.72    0.71
 -15  -8   1    9.32    0.78
  15   8  -1    7.71    0.74
 -15   8   1    8.65    0.64
  15   8  -1    7.94    0.66
  14  -8  -1   21.06    1.43
 -14  -8   1   21.25    1.50
 -14   8   1   19.42    1.36
  14   8  -1   19.12    1.39
  14   8  -1   19.91    1.36
  14   8  -1   17.66    1.46
  13  -8  -1    2.61    0.31
  13   8  -1    2.58    0.36
  13   8  -1    2.10    0.26
 -13   8   1    2.15    0.24
  13   8  -1    2.57    0.25
  12  -8  -1    3.41    0.36
 -12  -8   1    3.90    0.46
  12   8  -1    3.36    0.30
  12   8  -1    4.07    0.44
  12   8  -1    3.54    0.35
 -12   8   1    3.34    0.31
  11  -8  -1   28.29    1.89
 -11  -8   1   24.76    1.93
  11   8  -1   26.41    1.93
  11   8  -1   28.14    1.84
  11   8  -1   27.54    1.87
 -11   8   1   28.07    1.85
  10  -8  -1    2.54    0.28
 -10  -8   1    3.88    0.38
  10   8  -1    2.62    0.33
 -10   8   1    2.66    0.25
  10   8  -1    2.28    0.26
   9  -8  -1   16.63    1.14
   9   8  -1   15.85    1.12
  -9   8   1   16.43    1.11
   9   8  -1   15.24    1.18
  -8  -8   1    0.21    0.17
   8  -8  -1    0.12    0.10
   8   8  -1    0.08    0.13
   8   8  -1    0.02    0.08
  -8   8   1    0.09    0.09
   8   8  -1    0.05    0.10
   7  -8  -1   14.37    1.00
   7   8  -1   13.68    0.98
   7   8  -1   14.09    1.04
   7   8  -1   14.32    0.97
  -7   8   1   13.89    0.97
   6  -8  -1    0.20    0.03
  -6  -8   1   -0.03    0.13
   6  -8  -1    0.02    0.11
  -6   8   1    0.11    0.08
   6   8  -1    0.13    0.07
   6   8  -1    0.29    0.10
   6   8  -1    0.19    0.13
  -6   8   1    0.24    0.03
  -5  -8   1   20.29    1.36
   5  -8  -1   19.45    1.31
   5   8  -1   18.58    1.29
  -5   8   1   18.80    1.29
  -5   8   1   19.22    1.26
   5   8  -1   18.40    1.34
   5   8  -1   18.06    1.29
  -4  -8   1  240.35   14.63
   4  -8  -1  226.26   14.59
   4   8  -1  209.58   14.57
  -4   8   1  219.19   14.55
  -4   8   1  224.27   14.58
   4   8  -1  213.32   14.62
   4   8  -1  215.48   14.58
   3  -8  -1  203.86   13.66
  -3  -8   1  200.63   13.69
   3   8  -1  209.65   13.65
  -3   8   1  204.18   13.65
  -3   8   1  213.58   13.63
   3   8  -1  209.63   13.65
   3   8  -1  208.17   13.69
  -2  -8   1    0.23    0.13
   2  -8  -1    0.08    0.07
   2   8  -1    0.05    0.08
   2   8  -1    0.08    0.07
  -2   8   1    0.02    0.06
  -2   8   1    0.04    0.07
  -1  -8   1    0.12    0.11
   1  -8  -1   -0.01    0.04
  -1   8   1   -0.01    0.05
   1   8  -1    0.11    0.06
  -1   8   1    0.10    0.07
   1   8  -1   -0.15    0.07
   0  -8   1    2.63    0.27
   0  -8  -1    3.01    0.28
   0   8   1    2.85    0.24
   0   8  -1    2.80    0.23
   0   8   1    2.85    0.23
   0   8  -1    2.39    0.22
   1  -8   1    4.12    0.34
  -1  -8  -1    3.78    0.33
  -1   8  -1    3.27    0.26
  -1   8  -1    3.51    0.28
   1   8   1    3.21    0.28
   1   8   1    3.19    0.28
  -2  -8  -1   32.97    2.12
   2  -8   1   32.09    2.11
  -2   8  -1   30.67    2.08
   2   8   1   31.41    2.08
  -2   8  -1   30.60    2.06
   2   8   1   29.01    2.10
   2   8   1   30.25    2.07
   3  -8   1   42.73    3.06
  -3  -8  -1   40.35    3.07
  -3   8  -1   47.49    3.03
   3   8   1   45.66    3.03
   3   8   1   46.90    3.07
   3   8   1   46.91    3.03
  -3   8  -1   48.53    3.01
   4   8   1   19.69    1.43
  -4   8  -1   20.36    1.39
  -4   8  -1   21.14    1.36
   4   8   1   20.64    1.39
   4   8   1   20.25    1.38
  -5  -8  -1    5.05    0.53
   5  -8   1    6.24    0.43
   5  -8   1    6.75    0.43
  -5   8  -1    6.22    0.47
   5   8   1    6.45    0.47
   5   8   1    6.75    0.54
   5   8   1    6.40    0.48
  -5   8  -1    6.77    0.43
   6   8   1    3.12    0.32
   6   8   1    2.93    0.27
  -6   8  -1    2.87    0.25
   6   8   1    3.22    0.25
   7   8   1   10.38    0.80
   7   8   1   10.31    0.74
  -7   8  -1   10.39    0.73
  -8  -8  -1    5.45    0.47
   8   8   1    4.81    0.45
   8   8   1    4.80    0.37
   8   8   1    4.61    0.39
  -8   8  -1    4.77    0.38
   9   8   1    3.64    0.31
  -9   8  -1    3.52    0.30
   9   8   1    3.36    0.28
   9   8   1    3.27    0.37
  10  -8   1    6.68    0.60
 -10   8  -1    7.73    0.55
  10   8   1    7.08    0.57
  10   8   1    8.79    0.67
  10   8   1    7.55    0.54
  11  -8   1    6.38    0.53
  11   8   1    5.74    0.48
  11   8   1    5.36    0.56
 -11   8  -1    6.15    0.46
  11   8   1    6.36    0.46
  12  -8   1   24.71    1.72
  12   8   1   23.45    1.68
 -12   8  -1   24.98    1.66
  12   8   1   23.52    1.76
  12   8   1   24.78    1.65
  13  -8   1    1.16    0.24
  13   8   1    1.28    0.23
 -13   8  -1    1.27    0.17
  13   8   1    1.13    0.27
  13   8   1    1.11    0.20
  14  -8   1    0.07    0.16
  14   8   1    0.02    0.12
 -14   8  -1    0.12    0.11
  14   8   1    0.19    0.21
  15  -8   1    0.05    0.18
  15   8   1   -0.09    0.22
  15   8   1    0.19    0.16
  16  -8   1    4.70    0.51
  16   8   1    4.73    0.46
  16   8   1    5.06    0.56
  17  -8   1    1.94    0.34
  17   8   1    2.06    0.29
  17   8   1    2.10    0.39
  18  -8   1    0.38    0.23
  18   8   1    0.17    0.16
  18   8   1    0.28    0.25
 -19  -8  -1    0.03    0.28
  19   8   1    0.26    0.19
  19   8   1    0.19    0.27
 -20  -8  -1    1.46    0.37
  20   8   1    1.85    0.30
  20   8   1    1.48    0.37
 -21  -8  -1    1.12    0.41
  21   8   1    1.30    0.28
  21   8   1    1.21    0.40
 -22  -8  -1    0.53    0.39
  22   8   1    0.61    0.38
 -22  -9   1   -0.13    0.28
  22   9  -1   -0.27    0.27
  22   9  -1    0.14    0.21
 -21  -9   1    0.07    0.30
  21   9  -1    0.11    0.27
  21   9  -1    0.06    0.20
 -20  -9   1    1.77    0.43
  20   9  -1    1.30    0.40
  20   9  -1    1.08    0.25
 -19  -9   1    1.25    0.37
  19   9  -1    0.87    0.34
  19   9  -1    1.22    0.25
 -18  -9   1    0.12    0.27
  18   9  -1   -0.14    0.17
  18   9  -1    0.15    0.23
 -17  -9   1    1.01    0.30
  17   9  -1    0.98    0.22
  17   9  -1    0.81    0.29
 -16  -9   1    0.02    0.22
  16  -9  -1    0.09    0.25
  16   9  -1   -0.07    0.15
 -16   9   1   -0.03    0.13
  16   9  -1    0.03    0.21
  15  -9  -1    5.77    0.53
  15   9  -1    5.57    0.49
 -15   9   1    5.40    0.44
  15   9  -1    4.62    0.55
 -14  -9   1    0.06    0.21
  14  -9  -1    0.05    0.16
  14   9  -1   -0.07    0.10
 -14   9   1    0.03    0.11
  14   9  -1    0.03    0.13
  14   9  -1   -0.08    0.18
  13  -9  -1    4.98    0.47
 -13  -9   1    6.55    0.58
 -13   9   1    5.05    0.42
  13   9  -1    4.93    0.44
  13   9  -1    5.19    0.42
  13   9  -1    4.78    0.53
  12  -9  -1   20.50    1.42
  12   9  -1   18.42    1.47
 -12   9   1   20.67    1.38
  12   9  -1   19.65    1.40
  12   9  -1   20.44    1.37
 -11  -9   1   15.84    1.21
  11  -9  -1   16.95    1.16
  11   9  -1   14.09    1.19
  11   9  -1   16.20    1.13
 -11   9   1   16.38    1.11
  10  -9  -1    1.80    0.25
 -10  -9   1    2.07    0.31
 -10   9   1    2.39    0.23
  10   9  -1    2.14    0.24
  10   9  -1    1.70    0.30
  -9  -9   1    1.13    0.23
   9  -9  -1    1.06    0.18
  -9   9   1    1.13    0.15
   9   9  -1    1.31    0.16
   9   9  -1    1.02    0.17
   9   9  -1    1.18    0.23
   8  -9  -1    2.10    0.25
   8   9  -1    2.34    0.21
   8   9  -1    1.62    0.21
   8   9  -1    2.14    0.29
  -8   9   1    2.01    0.21
   7  -9  -1    7.18    0.55
  -7  -9   1    6.03    0.60
   7   9  -1    7.98    0.53
  -7   9   1    6.79    0.53
   7   9  -1    7.58    0.54
   7   9  -1    7.43    0.60
   6  -9  -1    0.75    0.14
   6   9  -1    0.28    0.09
   6   9  -1    0.50    0.16
   6   9  -1    0.33    0.11
  -6   9   1    0.43    0.11
  -6   9   1    0.44    0.05
  -5   9   1    4.02    0.30
   5   9  -1    3.75    0.36
   5   9  -1    3.43    0.30
  -5   9   1    3.50    0.26
   5   9  -1    3.50    0.31
  -4  -9   1   40.17    2.42
   4  -9  -1   36.89    2.37
  -4   9   1   34.20    2.32
  -4   9   1   34.65    2.35
   4   9  -1   33.35    2.40
   4   9  -1   34.14    2.35
   4   9  -1   32.43    2.35
  -3   9   1    7.10    0.53
   3   9  -1    7.09    0.53
   3   9  -1    7.40    0.53
  -3   9   1    7.12    0.50
  -2  -9   1   74.44    5.77
   2   9  -1   89.85    5.73
   2   9  -1   88.94    5.73
  -2   9   1   89.81    5.72
  -2   9   1   89.85    5.74
  -1  -9   1   15.25    1.19
  -1   9   1   16.62    1.15
   1   9  -1   17.85    1.15
  -1   9   1   17.38    1.14
   1   9  -1   16.88    1.14
   0  -9   1   -0.01    0.14
   0  -9  -1    0.00    0.12
   0   9   1    0.25    0.08
   0   9  -1    0.34    0.09
   0   9  -1    0.40    0.08
   0   9   1    0.56    0.11
  -1  -9  -1    0.41    0.16
   1  -9   1    0.46    0.15
  -1   9  -1    0.19    0.09
   1   9   1    0.15    0.08
  -1   9  -1    0.02    0.06
   1   9   1    0.18    0.09
   2   9   1    1.98    0.18
  -2   9  -1    1.29    0.16
   2   9   1    1.89    0.18
  -2   9  -1    1.52    0.15
   2   9   1    1.47    0.21
   3  -9   1   35.52    2.15
  -3   9  -1   30.42    2.11
   3   9   1   30.45    2.11
  -3   9  -1   30.22    2.08
   3   9   1   30.63    2.11
   3   9   1   31.35    2.15
   4  -9   1    0.27    0.14
  -4  -9  -1    0.07    0.16
   4   9   1    0.37    0.10
   4   9   1    0.16    0.14
   4   9   1    0.28    0.09
  -4   9  -1    0.20    0.09
  -4   9  -1    0.37    0.06
  -5  -9  -1    0.35    0.16
   5  -9   1    0.10    0.09
   5  -9   1    0.32    0.05
   5   9   1    0.14    0.08
   5   9   1    0.09    0.13
  -5   9  -1    0.08    0.09
  -5   9  -1    0.15    0.04
   5   9   1    0.18    0.09
  -6   9  -1   18.05    1.25
   6   9   1   18.82    1.32
   6   9   1   18.12    1.25
   6   9   1   18.14    1.26
  -7  -9  -1   16.14    1.22
  -7   9  -1   16.99    1.15
   7   9   1   16.09    1.14
   7   9   1   17.40    1.16
   7   9   1   16.84    1.22
   8   9   1   11.10    0.89
  -8   9  -1   12.24    0.83
   8   9   1   11.72    0.84
  -9  -9  -1   41.98    2.98
   9   9   1   43.04    2.97
   9   9   1   41.56    2.91
   9   9   1   44.78    2.89
  -9   9  -1   44.55    2.89
  10   9   1    4.08    0.34
 -10   9  -1    3.53    0.31
  10   9   1    3.39    0.30
  10   9   1    3.63    0.40
 -11  -9  -1   -0.02    0.18
  11  -9   1    0.02    0.09
  11   9   1    0.15    0.18
  11   9   1    0.07    0.12
  11   9   1    0.17    0.10
 -11   9  -1    0.10    0.10
 -12  -9  -1   18.37    1.38
 -12   9  -1   18.71    1.26
  12   9   1   17.46    1.25
  12   9   1   18.51    1.29
  12   9   1   17.94    1.37
  13  -9   1    1.17    0.23
 -13  -9  -1    1.14    0.28
 -13   9  -1    1.12    0.16
  13   9   1    0.81    0.18
  13   9   1    0.99    0.26
  14  -9   1    8.51    0.75
 -14  -9  -1   11.56    0.84
  14   9   1    8.74    0.71
  14   9   1    8.51    0.80
 -14   9  -1    9.32    0.68
 -15  -9  -1    0.08    0.21
  15  -9   1    0.11    0.18
  15   9   1    0.09    0.20
  15   9   1    0.22    0.17
  16  -9   1    0.03    0.18
 -16  -9  -1    0.34    0.26
  16   9   1   -0.05    0.20
  16   9   1    0.11    0.15
 -17  -9  -1    0.09    0.27
  17  -9   1    0.14    0.21
  17   9   1    0.19    0.26
  17   9   1    0.27    0.18
 -18  -9  -1    0.01    0.24
  18   9   1   -0.05    0.25
  18   9   1    0.13    0.16
 -19  -9  -1    0.58    0.34
  19   9   1    1.22    0.36
  19   9   1    1.61    0.28
 -20  -9  -1    0.24    0.32
  20   9   1    0.47    0.30
  20   9   1    0.64    0.23
 -21  -9  -1    0.09    0.29
  21   9   1   -0.06    0.17
  21   9   1    0.01    0.31
 -22 -10   1    0.09    0.51
  22  10  -1   -0.20    0.21
  22  10  -1    0.06    0.61
 -21 -10   1    2.07    0.49
  21  10  -1    3.28    0.39
  21  10  -1    3.75    0.59
 -20 -10   1    0.37    0.30
  20  10  -1    0.34    0.33
  20  10  -1    0.78    0.24
 -19 -10   1    0.22    0.30
  19  10  -1    0.56    0.32
  19  10  -1    0.70    0.23
 -18 -10   1    1.27    0.34
  18  10  -1    0.81    0.31
  18  10  -1    1.11    0.25
 -17 -10   1    0.00    0.27
  17  10  -1   -0.04    0.17
  17  10  -1    0.00    0.25
 -16 -10   1    0.43    0.26
  16  10  -1    1.38    0.24
 -16  10   1    1.05    0.18
  16  10  -1    0.80    0.28
 -15 -10   1    4.01    0.52
  15  10  -1    4.16    0.40
 -15  10   1    3.79    0.38
  15  10  -1    4.37    0.54
 -14 -10   1    2.55    0.38
  14 -10  -1    1.86    0.28
  14  10  -1    1.67    0.33
 -14  10   1    1.79    0.23
  14  10  -1    2.02    0.23
  14  10  -1    2.11    0.27
  13 -10  -1    8.71    0.68
 -13 -10   1    7.74    0.75
  13  10  -1    7.51    0.65
  13  10  -1    8.09    0.61
  13  10  -1    8.29    0.73
 -13  10   1    8.21    0.62
  12 -10  -1   13.63    0.95
  12  10  -1   10.24    0.88
  12  10  -1   13.78    0.92
  12  10  -1   12.38    1.00
 -12  10   1   13.06    0.90
 -11 -10   1    2.61    0.38
  11 -10  -1    2.31    0.29
  11  10  -1    2.30    0.35
 -11  10   1    2.03    0.23
  11  10  -1    2.03    0.26
  10 -10  -1   10.44    0.78
  10  10  -1   10.01    0.76
  10  10  -1   10.63    0.74
 -10  10   1   10.54    0.75
  10  10  -1    9.87    0.83
  -9 -10   1    0.19    0.17
   9 -10  -1    0.23    0.12
   9  10  -1    0.18    0.16
   9  10  -1    0.34    0.12
  -9  10   1    0.00    0.08
   9  10  -1    0.14    0.10
   8 -10  -1    5.90    0.49
   8  10  -1    5.82    0.48
  -8  10   1    5.96    0.47
   8  10  -1    6.81    0.47
   8  10  -1    6.11    0.55
   7 -10  -1    3.80    0.35
  -7 -10   1    2.89    0.39
   7  10  -1    3.56    0.39
  -7  10   1    4.28    0.33
   7  10  -1    4.08    0.32
   7  10  -1    4.61    0.35
   6 -10  -1    0.35    0.13
  -6 -10   1    0.53    0.18
   6  10  -1    0.59    0.11
  -6  10   1    0.60    0.07
   6  10  -1    0.65    0.17
   6  10  -1    0.68    0.13
  -6  10   1    0.71    0.12
   5 -10  -1   73.64    4.81
  -5 -10   1   80.62    4.86
  -5  10   1   70.85    4.75
   5  10  -1   71.31    4.84
  -5  10   1   71.35    4.78
   5  10  -1   69.60    4.78
   5  10  -1   67.05    4.78
   4 -10  -1   33.49    2.40
  -4 -10   1   31.42    2.43
  -4  10   1   36.06    2.38
  -4  10   1   37.43    2.35
   4  10  -1   35.85    2.38
   4  10  -1   37.10    2.38
   4  10  -1   36.34    2.43
   3  10  -1    3.77    0.32
   3  10  -1    3.58    0.32
  -3  10   1    4.16    0.29
  -3  10   1    3.99    0.33
   2  10  -1    1.96    0.20
  -2  10   1    1.88    0.20
  -2  10   1    2.16    0.18
   2  10  -1    2.28    0.21
  -1 -10   1   38.66    2.56
  -1  10   1   37.65    2.49
   1  10  -1   36.78    2.51
  -1  10   1   37.07    2.50
   1  10  -1   36.76    2.50
   0 -10  -1    1.84    0.25
   0 -10   1    2.09    0.28
   0  10  -1    2.76    0.23
   0  10   1    2.64    0.23
   0  10  -1    2.14    0.20
   0  10   1    2.23    0.21
  -1 -10  -1    6.47    0.47
   1 -10   1    5.75    0.45
  -1  10  -1    4.59    0.39
   1  10   1    4.58    0.38
   1  10   1    4.53    0.38
  -1  10  -1    4.60    0.37
   2  10   1   12.51    0.85
  -2  10  -1   12.79    0.83
  -2  10  -1   11.49    0.85
   2  10   1   12.31    0.85
   2  10   1   11.62    0.89
   3 -10   1    0.35    0.15
  -3 -10  -1    0.11    0.15
   3  10   1    0.66    0.11
  -3  10  -1    0.83    0.09
   3  10   1    0.69    0.13
  -3  10  -1    0.61    0.12
   3  10   1    0.68    0.16
   4 -10   1    3.97    0.43
   4  10   1    5.29    0.41
  -4  10  -1    5.65    0.41
   4  10   1    5.13    0.40
  -4  10  -1    5.71    0.37
   4  10   1    5.37    0.46
  -5 -10  -1   20.44    1.73
   5 -10   1   24.65    1.64
   5  10   1   25.35    1.68
   5  10   1   25.82    1.74
  -5  10  -1   26.29    1.64
  -5  10  -1   25.44    1.68
   5  10   1   24.88    1.68
  -6 -10  -1    2.12    0.30
   6 -10   1    2.55    0.17
   6  10   1    2.32    0.24
   6  10   1    2.51    0.23
  -6  10  -1    2.52    0.24
   6  10   1    1.94    0.29
  -7 -10  -1    0.31    0.17
  -7  10  -1    0.96    0.14
   7  10   1    0.71    0.12
   7  10   1    0.97    0.20
   7  10   1    0.73    0.14
  -8 -10  -1    0.27    0.17
   8 -10   1    0.02    0.04
  -8  10  -1    0.20    0.10
   8  10   1    0.09    0.11
   8  10   1    0.13    0.08
   8  10   1    0.15    0.15
  -9 -10  -1    0.13    0.19
   9 -10   1    0.04    0.04
   9  10   1   -0.15    0.09
   9  10   1    0.03    0.16
  -9  10  -1    0.09    0.10
   9  10   1   -0.04    0.05
  10  10   1    6.42    0.51
  10  10   1    5.81    0.46
  10  10   1    6.00    0.58
 -10  10  -1    6.19    0.47
 -11 -10  -1    3.45    0.44
  11  10   1    3.43    0.32
  11  10   1    3.52    0.43
  11  10   1    3.77    0.35
 -11  10  -1    4.03    0.33
 -12 -10  -1    0.56    0.25
  12  10   1    0.72    0.18
 -12  10  -1    0.54    0.14
  12  10   1    0.40    0.21
  12  10   1    0.91    0.14
 -13  10  -1   14.52    0.98
  13  10   1   12.78    1.09
  13  10   1   13.73    1.00
 -14 -10  -1    0.90    0.29
  14  10   1    1.00    0.28
 -14  10  -1    1.15    0.18
  14  10   1    0.89    0.20
 -15 -10  -1   -0.01    0.23
  15 -10   1    0.09    0.07
  15  10   1   -0.04    0.14
  15  10   1    0.20    0.22
 -16 -10  -1    0.07    0.23
  16 -10   1    0.01    0.07
  16  10   1    0.33    0.16
  16  10   1    0.36    0.24
 -17 -10  -1    0.26    0.27
  17  10   1    0.45    0.20
  17  10   1    0.46    0.26
 -18 -10  -1    0.19    0.30
  18  10   1    0.42    0.30
  18  10   1    0.08    0.17
 -19 -10  -1    0.27    0.31
  19  10   1    0.37    0.22
  19  10   1    0.24    0.29
 -20 -10  -1    0.16    0.32
  20  10   1    0.26    0.19
  20  10   1    0.25    0.29
 -21 -10  -1    1.29    0.39
  21  10   1    1.00    0.28
  21  10   1    1.07    0.38
  22  10   1    0.09    0.24
  22  11  -1    0.18    0.24
 -21 -11   1   -0.12    0.28
  21  11  -1    0.49    0.23
  21  11  -1   -0.06    0.28
 -20 -11   1   -0.02    0.27
  20  11  -1    0.12    0.28
  20  11  -1    0.26    0.22
 -19 -11   1    0.26    0.31
  19  11  -1   -0.01    0.30
  19  11  -1    0.33    0.21
 -18 -11   1    0.32    0.28
  18  11  -1    0.11    0.20
  18  11  -1    0.46    0.30
 -17 -11   1    0.09    0.28
  17  11  -1   -0.04    0.25
  17  11  -1    0.18    0.19
 -16 -11   1    0.03    0.26
  16  11  -1    0.09    0.23
 -16  11   1    0.41    0.15
  16  11  -1    0.57    0.19
 -15 -11   1    0.38    0.25
  15  11  -1   -0.07    0.14
  15  11  -1    0.17    0.23
 -15  11   1    0.10    0.14
 -14 -11   1    0.59    0.29
 -14  11   1    0.69    0.16
  14  11  -1    0.54    0.15
  14  11  -1    0.64    0.20
  14  11  -1    1.00    0.30
 -13 -11   1    6.84    0.67
  13 -11  -1    6.15    0.55
  13  11  -1    6.25    0.64
  13  11  -1    6.14    0.52
 -13  11   1    6.20    0.50
  13  11  -1    5.92    0.50
  12 -11  -1    4.28    0.44
 -12 -11   1    3.74    0.50
  12  11  -1    4.51    0.41
  12  11  -1    4.65    0.50
 -12  11   1    4.94    0.39
  11 -11  -1    7.69    0.60
  11  11  -1    7.43    0.66
 -11  11   1    7.96    0.56
  11  11  -1    6.06    0.54
  11  11  -1    6.72    0.57
  10 -11  -1    3.70    0.35
  10  11  -1    3.50    0.41
 -10  11   1    3.32    0.31
  10  11  -1    3.07    0.31
  10  11  -1    3.57    0.34
  -9 -11   1    0.64    0.22
   9 -11  -1    0.38    0.15
   9  11  -1    0.07    0.10
   9  11  -1    0.20    0.17
   9  11  -1    0.06    0.13
  -9  11   1    0.43    0.13
  -8 -11   1    1.01    0.23
   8 -11  -1    0.94    0.17
  -8  11   1    0.82    0.14
   8  11  -1    0.59    0.20
   8  11  -1    0.74    0.14
   8  11  -1    0.77    0.15
   7 -11  -1    1.00    0.18
  -7 -11   1    0.53    0.20
   7  11  -1    1.08    0.16
  -7  11   1    1.08    0.11
   7  11  -1    1.13    0.15
  -7  11   1    1.22    0.17
   7  11  -1    0.85    0.21
  -6 -11   1    0.07    0.17
   6 -11  -1    0.12    0.12
   6  11  -1    0.08    0.10
  -6  11   1    0.14    0.05
  -6  11   1    0.29    0.10
   6  11  -1    0.07    0.09
   6  11  -1    0.19    0.17
  -5 -11   1   71.29    4.83
   5 -11  -1   73.41    4.79
   5  11  -1   72.46    4.76
   5  11  -1   71.26    4.82
   5  11  -1   70.10    4.76
  -5  11   1   70.45    4.76
  -5  11   1   71.86    4.72
   4 -11  -1   39.33    2.99
   4  11  -1   47.35    2.98
  -4  11   1   43.73    2.97
   4  11  -1   44.65    2.97
  -4  11   1   47.01    2.94
   3  11  -1   31.66    2.10
  -3  11   1   31.23    2.08
  -3  11   1   30.20    2.10
   3  11  -1   31.49    2.10
  -2 -11   1    7.06    0.65
  -2  11   1    8.85    0.58
  -2  11   1    8.29    0.60
   2  11  -1    7.95    0.60
   2  11  -1    8.42    0.59
   1  11  -1   41.69    2.69
  -1  11   1   40.09    2.68
  -1  11   1   38.57    2.70
   1  11  -1   40.57    2.70
   0 -11   1    2.31    0.28
   0 -11  -1    2.09    0.26
   0  11  -1    1.62    0.17
   0  11   1    1.62    0.18
   0  11  -1    1.54    0.19
   0  11   1    1.70    0.20
   1  11   1    1.63    0.18
  -1  11  -1    1.73    0.18
   1  11   1    1.57    0.17
  -1  11  -1    1.45    0.16
   2 -11   1    2.34    0.32
   2  11   1    3.34    0.27
  -2  11  -1    3.13    0.28
  -2  11  -1    3.14    0.25
   2  11   1    3.59    0.28
   3 -11   1   13.09    0.91
  -3 -11  -1   12.79    0.93
  -3  11  -1   12.02    0.86
  -3  11  -1   11.46    0.83
   3  11   1   11.81    0.85
   3  11   1   12.00    0.91
   3  11   1   12.29    0.86
   4  11   1    6.60    0.46
   4  11   1    5.82    0.52
  -4  11  -1    5.72    0.46
   4  11   1    5.57    0.45
  -4  11  -1    5.84    0.42
   5 -11   1    0.04    0.06
  -5 -11  -1    0.21    0.15
   5 -11   1    0.02    0.08
   5  11   1   -0.04    0.12
  -5  11  -1   -0.03    0.05
   5  11   1    0.06    0.09
  -5  11  -1    0.11    0.09
   5  11   1    0.14    0.10
  -6 -11  -1    1.48    0.26
   6 -11   1    1.03    0.10
   6  11   1    1.30    0.16
  -6  11  -1    0.98    0.15
   6  11   1    1.05    0.17
   6  11   1    0.97    0.22
  -6  11  -1    0.90    0.09
  -7 -11  -1    0.33    0.18
   7 -11   1   -0.01    0.04
   7  11   1    0.09    0.10
   7  11   1    0.07    0.09
   7  11   1    0.19    0.15
  -7  11  -1    0.03    0.09
  -8 -11  -1    0.11    0.17
   8 -11   1    0.02    0.06
   8  11   1   -0.02    0.12
  -8  11  -1   -0.01    0.10
   8  11   1    0.02    0.09
   8  11   1   -0.03    0.17
  -9 -11  -1    0.26    0.22
   9 -11   1    0.08    0.09
   9  11   1   -0.07    0.18
  -9  11  -1    0.08    0.09
   9  11   1    0.00    0.06
   9  11   1    0.14    0.12
  10 -11   1    0.20    0.12
 -10 -11  -1    0.65    0.23
  10  11   1    0.41    0.14
 -10  11  -1    0.57    0.13
  10  11   1    0.42    0.20
  10  11   1    0.30    0.10
  11  11   1   12.00    0.83
 -11  11  -1   11.43    0.83
  11  11   1   11.14    0.86
  11  11   1   11.38    0.95
  12  11   1    1.01    0.17
 -12  11  -1    1.52    0.19
  12  11   1    1.24    0.29
  12  11   1    1.02    0.20
  13 -11   1    1.30    0.25
 -13 -11  -1    1.69    0.34
  13  11   1    2.48    0.39
  13  11   1    2.57    0.29
 -13  11  -1    2.48    0.24
 -14 -11  -1    1.75    0.36
 -14  11  -1    2.02    0.24
  14  11   1    1.98    0.36
  14  11   1    2.08    0.28
 -15 -11  -1    0.12    0.26
  15 -11   1    0.06    0.14
  15  11   1    0.18    0.23
  15  11   1    0.24    0.18
 -16 -11  -1    0.21    0.25
  16  11   1    0.05    0.15
  16  11   1    0.29    0.24
 -17 -11  -1    0.10    0.25
  17  11   1    0.09    0.17
  17  11   1    0.52    0.27
 -18 -11  -1    0.41    0.31
  18  11   1    0.41    0.19
  18  11   1    0.15    0.25
 -19 -11  -1    0.26    0.31
  19  11   1   -0.04    0.20
  19  11   1    0.19    0.30
 -20 -11  -1    0.07    0.31
  20  11   1    0.04    0.32
  20  11   1   -0.07    0.18
  21  11   1    0.08    0.22
  22  11   1    1.12    0.41
 -21 -12   1    1.03    0.62
  21  12  -1    0.85    0.28
 -20 -12   1   -0.04    0.28
  20  12  -1   -0.13    0.27
  20  12  -1    0.07    0.22
 -19 -12   1    1.01    0.35
  19  12  -1    0.82    0.25
  19  12  -1    0.73    0.35
 -18 -12   1    2.66    0.48
  18  12  -1    3.15    0.50
  18  12  -1    3.50    0.40
  17  12  -1    4.65    0.48
  17  12  -1    5.09    0.60
 -16 -12   1    0.27    0.28
  16  12  -1    1.47    0.24
 -16  12   1    1.34    0.21
  16  12  -1    1.50    0.34
 -15 -12   1    0.91    0.31
  15  12  -1    1.43    0.36
 -15  12   1    1.45    0.21
  15  12  -1    0.89    0.21
 -14 -12   1    0.24    0.25
  14  12  -1    0.99    0.20
  14  12  -1    0.63    0.26
  14  12  -1    0.91    0.17
 -14  12   1    0.87    0.18
 -13 -12   1   -0.21    0.21
  13  12  -1    0.13    0.21
 -13  12   1    0.27    0.14
  13  12  -1    0.09    0.09
  13  12  -1    0.01    0.14
 -12 -12   1    5.79    0.67
  12 -12  -1    7.69    0.61
 -12  12   1    7.82    0.57
  12  12  -1    7.15    0.58
  12  12  -1    6.69    0.66
 -11 -12   1    2.82    0.40
  11 -12  -1    1.77    0.26
  11  12  -1    1.40    0.20
 -11  12   1    2.11    0.23
  11  12  -1    1.07    0.21
  11  12  -1    1.45    0.30
  10 -12  -1    6.07    0.50
 -10  12   1    5.65    0.46
  10  12  -1    5.34    0.45
  10  12  -1    5.35    0.55
  10  12  -1    5.53    0.48
  -9 -12   1    0.39    0.22
   9 -12  -1    0.80    0.18
   9  12  -1    0.52    0.15
  -9  12   1    0.47    0.15
   9  12  -1    0.76    0.22
   9  12  -1    0.44    0.13
  -8 -12   1    0.97    0.24
   8 -12  -1    0.55    0.16
   8  12  -1    0.56    0.13
   8  12  -1    0.78    0.17
   8  12  -1    0.65    0.21
  -8  12   1    0.44    0.13
   7 -12  -1    2.54    0.28
   7  12  -1    1.62    0.23
   7  12  -1    2.05    0.30
   7  12  -1    1.52    0.20
  -7  12   1    1.98    0.22
   6 -12  -1    3.31    0.34
  -6 -12   1    4.68    0.45
   6  12  -1    3.15    0.31
  -6  12   1    3.23    0.31
   6  12  -1    3.66    0.40
   6  12  -1    3.65    0.32
  -6  12   1    3.30    0.26
   5 -12  -1    8.65    0.66
  -5 -12   1    8.38    0.72
  -5  12   1    8.82    0.59
   5  12  -1    8.68    0.63
   5  12  -1    7.98    0.63
  -5  12   1    8.27    0.63
   4 -12  -1   12.34    1.04
  -4  12   1   14.48    1.02
   4  12  -1   15.51    1.02
  -4  12   1   15.29    0.98
   4  12  -1   14.90    1.02
   3 -12  -1    1.17    0.20
  -3 -12   1    1.13    0.23
  -3  12   1    1.18    0.13
   3  12  -1    1.30    0.17
  -3  12   1    0.98    0.15
   3  12  -1    0.98    0.15
  -2  12   1    9.33    0.69
  -2  12   1    9.55    0.66
   2  12  -1    8.95    0.68
   2  12  -1   10.20    0.69
   1 -12  -1    8.43    0.72
  -1 -12   1    9.48    0.74
  -1  12   1    9.47    0.68
   1  12  -1   10.01    0.67
  -1  12   1    9.68    0.66
   1  12  -1    9.04    0.68
   0 -12   1    0.23    0.17
   0 -12  -1    0.21    0.15
   0  12  -1    0.83    0.11
   0  12   1    0.92    0.12
   0  12   1    0.78    0.13
   0  12  -1    0.64    0.12
  -1 -12  -1    0.11    0.15
   1 -12   1    0.07    0.15
  -1  12  -1   -0.06    0.07
   1  12   1   -0.17    0.08
   1  12   1   -0.06    0.08
  -1  12  -1    0.11    0.09
  -2 -12  -1    0.97    0.23
   2 -12   1    1.17    0.23
   2  12   1    1.23    0.17
  -2  12  -1    1.53    0.18
   2  12   1    1.50    0.17
  -2  12  -1    1.57    0.15
   3 -12   1    8.52    0.67
  -3 -12  -1    7.06    0.66
  -3  12  -1    8.33    0.61
   3  12   1    8.70    0.62
  -3  12  -1    8.79    0.59
   3  12   1    8.52    0.61
  -4 -12  -1    1.24    0.25
   4 -12   1    1.13    0.22
   4  12   1    1.85    0.26
  -4  12  -1    1.61    0.19
   4  12   1    1.89    0.20
  -4  12  -1    1.80    0.16
   4  12   1    2.07    0.21
  -5 -12  -1    0.69    0.19
  -5  12  -1    0.69    0.14
   5  12   1    0.64    0.13
  -5  12  -1    0.48    0.08
   5  12   1    0.56    0.18
   5  12   1    0.43    0.12
  -6  12  -1    8.35    0.62
   6  12   1    8.07    0.62
   6  12   1    8.77    0.62
   6  12   1    7.93    0.69
  -7 -12  -1    1.14    0.26
  -7  12  -1    1.37    0.18
   7  12   1    1.57    0.26
   7  12   1    1.31    0.19
   7  12   1    1.41    0.18
  -8 -12  -1    2.07    0.35
   8  12   1    2.71    0.36
   8  12   1    3.00    0.30
   8  12   1    2.83    0.27
  -8  12  -1    2.66    0.27
   9 -12   1    0.84    0.19
  -9 -12  -1    1.64    0.29
  -9  12  -1    1.00    0.17
   9  12   1    0.93    0.19
   9  12   1    0.75    0.15
   9  12   1    0.97    0.25
 -10 -12  -1    0.65    0.26
  10 -12   1    0.31    0.18
  10  12   1    0.39    0.15
 -10  12  -1    0.34    0.13
  10  12   1    0.46    0.22
  11 -12   1    2.48    0.33
 -11 -12  -1    4.11    0.44
  11  12   1    2.09    0.25
 -11  12  -1    2.39    0.27
  11  12   1    2.34    0.37
  11  12   1    2.22    0.28
 -12 -12  -1    1.51    0.34
  12 -12   1    1.87    0.30
  12  12   1    2.19    0.28
  12  12   1    2.27    0.24
  12  12   1    2.37    0.39
 -12  12  -1    2.25    0.25
  13 -12   1    0.54    0.22
 -13 -12  -1    0.29    0.24
 -13  12  -1    0.53    0.15
  13  12   1    0.50    0.26
  13  12   1    0.61    0.18
  14 -12   1    0.95    0.28
 -14 -12  -1    0.66    0.31
  14  12   1    0.85    0.21
 -14  12  -1    1.30    0.19
  14  12   1    0.98    0.30
 -15 -12  -1   -0.02    0.22
  15  12   1   -0.04    0.16
  15  12   1   -0.07    0.23
 -16 -12  -1    0.96    0.31
  16  12   1    0.23    0.28
  16  12   1    0.28    0.19
 -17 -12  -1    0.26    0.31
  17  12   1    1.40    0.38
  17  12   1    1.73    0.29
 -18 -12  -1    0.09    0.27
  18  12   1    0.16    0.20
  18  12   1    0.16    0.27
 -19 -12  -1    1.00    0.37
  19  12   1    1.03    0.26
  19  12   1    1.79    0.44
 -20 -12  -1    0.41    0.37
  20  12   1    0.20    0.24
  20  12   1    0.61    0.38
  21  12   1    0.33    0.25
  21  13  -1    0.27    0.26
 -20 -13   1    0.23    0.36
  20  13  -1    0.02    0.29
  20  13  -1   -0.15    0.19
 -19 -13   1    0.17    0.30
  19  13  -1    0.02    0.29
  19  13  -1    0.40    0.21
 -18 -13   1    0.32    0.31
  18  13  -1    0.52    0.21
  18  13  -1    0.51    0.30
 -17 -13   1    0.03    0.27
  17  13  -1    0.62    0.22
  17  13  -1    0.64    0.29
 -16 -13   1    2.94    0.51
  16  13  -1    3.76    0.53
  16  13  -1    4.78    0.43
 -16  13   1    3.84    0.38
 -15 -13   1    0.01    0.25
  15  13  -1    0.12    0.22
 -15  13   1    0.16    0.14
  15  13  -1    0.08    0.18
 -14 -13   1    0.15    0.28
 -14  13   1    0.18    0.14
  14  13  -1    0.11    0.17
  14  13  -1    0.31    0.17
  14  13  -1   -0.15    0.20
 -13 -13   1    1.72    0.36
 -13  13   1    0.81    0.18
  13  13  -1    0.69    0.19
  13  13  -1    0.87    0.28
 -12 -13   1    0.17    0.26
 -12  13   1   -0.01    0.12
  12  13  -1   -0.04    0.13
  12  13  -1   -0.07    0.22
  12  13  -1   -0.01    0.12
 -11 -13   1    2.90    0.46
  11 -13  -1    3.70    0.40
  11  13  -1    3.29    0.33
  11  13  -1    4.06    0.49
 -11  13   1    3.33    0.33
  11  13  -1    3.71    0.36
  10 -13  -1   -0.07    0.14
 -10 -13   1    0.11    0.21
  10  13  -1    0.10    0.13
 -10  13   1    0.00    0.10
  10  13  -1    0.10    0.12
  10  13  -1    0.20    0.20
   9 -13  -1   -0.03    0.14
  -9 -13   1    0.09    0.20
   9  13  -1    0.04    0.11
   9  13  -1   -0.06    0.17
   9  13  -1    0.04    0.12
  -9  13   1   -0.01    0.11
  -8 -13   1    0.42    0.23
   8 -13  -1    1.10    0.21
   8  13  -1    0.95    0.18
   8  13  -1    1.13    0.16
  -8  13   1    1.21    0.17
   8  13  -1    1.02    0.24
   7 -13  -1    2.10    0.27
  -7 -13   1    2.36    0.35
   7  13  -1    2.08    0.25
   7  13  -1    2.98    0.35
  -7  13   1    1.77    0.23
   7  13  -1    2.16    0.25
   6 -13  -1    0.37    0.16
  -6 -13   1    0.20    0.21
   6  13  -1    0.47    0.14
   6  13  -1    0.57    0.14
  -6  13   1    0.47    0.14
   6  13  -1    0.40    0.20
  -5 -13   1   16.25    1.07
   5 -13  -1   13.19    0.97
   5  13  -1   12.28    0.94
  -5  13   1   13.28    0.90
   5  13  -1   13.22    0.94
  -5  13   1   11.88    0.93
   4 -13  -1    0.03    0.13
  -4 -13   1    0.37    0.18
   4  13  -1    0.14    0.11
  -4  13   1    0.10    0.07
   4  13  -1    0.16    0.11
  -4  13   1    0.19    0.11
  -3 -13   1    7.62    0.69
   3 -13  -1    6.35    0.64
   3  13  -1    8.81    0.61
  -3  13   1    8.88    0.58
  -3  13   1    9.09    0.62
   3  13  -1    8.69    0.61
  -2 -13   1   15.47    1.13
  -2  13   1   14.79    1.04
   2  13  -1   14.87    1.04
   2  13  -1   14.19    1.04
  -2  13   1   14.99    1.02
  -1 -13   1   17.50    1.55
  -1  13   1   22.04    1.49
   1  13  -1   23.08    1.50
  -1  13   1   23.62    1.51
   1  13  -1   23.66    1.51
   0 -13   1    0.07    0.16
   0 -13  -1    0.29    0.16
   0  13   1    0.03    0.08
   0  13  -1   -0.08    0.07
   0  13   1    0.05    0.09
   0  13  -1    0.11    0.10
   1 -13   1   11.47    1.02
  -1  13  -1   13.84    0.97
   1  13   1   14.42    0.97
   1  13   1   14.68    0.98
  -1  13  -1   14.60    0.96
  -2 -13  -1    4.89    0.45
   2 -13   1    5.07    0.44
   2  13   1    3.59    0.34
   2  13   1    3.82    0.35
  -2  13  -1    4.37    0.36
  -2  13  -1    3.75    0.32
   3 -13   1    6.52    0.57
  -3 -13  -1    6.24    0.59
   3  13   1    7.03    0.52
  -3  13  -1    6.75    0.49
   3  13   1    7.25    0.52
  -3  13  -1    6.70    0.52
  -4  13  -1   19.05    1.26
  -4  13  -1   18.46    1.30
   4  13   1   19.05    1.30
   4  13   1   18.55    1.37
   4  13   1   18.52    1.30
  -5 -13  -1    2.16    0.32
   5  13   1    1.86    0.23
   5  13   1    2.43    0.23
  -5  13  -1    1.59    0.17
   5  13   1    1.86    0.30
  -5  13  -1    1.82    0.21
  -6 -13  -1    0.62    0.21
   6  13   1    0.34    0.18
   6  13   1    0.72    0.15
  -6  13  -1    0.66    0.13
   6  13   1    0.35    0.12
   7 -13   1    0.06    0.11
  -7 -13  -1    0.09    0.19
  -7  13  -1    0.01    0.11
   7  13   1    0.03    0.11
   7  13   1   -0.01    0.18
   7  13   1    0.21    0.12
  -8 -13  -1    4.43    0.53
   8 -13   1    3.98    0.45
   8  13   1    5.27    0.44
   8  13   1    5.24    0.53
   8  13   1    5.83    0.42
  -8  13  -1    5.22    0.42
   9 -13   1    6.23    0.53
  -9 -13  -1    6.18    0.62
   9  13   1    5.34    0.46
  -9  13  -1    5.20    0.46
   9  13   1    5.73    0.58
   9  13   1    5.72    0.49
  10 -13   1   -0.03    0.15
 -10 -13  -1    0.10    0.22
  10  13   1   -0.09    0.17
 -10  13  -1    0.07    0.12
  10  13   1    0.01    0.11
  10  13   1   -0.05    0.14
 -11 -13  -1   -0.07    0.21
  11 -13   1    0.36    0.18
 -11  13  -1    0.41    0.14
  11  13   1    0.55    0.18
  11  13   1    0.16    0.20
 -12 -13  -1    0.61    0.28
  12 -13   1    0.40    0.20
  12  13   1    0.37    0.25
 -12  13  -1    0.31    0.14
  12  13   1    0.38    0.14
  12  13   1    0.44    0.16
  13 -13   1    0.07    0.33
 -13 -13  -1   -0.16    0.22
  13  13   1    0.31    0.18
  13  13   1    0.13    0.22
 -13  13  -1   -0.02    0.12
 -14 -13  -1    0.43    0.30
 -14  13  -1    1.11    0.19
  14  13   1    0.88    0.32
  14  13   1    0.82    0.20
 -15 -13  -1   -0.01    0.24
  15  13   1    0.36    0.20
  15  13   1    0.12    0.24
 -16 -13  -1    0.21    0.29
  16  13   1   -0.10    0.18
  16  13   1    0.30    0.26
 -17 -13  -1    0.23    0.28
  17  13   1    0.27    0.21
  17  13   1    0.50    0.29
 -18 -13  -1    0.15    0.28
  18  13   1    0.03    0.21
  18  13   1    0.29    0.29
 -19 -13  -1    0.76    0.37
  19  13   1    0.50    0.35
  19  13   1    0.43    0.24
  20  13   1    0.24    0.24
  20  14  -1    0.48    0.26
 -19 -14   1    0.15    0.31
  19  14  -1    0.04    0.29
  19  14  -1   -0.10    0.21
 -18 -14   1    0.40    0.32
  18  14  -1    0.51    0.21
  18  14  -1    0.39    0.30
 -17 -14   1    0.49    0.32
  17  14  -1    0.15    0.19
  17  14  -1    0.26    0.27
 -16 -14   1    0.05    0.30
  16  14  -1    0.10    0.27
 -16  14   1    0.28    0.16
  16  14  -1    0.18    0.18
 -15 -14   1    0.77    0.31
  15  14  -1    1.00    0.24
 -15  14   1    1.15    0.20
  15  14  -1    1.15    0.33
 -14 -14   1    0.60    0.29
  14  14  -1    0.81    0.30
  14  14  -1    0.84    0.21
 -14  14   1    1.10    0.20
 -13 -14   1    2.03    0.44
 -13  14   1    3.80    0.35
  13  14  -1    3.34    0.49
  13  14  -1    3.27    0.32
  13  14  -1    3.47    0.37
 -12 -14   1    1.48    0.34
  12  14  -1    1.48    0.25
  12  14  -1    2.14    0.25
 -12  14   1    2.13    0.25
  12  14  -1    1.71    0.35
  11  14  -1   11.57    0.87
 -11  14   1   12.26    0.88
  11  14  -1   11.94    0.89
  11  14  -1   11.80    0.99
 -10 -14   1    0.17    0.22
  10 -14  -1    0.57    0.22
 -10  14   1    0.42    0.16
  10  14  -1    0.38    0.22
  10  14  -1    0.47    0.15
  10  14  -1    0.31    0.15
   9 -14  -1    1.55    0.25
  -9 -14   1    2.19    0.35
   9  14  -1    1.23    0.20
  -9  14   1    1.49    0.22
   9  14  -1    1.25    0.21
   9  14  -1    1.43    0.30
  -8 -14   1    8.55    0.74
   8 -14  -1    8.61    0.66
   8  14  -1    7.46    0.70
  -8  14   1    7.62    0.61
   8  14  -1    7.69    0.63
   8  14  -1    8.31    0.62
   7 -14  -1    0.31    0.17
  -7 -14   1    0.25    0.21
   7  14  -1    0.04    0.12
   7  14  -1    0.13    0.18
   7  14  -1   -0.08    0.11
  -7  14   1    0.18    0.12
   6 -14  -1   -0.09    0.14
  -6 -14   1   -0.05    0.19
   6  14  -1   -0.06    0.12
   6  14  -1   -0.01    0.11
  -6  14   1   -0.04    0.12
   5 -14  -1    1.20    0.22
  -5 -14   1    0.96    0.27
   5  14  -1    1.15    0.18
   5  14  -1    1.30    0.19
  -5  14   1    1.43    0.20
  -5  14   1    1.09    0.13
  -4 -14   1    0.20    0.21
   4 -14  -1   -0.01    0.14
   4  14  -1    0.09    0.11
  -4  14   1    0.09    0.08
  -4  14   1    0.24    0.13
   4  14  -1    0.21    0.12
  -3 -14   1    0.41    0.20
   3 -14  -1    0.16    0.15
  -3  14   1    0.14    0.08
   3  14  -1    0.29    0.11
   3  14  -1    0.22    0.11
  -3  14   1    0.23    0.11
  -2 -14   1    0.76    0.21
  -2  14   1    0.41    0.13
  -2  14   1    0.55    0.11
   2  14  -1    0.73    0.14
   2  14  -1    0.50    0.14
  -1  14   1    0.39    0.11
   1  14  -1    0.56    0.12
   1  14  -1    0.54    0.14
  -1  14   1    1.00    0.16
   0 -14   1    0.20    0.16
   0 -14  -1    0.07    0.16
   0  14  -1    0.16    0.09
   0  14   1    0.24    0.10
   0  14   1    0.11    0.12
   0  14  -1    0.16    0.11
   1 -14   1    0.36    0.20
  -1 -14  -1    0.86    0.20
   1  14   1    0.66    0.12
   1  14   1    0.43    0.13
  -1  14  -1    0.66    0.12
  -1  14  -1    0.53    0.14
   2 -14   1    0.48    0.19
  -2 -14  -1    0.05    0.15
  -2  14  -1    0.46    0.14
  -2  14  -1    0.57    0.11
   2  14   1    0.91    0.16
   2  14   1    0.80    0.14
  -3 -14  -1    0.30    0.18
   3 -14   1    0.48    0.19
  -3  14  -1    0.87    0.16
  -3  14  -1    0.87    0.12
   3  14   1    0.95    0.15
   3  14   1    0.81    0.16
  -4 -14  -1    0.03    0.16
   4 -14   1    0.04    0.15
   4  14   1    0.08    0.10
  -4  14  -1    0.45    0.12
   4  14   1    0.15    0.12
  -4  14  -1    0.11    0.08
  -5 -14  -1    8.45    0.65
   5  14   1    6.12    0.59
   5  14   1    5.51    0.50
   5  14   1    6.55    0.51
  -5  14  -1    5.86    0.50
  -6 -14  -1    5.85    0.62
   6  14   1    7.17    0.52
  -6  14  -1    6.64    0.52
   6  14   1    6.63    0.52
   6  14   1    6.16    0.61
   7  14   1    8.66    0.67
   7  14   1    8.03    0.73
  -7  14  -1    8.55    0.66
   7  14   1    9.25    0.66
  -8 -14  -1    0.79    0.27
   8 -14   1    1.90    0.28
   8  14   1    1.91    0.22
  -8  14  -1    1.89    0.23
   8  14   1    1.67    0.23
   8  14   1    1.73    0.31
   9 -14   1    1.87    0.28
  -9 -14  -1    1.15    0.30
   9  14   1    1.41    0.30
  -9  14  -1    1.54    0.21
   9  14   1    1.51    0.21
   9  14   1    2.24    0.27
  10 -14   1   -0.02    0.16
 -10 -14  -1    0.10    0.22
  10  14   1    0.07    0.12
 -10  14  -1    0.09    0.12
  10  14   1    0.11    0.20
  10  14   1   -0.18    0.12
 -11 -14  -1    3.06    0.46
  11 -14   1    3.10    0.38
  11  14   1    2.85    0.34
 -11  14  -1    3.20    0.32
  11  14   1    2.58    0.41
 -12 -14  -1    4.50    0.53
  12  14   1    2.57    0.33
  12  14   1    4.60    0.54
  12  14   1    4.43    0.42
 -12  14  -1    3.75    0.36
 -13 -14  -1    0.70    0.30
 -13  14  -1    0.82    0.18
  13  14   1    0.43    0.25
  13  14   1    0.74    0.20
 -14 -14  -1    0.20    0.27
  14  14   1    0.96    0.30
 -14  14  -1    0.96    0.19
  14  14   1    1.10    0.23
 -15 -14  -1    0.57    0.32
  15  14   1    0.52    0.31
  15  14   1    0.21    0.17
 -16 -14  -1    0.15    0.27
  16  14   1    0.93    0.32
  16  14   1    1.25    0.27
 -17 -14  -1    0.42    0.30
  17  14   1   -0.26    0.23
  17  14   1    0.05    0.20
 -18 -14  -1   -0.17    0.26
  18  14   1   -0.02    0.31
  18  14   1    0.10    0.21
 -19 -14  -1    0.02    0.35
  19  14   1    0.50    0.34
  19  14   1    0.64    0.26
 -19 -15   1    0.23    0.33
  19  15  -1    0.58    0.35
  19  15  -1    0.48    0.23
 -18 -15   1    0.07    0.29
  18  15  -1    0.10    0.29
  18  15  -1    0.10    0.21
 -17 -15   1   -0.27    0.24
  17  15  -1    0.41    0.21
  17  15  -1    0.07    0.27
 -16 -15   1    0.31    0.33
  16  15  -1    0.24    0.19
 -16  15   1    0.51    0.20
  16  15  -1    0.09    0.29
 -15 -15   1    2.11    0.45
 -15  15   1    2.38    0.30
  15  15  -1    2.65    0.47
  15  15  -1    2.27    0.34
 -14 -15   1    2.11    0.43
  14  15  -1    0.94    0.34
  14  15  -1    1.03    0.25
 -14  15   1    1.38    0.23
 -13 -15   1    0.02    0.24
  13  15  -1    0.01    0.22
  13  15  -1   -0.03    0.14
 -13  15   1    0.18    0.15
  13  15  -1    0.08    0.18
 -12 -15   1    0.98    0.35
  12  15  -1    1.75    0.26
  12  15  -1    1.75    0.36
  12  15  -1    1.71    0.24
 -12  15   1    1.84    0.25
 -11 -15   1    0.11    0.23
 -11  15   1    0.01    0.12
  11  15  -1   -0.01    0.13
  11  15  -1   -0.12    0.12
  11  15  -1    0.15    0.21
 -10 -15   1    2.88    0.45
  10  15  -1    3.02    0.44
 -10  15   1    3.07    0.32
  10  15  -1    2.79    0.31
  10  15  -1    2.52    0.32
  -9 -15   1   34.57    2.17
  -9  15   1   29.60    2.00
   9  15  -1   28.01    2.10
   9  15  -1   27.31    1.99
   9  15  -1   26.90    2.00
  -8 -15   1    4.03    0.48
   8 -15  -1    2.63    0.32
   8  15  -1    1.89    0.26
   8  15  -1    2.22    0.38
  -8  15   1    2.30    0.28
   8  15  -1    2.15    0.27
  -7 -15   1    4.99    0.60
   7 -15  -1    5.87    0.52
   7  15  -1    5.39    0.47
  -7  15   1    5.78    0.46
   7  15  -1    5.33    0.46
  -6 -15   1    4.03    0.56
   6 -15  -1    5.48    0.50
  -6  15   1    5.51    0.45
   6  15  -1    5.17    0.45
   6  15  -1    5.10    0.44
   5 -15  -1    0.62    0.20
  -5 -15   1   -0.02    0.20
  -5  15   1    0.34    0.14
   5  15  -1    0.62    0.16
   5  15  -1    0.59    0.16
   4 -15  -1    0.02    0.15
  -4 -15   1   -0.06    0.21
   4  15  -1    0.07    0.13
  -4  15   1   -0.05    0.08
   4  15  -1    0.06    0.11
  -4  15   1   -0.01    0.11
   3 -15  -1    1.67    0.28
  -3 -15   1    2.45    0.37
  -3  15   1    2.05    0.20
   3  15  -1    2.06    0.23
  -3  15   1    2.09    0.25
   3  15  -1    1.95    0.24
  -2 -15   1    0.49    0.23
  -2  15   1    0.72    0.13
  -2  15   1    1.02    0.18
   2  15  -1    0.73    0.16
   2  15  -1    0.90    0.16
   1 -15  -1    1.88    0.30
  -1 -15   1    2.14    0.32
   1  15  -1    2.07    0.22
  -1  15   1    2.15    0.21
   1  15  -1    1.45    0.22
  -1  15   1    1.92    0.24
   0 -15  -1   15.11    0.98
   0  15   1   12.07    0.85
   0  15  -1   11.18    0.85
   0  15   1   10.87    0.86
   0  15  -1   11.35    0.87
   1 -15   1    2.39    0.33
  -1 -15  -1    1.49    0.27
  -1  15  -1    1.90    0.19
  -1  15  -1    1.19    0.20
   1  15   1    1.72    0.22
   1  15   1    1.72    0.20
   2 -15   1   -0.06    0.17
  -2 -15  -1    0.24    0.20
  -2  15  -1    0.08    0.09
   2  15   1    0.25    0.12
   2  15   1   -0.01    0.12
  -2  15  -1    0.00    0.11
   3 -15   1   29.13    2.12
  -3 -15  -1   25.71    2.13
   3  15   1   31.76    2.07
  -3  15  -1   32.24    2.07
  -3  15  -1   31.96    2.03
   3  15   1   30.51    2.06
  -4 -15  -1    7.62    0.70
   4 -15   1    6.41    0.63
  -4  15  -1    7.71    0.58
  -4  15  -1    7.76    0.58
   4  15   1    8.35    0.59
   4  15   1    6.95    0.57
  -5 -15  -1   46.78    3.00
   5  15   1   41.02    2.89
  -5  15  -1   41.21    2.89
   5  15   1   42.61    2.89
  -6 -15  -1   48.57    3.41
   6  15   1   49.86    3.40
  -6  15  -1   49.44    3.32
   6  15   1   50.78    3.32
   6  15   1   47.62    3.31
  -7 -15  -1   -0.03    0.19
   7 -15   1   -0.08    0.16
  -7  15  -1   -0.05    0.12
   7  15   1    0.14    0.19
   7  15   1    0.04    0.11
   7  15   1    0.01    0.12
   8 -15   1    0.04    0.16
  -8 -15  -1    0.11    0.21
  -8  15  -1   -0.11    0.11
   8  15   1   -0.11    0.12
   8  15   1   -0.03    0.12
   8  15   1    0.04    0.18
  -9 -15  -1    0.34    0.23
   9 -15   1    0.07    0.17
   9  15   1    0.35    0.22
   9  15   1   -0.02    0.13
   9  15   1    0.06    0.13
  -9  15  -1    0.08    0.14
  10 -15   1    0.18    0.18
 -10 -15  -1    0.11    0.22
 -10  15  -1    0.17    0.15
  10  15   1    0.19    0.16
  10  15   1    0.18    0.14
  10  15   1    0.32    0.23
  11  15   1    1.46    0.33
 -11  15  -1    1.55    0.22
  11  15   1    2.01    0.24
  11  15   1    1.65    0.25
 -12 -15  -1   -0.07    0.23
  12  15   1    0.26    0.17
 -12  15  -1    0.20    0.15
  12  15   1    0.02    0.05
  12  15   1    0.23    0.23
 -13 -15  -1    1.85    0.45
  13  15   1    4.05    0.41
  13  15   1    3.73    0.51
 -13  15  -1    3.59    0.35
 -14 -15  -1    0.46    0.33
 -14  15  -1    0.17    0.16
  14  15   1    0.30    0.18
  14  15   1    0.05    0.24
 -15 -15  -1    0.28    0.30
  15  15   1    0.02    0.17
  15  15   1   -0.01    0.24
 -16 -15  -1    0.72    0.36
  16  15   1    0.54    0.22
  16  15   1    0.86    0.35
 -17 -15  -1   -0.06    0.28
  17  15   1    0.29    0.33
  17  15   1    0.01    0.20
 -18 -15  -1   -0.19    0.35
  18  15   1    0.44    0.25
  18  15   1    0.10    0.33
  19  15   1    2.66    0.59
 -18 -16   1   -0.20    0.30
  18  16  -1   -0.16    0.21
  18  16  -1   -0.12    0.27
 -17 -16   1    0.04    0.29
  17  16  -1    0.22    0.32
  17  16  -1    0.12    0.19
 -16 -16   1    1.74    0.44
 -16  16   1    0.75    0.24
  16  16  -1    0.95    0.25
  16  16  -1    0.70    0.32
 -15 -16   1    0.05    0.30
  15  16  -1    0.01    0.18
 -15  16   1    0.11    0.16
  15  16  -1    0.19    0.29
 -14 -16   1    0.71    0.32
  14  16  -1    1.08    0.32
 -14  16   1    0.99    0.21
  14  16  -1    1.19    0.24
 -13 -16   1   -0.18    0.24
 -13  16   1    0.45    0.17
  13  16  -1    0.13    0.16
  13  16  -1    0.22    0.16
  13  16  -1    0.19    0.28
 -12 -16   1    0.33    0.28
 -12  16   1    0.98    0.20
  12  16  -1    0.87    0.30
  12  16  -1    0.86    0.22
  12  16  -1    0.97    0.20
 -11 -16   1    1.29    0.38
  11  16  -1    1.49    0.36
 -11  16   1    1.46    0.22
  11  16  -1    2.39    0.26
  11  16  -1    1.62    0.26
 -10 -16   1    0.06    0.24
 -10  16   1    0.07    0.14
  10  16  -1   -0.07    0.15
  10  16  -1    0.00    0.20
  10  16  -1   -0.15    0.13
  -9 -16   1    3.29    0.47
   9  16  -1    3.20    0.33
   9  16  -1    2.88    0.43
   9  16  -1    3.23    0.35
  -9  16   1    2.71    0.31
  -8 -16   1    7.35    0.78
   8  16  -1    8.63    0.67
  -8  16   1    8.57    0.67
   8  16  -1    9.32    0.68
   7 -16  -1   13.05    0.98
  -7 -16   1   12.40    1.06
  -7  16   1   12.71    0.93
   7  16  -1   12.98    0.93
   7  16  -1   12.43    0.94
   6 -16  -1    7.35    0.61
  -6 -16   1    8.19    0.70
   6  16  -1    6.13    0.53
   6  16  -1    5.59    0.53
  -6  16   1    6.40    0.55
  -5 -16   1    0.05    0.23
   5 -16  -1    0.19    0.19
   5  16  -1    0.03    0.12
  -5  16   1    0.22    0.14
   5  16  -1    0.27    0.13
   4 -16  -1    8.58    0.82
   4  16  -1   11.83    0.80
   4  16  -1   11.14    0.78
  -4  16   1   10.93    0.79
  -3 -16   1    0.00    0.21
   3 -16  -1   -0.05    0.15
  -3  16   1    0.10    0.12
   3  16  -1    0.05    0.12
   3  16  -1   -0.07    0.11
  -3  16   1   -0.07    0.09
  -2 -16   1    1.49    0.31
   2  16  -1    2.16    0.23
   2  16  -1    2.12    0.25
  -2  16   1    2.12    0.22
  -2  16   1    1.96    0.26
  -1 -16   1   13.17    0.97
   1 -16  -1   13.00    0.95
  -1  16   1   11.19    0.87
   1  16  -1   10.48    0.86
  -1  16   1   11.39    0.84
   1  16  -1   11.69    0.85
   0 -16  -1   13.53    1.09
   0 -16   1   12.55    1.08
   0  16   1   14.93    1.00
   0  16  -1   15.02    0.99
   0  16   1   14.13    1.02
   0  16  -1   14.14    1.02
  -1 -16  -1    0.74    0.24
   1 -16   1    0.38    0.22
   1  16   1    0.14    0.11
  -1  16  -1    0.12    0.10
  -1  16  -1    0.11    0.12
   1  16   1    0.36    0.15
   2 -16   1    0.92    0.25
  -2 -16  -1    1.14    0.28
   2  16   1    0.69    0.15
   2  16   1    0.60    0.17
  -2  16  -1    0.85    0.14
  -2  16  -1    1.04    0.19
   3 -16   1   10.65    0.89
  -3 -16  -1   10.34    0.92
   3  16   1   11.69    0.83
  -3  16  -1   11.69    0.83
   3  16   1   11.72    0.84
  -3  16  -1   11.14    0.79
   4 -16   1    2.25    0.31
   4  16   1    1.73    0.23
  -4  16  -1    1.18    0.21
   4  16   1    1.54    0.22
  -5 -16  -1    6.19    0.67
   5  16   1    7.11    0.55
  -5  16  -1    6.63    0.55
   5  16   1    6.53    0.53
  -6 -16  -1    0.93    0.30
   6 -16   1    0.10    0.15
   6  16   1    0.44    0.16
   6  16   1    0.45    0.16
  -6  16  -1    0.41    0.15
  -7 -16  -1   -0.03    0.20
   7 -16   1    0.15    0.18
   7  16   1    0.15    0.15
   7  16   1    0.02    0.19
  -7  16  -1    0.00    0.12
   7  16   1    0.09    0.12
  -8 -16  -1    9.90    0.87
   8 -16   1   10.36    0.82
   8  16   1    9.44    0.84
   8  16   1    9.18    0.76
   8  16   1   10.29    0.75
  -8  16  -1    9.81    0.75
   9 -16   1    3.73    0.42
  -9 -16  -1    2.46    0.43
   9  16   1    3.46    0.46
  -9  16  -1    4.11    0.37
   9  16   1    3.14    0.36
   9  16   1    3.72    0.35
 -10 -16  -1   -0.02    0.22
 -10  16  -1    0.06    0.14
  10  16   1   -0.08    0.13
  10  16   1   -0.09    0.15
  10  16   1    0.23    0.23
 -11 -16  -1    0.28    0.25
  11  16   1    0.12    0.22
  11  16   1    0.26    0.17
 -11  16  -1    0.42    0.16
  11  16   1    0.32    0.15
 -12 -16  -1    1.15    0.34
  12  16   1    0.49    0.16
 -12  16  -1    0.81    0.20
  12  16   1    0.76    0.21
  12  16   1    0.54    0.27
 -13 -16  -1    0.05    0.29
  13  16   1    0.35    0.18
 -13  16  -1    0.85    0.19
  13  16   1    0.13    0.28
 -14 -16  -1    2.62    0.46
 -14  16  -1    2.02    0.29
  14  16   1    2.40    0.34
  14  16   1    2.10    0.42
 -15 -16  -1    1.39    0.43
  15  16   1    2.72    0.34
  15  16   1    1.91    0.44
 -16 -16  -1    0.67    0.33
  16  16   1    0.72    0.23
  16  16   1    0.91    0.35
 -17 -16  -1    0.27    0.36
  17  16   1    0.29    0.21
  17  16   1    0.08    0.32
  18  16   1    0.23    0.28
 -17 -17   1    0.05    0.30
  17  17  -1   -0.28    0.21
  17  17  -1   -0.24    0.31
 -16 -17   1    0.04    0.28
  16  17  -1   -0.10    0.25
  16  17  -1    0.01    0.18
 -15 -17   1   -0.05    0.27
  15  17  -1    0.14    0.18
 -15  17   1    0.05    0.17
  15  17  -1    0.03    0.26
 -14 -17   1    1.52    0.40
  14  17  -1    1.69    0.30
  14  17  -1    1.63    0.39
 -14  17   1    1.62    0.27
 -13 -17   1    0.46    0.34
  13  17  -1    0.97    0.21
 -13  17   1    1.00    0.22
  13  17  -1    0.97    0.34
  13  17  -1    0.90    0.24
 -12 -17   1    3.20    0.53
  12  17  -1    3.52    0.52
 -12  17   1    3.05    0.35
  12  17  -1    2.26    0.33
  12  17  -1    2.92    0.33
 -11 -17   1    2.43    0.44
  11  17  -1    1.84    0.29
  11  17  -1    1.96    0.39
  11  17  -1    2.78    0.31
 -11  17   1    2.51    0.29
 -10 -17   1    1.74    0.40
  10  17  -1    1.70    0.28
 -10  17   1    1.96    0.27
  10  17  -1    1.87    0.26
  -9 -17   1    0.27    0.29
   9  17  -1   -0.05    0.14
   9  17  -1    0.06    0.16
  -9  17   1   -0.09    0.14
  -8 -17   1    5.68    0.67
  -8  17   1    5.21    0.48
   8  17  -1    5.75    0.48
   8  17  -1    5.51    0.49
  -7 -17   1    8.19    0.84
  -7  17   1    9.13    0.69
   7  17  -1    9.23    0.68
   7  17  -1    8.30    0.69
  -6 -17   1    1.67    0.36
   6 -17  -1    1.24    0.26
  -6  17   1    0.69    0.18
   6  17  -1    0.84    0.20
   6  17  -1    0.62    0.18
   5 -17  -1    0.21    0.19
  -5 -17   1    0.54    0.29
   5  17  -1    0.30    0.16
   5  17  -1    0.11    0.15
  -5  17   1    0.25    0.15
   4 -17  -1   13.93    1.02
  -4 -17   1   12.50    1.08
  -4  17   1   12.41    0.95
   4  17  -1   12.81    0.94
   4  17  -1   13.25    0.96
  -3 -17   1    3.14    0.43
   3 -17  -1    2.59    0.38
   3  17  -1    3.17    0.31
  -3  17   1    3.00    0.29
  -3  17   1    3.45    0.33
   3  17  -1    3.98    0.36
  -2 -17   1    1.69    0.34
   2  17  -1    1.22    0.19
  -2  17   1    0.97    0.21
  -2  17   1    1.27    0.17
   2  17  -1    1.23    0.20
  -1 -17   1   11.68    0.93
   1 -17  -1   12.39    0.93
  -1  17   1   11.12    0.81
   1  17  -1   11.39    0.84
   1  17  -1   10.43    0.81
  -1  17   1   10.37    0.83
   0 -17   1    9.95    0.87
   0 -17  -1    9.45    0.85
   0  17  -1   10.70    0.75
   0  17   1   10.34    0.77
   0  17  -1   10.25    0.77
   0  17   1   10.07    0.74
  -1 -17  -1    0.25    0.22
   1 -17   1    0.18    0.22
   1  17   1    0.09    0.14
  -1  17  -1   -0.06    0.14
   1  17   1    0.06    0.12
  -1  17  -1    0.05    0.11
   2 -17   1    8.25    0.75
  -2 -17  -1    7.49    0.75
   2  17   1    9.93    0.68
  -2  17  -1    8.77    0.63
   2  17   1    8.45    0.65
  -2  17  -1    8.29    0.66
  -3 -17  -1    6.17    0.66
   3 -17   1    6.95    0.64
  -3  17  -1    7.32    0.56
   3  17   1    6.88    0.55
   3  17   1    6.36    0.55
  -4 -17  -1    2.41    0.36
   4 -17   1    1.22    0.27
  -4  17  -1    1.39    0.22
   4  17   1    1.38    0.23
   4  17   1    1.51    0.22
  -5 -17  -1    6.38    0.60
   5  17   1    4.28    0.42
   5  17   1    3.67    0.40
  -5  17  -1    4.53    0.43
   6 -17   1    0.14    0.17
  -6 -17  -1   -0.02    0.25
   6  17   1    0.31    0.16
  -6  17  -1    0.22    0.16
   6  17   1    0.31    0.14
  -7 -17  -1    0.36    0.26
   7 -17   1    0.61    0.23
  -7  17  -1    0.94    0.19
   7  17   1    0.79    0.19
   7  17   1    0.58    0.18
   8 -17   1    1.51    0.32
  -8 -17  -1    1.15    0.32
   8  17   1    1.37    0.21
  -8  17  -1    1.47    0.22
   8  17   1    1.05    0.21
   8  17   1    1.13    0.30
  -9 -17  -1    0.67    0.30
  -9  17  -1    1.39    0.23
   9  17   1    1.35    0.22
   9  17   1    1.34    0.23
   9  17   1    0.92    0.30
 -10 -17  -1    0.05    0.24
 -10  17  -1    0.21    0.16
  10  17   1   -0.04    0.14
  10  17   1    0.06    0.15
  10  17   1    0.15    0.23
 -11 -17  -1   -0.03    0.27
 -11  17  -1    0.02    0.13
  11  17   1    0.14    0.15
  11  17   1   -0.04    0.15
  11  17   1   -0.05    0.25
 -12 -17  -1   -0.23    0.28
  12  17   1   -0.04    0.15
 -12  17  -1   -0.11    0.15
  12  17   1   -0.10    0.25
 -13 -17  -1    0.47    0.30
 -13  17  -1    0.57    0.18
  13  17   1    0.52    0.29
  13  17   1    0.21    0.18
 -14 -17  -1   -0.49    0.27
  14  17   1    0.06    0.18
  14  17   1   -0.30    0.22
 -14  17  -1    0.13    0.16
 -15 -17  -1    0.16    0.32
  15  17   1    0.08    0.28
  15  17   1    0.16    0.21
 -16 -17  -1    1.85    0.46
  16  17   1    3.51    0.53
  16  17   1    2.24    0.37
 -17 -17  -1    1.30    0.46
  17  17   1    1.36    0.30
  17  17   1    1.13    0.48
 -16 -18   1   -0.18    0.31
  16  18  -1   -0.12    0.21
  16  18  -1   -0.13    0.27
 -15 -18   1    0.21    0.32
  15  18  -1   -0.10    0.18
  15  18  -1    0.04    0.27
 -15  18   1   -0.03    0.17
 -14 -18   1    1.41    0.41
 -14  18   1    1.68    0.27
  14  18  -1    1.63    0.42
  14  18  -1    1.30    0.27
 -13 -18   1   -0.07    0.27
  13  18  -1    0.00    0.19
  13  18  -1    0.17    0.18
  13  18  -1   -0.12    0.24
 -13  18   1    0.00    0.17
 -12 -18   1    1.87    0.42
  12  18  -1    1.57    0.28
  12  18  -1    2.36    0.29
 -12  18   1    1.99    0.29
 -11 -18   1    1.33    0.38
 -11  18   1    0.89    0.22
  11  18  -1    1.26    0.22
  11  18  -1    1.05    0.24
 -10 -18   1   -0.21    0.25
  10  18  -1    0.22    0.18
  10  18  -1    0.02    0.16
 -10  18   1    0.29    0.18
  -9 -18   1   -0.02    0.26
  -9  18   1    0.38    0.18
   9  18  -1    0.30    0.17
   9  18  -1    0.26    0.16
  -8 -18   1    2.15    0.43
   8  18  -1    1.68    0.25
   8  18  -1    1.38    0.24
  -8  18   1    1.56    0.24
  -7 -18   1    0.14    0.24
   7  18  -1   -0.03    0.14
   7  18  -1   -0.03    0.15
  -7  18   1    0.02    0.16
  -6 -18   1    0.21    0.28
  -6  18   1    0.16    0.16
   6  18  -1    0.15    0.14
   6  18  -1    0.10    0.15
  -5 -18   1   -0.31    0.24
   5 -18  -1    0.16    0.22
  -5  18   1   -0.02    0.13
   5  18  -1    0.09    0.13
   5  18  -1    0.13    0.16
   4 -18  -1    3.17    0.39
  -4 -18   1    3.08    0.46
  -4  18   1    3.09    0.33
   4  18  -1    2.53    0.32
   4  18  -1    2.18    0.30
   3 -18  -1    4.70    0.54
  -3  18   1    5.31    0.46
   3  18  -1    5.94    0.47
   3  18  -1    5.11    0.46
   2 -18  -1   -0.07    0.07
  -2 -18   1    0.09    0.24
   2  18  -1    0.14    0.13
  -2  18   1    0.18    0.11
   2  18  -1    0.01    0.15
  -2  18   1    0.20    0.15
  -1 -18   1    0.15    0.24
   1 -18  -1    0.21    0.22
   1  18  -1    0.15    0.13
  -1  18   1    0.25    0.13
   1  18  -1    0.12    0.15
  -1  18   1    0.25    0.14
   0 -18   1    0.97    0.29
   0 -18  -1    1.51    0.32
   0  18  -1    0.56    0.15
   0  18  -1    0.91    0.20
   0  18   1    0.43    0.17
   0  18   1    0.53    0.15
   1 -18   1    0.18    0.23
  -1 -18  -1   -0.09    0.21
   1  18   1    0.38    0.14
   1  18   1    0.30    0.15
  -1  18  -1    0.28    0.13
  -1  18  -1    0.45    0.16
   2 -18   1    2.14    0.36
  -2 -18  -1    1.40    0.33
   2  18   1    1.74    0.24
  -2  18  -1    2.19    0.28
   2  18   1    2.05    0.27
   3 -18   1    0.25    0.21
  -3 -18  -1    0.19    0.24
   3  18   1    0.47    0.16
  -3  18  -1    0.65    0.19
   3  18   1    0.88    0.17
  -4 -18  -1    0.08    0.25
   4 -18   1    0.16    0.17
   4  18   1    0.43    0.15
   4  18   1    0.69    0.17
  -4  18  -1    0.40    0.16
   5  18   1    3.22    0.34
  -5  18  -1    3.06    0.34
   5  18   1    2.58    0.32
  -6 -18  -1    3.65    0.49
   6 -18   1    3.48    0.43
   6  18   1    3.11    0.34
   6  18   1    2.98    0.35
  -6  18  -1    3.25    0.37
  -7 -18  -1    2.09    0.41
  -7  18  -1    1.04    0.21
   7  18   1    0.43    0.17
   7  18   1    0.66    0.17
  -8 -18  -1    2.05    0.39
   8  18   1    1.49    0.26
   8  18   1    1.36    0.25
  -8  18  -1    1.68    0.25
  -9 -18  -1    2.40    0.45
   9  18   1    2.13    0.28
  -9  18  -1    1.64    0.26
   9  18   1    1.97    0.28
 -10 -18  -1   -0.04    0.29
  10  18   1    0.82    0.19
  10  18   1    0.28    0.28
 -10  18  -1    0.52    0.17
  10  18   1    0.41    0.18
 -11 -18  -1    0.36    0.30
  11  18   1    0.50    0.21
 -11  18  -1    0.69    0.20
  11  18   1    0.43    0.18
  11  18   1    0.42    0.27
 -12 -18  -1    0.47    0.31
  12  18   1    0.04    0.17
 -12  18  -1    0.22    0.17
  12  18   1    0.13    0.25
 -13 -18  -1    0.48    0.35
  13  18   1    0.92    0.23
  13  18   1    0.83    0.35
 -13  18  -1    0.51    0.20
 -14 -18  -1   -0.02    0.28
 -14  18  -1    0.41    0.19
  14  18   1   -0.08    0.17
  14  18   1    0.26    0.28
 -15 -18  -1    0.44    0.33
  15  18   1    0.83    0.24
  15  18   1    1.18    0.37
 -16 -18  -1    0.15    0.37
  16  18   1    0.16    0.33
  16  18   1   -0.06    0.22
 -15 -19   1    0.47    0.35
  15  19  -1    0.55    0.25
 -15  19   1    0.37    0.21
  15  19  -1    0.49    0.33
 -14 -19   1    0.66    0.38
 -14  19   1    0.48    0.20
  14  19  -1    0.00    0.19
 -13 -19   1    2.81    0.51
 -13  19   1    1.47    0.27
  13  19  -1    1.70    0.30
 -12 -19   1    2.23    0.49
  12  19  -1    2.95    0.35
  12  19  -1    2.32    0.34
 -12  19   1    3.30    0.35
 -11 -19   1    0.22    0.35
  11  19  -1    0.38    0.18
  11  19  -1    0.39    0.21
 -11  19   1    0.39    0.20
 -10 -19   1    0.11    0.30
 -10  19   1    0.28    0.18
  10  19  -1    0.23    0.19
  10  19  -1    0.35    0.18
  -9 -19   1    2.68    0.50
  -9  19   1    2.47    0.30
   9  19  -1    2.65    0.32
   9  19  -1    1.85    0.29
  -8 -19   1    0.67    0.32
   8  19  -1    1.36    0.25
   8  19  -1    1.60    0.25
  -8  19   1    1.41    0.25
  -7 -19   1    2.08    0.45
  -7  19   1    3.62    0.37
   7  19  -1    3.43    0.36
   7  19  -1    3.69    0.36
  -6 -19   1    0.35    0.31
   6  19  -1    0.03    0.14
   6  19  -1    0.18    0.17
  -6  19   1    0.05    0.14
  -5 -19   1   13.51    1.15
   5  19  -1   12.97    1.00
  -5  19   1   13.95    1.01
   5  19  -1   13.71    1.00
  -4 -19   1   -0.06    0.24
  -4  19   1   -0.07    0.15
   4  19  -1   -0.03    0.14
   4  19  -1   -0.12    0.14
   3 -19  -1    0.00    0.21
  -3 -19   1    0.04    0.26
   3  19  -1    0.06    0.16
   3  19  -1   -0.12    0.13
  -3  19   1    0.12    0.14
  -2 -19   1    5.34    0.59
   2  19  -1    5.00    0.46
   2  19  -1    5.62    0.49
  -2  19   1    5.54    0.49
  -1 -19   1   -0.06    0.23
   1 -19  -1    0.40    0.24
   1  19  -1    0.27    0.14
  -1  19   1    0.10    0.12
   1  19  -1   -0.04    0.15
  -1  19   1    0.00    0.15
   0 -19  -1    2.44    0.39
   0 -19   1    2.18    0.39
   0  19   1    2.63    0.28
   0  19   1    2.22    0.30
   0  19  -1    2.34    0.30
   0  19  -1    2.46    0.27
  -1 -19  -1   -0.06    0.22
   1 -19   1    0.01    0.22
  -1  19  -1   -0.02    0.13
   1  19   1   -0.02    0.15
   1  19   1   -0.04    0.12
   2 -19   1    6.46    0.62
  -2 -19  -1    7.24    0.66
   2  19   1    4.68    0.49
   2  19   1    4.84    0.47
  -2  19  -1    4.98    0.48
   3 -19   1    0.35    0.24
  -3 -19  -1    0.29    0.23
   3  19   1    0.36    0.16
  -3  19  -1    0.64    0.18
   3  19   1    0.48    0.16
  -4 -19  -1    0.25    0.24
   4 -19   1   -0.12    0.12
  -4  19  -1    0.03    0.16
   4  19   1    0.29    0.14
   4  19   1    0.32    0.15
  -5 -19  -1    6.56    0.68
  -5  19  -1    5.78    0.52
   5  19   1    5.58    0.50
   5  19   1    5.55    0.52
  -6 -19  -1    5.15    0.58
   6  19   1    3.50    0.39
  -6  19  -1    3.77    0.40
   6  19   1    2.75    0.35
  -7 -19  -1    1.38    0.39
   7  19   1    0.94    0.20
   7  19   1    1.03    0.23
  -7  19  -1    1.24    0.23
  -8 -19  -1    1.07    0.37
  -8  19  -1    0.89    0.21
   8  19   1    1.07    0.21
   8  19   1    0.44    0.18
  -9 -19  -1   -0.17    0.24
  -9  19  -1   -0.10    0.16
   9  19   1    0.01    0.15
   9  19   1   -0.08    0.14
 -10 -19  -1    4.47    0.62
  10  19   1    4.41    0.47
  10  19   1    4.39    0.45
 -10  19  -1    4.70    0.46
 -11 -19  -1    0.77    0.34
  11  19   1    0.86    0.23
 -11  19  -1    1.13    0.23
  11  19   1    1.30    0.23
 -12 -19  -1    0.30    0.34
  12  19   1    0.36    0.32
  12  19   1    0.95    0.25
 -12  19  -1    0.36    0.20
 -13 -19  -1    0.79    0.37
 -13  19  -1    1.19    0.25
  13  19   1    1.01    0.35
  13  19   1    0.91    0.24
 -14 -19  -1    0.27    0.37
  14  19   1    0.22    0.20
 -14  19  -1    0.24    0.19
  14  19   1    0.75    0.36
 -15 -19  -1    0.51    0.41
  15  19   1    0.73    0.39
  15  19   1    0.76    0.26
 -15 -20   1    3.51    0.95
 -15  20   1    3.94    0.43
 -14 -20   1    0.56    0.43
 -14  20   1    0.92    0.25
  14  20  -1    0.75    0.26
 -13 -20   1    0.79    0.43
 -13  20   1    1.76    0.28
  13  20  -1    1.38    0.28
 -12 -20   1   -0.01    0.35
  12  20  -1    0.38    0.20
 -12  20   1    0.27    0.20
  12  20  -1    0.42    0.20
 -11 -20   1   -0.14    0.33
 -11  20   1    0.22    0.16
  11  20  -1    0.22    0.18
  11  20  -1   -0.06    0.16
 -10 -20   1    3.04    0.57
  10  20  -1    2.76    0.37
 -10  20   1    3.50    0.39
  10  20  -1    3.84    0.40
  -9 -20   1    0.14    0.33
  -9  20   1    0.05    0.17
   9  20  -1   -0.11    0.16
   9  20  -1    0.16    0.17
  -8 -20   1    3.28    0.50
   8  20  -1    2.00    0.29
  -8  20   1    1.89    0.28
   8  20  -1    1.74    0.28
  -7 -20   1    0.47    0.30
  -7  20   1    0.32    0.19
   7  20  -1    0.35    0.18
   7  20  -1    0.03    0.15
  -6 -20   1    0.61    0.34
   6  20  -1    0.70    0.19
  -6  20   1    0.79    0.22
   6  20  -1    0.86    0.20
  -5 -20   1    0.03    0.28
   5  20  -1    0.09    0.16
  -5  20   1    0.04    0.16
   5  20  -1    0.00    0.15
  -4 -20   1    0.51    0.29
   4  20  -1    0.04    0.14
   4  20  -1   -0.06    0.17
  -4  20   1    0.25    0.17
  -3 -20   1    0.57    0.28
   3  20  -1    0.98    0.21
  -3  20   1    1.02    0.22
   3  20  -1    0.51    0.18
  -2 -20   1    0.28    0.28
  -2  20   1    0.71    0.19
   2  20  -1    0.60    0.19
   2  20  -1    0.76    0.18
   1 -20  -1   -0.11    0.21
  -1 -20   1   -0.08    0.25
   1  20  -1   -0.07    0.13
  -1  20   1   -0.08    0.16
   1  20  -1    0.31    0.17
   0 -20   1    1.67    0.37
   0 -20  -1    1.42    0.35
   0  20  -1    1.96    0.27
   0  20   1    1.68    0.25
   0  20   1    1.85    0.24
   0  20  -1    1.81    0.27
  -1 -20  -1    4.20    0.56
   1 -20   1    4.43    0.57
   1  20   1    5.02    0.43
   1  20   1    4.69    0.46
  -1  20  -1    4.94    0.47
  -2 -20  -1    0.08    0.25
   2 -20   1   -0.08    0.23
   2  20   1    0.10    0.14
  -2  20  -1    0.05    0.16
   2  20   1   -0.02    0.16
  -3 -20  -1   -0.18    0.23
   3 -20   1   -0.02    0.23
   3  20   1    0.07    0.15
   3  20   1   -0.02    0.15
  -3  20  -1    0.12    0.15
  -4 -20  -1    0.15    0.25
   4 -20   1   -0.03    0.10
   4  20   1   -0.13    0.15
   4  20   1   -0.21    0.12
  -4  20  -1    0.01    0.16
  -5 -20  -1    0.02    0.24
   5  20   1   -0.01    0.16
  -5  20  -1    0.17    0.18
   5  20   1   -0.04    0.13
  -6 -20  -1    1.05    0.33
  -6  20  -1    1.08    0.23
   6  20   1    0.76    0.22
   6  20   1    0.87    0.20
  -7 -20  -1   -0.05    0.24
   7  20   1    0.22    0.17
   7  20   1    0.20    0.15
  -7  20  -1    0.10    0.15
  -8 -20  -1    0.23    0.28
   8  20   1    0.29    0.17
   8  20   1    0.22    0.18
  -8  20  -1    0.36    0.19
  -9 -20  -1    0.08    0.31
   9  20   1    0.10    0.17
  -9  20  -1    0.23    0.19
   9  20   1    0.24    0.18
 -10 -20  -1    0.82    0.36
  10  20   1    0.97    0.23
  10  20   1    1.07    0.24
 -10  20  -1    1.49    0.26
 -11 -20  -1    0.17    0.34
  11  20   1   -0.10    0.17
 -11  20  -1   -0.17    0.14
  11  20   1   -0.05    0.17
 -12 -20  -1    0.26    0.32
  12  20   1    0.27    0.21
 -12  20  -1    0.55    0.20
 -13 -20  -1    1.34    0.45
  13  20   1    1.56    0.29
 -13  20  -1    1.24    0.25
 -14 -20  -1   -0.06    0.31
  14  20   1   -0.32    0.27
 -14  20  -1    0.04    0.19
  14  20   1    0.20    0.24
 -15  21   1    0.61    0.24
 -14  21   1    0.05    0.21
 -13 -21   1   -0.18    0.38
  13  21  -1    0.05    0.19
 -13  21   1   -0.03    0.19
 -12 -21   1    0.53    0.41
  12  21  -1   -0.10    0.17
  12  21  -1    0.23    0.20
 -12  21   1    0.27    0.21
 -11 -21   1    0.14    0.32
  11  21  -1   -0.04    0.18
 -11  21   1    0.24    0.20
  11  21  -1   -0.03    0.18
 -10 -21   1   -0.31    0.31
 -10  21   1    0.10    0.19
  10  21  -1    0.26    0.20
  10  21  -1    0.41    0.19
  -9 -21   1    2.15    0.48
   9  21  -1    1.77    0.30
  -9  21   1    1.76    0.29
   9  21  -1    1.74    0.29
  -8 -21   1    0.37    0.34
   8  21  -1    0.33    0.20
  -8  21   1    0.41    0.20
   8  21  -1    0.35    0.18
  -7 -21   1    0.44    0.34
  -7  21   1    0.51    0.19
   7  21  -1    0.50    0.20
   7  21  -1    0.50    0.20
  -6 -21   1    1.47    0.41
  -6  21   1    2.08    0.30
   6  21  -1    1.57    0.27
   6  21  -1    2.33    0.31
  -5 -21   1    1.99    0.42
   5  21  -1    1.14    0.23
  -5  21   1    1.81    0.28
   5  21  -1    1.37    0.27
  -4 -21   1    0.54    0.33
  -4  21   1    0.89    0.21
   4  21  -1    0.75    0.20
   4  21  -1    0.61    0.18
  -3 -21   1    0.93    0.36
   3  21  -1    1.57    0.24
  -3  21   1    1.35    0.25
   3  21  -1    1.30    0.23
  -2 -21   1    2.57    0.44
   2  21  -1    1.23    0.25
  -2  21   1    1.82    0.27
   2  21  -1    1.55    0.24
   1 -21  -1    0.09    0.26
  -1 -21   1    0.71    0.31
  -1  21   1    0.43    0.18
   1  21  -1    0.15    0.18
   1  21  -1    0.13    0.16
   0 -21   1    6.20    0.68
   0 -21  -1    6.32    0.67
   0  21   1    6.56    0.56
   0  21  -1    5.24    0.52
   1 -21   1    1.67    0.37
  -1 -21  -1    1.73    0.38
  -1  21  -1    2.23    0.29
   1  21   1    2.02    0.26
   1  21   1    1.78    0.27
   2 -21   1   -0.07    0.25
  -2 -21  -1    0.16    0.29
   2  21   1   -0.05    0.14
  -2  21  -1    0.15    0.16
   2  21   1    0.19    0.14
  -3 -21  -1    0.09    0.27
   3  21   1    0.20    0.14
  -3  21  -1   -0.11    0.16
   3  21   1    0.15    0.15
  -4 -21  -1    0.10    0.26
   4  21   1    0.08    0.16
   4  21   1    0.33    0.19
  -4  21  -1    0.09    0.18
  -5 -21  -1    0.17    0.28
   5  21   1    0.47    0.18
   5  21   1    0.42    0.18
  -5  21  -1    0.62    0.20
  -6 -21  -1    2.15    0.44
  -6  21  -1    1.44    0.26
   6  21   1    0.60    0.21
   6  21   1    1.42    0.24
  -7 -21  -1    0.75    0.36
   7  21   1    0.97    0.22
  -7  21  -1    1.20    0.24
   7  21   1    1.01    0.23
  -8 -21  -1    0.56    0.35
   8  21   1    0.03    0.19
   8  21   1   -0.05    0.18
  -8  21  -1    0.25    0.19
  -9 -21  -1    1.63    0.46
   9  21   1    2.26    0.32
   9  21   1    2.72    0.35
  -9  21  -1    2.85    0.35
 -10 -21  -1   -0.16    0.32
  10  21   1   -0.19    0.17
  10  21   1    0.18    0.22
 -10  21  -1    0.39    0.19
 -11 -21  -1    0.63    0.39
 -11  21  -1    0.45    0.21
  11  21   1    0.29    0.22
  11  21   1    0.40    0.29
 -12 -21  -1    1.01    0.44
  12  21   1    0.68    0.23
 -12  21  -1    0.54    0.21
 -13 -21  -1    0.78    0.43
 -13  21  -1    0.67    0.23
  13  21   1    0.21    0.36
 -14  21  -1    1.07    0.27
 -13  22   1    1.04    0.28
 -12 -22   1   -0.37    0.35
 -12  22   1    0.09    0.21
  12  22  -1    0.05    0.22
  12  22  -1    0.05    0.21
 -11 -22   1   -0.37    0.28
  11  22  -1    0.13    0.20
  11  22  -1   -0.12    0.20
 -11  22   1   -0.39    0.18
 -10 -22   1   -0.19    0.31
  10  22  -1    0.34    0.21
 -10  22   1    0.02    0.19
  10  22  -1    0.12    0.20
  -9 -22   1    0.13    0.32
   9  22  -1    0.16    0.19
   9  22  -1   -0.09    0.16
  -9  22   1   -0.13    0.18
  -8 -22   1    0.27    0.35
  -8  22   1    0.52    0.21
   8  22  -1    0.25    0.18
   8  22  -1    0.34    0.20
  -7 -22   1    0.68    0.36
  -7  22   1    0.70    0.21
   7  22  -1    0.17    0.18
   7  22  -1    0.28    0.18
  -6 -22   1    0.59    0.35
   6  22  -1    1.13    0.24
   6  22  -1    1.59    0.28
  -6  22   1    1.03    0.23
  -5 -22   1    0.94    0.39
   5  22  -1    0.81    0.20
  -5  22   1    1.05    0.24
   5  22  -1    0.78    0.21
  -4 -22   1    0.11    0.31
   4  22  -1   -0.17    0.17
  -4  22   1    0.14    0.16
   4  22  -1   -0.09    0.15
  -3 -22   1    0.95    0.33
  -3  22   1    0.92    0.23
   3  22  -1    0.62    0.20
   3  22  -1    0.67    0.21
  -2 -22   1    0.47    0.30
  -2  22   1    0.24    0.17
   2  22  -1    0.32    0.17
   2  22  -1   -0.11    0.15
  -1 -22   1   -0.09    0.27
  -1  22   1    0.21    0.17
   1  22  -1   -0.05    0.17
   0 -22   1    0.43    0.30
   0  22   1    0.30    0.17
   0  22  -1    0.51    0.21
   1 -22   1   -0.02    0.28
  -1 -22  -1   -0.16    0.26
   1  22   1    0.02    0.17
  -1  22  -1   -0.05    0.17
  -2 -22  -1    2.21    0.43
   2  22   1    2.19    0.29
  -2  22  -1    1.82    0.30
   2  22   1    1.76    0.28
  -3 -22  -1    0.26    0.29
  -3  22  -1    0.51    0.21
   3  22   1    0.29    0.17
   3  22   1    0.07    0.17
  -4 -22  -1    1.35    0.41
   4  22   1    3.03    0.35
  -4  22  -1    2.25    0.31
   4  22   1    2.02    0.30
  -5 -22  -1    1.31    0.39
   5  22   1    1.93    0.28
   5  22   1    1.54    0.28
  -5  22  -1    2.30    0.30
  -6 -22  -1    0.44    0.33
  -6  22  -1    0.37    0.21
   6  22   1    0.58    0.21
   6  22   1    0.40    0.19
  -7 -22  -1    0.67    0.36
  -7  22  -1    0.20    0.18
   7  22   1    0.33    0.20
   7  22   1    0.22    0.18
  -8 -22  -1    0.12    0.30
  -8  22  -1    0.15    0.20
   8  22   1    0.09    0.19
   8  22   1    0.38    0.21
  -9 -22  -1    0.27    0.36
  -9  22  -1    0.39    0.20
   9  22   1    0.00    0.18
   9  22   1    0.36    0.20
 -10 -22  -1    0.38    0.37
 -10  22  -1    0.45    0.20
  10  22   1    0.02    0.18
  10  22   1    0.29    0.21
 -11 -22  -1    1.27    0.46
  11  22   1    0.62    0.24
 -11  22  -1    1.13    0.26
 -12 -22  -1    0.84    0.41
 -12  22  -1    1.47    0.29
 -13  22  -1    1.31    0.29
 -11 -23   1    0.42    0.44
  11  23  -1    0.69    0.25
 -11  23   1    0.48    0.24
 -10 -23   1    0.95    0.41
  10  23  -1    0.96    0.26
 -10  23   1    0.85    0.26
  10  23  -1    0.91    0.25
  -9 -23   1    0.25    0.34
   9  23  -1    0.59    0.23
   9  23  -1    0.03    0.20
  -9  23   1    0.23    0.19
  -8 -23   1    0.13    0.35
   8  23  -1    0.10    0.17
   8  23  -1   -0.13    0.18
  -8  23   1   -0.07    0.17
  -7 -23   1    0.63    0.37
  -7  23   1    0.58    0.24
   7  23  -1    0.42    0.21
   7  23  -1    0.42    0.23
  -6 -23   1    0.07    0.34
  -6  23   1    0.34    0.19
   6  23  -1    0.31    0.21
   6  23  -1    0.30    0.18
  -5 -23   1    0.32    0.35
   5  23  -1    0.10    0.18
   5  23  -1    0.11    0.19
  -5  23   1    0.18    0.18
  -4 -23   1    0.51    0.35
   4  23  -1    0.85    0.24
  -4  23   1    0.29    0.20
   4  23  -1    0.72    0.21
  -3 -23   1    0.30    0.33
  -3  23   1    0.44    0.20
   3  23  -1    0.15    0.19
   3  23  -1    0.05    0.19
  -2 -23   1    0.98    0.38
   2  23  -1    0.77    0.22
  -2  23   1    0.60    0.22
  -1 -23   1    0.03    0.30
  -1  23   1   -0.02    0.18
   1  23  -1    0.03    0.16
   0  23  -1    0.58    0.20
   0  23   1    0.19    0.19
  -1  23  -1    1.23    0.25
   1  23   1    1.38    0.26
  -2 -23  -1    0.92    0.56
   2  23   1    1.20    0.26
  -2  23  -1    1.31    0.27
  -3 -23  -1   -0.17    0.28
  -3  23  -1    0.23    0.18
   3  23   1    0.38    0.20
   3  23   1   -0.02    0.17
  -4 -23  -1   -0.22    0.30
   4  23   1    0.14    0.20
  -4  23  -1    0.08    0.17
   4  23   1    0.07    0.18
  -5 -23  -1   -0.01    0.31
   5  23   1    0.13    0.18
   5  23   1    0.16    0.20
  -5  23  -1    0.13    0.17
  -6 -23  -1    2.83    0.50
   6  23   1    1.45    0.28
  -6  23  -1    1.76    0.31
   6  23   1    2.05    0.31
  -7 -23  -1   -0.03    0.28
   7  23   1   -0.07    0.18
  -7  23  -1    0.09    0.18
   7  23   1   -0.13    0.16
  -8 -23  -1    0.04    0.36
  -8  23  -1    0.17    0.22
   8  23   1   -0.06    0.20
   8  23   1   -0.09    0.18
  -9 -23  -1    0.06    0.32
  -9  23  -1    0.10    0.20
   9  23   1    0.03    0.19
   9  23   1    0.20    0.20
 -10 -23  -1    0.48    0.40
 -10  23  -1    0.31    0.20
  10  23   1    0.73    0.26
  10  23   1    0.83    0.25
 -11 -23  -1   -0.37    0.40
 -11  23  -1    0.01    0.21
  11  24  -1    0.44    0.39
 -10 -24   1    0.58    0.62
  10  24  -1    0.74    0.26
  -9 -24   1   -0.02    0.36
   9  24  -1   -0.22    0.20
   9  24  -1    0.17    0.22
  -8 -24   1   -0.01    0.36
   8  24  -1   -0.16    0.20
  -8  24   1    0.15    0.22
   8  24  -1   -0.01    0.21
  -7 -24   1    0.31    0.38
   7  24  -1    0.60    0.24
  -7  24   1    0.64    0.25
   7  24  -1    0.48    0.23
  -6 -24   1    0.38    0.38
   6  24  -1    1.30    0.25
  -6  24   1    1.12    0.25
   6  24  -1    1.47    0.29
  -5 -24   1    0.91    0.37
  -5  24   1    0.40    0.21
   5  24  -1    0.65    0.25
   5  24  -1    0.18    0.20
  -4 -24   1    2.03    0.48
   4  24  -1    1.52    0.41
   4  24  -1    2.16    0.34
  -4  24   1    1.73    0.30
  -3 -24   1   -0.03    0.32
   3  24  -1    0.29    0.22
  -3  24   1    0.26    0.20
  -2 -24   1    0.25    0.36
  -2  24   1    0.29    0.21
   2  24  -1    0.28    0.22
  -1  24   1    0.23    0.21
   1  24  -1    0.23    0.19
   0  24   1    0.11    0.20
   0  24  -1   -0.13    0.16
   1  24   1   -0.03    0.18
  -1  24  -1   -0.03    0.20
   2  24   1    0.15    0.18
  -2  24  -1    0.18    0.18
  -3  24  -1    0.96    0.25
   3  24   1    0.55    0.24
  -4 -24  -1    1.19    0.48
   4  24   1    1.08    0.25
   4  24   1    1.15    0.27
  -4  24  -1    1.46    0.30
  -5 -24  -1    0.39    0.35
  -5  24  -1    0.23    0.21
   5  24   1    0.57    0.22
   5  24   1    0.25    0.23
  -6 -24  -1    0.05    0.33
   6  24   1    0.31    0.22
   6  24   1    0.28    0.21
  -6  24  -1    0.02    0.18
  -7 -24  -1    0.52    0.38
   7  24   1    0.64    0.25
   7  24   1    0.36    0.22
  -7  24  -1    0.51    0.23
  -8 -24  -1    1.07    0.42
   8  24   1    0.93    0.27
   8  24   1    0.77    0.26
  -8  24  -1    0.30    0.24
  -9 -24  -1    0.67    0.43
   9  24   1    0.50    0.26
   9  24   1    0.50    0.24
  10  24   1   -0.15    0.24
  -8 -25   1   -0.14    0.39
   8  25  -1    0.02    0.24
  -7 -25   1    0.08    0.39
   7  25  -1    0.01    0.22
  -6 -25   1   -0.07    0.38
   6  25  -1    0.09    0.19
   6  25  -1    0.15    0.21
  -5 -25   1    0.10    0.37
   5  25  -1   -0.23    0.19
  -4 -25   1    0.22    0.39
   4  25  -1    0.46    0.25
  -4  25   1    0.10    0.20
   3  25  -1   -0.17    0.19
  -3  25   1   -0.13    0.18
   2  25  -1    0.06    0.22
  -2  25   1   -0.02    0.20
  -1  25   1    0.71    0.23
   1  25  -1    0.71    0.26
   0  25   1    0.04    0.19
   0  25  -1    0.15    0.22
   1  25   1    0.56    0.22
  -1  25  -1    0.50    0.22
  -2  25  -1    0.98    0.28
   2  25   1    0.80    0.26
   3  25   1    3.86    0.46
  -3  25  -1    3.64    0.46
   4  25   1    0.14    0.24
  -4  25  -1    0.39    0.34
   5  25   1    0.19    0.21
   5  25   1    0.42    0.23
  -6 -25  -1   -0.25    0.42
   6  25   1   -0.14    0.20
   6  25   1   -0.03    0.24
  -7 -25  -1   -0.08    0.36
   7  25   1    0.53    0.36
   7  25   1    0.78    0.26
  -8 -25  -1    0.41    0.40
  -6 -26   1    5.50    0.91
  23   0  -2    6.46    0.73
  22   0  -2    3.79    0.54
  21   0  -2    1.04    0.32
  20   0  -2    0.68    0.27
  19   0  -2    0.52    0.24
  18   0  -2    6.20    0.62
  17   0  -2   10.45    0.87
  16   0  -2   19.74    1.37
 -16   0   2   20.68    1.37
  16   0  -2   19.32    1.46
  15   0  -2    1.63    0.28
 -15   0   2    1.78    0.18
  15   0  -2    1.29    0.18
  14   0  -2   44.74    2.93
  14   0  -2   43.91    3.00
 -14   0   2   42.84    2.92
  13   0  -2    4.73    0.38
  13   0  -2    4.67    0.37
  13   0  -2    4.96    0.46
 -13   0   2    5.20    0.37
  12   0  -2   22.02    1.53
  12   0  -2   23.77    1.53
 -12   0   2   22.51    1.52
  12   0  -2   22.17    1.59
  11   0  -2    3.88    0.30
  11   0  -2    3.61    0.30
  11   0  -2    3.47    0.34
 -11   0   2    4.16    0.30
 -10   0   2   20.30    1.33
  10   0  -2   19.66    1.33
  10   0  -2   19.83    1.38
  10   0  -2   19.31    1.33
   9   0  -2  100.37    6.16
  -9   0   2   98.46    6.12
   9   0  -2   85.33    6.11
   9   0  -2   86.72    6.12
   8   0  -2  212.27   13.79
  -8   0   2  205.45   13.75
   7   0  -2   83.52    5.31
  -7   0   2   76.53    5.28
   6   0  -2   24.58    1.64
  -6   0   2   23.92    1.61
   5   0  -2  168.95   10.94
   5   0  -2  168.39   10.92
  -5   0   2  160.50   10.92
   4   0  -2    0.31    0.05
  -4   0   2    0.68    0.06
   4   0  -2    0.42    0.06
  -3   0   2   23.65    1.52
   3   0  -2   20.90    1.52
   3   0  -2   24.34    1.52
  -2   0   2   26.30    1.78
   2   0  -2   27.52    1.78
   2   0  -2   26.98    1.78
  -2   0   2   27.06    1.78
   2   0  -2   26.99    1.78
  -2   0   2   26.40    1.77
  -1   0   2   34.73    2.25
   1   0  -2   33.66    2.25
  -1   0   2   34.02    2.25
   0   0  -2   56.37    3.61
   0   0   2   53.14    3.61
   0   0   2   54.96    3.62
   1   0   2    1.23    0.08
   1   0   2    1.07    0.10
  -1   0  -2    1.31    0.08
   1   0   2    1.14    0.09
   2   0   2    0.39    0.05
   2   0   2    0.64    0.08
  -3   0  -2   56.52    3.89
  -3   0  -2   62.11    3.89
   3   0   2   58.77    3.92
  -4   0  -2   58.18    3.93
  -4   0  -2   61.65    3.93
   4   0   2   59.30    3.97
   5   0   2  537.13   36.03
  -5   0  -2  557.77   35.99
  -6   0  -2   41.35    2.71
   6   0   2   40.76    2.76
   7   0   2    1.11    0.14
  -7   0  -2    1.77    0.12
   7   0   2    1.41    0.19
   8   0   2   25.49    1.75
   8   0   2   26.16    1.81
  -8   0  -2   26.86    1.74
   9   0   2   22.20    1.45
  -9   0  -2   20.53    1.43
   9   0   2   21.92    1.51
  10   0   2   19.80    1.30
  10   0   2   18.71    1.36
 -10   0  -2   18.82    1.28
  11   0   2   -0.01    0.12
 -11   0  -2    0.05    0.05
  11   0   2    0.10    0.08
  12   0   2    8.83    0.64
 -12   0  -2    8.92    0.62
  12   0   2    9.31    0.73
  13   0   2    6.84    0.59
  13   0   2    6.54    0.50
  14   0   2    1.31    0.17
  14   0   2    1.17    0.25
  15   0   2    7.12    0.53
  15   0   2    6.59    0.64
  16   0   2    0.23    0.19
  17   0   2    0.21    0.21
  18   0   2    0.16    0.24
  19   0   2    0.65    0.26
  20   0   2    1.02    0.31
  21   0   2    1.69    0.40
  22   0   2    4.15    0.60
  23   0   2    0.06    0.29
  24   1  -2    0.83    0.36
  23  -1  -2    0.30    0.40
  23   1  -2   -0.01    0.26
  22  -1  -2    0.41    0.29
  22   1  -2    0.13    0.26
  21  -1  -2   -0.16    0.21
  21   1  -2   -0.07    0.23
  20  -1  -2    1.19    0.31
  20   1  -2    1.37    0.34
  19  -1  -2   -0.05    0.21
  19   1  -2   -0.01    0.19
  18  -1  -2    0.01    0.19
  18   1  -2    0.21    0.21
  17  -1  -2    0.60    0.23
  17   1  -2    0.75    0.25
  17   1  -2    0.56    0.15
 -16  -1   2    7.87    0.57
  16  -1  -2    7.09    0.61
  16  -1  -2    6.58    0.59
  16   1  -2    6.02    0.53
 -16   1   2    7.39    0.52
  16   1  -2    6.96    0.64
  15  -1  -2   24.87    1.76
  15  -1  -2   24.60    1.67
 -15  -1   2   23.99    1.66
  15   1  -2   26.26    1.67
  15   1  -2   25.10    1.68
  15   1  -2   23.90    1.76
 -15   1   2   23.95    1.67
  14  -1  -2    0.90    0.20
  14  -1  -2    0.82    0.13
 -14  -1   2    0.79    0.12
 -14   1   2    0.84    0.13
  14   1  -2    0.94    0.20
  14   1  -2    0.91    0.13
  14   1  -2    0.90    0.14
  13  -1  -2    6.73    0.56
  13  -1  -2    6.64    0.49
 -13  -1   2    6.36    0.49
 -13   1   2    6.26    0.49
  13   1  -2    7.07    0.58
  13   1  -2    7.34    0.49
 -12  -1   2    0.17    0.08
  12  -1  -2    0.30    0.13
  12  -1  -2    0.31    0.09
  12   1  -2    0.05    0.04
 -12   1   2    0.31    0.09
  12   1  -2    0.53    0.09
  12   1  -2    0.50    0.15
  11  -1  -2    3.60    0.35
  11  -1  -2    3.80    0.29
 -11  -1   2    3.81    0.29
  11  -1  -2    3.36    0.29
  11   1  -2    3.62    0.29
 -11   1   2    3.82    0.29
  11   1  -2    3.78    0.36
 -10  -1   2    8.52    0.60
  10  -1  -2    8.82    0.65
  10  -1  -2    8.82    0.60
  10  -1  -2    9.19    0.61
  10   1  -2    7.57    0.65
  10   1  -2    8.87    0.60
 -10   1   2    8.52    0.60
   9  -1  -2   28.46    1.92
   9  -1  -2   28.98    1.96
  -9  -1   2   29.25    1.92
  -9   1   2   29.06    1.92
   9   1  -2   27.45    1.92
   9   1  -2   29.70    1.97
  -8  -1   2   21.99    1.49
   8  -1  -2   23.16    1.53
   8  -1  -2   22.22    1.49
   8   1  -2   22.52    1.54
  -8   1   2   23.22    1.50
   8   1  -2   21.00    1.50
   7  -1  -2   23.66    1.78
   7  -1  -2   27.49    1.75
  -7   1   2   26.07    1.76
   7   1  -2   27.53    1.79
   7   1  -2   27.16    1.76
   6  -1  -2   73.40    5.13
   6  -1  -2   79.56    5.13
   6   1  -2   78.14    5.16
  -6   1   2   79.36    5.13
   6   1  -2   78.55    5.14
   5  -1  -2   17.74    1.16
   5  -1  -2   17.50    1.16
   5   1  -2   16.98    1.16
   5   1  -2   17.42    1.18
  -5   1   2   17.29    1.16
  -5   1   2   17.68    1.16
   5   1  -2   16.99    1.16
   4  -1  -2  279.51   18.12
   4   1  -2  278.42   18.14
  -4   1   2  280.59   18.12
  -4   1   2  269.88   18.12
   4   1  -2  273.83   18.13
   4   1  -2  271.21   18.12
  -3  -1   2   70.40    4.27
   3  -1  -2   64.28    4.26
   3  -1  -2   64.07    4.26
   3   1  -2   64.53    4.27
  -3   1   2   63.67    4.26
   3   1  -2   63.20    4.26
   3   1  -2   65.92    4.26
  -3   1   2   62.79    4.26
  -3   1   2   62.39    4.25
   2  -1  -2    0.15    0.03
  -2  -1   2    0.06    0.03
  -2  -1   2    0.08    0.03
   2  -1  -2    0.14    0.02
  -2   1   2    0.10    0.02
  -2   1   2    0.12    0.02
   2   1  -2    0.10    0.02
   2   1  -2    0.08    0.03
   2   1  -2    0.17    0.03
  -2   1   2    0.10    0.02
   1  -1  -2   10.81    0.70
  -1  -1   2   10.48    0.70
  -1  -1   2    9.93    0.71
  -1   1   2   10.87    0.70
   1   1  -2   10.71    0.70
  -1   1   2   10.50    0.70
   1   1  -2   10.70    0.70
   0  -1   2   20.09    1.49
   0  -1  -2   19.86    1.49
   0  -1   2   22.20    1.49
   0  -1  -2   23.92    1.49
   0  -1   2   23.59    1.50
   0   1   2   22.99    1.49
   0   1  -2   23.21    1.49
   0   1  -2   23.16    1.49
   0   1   2   23.71    1.49
   1  -1   2   15.87    1.07
   1  -1   2   17.65    1.09
  -1  -1  -2   16.38    1.07
  -1   1  -2   16.05    1.07
   1   1   2   15.40    1.09
   1   1   2   16.03    1.07
   1   1   2   15.83    1.08
  -1   1  -2   16.74    1.08
   2  -1   2   12.82    0.88
   2  -1   2   12.55    0.90
  -2  -1  -2   13.25    0.87
   2   1   2   13.24    0.87
   2   1   2   13.50    0.90
  -2   1  -2   13.71    0.88
   2   1   2   13.65    0.89
   3  -1   2  576.97   39.23
  -3  -1  -2  636.86   39.16
   3  -1   2  604.49   39.16
   3  -1   2  600.60   39.17
   3   1   2  558.89   39.26
  -3   1  -2  593.78   39.16
   3   1   2  607.02   39.16
   3   1   2  585.39   39.18
   4  -1   2  210.29   13.96
   4  -1   2  214.11   13.93
  -4  -1  -2  212.70   13.92
  -4   1  -2  210.93   13.93
   4   1   2  216.90   13.92
   4   1   2  206.12   13.96
   4   1   2  211.26   13.94
   5  -1   2    6.19    0.40
   5  -1   2    5.84    0.44
  -5  -1  -2    5.15    0.39
   5   1   2    5.56    0.44
   5   1   2    6.11    0.41
  -5   1  -2    5.54    0.39
   5   1   2    6.43    0.39
  -6  -1  -2  148.27    9.94
   6  -1   2  149.01   10.00
   6  -1   2  154.56    9.95
   6   1   2  149.06    9.96
   6   1   2  147.90   10.00
  -6   1  -2  150.23    9.95
   6   1   2  159.05    9.95
   7  -1   2    4.84    0.36
  -7  -1  -2    5.31    0.34
   7  -1   2    4.86    0.41
   7   1   2    4.70    0.35
  -7   1  -2    5.12    0.35
   7   1   2    5.25    0.42
   8  -1   2    2.64    0.24
   8  -1   2    3.10    0.31
  -8  -1  -2    3.44    0.23
   8   1   2    2.77    0.30
   8   1   2    3.15    0.23
  -8   1  -2    3.19    0.23
   9  -1   2    1.57    0.15
   9  -1   2    1.16    0.19
  -9  -1  -2    1.30    0.12
   9   1   2    1.39    0.21
  -9   1  -2    1.24    0.13
   9   1   2    1.59    0.13
  10  -1   2   18.88    1.39
 -10  -1  -2   19.88    1.30
  10  -1   2   19.69    1.32
 -10   1  -2   19.75    1.30
  10   1   2   19.16    1.39
 -11  -1  -2    1.30    0.13
  11  -1   2    1.47    0.23
  11  -1   2    1.27    0.15
 -11   1  -2    1.46    0.14
  11   1   2    1.50    0.23
 -12  -1  -2   27.98    1.87
  12  -1   2   28.23    1.89
  12  -1   2   28.21    1.97
  12   1   2   26.80    1.90
  12   1   2   29.11    1.98
 -12   1  -2   28.43    1.87
  13  -1   2    0.17    0.09
  13  -1   2    0.03    0.14
  13   1   2    0.03    0.14
  13   1   2    0.00    0.09
  14  -1   2   12.57    0.91
  14  -1   2   13.20    1.01
  14   1   2   13.40    0.93
  14   1   2   13.23    1.03
  15  -1   2    1.29    0.28
  15   1   2    1.35    0.29
  15   1   2    1.27    0.18
  16  -1   2    6.42    0.61
  16   1   2    6.26    0.50
  16   1   2    5.77    0.61
  17  -1   2    0.77    0.25
  17   1   2    0.59    0.26
  18  -1   2    0.10    0.22
  18   1   2   -0.14    0.21
  19  -1   2    0.08    0.21
  19   1   2    0.41    0.27
  20  -1   2    1.35    0.35
  20   1   2    1.01    0.34
  21  -1   2    0.83    0.30
  21   1   2    0.95    0.32
  22  -1   2    0.20    0.30
  22   1   2   -0.09    0.26
  23  -1   2    0.84    0.37
  23   1   2    0.47    0.35
 -25  -2   2    0.11    0.35
  25   2  -2    0.12    0.39
  24   2  -2   -0.11    0.30
  23   2  -2    0.26    0.30
  22  -2  -2    0.17    0.26
  22   2  -2    0.34    0.29
  21  -2  -2   -0.12    0.22
  21   2  -2   -0.07    0.24
  20  -2  -2    1.71    0.34
  20   2  -2    0.84    0.28
  19  -2  -2    0.44    0.23
  19   2  -2    0.05    0.22
  18  -2  -2    0.06    0.20
  18   2  -2   -0.02    0.21
  18   2  -2    0.06    0.13
  17  -2  -2   16.57    1.14
  17   2  -2   16.01    1.15
  17   2  -2   11.81    1.02
  16  -2  -2    5.15    0.51
 -16   2   2    4.93    0.41
  16   2  -2    5.58    0.54
  15  -2  -2    1.80    0.19
 -15  -2   2    1.75    0.18
  15  -2  -2    1.58    0.26
  15   2  -2    1.55    0.29
  15   2  -2    1.84    0.19
 -15   2   2    1.27    0.18
 -15   2   2    1.55    0.19
  14  -2  -2    0.68    0.18
  14  -2  -2    0.70    0.11
 -14  -2   2    0.56    0.11
  14   2  -2    0.50    0.11
 -14   2   2    0.80    0.12
  14   2  -2    0.62    0.20
 -14   2   2    0.70    0.13
  14   2  -2    0.21    0.10
  13  -2  -2    2.04    0.22
 -13  -2   2    2.52    0.23
  13  -2  -2    2.49    0.29
  13   2  -2    2.35    0.25
 -13   2   2    2.80    0.23
  13   2  -2    2.49    0.23
  13   2  -2    3.06    0.34
 -13   2   2    3.07    0.24
  12  -2  -2    3.23    0.32
  12  -2  -2    3.03    0.25
 -12  -2   2    3.37    0.26
  12   2  -2    2.87    0.34
 -12   2   2    3.09    0.26
  12   2  -2    3.13    0.28
  12   2  -2    3.34    0.26
  11  -2  -2   13.62    0.98
 -11  -2   2   13.40    0.92
  11  -2  -2   13.58    0.92
  11   2  -2   13.52    0.93
 -11   2   2   13.68    0.93
  11   2  -2   13.63    1.00
  11   2  -2   13.37    0.94
  10  -2  -2    0.57    0.08
  10  -2  -2    0.52    0.13
 -10   2   2    0.68    0.10
  10   2  -2    0.56    0.09
  10   2  -2    0.56    0.10
  10   2  -2    0.52    0.15
   9  -2  -2   48.43    3.01
   9  -2  -2   38.50    3.04
   9   2  -2   47.98    3.07
   9   2  -2   48.92    3.03
  -9   2   2   46.79    3.02
   9   2  -2   44.07    3.01
  -9   2   2   43.58    3.01
   8  -2  -2   37.22    2.43
  -8   2   2   35.06    2.42
   8   2  -2   37.40    2.44
   8   2  -2   36.19    2.48
  -8   2   2   37.23    2.43
   7  -2  -2   79.28    5.00
  -7   2   2   76.47    5.01
   7   2  -2   76.52    5.01
  -7   2   2   72.77    5.00
   7   2  -2   74.00    5.04
   6  -2  -2   13.34    0.87
   6   2  -2   13.43    0.92
   6   2  -2   13.24    0.89
  -6   2   2   12.87    0.88
  -6   2   2   12.56    0.87
   5  -2  -2   35.64    2.31
   5  -2  -2   35.51    2.33
   5   2  -2   34.59    2.32
   5   2  -2   35.17    2.32
   5   2  -2   34.47    2.34
  -5   2   2   34.69    2.32
  -5   2   2   34.75    2.31
   4  -2  -2  333.15   22.12
  -4  -2   2  368.92   22.14
   4   2  -2  336.30   22.12
  -4   2   2  329.37   22.11
   4   2  -2  328.15   22.13
  -4   2   2  331.27   22.11
   4   2  -2  326.76   22.11
   3  -2  -2   49.58    3.28
  -3  -2   2   46.77    3.30
   3   2  -2   49.75    3.30
  -3   2   2   49.74    3.28
   3   2  -2   51.32    3.29
  -3   2   2   50.98    3.29
   3   2  -2   51.73    3.29
  -3   2   2   48.35    3.28
   2  -2  -2   84.05    5.62
  -2  -2   2   93.49    5.64
   2   2  -2   85.87    5.64
  -2   2   2   84.89    5.63
  -2   2   2   86.34    5.62
  -2   2   2   84.87    5.62
   2   2  -2   82.25    5.63
   2   2  -2   81.67    5.63
  -1  -2   2   35.31    2.38
   1  -2  -2   36.66    2.38
  -1  -2   2   36.93    2.40
  -1   2   2   37.15    2.38
  -1   2   2   35.44    2.38
   1   2  -2   34.91    2.38
   1   2  -2   35.78    2.38
  -1   2   2   36.35    2.38
   0  -2  -2   48.28    3.14
   0  -2   2   47.93    3.14
   0   2   2   45.53    3.12
   0   2   2   48.50    3.12
   0   2   2   47.25    3.13
   0   2  -2   46.70    3.12
   0   2  -2   47.47    3.12
   1  -2   2   73.93    5.01
   1  -2   2   79.07    4.99
   1   2   2   75.07    5.00
  -1   2  -2   78.11    4.99
   1   2   2   77.69    5.01
  -1   2  -2   71.09    4.99
   2  -2   2  174.41   11.40
   2  -2   2  178.17   11.43
   2   2   2  169.01   11.40
  -2   2  -2  176.40   11.41
  -2   2  -2  174.62   11.40
   2   2   2  172.13   11.43
   2   2   2  169.01   11.41
   3  -2   2  908.90   59.40
   3  -2   2  917.52   59.26
  -3   2  -2  925.97   59.27
   3   2   2  832.28   59.25
   3   2   2  905.44   59.39
   3   2   2  917.40   59.29
   4  -2   2   13.81    0.92
   4  -2   2   13.56    0.95
   4   2   2   13.79    0.91
   4   2   2   14.08    0.93
  -4   2  -2   13.66    0.92
   5  -2   2  148.10    9.92
   5  -2   2  150.38    9.88
   5   2   2  147.43    9.87
   5   2   2  150.89    9.89
   5   2   2  149.05    9.92
  -5   2  -2  154.61    9.88
   6  -2   2   11.78    0.74
   6  -2   2    9.97    0.79
   6   2   2   11.22    0.76
   6   2   2   11.68    0.74
   6   2   2   10.60    0.79
  -6   2  -2   10.56    0.74
   7  -2   2  149.36    9.69
   7  -2   2  139.60    9.73
   7   2   2  147.36    9.74
   7   2   2  148.65    9.70
   7   2   2  151.09    9.68
  -7   2  -2  146.44    9.68
  -8  -2  -2    0.03    0.05
   8  -2   2   -0.15    0.10
   8  -2   2   -0.05    0.05
   8   2   2   -0.05    0.10
   8   2   2   -0.06    0.07
  -8   2  -2    0.07    0.05
   8   2   2    0.06    0.04
   9  -2   2    3.80    0.30
  -9  -2  -2    4.26    0.29
   9  -2   2    3.98    0.38
   9   2   2    3.79    0.32
  -9   2  -2    4.39    0.29
   9   2   2    3.58    0.38
   9   2   2    3.92    0.29
  10  -2   2   -0.03    0.06
 -10  -2  -2    0.08    0.05
  10  -2   2    0.03    0.12
 -10   2  -2    0.07    0.05
  10   2   2    0.00    0.08
  10   2   2    0.07    0.05
  10   2   2    0.11    0.13
  11  -2   2    4.46    0.41
 -11  -2  -2    3.97    0.31
  11  -2   2    4.37    0.33
  11   2   2    4.37    0.41
  11   2   2    4.86    0.32
  11   2   2    3.99    0.34
 -11   2  -2    4.00    0.31
  12  -2   2    3.21    0.26
  12  -2   2    3.51    0.37
 -12  -2  -2    3.24    0.24
  12   2   2    3.40    0.36
  12   2   2    3.47    0.25
  12   2   2    2.24    0.26
 -12   2  -2    2.99    0.25
  13  -2   2    1.30    0.15
  13  -2   2    1.30    0.24
 -13   2  -2    1.24    0.15
  13   2   2    1.21    0.25
  14  -2   2   14.22    1.08
  14   2   2   13.70    1.07
  15  -2   2    0.38    0.21
  15   2   2    0.17    0.10
  15   2   2    0.22    0.19
  16  -2   2   16.27    1.25
  16   2   2   16.18    1.15
  16   2   2   16.26    1.26
  17  -2   2    0.34    0.23
  17   2   2    0.25    0.21
  17   2   2    0.32    0.17
  18  -2   2    2.29    0.39
  18   2   2    1.94    0.36
  19  -2   2    0.39    0.25
  19   2   2    0.30    0.26
  20  -2   2    1.02    0.30
  20   2   2    1.00    0.34
  21  -2   2    0.54    0.30
  21   2   2    0.68    0.33
  22  -2   2    0.01    0.29
  22   2   2   -0.05    0.29
  23  -2   2   -0.06    0.30
  23   2   2    0.02    0.32
 -24  -3   2    0.27    0.31
  24   3  -2    0.23    0.32
  23   3  -2    0.46    0.32
  22   3  -2    2.10    0.43
  21  -3  -2    0.73    0.27
  21   3  -2    0.27    0.28
  20  -3  -2    0.58    0.25
  20   3  -2    0.79    0.30
  19  -3  -2    0.09    0.20
  19   3  -2   -0.05    0.08
  19   3  -2    0.03    0.22
  18  -3  -2    1.45    0.30
  18   3  -2    2.20    0.35
  17  -3  -2    0.19    0.18
  17   3  -2    0.02    0.13
  17   3  -2    0.22    0.22
  16  -3  -2    0.84    0.22
  16   3  -2    0.69    0.22
  16   3  -2    0.66    0.15
 -16   3   2    0.78    0.14
  15  -3  -2    3.88    0.41
 -15  -3   2    3.57    0.31
 -15   3   2    3.79    0.32
  15   3  -2    3.54    0.34
  15   3  -2    3.89    0.45
  15   3  -2    4.18    0.32
 -14  -3   2    6.99    0.52
  14  -3  -2    7.91    0.61
  14  -3  -2    7.09    0.52
  14   3  -2    6.86    0.53
  14   3  -2    6.58    0.54
 -14   3   2    7.92    0.52
  14   3  -2    7.53    0.63
 -14   3   2    6.90    0.53
  13  -3  -2    0.10    0.07
  13  -3  -2    0.07    0.12
 -13  -3   2    0.04    0.08
 -13   3   2    0.02    0.08
 -13   3   2    0.09    0.08
  13   3  -2    0.11    0.08
  13   3  -2    0.00    0.10
  13   3  -2   -0.06    0.12
  12  -3  -2   18.61    1.32
  12  -3  -2   19.44    1.26
 -12  -3   2   18.09    1.27
  12   3  -2   19.49    1.27
 -12   3   2   17.35    1.26
  12   3  -2   19.30    1.35
  12   3  -2   18.69    1.29
 -12   3   2   19.10    1.27
  11  -3  -2    1.92    0.16
  11  -3  -2    1.20    0.19
 -11   3   2    1.32    0.14
  11   3  -2    1.95    0.19
  11   3  -2    1.74    0.24
  11   3  -2    2.29    0.18
 -11   3   2    1.58    0.17
  10  -3  -2    4.16    0.29
 -10   3   2    3.87    0.31
 -10   3   2    3.51    0.29
  10   3  -2    3.91    0.31
  10   3  -2    4.07    0.32
  10   3  -2    4.43    0.38
   9  -3  -2    1.75    0.15
  -9   3   2    1.93    0.16
  -9   3   2    1.90    0.18
   9   3  -2    1.73    0.18
   9   3  -2    1.76    0.23
   8  -3  -2    2.44    0.18
   8   3  -2    2.30    0.27
  -8   3   2    2.48    0.21
   8   3  -2    2.57    0.22
  -8   3   2    2.14    0.18
   7  -3  -2   29.52    2.01
   7  -3  -2   31.79    1.98
   7   3  -2   31.23    2.04
   7   3  -2   31.71    2.00
  -7   3   2   25.17    1.98
  -7   3   2   30.34    1.99
   6  -3  -2   18.49    1.24
  -6   3   2   17.53    1.22
   6   3  -2   19.49    1.27
   6   3  -2   18.68    1.23
  -6   3   2   16.79    1.21
   6   3  -2   18.89    1.23
   5  -3  -2    1.10    0.11
  -5   3   2    0.90    0.09
   5   3  -2    1.43    0.15
  -5   3   2    0.97    0.10
   5   3  -2    1.44    0.12
   5   3  -2    1.29    0.11
   4  -3  -2    1.23    0.11
  -4   3   2    1.17    0.10
   4   3  -2    1.26    0.15
  -4   3   2    1.06    0.11
   4   3  -2    1.53    0.12
   4   3  -2    1.23    0.12
   3  -3  -2  230.69   15.31
  -3  -3   2  239.37   15.34
   3   3  -2  233.63   15.32
  -3   3   2  237.55   15.32
  -3   3   2  229.16   15.31
   3   3  -2  229.41   15.32
   3   3  -2  231.37   15.34
  -3   3   2  231.37   15.31
   2  -3  -2  150.09    9.86
  -2  -3   2  152.64    9.88
  -2   3   2  154.36    9.86
   2   3  -2  144.46    9.86
  -2   3   2  147.40    9.86
   2   3  -2  151.67    9.87
  -2   3   2  148.36    9.86
   1  -3  -2   18.46    1.22
  -1   3   2   18.09    1.22
   1   3  -2   18.37    1.22
  -1   3   2   17.72    1.22
  -1   3   2   18.95    1.22
   1   3  -2   18.54    1.22
   0  -3   2   30.16    1.95
   0   3  -2   29.44    1.92
   0   3   2   28.78    1.93
   0   3  -2   28.81    1.93
   0   3   2   28.14    1.93
   0   3   2   29.18    1.93
   1  -3   2  243.05   16.23
   1  -3   2  234.69   16.26
  -1   3  -2  249.34   16.24
   1   3   2  250.18   16.24
  -1   3  -2  251.28   16.23
   1   3   2  252.61   16.25
   2  -3   2  592.89   38.31
   2  -3   2  587.96   38.22
   2  -3   2  600.68   38.22
  -2   3  -2  601.18   38.23
  -2   3  -2  549.71   38.22
   2   3   2  573.86   38.22
   2   3   2  562.00   38.29
   3  -3   2   11.57    0.77
   3  -3   2   10.89    0.73
  -3   3  -2   10.88    0.74
   3   3   2   10.67    0.76
  -3   3  -2   11.11    0.73
   3   3   2   10.60    0.74
   3   3   2   10.97    0.73
   4  -3   2    0.14    0.07
   4  -3   2    0.10    0.03
  -4   3  -2    0.04    0.04
   4   3   2    0.05    0.05
  -4   3  -2    0.09    0.03
   4   3   2    0.09    0.03
   4   3   2    0.07    0.06
   5  -3   2  100.67    6.52
   5  -3   2   98.28    6.56
   5   3   2   97.69    6.52
   5   3   2   98.57    6.54
   5   3   2   99.33    6.57
  -5   3  -2   99.51    6.52
   6  -3   2   40.91    2.76
   6  -3   2   43.02    2.71
   6   3   2   40.71    2.71
  -6   3  -2   41.11    2.71
   6   3   2   40.74    2.73
   6   3   2   39.30    2.76
   7  -3   2   20.32    1.41
   7  -3   2   20.54    1.35
   7   3   2   19.94    1.37
  -7   3  -2   20.10    1.35
   7   3   2   20.41    1.35
   7   3   2   19.96    1.41
   8  -3   2    0.87    0.09
   8  -3   2    0.68    0.15
  -8   3  -2    0.83    0.09
   8   3   2    1.01    0.09
   8   3   2    0.56    0.11
   8   3   2    0.93    0.18
   9  -3   2    4.16    0.38
   9  -3   2    3.93    0.30
   9   3   2    4.11    0.40
   9   3   2    3.91    0.33
  -9   3  -2    4.39    0.31
   9   3   2    4.35    0.30
  10  -3   2    2.81    0.31
 -10  -3  -2    2.85    0.20
  10  -3   2    2.38    0.21
  10   3   2    2.48    0.25
 -10   3  -2    2.49    0.21
  10   3   2    2.52    0.21
  10   3   2    2.98    0.31
  11  -3   2    0.14    0.13
 -11  -3  -2    0.26    0.06
  11  -3   2    0.13    0.06
  11   3   2    0.15    0.10
 -11   3  -2    0.10    0.06
  11   3   2    0.21    0.14
  11   3   2    0.09    0.06
  12  -3   2    0.20    0.07
 -12  -3  -2    0.18    0.06
  12  -3   2    0.16    0.15
  12   3   2    0.01    0.09
  12   3   2    0.28    0.07
  12   3   2    0.16    0.17
 -12   3  -2    0.15    0.07
  13  -3   2    6.99    0.59
  13   3   2    6.43    0.50
 -13   3  -2    6.36    0.47
  13   3   2    6.63    0.60
  14  -3   2    3.08    0.39
  14   3   2    3.31    0.31
  14   3   2    2.99    0.40
  15  -3   2    2.56    0.36
  15   3   2    2.75    0.29
  15   3   2    2.84    0.38
  16  -3   2    0.81    0.25
  16   3   2    0.51    0.13
  16   3   2    0.60    0.24
  17  -3   2    0.48    0.24
  17   3   2    0.46    0.26
  18  -3   2    0.03    0.21
  18   3   2   -0.09    0.20
  19  -3   2    0.35    0.27
  19   3   2    0.63    0.30
  20  -3   2    0.04    0.24
  20   3   2   -0.18    0.21
  21  -3   2    0.12    0.27
  21   3   2   -0.03    0.24
  22  -3   2    0.24    0.30
  22   3   2   -0.14    0.30
  23  -3   2    1.85    0.45
  23   3   2    1.78    0.47
 -24  -4   2   -0.03    0.31
  24   4  -2    0.09    0.33
 -23  -4   2    0.30    0.29
  23   4  -2    0.40    0.33
 -22  -4   2    0.23    0.26
  22   4  -2    0.28    0.27
  21   4  -2    1.07    0.32
  20  -4  -2    0.35    0.23
  20   4  -2    0.13    0.25
  19  -4  -2    0.27    0.22
  19   4  -2    0.30    0.26
  19   4  -2    0.20    0.15
  18  -4  -2    0.30    0.20
  18   4  -2    0.08    0.15
  18   4  -2    0.08    0.20
  17  -4  -2   10.26    0.82
  17   4  -2    9.70    0.86
  17   4  -2    9.73    0.75
  16  -4  -2    2.55    0.33
 -16   4   2    2.57    0.25
  16   4  -2    2.18    0.27
  16   4  -2    2.41    0.37
 -15  -4   2    0.49    0.12
  15  -4  -2    0.37    0.17
  15   4  -2    0.35    0.21
  15   4  -2    0.46    0.12
 -15   4   2    0.36    0.12
  15   4  -2    0.45    0.14
  14  -4  -2    2.79    0.31
 -14  -4   2    2.49    0.25
  14   4  -2    2.96    0.29
  14   4  -2    2.71    0.25
 -14   4   2    2.62    0.26
  14   4  -2    2.90    0.35
  13  -4  -2    3.44    0.25
  13   4  -2    3.33    0.30
 -13   4   2    2.93    0.27
  13   4  -2    3.12    0.27
 -13   4   2    2.95    0.25
  13   4  -2    3.31    0.36
  12  -4  -2    3.12    0.24
 -12   4   2    2.69    0.24
  12   4  -2    3.55    0.26
  12   4  -2    2.78    0.33
 -12   4   2    3.01    0.27
  12   4  -2    3.33    0.28
  11  -4  -2    6.50    0.45
  11   4  -2    6.37    0.47
  11   4  -2    5.86    0.48
 -11   4   2    6.74    0.47
  11   4  -2    6.06    0.55
 -11   4   2    6.84    0.45
  10  -4  -2    0.34    0.06
  10  -4  -2    0.05    0.08
  10   4  -2    0.18    0.08
 -10   4   2    0.16    0.06
  10   4  -2    0.49    0.16
 -10   4   2    0.29    0.08
  10   4  -2    0.41    0.10
   9  -4  -2    1.43    0.17
   9  -4  -2    1.42    0.12
  -9   4   2    1.13    0.12
  -9   4   2    1.29    0.14
   9   4  -2    1.29    0.21
   9   4  -2    1.35    0.15
   8  -4  -2   19.41    1.33
   8   4  -2   20.28    1.36
  -8   4   2   17.74    1.28
  -8   4   2   19.80    1.31
   8   4  -2   19.93    1.32
   7  -4  -2    2.75    0.25
  -7   4   2    2.99    0.24
   7   4  -2    2.84    0.25
  -7   4   2    2.83    0.20
   7   4  -2    2.69    0.23
   7   4  -2    2.78    0.28
   6  -4  -2    1.57    0.16
   6   4  -2    1.85    0.15
   6   4  -2    1.58    0.20
  -6   4   2    1.52    0.15
  -6   4   2    1.36    0.12
   6   4  -2    1.80    0.16
   5  -4  -2   20.83    1.41
  -5  -4   2   19.33    1.44
   5   4  -2   22.12    1.42
   5   4  -2   21.40    1.41
   5   4  -2   21.10    1.44
  -5   4   2   20.93    1.41
  -5   4   2   21.48    1.39
  -4  -4   2  105.23    7.03
   4  -4  -2  106.77    6.99
   4   4  -2  107.00    7.00
   4   4  -2  102.93    7.02
  -4   4   2  107.36    6.98
  -4   4   2  106.42    6.99
   4   4  -2  106.57    6.99
   3  -4  -2    1.55    0.14
  -3  -4   2    1.58    0.17
   3   4  -2    1.77    0.14
   3   4  -2    1.76    0.14
  -3   4   2    1.81    0.13
  -3   4   2    1.64    0.14
   3   4  -2    1.79    0.17
   2  -4  -2   63.32    4.06
  -2  -4   2   68.37    4.09
  -2   4   2   59.48    4.06
   2   4  -2   57.60    4.06
  -2   4   2   59.08    4.05
   2   4  -2   60.94    4.06
   1  -4  -2   10.53    0.79
  -1  -4   2   10.87    0.81
   1   4  -2   11.91    0.79
  -1   4   2   11.91    0.79
   1   4  -2   12.79    0.79
  -1   4   2   12.25    0.78
   0   4  -2   54.95    3.55
   0   4  -2   52.29    3.55
   0   4   2   52.98    3.55
   0   4   2   53.46    3.55
   0   4   2   55.11    3.56
   1  -4   2    0.29    0.04
   1  -4   2    0.46    0.09
  -1   4  -2    0.09    0.04
   1   4   2    0.10    0.04
  -1   4  -2    0.13    0.03
   1   4   2    0.09    0.05
   1   4   2   -0.03    0.04
   2  -4   2    5.26    0.36
   2  -4   2    5.04    0.39
   2   4   2    5.69    0.38
  -2   4  -2    5.33    0.36
   2   4   2    5.09    0.39
  -2   4  -2    5.30    0.37
   3  -4   2   38.58    2.60
   3  -4   2   38.99    2.56
   3  -4   2   39.37    2.56
  -3   4  -2   38.05    2.55
  -3   4  -2   39.77    2.57
   3   4   2   38.10    2.58
   3   4   2   38.57    2.60
   4  -4   2   40.92    2.71
   4  -4   2   40.15    2.71
   4  -4   2   43.39    2.76
   4   4   2   39.75    2.74
  -4   4  -2   43.16    2.71
   4   4   2   41.43    2.76
  -4   4  -2   41.10    2.73
   4   4   2   39.55    2.72
   5  -4   2   20.28    1.35
   5  -4   2   21.24    1.41
   5   4   2   20.16    1.41
  -5   4  -2   21.27    1.37
  -5   4  -2   20.81    1.35
   5   4   2   20.12    1.37
   5   4   2   19.66    1.38
   6  -4   2    0.15    0.04
   6  -4   2    0.21    0.12
   6   4   2    0.03    0.11
   6   4   2    0.03    0.08
  -6   4  -2    0.22    0.06
   6   4   2    0.11    0.05
   7  -4   2   25.32    1.70
   7  -4   2   25.14    1.63
   7   4   2   24.51    1.70
   7   4   2   24.48    1.66
   7   4   2   24.54    1.64
  -7   4  -2   23.74    1.64
   8  -4   2    6.12    0.49
   8  -4   2    5.89    0.41
   8   4   2    5.70    0.45
   8   4   2    6.12    0.50
   8   4   2    6.15    0.42
  -8   4  -2    6.22    0.43
   9  -4   2    1.54    0.21
   9  -4   2    1.39    0.13
   9   4   2    1.34    0.14
   9   4   2    1.65    0.25
   9   4   2    1.49    0.17
  -9   4  -2    1.61    0.15
  10  -4   2   27.25    1.96
  10  -4   2   28.64    1.88
 -10   4  -2   28.19    1.89
  10   4   2   29.14    1.88
  10   4   2   28.40    1.91
  10   4   2   27.68    1.97
  11  -4   2   12.48    0.96
  11  -4   2   12.93    0.87
  11   4   2   12.75    0.90
  11   4   2   12.96    0.98
 -11   4  -2   12.31    0.88
  11   4   2   13.36    0.87
 -12  -4  -2    1.65    0.16
  12  -4   2    1.97    0.28
  12   4   2    1.56    0.26
  12   4   2    1.89    0.17
 -12   4  -2    1.51    0.16
  12   4   2    1.87    0.21
  13  -4   2    5.35    0.52
  13   4   2    5.78    0.54
  13   4   2    5.72    0.45
 -13   4  -2    5.84    0.42
  14  -4   2    4.80    0.51
  14   4   2    5.00    0.43
  14   4   2    5.58    0.53
  15  -4   2    0.32    0.19
  15   4   2    0.34    0.14
  15   4   2    0.29    0.21
  16  -4   2    6.16    0.61
  16   4   2    6.91    0.55
  16   4   2    7.09    0.65
  17  -4   2   -0.04    0.19
  17   4   2    0.07    0.14
  17   4   2    0.13    0.21
  18  -4   2    0.40    0.24
  18   4   2    0.29    0.23
  18   4   2    0.40    0.17
  19  -4   2    1.92    0.37
  19   4   2    2.19    0.42
  20  -4   2    0.00    0.24
  20   4   2   -0.06    0.23
  21  -4   2    0.30    0.27
  21   4   2    0.24    0.31
  22  -4   2    0.92    0.35
  22   4   2    0.81    0.34
  23   4   2    0.28    0.62
 -24  -5   2    0.23    0.35
  24   5  -2    0.28    0.35
 -23  -5   2    0.00    0.30
  23   5  -2    0.27    0.32
 -22  -5   2    0.07    0.30
  22   5  -2    0.29    0.31
 -21  -5   2    0.54    0.31
  21   5  -2    0.83    0.33
 -20  -5   2    1.93    0.38
  20   5  -2    2.86    0.44
  20   5  -2    3.10    0.34
  19  -5  -2    2.35    0.36
  19   5  -2    2.20    0.29
  19   5  -2    2.42    0.42
  18  -5  -2    0.28    0.19
  18   5  -2    0.00    0.14
  18   5  -2    0.11    0.21
  17  -5  -2    1.86    0.30
  17   5  -2    2.38    0.37
  17   5  -2    2.15    0.27
 -16   5   2   12.44    0.88
  16   5  -2   12.31    0.90
  16   5  -2   12.44    1.00
 -15  -5   2   11.04    0.77
  15   5  -2   10.52    0.80
 -15   5   2   11.17    0.78
  15   5  -2   10.88    0.77
  15   5  -2   10.73    0.90
  14   5  -2    3.16    0.30
  14   5  -2    1.96    0.32
 -14   5   2    2.83    0.25
  14   5  -2    2.56    0.25
  13  -5  -2    0.00    0.08
  13   5  -2    0.11    0.09
  13   5  -2    0.14    0.12
  13   5  -2    0.26    0.17
 -13   5   2    0.12    0.10
  12  -5  -2    2.15    0.28
  12   5  -2    3.20    0.26
 -12   5   2    3.32    0.26
  12   5  -2    3.81    0.38
 -12   5   2    2.89    0.23
  12   5  -2    3.11    0.28
  11  -5  -2    1.57    0.22
  11   5  -2    1.70    0.18
  11   5  -2    1.51    0.19
 -11   5   2    2.21    0.19
  11   5  -2    1.69    0.27
 -11   5   2    2.01    0.15
  10  -5  -2    0.55    0.13
  10   5  -2    0.58    0.16
  10   5  -2    0.42    0.11
 -10   5   2    0.51    0.06
  10   5  -2    0.25    0.07
 -10   5   2    0.78    0.11
   9  -5  -2    4.96    0.39
  -9   5   2    5.01    0.37
   9   5  -2    5.06    0.38
   9   5  -2    5.13    0.45
  -9   5   2    4.57    0.33
  -8  -5   2   10.93    0.81
   8  -5  -2   11.46    0.77
   8   5  -2   10.60    0.76
  -8   5   2   11.01    0.75
   8   5  -2   10.98    0.80
   8   5  -2    9.42    0.74
  -8   5   2   10.80    0.72
  -7  -5   2   10.78    0.79
   7  -5  -2   10.43    0.74
   7   5  -2   10.50    0.73
  -7   5   2   10.61    0.70
  -7   5   2   10.35    0.69
  -7   5   2   10.07    0.72
   7   5  -2    9.90    0.77
   7   5  -2   10.51    0.72
   6  -5  -2   14.82    1.03
   6  -5  -2   15.37    1.00
  -6  -5   2   15.81    1.08
   6   5  -2   14.81    1.07
  -6   5   2   14.73    1.00
  -6   5   2   14.97    1.02
  -6   5   2   15.04    1.00
   6   5  -2   15.14    1.03
   6   5  -2   14.99    1.02
  -5  -5   2    1.25    0.17
   5  -5  -2    1.05    0.12
   5   5  -2    0.88    0.10
   5   5  -2    0.91    0.12
  -5   5   2    0.88    0.11
  -5   5   2    0.97    0.08
   5   5  -2    0.96    0.15
   4  -5  -2   61.20    3.90
  -4   5   2   57.05    3.88
  -4   5   2   59.09    3.90
   4   5  -2   58.14    3.90
   4   5  -2   57.98    3.90
   4   5  -2   60.15    3.94
   3  -5  -2   34.18    2.21
  -3  -5   2   36.97    2.24
  -3   5   2   33.63    2.21
   3   5  -2   32.45    2.20
   3   5  -2   31.19    2.20
  -3   5   2   32.31    2.19
   3   5  -2   31.49    2.23
  -2  -5   2    6.04    0.49
   2  -5  -2    6.45    0.47
   2   5  -2    7.18    0.47
  -2   5   2    7.00    0.45
   2   5  -2    6.71    0.46
  -2   5   2    6.42    0.46
   1   5  -2    0.84    0.09
  -1   5   2    0.87    0.09
   1   5  -2    1.11    0.09
  -1   5   2    0.85    0.09
   0   5   2    5.97    0.41
   0   5  -2    6.09    0.41
   0   5   2    5.92    0.41
   0   5  -2    5.34    0.41
   0   5   2    6.09    0.43
   1  -5   2   11.49    0.70
  -1   5  -2    9.36    0.67
  -1   5  -2    9.39    0.66
   1   5   2    8.90    0.67
   1   5   2   10.06    0.67
   1   5   2   10.01    0.69
   2  -5   2    2.88    0.25
   2  -5   2    2.95    0.20
   2   5   2    2.71    0.24
   2   5   2    2.80    0.21
   2   5   2    2.66    0.22
  -2   5  -2    2.74    0.22
  -2   5  -2    3.16    0.20
   3  -5   2  130.22    8.43
   3  -5   2  133.61    8.39
  -3   5  -2  125.69    8.40
   3   5   2  124.39    8.41
   3   5   2  123.27    8.43
   4  -5   2   72.35    4.75
   4  -5   2   72.50    4.80
   4  -5   2   73.98    4.75
  -4   5  -2   71.94    4.77
   4   5   2   70.47    4.78
   4   5   2   71.49    4.80
   5  -5   2   25.43    1.72
   5   5   2   25.59    1.68
   5   5   2   25.75    1.70
  -5   5  -2   25.11    1.68
   5   5   2   24.12    1.73
   6  -5   2   17.18    1.33
   6   5   2   20.75    1.31
   6   5   2   20.19    1.29
   6   5   2   19.42    1.35
  -6   5  -2   18.70    1.29
   7  -5   2   -0.06    0.12
   7   5   2   -0.13    0.12
   7   5   2   -0.02    0.05
  -7   5  -2    0.02    0.06
   7   5   2   -0.17    0.07
   8  -5   2   51.07    3.31
   8  -5   2   51.59    3.39
   8   5   2   48.31    3.35
   8   5   2   50.99    3.41
  -8   5  -2   48.52    3.33
   8   5   2   51.18    3.33
   9  -5   2   24.39    1.62
   9  -5   2   24.89    1.71
   9   5   2   23.06    1.72
   9   5   2   24.67    1.64
   9   5   2   25.20    1.67
  -9   5  -2   24.87    1.65
  10  -5   2   12.14    0.82
  10  -5   2   12.38    0.91
  10   5   2   12.75    0.83
  10   5   2   11.90    0.86
 -10   5  -2   12.05    0.84
  10   5   2   11.81    0.93
  11  -5   2    0.91    0.19
  11   5   2    0.84    0.14
 -11   5  -2    0.97    0.12
  11   5   2    1.15    0.12
  11   5   2    0.85    0.21
  12  -5   2    1.65    0.26
  12   5   2    1.46    0.20
  12   5   2    1.54    0.26
 -12   5  -2    1.53    0.16
  12   5   2    1.35    0.15
  13  -5   2   -0.12    0.16
  13   5   2    0.04    0.12
  13   5   2   -0.11    0.16
 -13   5  -2    0.06    0.08
  14  -5   2    1.33    0.26
  14   5   2    0.92    0.17
  14   5   2    0.96    0.27
  15  -5   2    6.54    0.62
  15   5   2    6.53    0.54
  15   5   2    6.62    0.63
  16  -5   2    1.60    0.31
  16   5   2    1.10    0.32
  16   5   2    1.59    0.23
  17  -5   2    1.92    0.34
  17   5   2    1.66    0.25
  17   5   2    1.97    0.38
  18  -5   2   -0.16    0.19
  18   5   2    0.16    0.25
  18   5   2   -0.08    0.15
  19  -5   2    1.99    0.37
  19   5   2    2.14    0.31
  19   5   2    1.78    0.41
  20  -5   2    0.27    0.26
  20   5   2    0.30    0.26
  21  -5   2    0.11    0.26
  21   5   2    0.20    0.28
  22   5   2    0.36    0.35
 -23  -6   2    0.26    0.33
  23   6  -2    0.06    0.31
 -22  -6   2    0.43    0.33
  22   6  -2   -0.05    0.25
 -21  -6   2    0.80    0.32
  21   6  -2    0.54    0.29
 -20  -6   2   -0.06    0.27
  20   6  -2    0.10    0.27
  20   6  -2    0.20    0.18
 -19  -6   2    1.10    0.32
  19   6  -2    2.31    0.41
  19   6  -2    2.58    0.28
  18  -6  -2    0.02    0.08
 -18  -6   2    0.77    0.26
  18   6  -2    0.05    0.21
  18   6  -2    0.37    0.17
 -17  -6   2    0.09    0.21
  17  -6  -2    0.03    0.09
  17   6  -2    0.18    0.16
  17   6  -2    0.17    0.22
  16  -6  -2   -0.03    0.12
 -16   6   2   -0.05    0.11
  16   6  -2   -0.01    0.14
  16   6  -2   -0.10    0.21
  15  -6  -2    0.22    0.15
 -15   6   2    0.07    0.11
  15   6  -2    0.01    0.10
  15   6  -2    0.16    0.18
  15   6  -2    0.03    0.13
  14  -6  -2    1.32    0.22
 -14   6   2    0.93    0.15
  14   6  -2    0.84    0.14
  14   6  -2    0.72    0.16
  14   6  -2    1.10    0.25
  13  -6  -2    1.84    0.26
  13   6  -2    2.09    0.21
 -13   6   2    1.86    0.21
  13   6  -2    2.04    0.24
  13   6  -2    1.75    0.30
 -12  -6   2    0.01    0.16
  12  -6  -2    0.10    0.13
  12   6  -2   -0.07    0.07
  12   6  -2    0.04    0.14
 -12   6   2    0.09    0.09
  12   6  -2   -0.11    0.09
 -11  -6   2    0.36    0.19
  11  -6  -2    0.30    0.13
  11   6  -2    0.25    0.11
  11   6  -2    0.25    0.09
  11   6  -2    0.24    0.16
 -11   6   2    0.19    0.09
 -11   6   2    0.29    0.04
 -10  -6   2   29.15    2.05
  10  -6  -2   30.35    2.01
  10   6  -2   28.99    1.99
 -10   6   2   29.97    1.98
  10   6  -2   28.32    2.05
   9  -6  -2    2.74    0.26
  -9  -6   2    2.11    0.30
  -9   6   2    2.93    0.23
   9   6  -2    1.83    0.21
   9   6  -2    2.64    0.30
   9   6  -2    2.70    0.24
   8  -6  -2   10.04    0.72
   8   6  -2   10.03    0.71
   8   6  -2    9.46    0.70
  -8   6   2   10.79    0.71
   8   6  -2    9.71    0.77
   7  -6  -2   13.43    0.94
  -7   6   2   12.94    0.93
   7   6  -2   13.31    0.98
   7   6  -2   13.81    0.93
  -7   6   2   13.67    0.89
   7   6  -2   14.02    0.94
  -7   6   2   13.12    0.89
   6  -6  -2    1.00    0.09
  -6  -6   2    0.38    0.16
   6  -6  -2    0.88    0.13
  -6   6   2    1.24    0.09
  -6   6   2    0.98    0.08
   6   6  -2    1.02    0.12
   6   6  -2    0.92    0.18
   6   6  -2    0.86    0.13
  -6   6   2    0.97    0.13
   5  -6  -2    4.37    0.33
  -5  -6   2    4.18    0.38
  -5   6   2    3.98    0.29
  -5   6   2    4.02    0.32
   5   6  -2    4.34    0.32
   5   6  -2    4.50    0.33
   5   6  -2    4.18    0.37
  -4  -6   2   18.30    1.26
   4  -6  -2   17.80    1.22
  -4   6   2   17.25    1.21
   4   6  -2   17.27    1.25
   4   6  -2   18.72    1.22
  -4   6   2   17.96    1.19
   4   6  -2   18.53    1.22
   3  -6  -2   24.27    1.80
   3   6  -2   28.44    1.81
   3   6  -2   26.97    1.84
   3   6  -2   26.22    1.80
  -3   6   2   27.63    1.79
  -3   6   2   28.73    1.81
   2  -6  -2   15.79    1.14
  -2  -6   2   15.94    1.17
  -2   6   2   17.24    1.14
  -2   6   2   17.28    1.13
   2   6  -2   17.47    1.14
   2   6  -2   17.62    1.14
   1  -6  -2   13.28    0.79
  -1   6   2   10.95    0.78
   1   6  -2   10.84    0.77
  -1   6   2   10.96    0.77
   1   6  -2   10.72    0.78
   0  -6   2   10.63    0.86
   0   6   2   12.76    0.85
   0   6   2   11.83    0.83
   0   6  -2   12.69    0.84
   0   6  -2   12.62    0.83
   0   6   2   13.27    0.84
  -1  -6  -2   35.73    2.25
   1  -6   2   31.92    2.25
  -1   6  -2   33.98    2.21
   1   6   2   32.27    2.22
   1   6   2   33.91    2.24
   1   6   2   32.75    2.22
  -1   6  -2   32.83    2.22
  -2  -6  -2   31.07    2.05
   2  -6   2   29.29    2.04
   2  -6   2   29.54    2.00
   2   6   2   30.40    2.02
   2   6   2   29.43    2.01
  -2   6  -2   31.19    2.00
   2   6   2   29.92    2.04
  -2   6  -2   30.82    2.02
   3  -6   2    5.74    0.45
   3  -6   2    5.57    0.39
   3   6   2    5.72    0.45
   3   6   2    5.55    0.41
  -3   6  -2    5.87    0.41
  -3   6  -2    5.87    0.39
   3   6   2    5.81    0.42
   4  -6   2    5.88    0.40
   4  -6   2    6.21    0.40
   4  -6   2    5.97    0.47
   4   6   2    5.59    0.43
   4   6   2    5.44    0.46
  -4   6  -2    6.06    0.43
   5  -6   2    1.35    0.20
  -5   6  -2    1.56    0.15
   5   6   2    1.73    0.16
   5   6   2    1.53    0.17
   5   6   2    1.71    0.21
   6  -6   2    4.33    0.43
  -6   6  -2    5.41    0.39
   6   6   2    5.25    0.45
   6   6   2    5.79    0.39
   6   6   2    5.73    0.41
   7  -6   2   14.49    1.04
   7   6   2   14.38    0.98
  -7   6  -2   14.46    0.99
   7   6   2   14.16    1.05
   7   6   2   14.73    1.00
   8  -6   2    0.17    0.13
   8   6   2    0.16    0.10
  -8   6  -2    0.23    0.08
   9  -6   2   15.91    1.15
   9   6   2   14.80    1.16
   9   6   2   15.91    1.08
  -9   6  -2   16.11    1.08
   9   6   2   16.73    1.11
  10  -6   2    2.67    0.33
  10   6   2    3.40    0.26
  10   6   2    3.40    0.37
  10   6   2    3.32    0.29
 -10   6  -2    3.05    0.26
  11  -6   2    1.91    0.26
  11   6   2    1.73    0.22
  11   6   2    1.75    0.18
 -11   6  -2    2.07    0.19
  11   6   2    2.44    0.32
  12  -6   2    1.34    0.24
  12   6   2    1.58    0.21
  12   6   2    1.80    0.29
  12   6   2    1.58    0.16
 -12   6  -2    1.39    0.17
  13  -6   2    0.37    0.19
 -13   6  -2    0.47    0.11
  13   6   2    0.25    0.14
  13   6   2    0.33    0.20
  14  -6   2   10.35    0.85
  14   6   2   10.27    0.78
  14   6   2   10.53    0.87
  15  -6   2   13.42    1.04
  15   6   2   13.17    1.07
  15   6   2   13.18    0.97
  16  -6   2    3.16    0.41
  16   6   2    2.80    0.44
  16   6   2    2.80    0.31
  17  -6   2    0.14    0.21
  17   6   2    0.08    0.21
  17   6   2    0.17    0.14
  18  -6   2    3.11    0.43
  18   6   2    2.59    0.32
  18   6   2    2.53    0.43
  19  -6   2    2.00    0.37
  19   6   2    1.37    0.26
  19   6   2    1.92    0.42
  20  -6   2    0.37    0.26
  20   6   2    0.05    0.28
  21   6   2    0.45    0.33
  22   6   2    0.59    0.34
 -23  -7   2    0.55    0.36
  23   7  -2    0.40    0.32
 -22  -7   2    0.21    0.28
  22   7  -2    0.15    0.31
 -21  -7   2    5.13    0.70
  21   7  -2    6.87    0.57
  21   7  -2    6.20    0.72
 -20  -7   2   -0.02    0.25
  20   7  -2    0.33    0.19
  20   7  -2    0.25    0.28
 -19  -7   2    0.09    0.24
  19   7  -2    0.06    0.16
  19   7  -2   -0.10    0.21
 -18  -7   2    0.03    0.22
  18   7  -2    0.37    0.18
  18   7  -2    0.18    0.23
 -17  -7   2    0.13    0.25
  17  -7  -2    0.51    0.20
  17   7  -2    0.37    0.26
  17   7  -2    0.15    0.16
 -16  -7   2    0.77    0.28
  16  -7  -2    1.13    0.23
 -16   7   2    0.66    0.16
  16   7  -2    0.61    0.24
  16   7  -2    0.84    0.19
  15  -7  -2    0.00    0.16
 -15  -7   2    0.13    0.20
  15   7  -2   -0.12    0.13
  15   7  -2    0.08    0.11
 -15   7   2    0.06    0.11
  15   7  -2   -0.03    0.18
 -14  -7   2    0.52    0.23
  14  -7  -2    0.34    0.16
 -14   7   2    0.45    0.13
  14   7  -2    0.37    0.20
  14   7  -2    0.35    0.11
  14   7  -2    0.25    0.14
  13  -7  -2    1.23    0.21
  13   7  -2    1.18    0.19
  13   7  -2    1.05    0.26
 -13   7   2    1.18    0.17
  13   7  -2    0.98    0.15
  12  -7  -2   22.61    1.49
 -12  -7   2   18.74    1.53
 -12   7   2   21.27    1.44
  12   7  -2   21.15    1.54
  12   7  -2   21.43    1.44
  12   7  -2   21.13    1.46
  11  -7  -2    0.25    0.12
 -11  -7   2    0.45    0.19
  11   7  -2    0.15    0.10
  11   7  -2    0.18    0.15
  11   7  -2    0.05    0.05
 -11   7   2    0.40    0.11
 -10  -7   2    0.60    0.19
  10  -7  -2    0.12    0.11
 -10   7   2    0.22    0.09
  10   7  -2   -0.02    0.09
  10   7  -2   -0.03    0.06
  10   7  -2    0.30    0.15
   9  -7  -2   10.95    0.79
  -9  -7   2   10.64    0.84
   9   7  -2   11.18    0.76
   9   7  -2   10.85    0.78
  -9   7   2   10.95    0.77
   9   7  -2   10.47    0.83
   8  -7  -2    7.22    0.54
  -8   7   2    6.59    0.52
   8   7  -2    7.63    0.53
   8   7  -2    7.37    0.52
   8   7  -2    6.70    0.58
   7  -7  -2    0.58    0.12
  -7  -7   2    0.43    0.18
   7   7  -2    0.65    0.11
   7   7  -2    0.54    0.16
  -7   7   2    0.46    0.11
   7   7  -2    0.53    0.11
   6  -7  -2    4.47    0.34
   6   7  -2    4.25    0.32
  -6   7   2    3.87    0.28
   6   7  -2    3.70    0.34
  -6   7   2    4.47    0.32
   6   7  -2    3.88    0.38
   5  -7  -2    0.82    0.13
  -5   7   2    0.54    0.11
   5   7  -2    1.02    0.14
   5   7  -2    0.85    0.12
   5   7  -2    1.06    0.18
  -5   7   2    1.13    0.09
  -4  -7   2   80.94    5.27
   4  -7  -2   79.97    5.23
   4   7  -2   80.09    5.22
  -4   7   2   78.84    5.20
   4   7  -2   78.62    5.26
  -4   7   2   75.70    5.22
   4   7  -2   78.38    5.23
   3  -7  -2   13.87    0.92
  -3  -7   2   13.62    0.96
   3   7  -2   13.12    0.91
   3   7  -2   13.00    0.91
  -3   7   2   12.65    0.91
  -3   7   2   13.16    0.89
   2  -7  -2   73.73    4.91
  -2  -7   2   71.69    4.94
   2   7  -2   74.04    4.90
  -2   7   2   73.75    4.90
  -2   7   2   76.23    4.89
   2   7  -2   74.82    4.90
  -1   7   2   11.53    0.80
   1   7  -2   11.79    0.80
  -1   7   2   11.58    0.79
   1   7  -2   11.74    0.80
   0  -7   2   81.25    6.01
   0   7  -2   92.94    5.97
   0   7   2   90.82    5.98
   0   7   2   94.14    5.98
   0   7  -2   91.09    5.98
   0   7   2   92.80    6.00
  -1  -7  -2   53.42    3.50
   1  -7   2   52.58    3.51
  -1   7  -2   52.89    3.46
  -1   7  -2   51.17    3.47
   1   7   2   52.09    3.50
   1   7   2   52.67    3.47
   1   7   2   51.67    3.47
   2  -7   2   44.36    2.75
   2   7   2   39.54    2.71
   2   7   2   41.46    2.74
  -2   7  -2   41.15    2.69
  -2   7  -2   39.20    2.71
   2   7   2   38.60    2.71
   3  -7   2    6.87    0.59
   3  -7   2    6.40    0.53
   3   7   2    8.38    0.56
  -3   7  -2    7.83    0.55
   3   7   2    8.16    0.59
  -3   7  -2    8.45    0.53
   3   7   2    8.84    0.55
  -4  -7  -2   78.71    5.25
   4  -7   2   80.33    5.17
   4  -7   2   79.81    5.24
   4   7   2   79.22    5.24
   4   7   2   76.25    5.19
  -4   7  -2   77.34    5.20
   4   7   2   78.27    5.21
   5  -7   2   45.78    3.04
  -5   7  -2   44.84    3.00
   5   7   2   44.95    3.05
   5   7   2   45.13    3.02
   6  -7   2   -0.05    0.10
   6   7   2    0.04    0.07
  -6   7  -2    0.23    0.08
   6   7   2    0.12    0.12
   6   7   2    0.09    0.09
   7  -7   2    0.66    0.15
  -7   7  -2    0.44    0.09
   7   7   2    0.20    0.08
   7   7   2    0.31    0.11
   7   7   2    0.41    0.15
   8  -7   2   35.09    2.38
   8   7   2   36.92    2.35
  -8   7  -2   33.77    2.32
   8   7   2   33.82    2.40
   8   7   2   34.49    2.32
   9  -7   2    0.47    0.16
  -9   7  -2    0.35    0.09
   9   7   2    0.40    0.16
   9   7   2    0.34    0.08
   9   7   2    0.31    0.11
  10  -7   2   18.16    1.31
  10   7   2   17.61    1.26
  10   7   2   19.61    1.24
  10   7   2   17.48    1.33
 -10   7  -2   17.99    1.24
  11  -7   2    3.58    0.38
  11   7   2    3.92    0.34
  11   7   2    2.89    0.38
  11   7   2    3.85    0.29
 -11   7  -2    3.62    0.30
  12  -7   2    2.53    0.32
  12   7   2    1.95    0.24
  12   7   2    2.02    0.21
  12   7   2    2.10    0.33
 -12   7  -2    2.34    0.22
  13  -7   2    0.41    0.19
  13   7   2    0.19    0.20
 -13   7  -2    0.23    0.11
  13   7   2    0.37    0.14
  14  -7   2    0.78    0.22
  14   7   2    1.03    0.18
  14   7   2    0.58    0.24
  15  -7   2    0.66    0.23
  15   7   2    0.88    0.20
  15   7   2    0.65    0.25
  16  -7   2    0.02    0.20
  16   7   2    0.21    0.16
  16   7   2   -0.04    0.20
  17  -7   2    0.17    0.21
  17   7   2    0.07    0.16
  17   7   2    0.19    0.26
  18  -7   2    2.51    0.39
  18   7   2    1.87    0.39
  18   7   2    2.25    0.31
  19  -7   2    0.04    0.23
  19   7   2    0.01    0.18
  19   7   2   -0.02    0.27
  20  -7   2    1.20    0.50
  20   7   2    1.09    0.39
  20   7   2    1.09    0.25
  21   7   2   -0.12    0.28
  22   7   2    0.49    0.39
 -23  -8   2    0.56    0.32
  23   8  -2    0.22    0.31
 -22  -8   2    0.75    0.36
  22   8  -2    0.46    0.29
  22   8  -2    0.50    0.36
 -21  -8   2   -0.30    0.24
  21   8  -2   -0.13    0.28
  21   8  -2    0.07    0.17
 -20  -8   2    0.96    0.34
  20   8  -2    1.30    0.36
  20   8  -2    1.37    0.26
 -19  -8   2    0.10    0.25
  19   8  -2    0.10    0.18
  19   8  -2   -0.08    0.22
 -18  -8   2    2.64    0.44
  18   8  -2    2.73    0.45
  18   8  -2    3.09    0.35
 -17  -8   2    0.19    0.26
  17   8  -2    0.83    0.21
  17   8  -2    0.63    0.26
  16  -8  -2    0.12    0.17
 -16  -8   2    0.04    0.24
  16   8  -2    0.18    0.23
  16   8  -2    0.24    0.17
 -16   8   2    0.01    0.11
  15  -8  -2   -0.03    0.15
 -15  -8   2   -0.14    0.23
  15   8  -2    0.06    0.13
 -15   8   2   -0.05    0.11
  15   8  -2   -0.17    0.19
  15   8  -2   -0.04    0.11
  14  -8  -2   20.63    1.37
  14   8  -2   18.92    1.30
  14   8  -2   17.93    1.41
 -14   8   2   18.75    1.31
  14   8  -2   18.14    1.33
 -13  -8   2   -0.01    0.21
  13  -8  -2    0.03    0.13
 -13   8   2    0.04    0.11
  13   8  -2   -0.12    0.09
  13   8  -2   -0.11    0.11
  13   8  -2   -0.11    0.16
  12  -8  -2    6.87    0.54
  12   8  -2    6.40    0.59
 -12   8   2    6.24    0.49
  12   8  -2    5.96    0.51
  11  -8  -2    0.11    0.11
 -11  -8   2   -0.05    0.18
  11   8  -2    0.03    0.04
  11   8  -2    0.20    0.18
 -11   8   2    0.03    0.10
  11   8  -2    0.01    0.11
  10  -8  -2    0.14    0.11
 -10  -8   2    0.09    0.15
 -10   8   2    0.10    0.09
  10   8  -2    0.09    0.14
  10   8  -2   -0.06    0.09
  10   8  -2    0.08    0.09
   9  -8  -2    2.00    0.24
  -9  -8   2    1.45    0.27
  -9   8   2    2.31    0.22
   9   8  -2    2.52    0.30
   9   8  -2    2.59    0.24
   9   8  -2    2.26    0.22
   8  -8  -2    8.20    0.61
  -8   8   2    8.35    0.60
   8   8  -2    7.93    0.66
   8   8  -2    8.37    0.61
   8   8  -2    8.29    0.59
   7  -8  -2   15.40    1.08
   7  -8  -2   14.35    1.03
   7   8  -2   16.81    1.07
   7   8  -2   15.22    1.13
   7   8  -2   16.17    1.08
  -7   8   2   16.12    1.07
   6  -8  -2    0.29    0.11
  -6  -8   2    0.48    0.18
   6   8  -2    0.28    0.10
   6   8  -2    0.21    0.10
   6   8  -2    0.34    0.15
  -6   8   2    0.29    0.05
  -6   8   2    0.42    0.10
   5  -8  -2    4.60    0.44
  -5   8   2    6.20    0.40
   5   8  -2    6.56    0.45
   5   8  -2    6.03    0.43
  -5   8   2    5.83    0.44
   5   8  -2    5.96    0.49
   4  -8  -2    5.91    0.41
   4   8  -2    5.14    0.40
   4   8  -2    4.82    0.44
  -4   8   2    5.19    0.36
  -4   8   2    5.01    0.39
   4   8  -2    4.66    0.39
  -3  -8   2    1.58    0.22
   3  -8  -2    1.36    0.16
   3   8  -2    1.02    0.14
   3   8  -2    1.11    0.15
  -3   8   2    0.92    0.11
  -3   8   2    0.81    0.13
  -2  -8   2    3.74    0.42
   2  -8  -2    4.13    0.38
   2   8  -2    4.95    0.36
  -2   8   2    5.09    0.37
  -2   8   2    5.24    0.35
   2   8  -2    5.06    0.36
  -1  -8   2    0.04    0.13
   1  -8  -2    0.10    0.07
   1   8  -2    0.24    0.08
   1   8  -2    0.25    0.08
  -1   8   2    0.20    0.07
  -1   8   2    0.12    0.07
   0  -8   2   81.25    6.14
   0   8  -2   95.47    6.11
   0   8  -2   97.61    6.10
   0   8   2   96.90    6.11
   0   8   2   90.94    6.11
   1  -8   2   17.60    1.08
  -1   8  -2   14.84    1.02
  -1   8  -2   14.09    1.01
   1   8   2   15.02    1.05
   1   8   2   14.12    1.02
   1   8   2   14.21    1.02
  -2  -8  -2    3.16    0.31
   2  -8   2    3.23    0.32
   2   8   2    2.77    0.30
   2   8   2    3.09    0.25
   2   8   2    2.70    0.26
  -2   8  -2    2.84    0.23
  -2   8  -2    3.20    0.26
   3  -8   2   10.99    0.71
  -3  -8  -2   10.85    0.78
   3  -8   2   10.36    0.78
   3   8   2   10.52    0.73
   3   8   2   10.33    0.74
  -3   8  -2   10.07    0.73
   3   8   2   10.39    0.78
  -3   8  -2   10.52    0.71
  -4  -8  -2   23.05    1.58
   4  -8   2   21.85    1.56
   4  -8   2   22.28    1.49
   4   8   2   23.05    1.53
  -4   8  -2   22.72    1.49
   4   8   2   22.77    1.52
   4   8   2   22.05    1.57
  -4   8  -2   22.44    1.52
   5  -8   2    9.93    0.69
   5  -8   2    9.58    0.77
   5  -8   2   11.34    0.69
   5   8   2   11.02    0.79
   5   8   2    9.66    0.72
   5   8   2   11.08    0.74
  -5   8  -2    9.78    0.72
  -6  -8  -2    3.46    0.35
   6  -8   2    3.45    0.34
  -6   8  -2    3.43    0.28
   6   8   2    3.10    0.29
   6   8   2    3.43    0.34
   7  -8   2   56.04    3.59
   7   8   2   53.61    3.55
  -7   8  -2   53.73    3.54
   7   8   2   52.11    3.60
   7   8   2   50.50    3.53
   8  -8   2    0.61    0.16
  -8   8  -2    0.47    0.10
   8   8   2    0.41    0.16
   8   8   2    0.61    0.10
   8   8   2    0.51    0.12
   9  -8   2    3.49    0.38
   9   8   2    4.09    0.41
  -9   8  -2    3.65    0.32
   9   8   2    4.24    0.31
   9   8   2    3.89    0.34
  10  -8   2    2.59    0.32
 -10   8  -2    2.83    0.25
  10   8   2    2.77    0.24
  10   8   2    2.18    0.26
  10   8   2    3.00    0.37
  11  -8   2    1.21    0.23
  11   8   2    1.28    0.20
  11   8   2    1.19    0.15
 -11   8  -2    1.47    0.17
  11   8   2    0.93    0.24
  12  -8   2    5.57    0.50
  12   8   2    4.41    0.51
  12   8   2    4.29    0.43
  12   8   2    5.67    0.40
 -12   8  -2    5.17    0.40
  13  -8   2    0.06    0.16
 -13   8  -2   -0.01    0.09
  13   8   2    0.01    0.14
  13   8   2   -0.09    0.17
  14  -8   2    0.03    0.17
  14   8   2   -0.02    0.12
  14   8   2   -0.01    0.19
  15  -8   2   -0.02    0.18
  15   8   2   -0.13    0.12
  15   8   2   -0.04    0.19
  16  -8   2    0.57    0.23
  16   8   2    0.67    0.20
  16   8   2    0.32    0.23
  17  -8   2    0.12    0.21
  17   8   2   -0.19    0.20
  17   8   2    0.11    0.16
  18  -8   2    0.07    0.22
  18   8   2    0.04    0.17
  18   8   2    0.04    0.27
  19  -8   2    0.21    0.34
  19   8   2    0.16    0.18
  19   8   2    0.12    0.25
  20   8   2    3.86    0.59
  20   8   2    4.11    0.45
 -21  -8  -2    0.23    0.29
  21   8   2    0.54    0.32
 -22  -9   2   -0.16    0.27
  22   9  -2    0.19    0.22
  22   9  -2   -0.13    0.27
 -21  -9   2    0.14    0.31
  21   9  -2   -0.18    0.16
  21   9  -2   -0.05    0.27
 -20  -9   2    0.57    0.32
  20   9  -2    0.12    0.20
  20   9  -2    0.46    0.28
 -19  -9   2    0.28    0.28
  19   9  -2    0.29    0.19
  19   9  -2    0.36    0.27
 -18  -9   2    0.74    0.29
  18   9  -2    0.67    0.21
  18   9  -2    0.46    0.29
 -17  -9   2    0.28    0.25
  17   9  -2    0.62    0.18
  17   9  -2    0.65    0.26
 -16  -9   2    1.94    0.38
  16   9  -2    2.67    0.31
 -16   9   2    3.35    0.30
  16   9  -2    2.40    0.40
  15  -9  -2    4.09    0.45
 -15  -9   2    5.55    0.54
  15   9  -2    4.08    0.37
 -15   9   2    3.85    0.38
  15   9  -2    4.01    0.50
  15   9  -2    4.30    0.42
 -14  -9   2    1.32    0.33
  14  -9  -2    1.98    0.28
  14   9  -2    2.30    0.37
  14   9  -2    2.19    0.23
 -14   9   2    1.58    0.22
  14   9  -2    1.67    0.24
  13  -9  -2    4.46    0.42
 -13   9   2    4.33    0.38
  13   9  -2    4.58    0.40
  13   9  -2    4.14    0.37
  13   9  -2    4.82    0.52
  12  -9  -2   49.08    3.15
  12   9  -2   45.45    3.21
 -12   9   2   46.18    3.11
  12   9  -2   44.83    3.13
 -11  -9   2    0.19    0.19
  11  -9  -2    0.11    0.13
 -11   9   2    0.19    0.12
  11   9  -2    0.20    0.10
  11   9  -2    0.19    0.12
  11   9  -2    0.25    0.18
 -10  -9   2    2.56    0.32
  10  -9  -2    1.30    0.19
  10   9  -2    1.01    0.16
 -10   9   2    1.36    0.17
  10   9  -2    1.47    0.26
  10   9  -2    1.09    0.18
   9  -9  -2    1.67    0.21
   9   9  -2    1.69    0.28
  -9   9   2    1.59    0.19
   9   9  -2    1.38    0.17
   9   9  -2    1.89    0.22
   8  -9  -2    3.70    0.32
  -8  -9   2    3.51    0.39
   8   9  -2    3.71    0.32
   8   9  -2    3.55    0.29
  -8   9   2    3.36    0.30
   8   9  -2    3.26    0.38
  -7  -9   2   50.95    3.14
   7  -9  -2   46.48    3.07
   7   9  -2   43.04    3.11
   7   9  -2   45.21    3.07
  -7   9   2   45.24    3.06
  -7   9   2   45.17    3.01
   7   9  -2   44.41    3.05
  -6  -9   2   48.39    2.99
   6  -9  -2   44.54    2.93
   6   9  -2   42.48    2.97
  -6   9   2   43.18    2.88
   6   9  -2   42.50    2.92
   6   9  -2   43.41    2.91
  -6   9   2   41.09    2.91
   5  -9  -2    0.22    0.11
  -5  -9   2    0.38    0.16
   5   9  -2    0.28    0.14
  -5   9   2    0.27    0.05
   5   9  -2    0.08    0.09
   5   9  -2    0.15    0.10
  -5   9   2    0.23    0.10
  -4   9   2   19.99    1.37
  -4   9   2   21.01    1.40
   4   9  -2   19.90    1.39
   4   9  -2   21.22    1.40
   3  -9  -2    0.94    0.15
  -3  -9   2    0.47    0.19
   3   9  -2    0.86    0.14
  -3   9   2    0.69    0.12
  -3   9   2    0.88    0.10
   3   9  -2    0.79    0.12
   2   9  -2    2.28    0.22
  -2   9   2    2.58    0.23
  -2   9   2    2.37    0.20
   2   9  -2    2.57    0.22
   1   9  -2   10.18    0.70
   1   9  -2   10.54    0.71
  -1   9   2    9.09    0.69
  -1   9   2   10.27    0.70
   0  -9   2   38.79    2.64
   0   9   2   38.27    2.59
   0   9  -2   39.42    2.60
   0   9   2   38.86    2.59
   0   9  -2   38.88    2.58
  -1   9  -2    1.73    0.16
   1   9   2    1.34    0.16
   1   9   2    1.64    0.17
  -1   9  -2    1.57    0.18
   1   9   2    1.69    0.21
   2  -9   2    6.13    0.43
  -2   9  -2    4.36    0.34
   2   9   2    4.84    0.37
   2   9   2    4.63    0.40
   2   9   2    4.40    0.36
  -2   9  -2    4.47    0.37
  -3  -9  -2   41.16    2.95
   3  -9   2   42.06    2.94
   3   9   2   44.45    2.91
   3   9   2   43.35    2.90
  -3   9  -2   43.94    2.90
  -3   9  -2   45.18    2.88
   3   9   2   44.19    2.95
   4  -9   2   25.99    1.79
   4  -9   2   26.13    1.86
   4   9   2   27.24    1.87
   4   9   2   26.96    1.82
  -4   9  -2   28.30    1.79
  -4   9  -2   26.41    1.82
   4   9   2   27.71    1.82
   5  -9   2    0.07    0.04
  -5  -9  -2    0.08    0.14
   5  -9   2   -0.04    0.10
   5   9   2    0.14    0.09
   5   9   2    0.06    0.08
   5   9   2    0.07    0.12
  -5   9  -2    0.02    0.08
   6  -9   2    0.02    0.12
  -6  -9  -2    0.33    0.18
   6   9   2    0.01    0.10
   6   9   2   -0.11    0.13
   6   9   2    0.06    0.07
  -6   9  -2    0.00    0.07
   7  -9   2    8.28    0.70
   7   9   2    9.68    0.67
  -7   9  -2    9.08    0.65
   7   9   2    9.33    0.72
   8  -9   2    5.51    0.47
   8   9   2    5.44    0.43
   8   9   2    5.45    0.41
   8   9   2    5.18    0.49
  -8   9  -2    5.19    0.41
   9  -9   2    3.35    0.37
   9   9   2    3.33    0.39
   9   9   2    3.93    0.30
   9   9   2    3.55    0.33
  -9   9  -2    3.73    0.31
  10  -9   2    0.19    0.15
  10   9   2    0.10    0.13
  10   9   2    0.07    0.09
 -10   9  -2    0.20    0.10
  10   9   2    0.10    0.16
  11  -9   2    0.77    0.20
  11   9   2    0.77    0.13
  11   9   2    0.58    0.23
  11   9   2    0.73    0.16
 -11   9  -2    0.85    0.14
  12  -9   2    4.53    0.46
 -12   9  -2    5.23    0.40
  12   9   2    4.96    0.51
  12   9   2    4.83    0.39
  12   9   2    4.87    0.43
  13  -9   2    1.43    0.27
  13   9   2    1.37    0.23
 -13   9  -2    1.40    0.18
  13   9   2    1.36    0.30
  14  -9   2    0.55    0.22
  14   9   2    0.69    0.27
  14   9   2    0.52    0.17
  15  -9   2    0.42    0.21
  15   9   2    0.29    0.23
  15   9   2    0.34    0.17
  16  -9   2    0.87    0.26
  16   9   2    0.82    0.20
  16   9   2    0.82    0.31
  17  -9   2    0.31    0.23
  17   9   2    0.32    0.18
  17   9   2    0.85    0.31
  18  -9   2    0.26    0.33
 -18  -9  -2    0.23    0.29
  18   9   2    0.06    0.18
  18   9   2    0.06    0.26
 -19  -9  -2    0.72    0.31
  19   9   2    0.69    0.21
  19   9   2    0.47    0.29
 -20  -9  -2    0.12    0.28
  20   9   2    0.14    0.30
  20   9   2    0.51    0.21
 -21  -9  -2    0.09    0.30
  21   9   2   -0.01    0.19
  21   9   2   -0.01    0.28
  23  10  -2    1.65    0.48
 -22 -10   2    0.24    0.35
  22  10  -2    0.32    0.23
  22  10  -2    0.34    0.37
 -21 -10   2    1.11    0.38
  21  10  -2    0.65    0.25
  21  10  -2    1.25    0.40
 -20 -10   2    0.28    0.32
  20  10  -2   -0.06    0.30
  20  10  -2    0.60    0.22
 -19 -10   2    0.33    0.31
  19  10  -2    0.81    0.23
  19  10  -2    0.57    0.30
 -18 -10   2    1.28    0.35
  18  10  -2    2.06    0.30
  18  10  -2    1.99    0.41
 -17 -10   2   -0.01    0.23
  17  10  -2    0.03    0.17
  17  10  -2    0.04    0.22
 -16 -10   2    0.68    0.29
 -16  10   2    1.12    0.19
  16  10  -2    1.51    0.33
  16  10  -2    1.02    0.21
 -15 -10   2    0.05    0.25
 -15  10   2    0.41    0.14
  15  10  -2    0.24    0.25
  15  10  -2    0.76    0.16
  15  10  -2    0.19    0.17
  14 -10  -2   11.24    0.99
  14  10  -2   10.07    0.78
  14  10  -2    9.82    0.87
 -14  10   2    9.68    0.76
  14  10  -2   10.63    0.75
  13 -10  -2    6.48    0.56
  13  10  -2    6.21    0.62
 -13  10   2    7.08    0.52
  13  10  -2    6.01    0.53
  12 -10  -2   26.37    1.78
 -12 -10   2   25.23    1.86
  12  10  -2   25.37    1.85
  12  10  -2   24.69    1.76
 -12  10   2   25.66    1.75
 -11 -10   2    0.14    0.21
  11 -10  -2    0.76    0.17
  11  10  -2    0.86    0.17
  11  10  -2    0.93    0.15
 -11  10   2    0.88    0.15
  11  10  -2    0.81    0.23
 -10 -10   2    2.08    0.34
  10 -10  -2    1.70    0.22
  10  10  -2    1.31    0.20
 -10  10   2    1.44    0.19
  10  10  -2    1.49    0.18
  10  10  -2    1.29    0.28
  -9 -10   2    0.15    0.18
   9 -10  -2    0.10    0.11
  -9  10   2    0.06    0.09
   9  10  -2    0.05    0.10
   9  10  -2   -0.10    0.13
   9  10  -2    0.19    0.10
  -8 -10   2    6.37    0.62
   8 -10  -2    7.12    0.55
  -8  10   2    6.69    0.53
   8  10  -2    7.05    0.61
   8  10  -2    7.66    0.55
   8  10  -2    7.69    0.54
  -7 -10   2    0.85    0.23
   7 -10  -2    1.04    0.17
   7  10  -2    1.13    0.16
  -7  10   2    0.83    0.14
   7  10  -2    1.17    0.23
  -7  10   2    1.26    0.10
   7  10  -2    1.14    0.15
   6 -10  -2    4.34    0.37
   6  10  -2    3.75    0.40
   6  10  -2    4.37    0.35
   6  10  -2    3.97    0.35
  -6  10   2    4.05    0.34
  -6  10   2    4.47    0.30
   5 -10  -2   14.44    0.95
  -5 -10   2   13.87    1.00
  -5  10   2   13.12    0.89
  -5  10   2   12.78    0.93
   5  10  -2   12.62    0.93
   5  10  -2   12.93    0.93
   5  10  -2   12.79    0.98
  -4 -10   2    0.06    0.15
   4 -10  -2    0.03    0.10
   4  10  -2    0.28    0.10
  -4  10   2    0.28    0.06
   4  10  -2    0.17    0.09
  -4  10   2    0.36    0.11
   3 -10  -2    5.94    0.44
  -3 -10   2    6.42    0.50
  -3  10   2    5.01    0.38
  -3  10   2    5.04    0.41
   3  10  -2    4.55    0.40
   3  10  -2    5.05    0.41
  -2 -10   2    0.23    0.15
   2 -10  -2    0.21    0.12
  -2  10   2    0.13    0.08
   2  10  -2    0.02    0.08
  -2  10   2    0.12    0.07
   2  10  -2   -0.08    0.08
   1  10  -2    0.85    0.13
  -1  10   2    0.66    0.12
  -1  10   2    0.74    0.11
   1  10  -2    0.87    0.12
   0 -10   2   31.38    1.93
   0 -10  -2   26.67    1.90
   0  10  -2   26.25    1.86
   0  10   2   26.85    1.86
   0  10  -2   27.26    1.85
   0  10   2   27.85    1.87
  -1 -10  -2    1.14    0.21
   1 -10   2    1.07    0.20
   1  10   2    2.02    0.19
   1  10   2    1.92    0.18
  -1  10  -2    1.53    0.17
  -2 -10  -2   23.49    1.49
   2 -10   2   23.17    1.49
   2  10   2   20.14    1.43
   2  10   2   20.17    1.43
   2  10   2   19.92    1.47
  -2  10  -2   20.59    1.44
  -2  10  -2   20.27    1.41
   3  10   2    9.04    0.72
  -3  10  -2    9.04    0.67
  -3  10  -2    9.54    0.65
   3  10   2   10.07    0.67
   3  10   2    9.24    0.67
   4 -10   2    4.48    0.29
   4 -10   2    4.63    0.38
  -4  10  -2    3.60    0.32
  -4  10  -2    3.89    0.29
   4  10   2    3.69    0.33
   4  10   2    3.58    0.38
   4  10   2    3.69    0.32
  -5 -10  -2   11.39    0.93
   5 -10   2   12.35    0.82
   5 -10   2   12.24    0.91
  -5  10  -2   12.71    0.82
  -5  10  -2   11.47    0.86
   5  10   2   12.41    0.93
   5  10   2   12.84    0.86
   5  10   2   12.29    0.87
  -6 -10  -2    0.29    0.16
   6 -10   2    0.04    0.13
   6  10   2    0.06    0.09
   6  10   2    0.21    0.15
   6  10   2    0.19    0.10
  -6  10  -2    0.18    0.09
   7 -10   2    1.43    0.22
  -7 -10  -2    1.86    0.26
   7  10   2    0.89    0.21
   7  10   2    0.68    0.12
   7  10   2    1.26    0.17
  -7  10  -2    1.22    0.15
  -8 -10  -2    6.54    0.52
   8 -10   2    5.42    0.47
   8  10   2    4.50    0.48
  -8  10  -2    5.28    0.41
   8  10   2    4.61    0.43
   9 -10   2    0.15    0.15
  -9 -10  -2    0.02    0.19
  -9  10  -2    0.15    0.10
   9  10   2    0.01    0.08
   9  10   2   -0.03    0.16
   9  10   2    0.01    0.10
  10 -10   2    2.26    0.30
 -10 -10  -2    1.91    0.32
 -10  10  -2    2.06    0.22
  10  10   2    2.08    0.32
  10  10   2    1.96    0.21
  10  10   2    1.76    0.24
 -11 -10  -2    1.84    0.33
  11 -10   2    1.36    0.25
  11  10   2    0.95    0.19
  11  10   2    0.86    0.15
  11  10   2    1.24    0.28
 -11  10  -2    0.88    0.16
  12 -10   2    1.13    0.24
 -12 -10  -2    0.80    0.26
  12  10   2    0.80    0.15
  12  10   2    1.18    0.27
  12  10   2    0.79    0.18
 -12  10  -2    0.82    0.16
  13 -10   2    0.04    0.17
 -13 -10  -2    0.08    0.24
  13  10   2    0.25    0.23
  13  10   2    0.08    0.16
 -13  10  -2    0.20    0.12
 -14 -10  -2    0.03    0.22
  14 -10   2    0.20    0.19
  14  10   2    0.19    0.23
  14  10   2    0.34    0.17
 -14  10  -2    0.53    0.20
  15 -10   2    0.10    0.19
 -15 -10  -2    0.21    0.27
  15  10   2    0.00    0.14
  15  10   2   -0.13    0.22
 -16 -10  -2    0.71    0.29
  16 -10   2    1.39    0.29
  16  10   2    1.06    0.31
  16  10   2    0.92    0.23
  17 -10   2    0.24    0.32
 -17 -10  -2   -0.04    0.25
  17  10   2    0.09    0.16
  17  10   2    0.03    0.23
 -18 -10  -2    0.36    0.30
  18  10   2   -0.03    0.18
  18  10   2    0.37    0.27
 -19 -10  -2    0.13    0.27
  19  10   2   -0.18    0.16
  19  10   2    0.07    0.26
 -20 -10  -2    0.05    0.29
  20  10   2    0.00    0.18
  20  10   2    0.00    0.26
 -21 -10  -2    0.43    0.53
  21  10   2   -0.08    0.22
  22  11  -2    0.00    0.23
 -21 -11   2    1.16    0.38
  21  11  -2    0.98    0.26
  21  11  -2    0.84    0.36
 -20 -11   2    0.23    0.30
  20  11  -2    0.43    0.20
  20  11  -2    0.14    0.28
 -19 -11   2    0.58    0.34
  19  11  -2    0.10    0.30
  19  11  -2    0.42    0.20
 -18 -11   2    1.21    0.36
  18  11  -2    1.52    0.26
  18  11  -2    1.65    0.40
 -17 -11   2    4.01    0.59
  17  11  -2    5.42    0.50
  17  11  -2    5.59    0.61
 -16 -11   2    0.16    0.25
  16  11  -2    0.87    0.31
  16  11  -2    0.47    0.18
 -16  11   2    0.81    0.17
 -15 -11   2    2.71    0.44
  15  11  -2    3.06    0.38
  15  11  -2    2.83    0.35
  15  11  -2    2.76    0.43
 -15  11   2    3.42    0.32
 -14 -11   2    0.09    0.26
  14  11  -2    0.03    0.14
  14  11  -2    0.03    0.20
 -14  11   2    0.12    0.13
  14  11  -2    0.05    0.11
 -13 -11   2    4.84    0.53
 -13  11   2    3.80    0.37
  13  11  -2    4.22    0.40
  13  11  -2    4.22    0.50
  12 -11  -2    0.58    0.18
 -12 -11   2    0.57    0.28
  12  11  -2    0.85    0.16
  12  11  -2    0.88    0.25
  12  11  -2    0.59    0.16
 -12  11   2    0.60    0.15
 -11 -11   2    1.47    0.30
  11 -11  -2    0.63    0.18
  11  11  -2    0.57    0.17
  11  11  -2    0.85    0.24
 -11  11   2    0.90    0.17
  11  11  -2    0.83    0.15
  10 -11  -2    6.42    0.52
  10  11  -2    6.15    0.51
  10  11  -2    5.93    0.49
 -10  11   2    6.35    0.50
  10  11  -2    6.36    0.60
   9 -11  -2    0.80    0.17
  -9 -11   2    1.80    0.29
   9  11  -2    0.57    0.15
  -9  11   2    0.65    0.15
   9  11  -2    0.96    0.23
   9  11  -2    0.95    0.15
  -8 -11   2    2.16    0.36
   8 -11  -2    3.38    0.31
   8  11  -2    3.47    0.38
   8  11  -2    3.12    0.29
  -8  11   2    3.33    0.30
   8  11  -2    3.26    0.30
   7 -11  -2    1.29    0.19
  -7 -11   2    1.86    0.29
  -7  11   2    1.17    0.11
   7  11  -2    1.19    0.17
   7  11  -2    1.53    0.26
   7  11  -2    1.65    0.18
  -7  11   2    0.96    0.17
  -6 -11   2   20.20    1.46
   6 -11  -2   19.48    1.40
  -6  11   2   20.60    1.38
   6  11  -2   19.35    1.44
   6  11  -2   20.26    1.39
   6  11  -2   20.33    1.38
  -6  11   2   20.37    1.34
  -5 -11   2   20.46    1.30
   5 -11  -2   18.59    1.23
  -5  11   2   16.49    1.17
  -5  11   2   16.56    1.20
   5  11  -2   16.54    1.21
   5  11  -2   16.63    1.20
  -4 -11   2    0.52    0.20
   4 -11  -2    0.16    0.12
   4  11  -2    0.17    0.11
   4  11  -2    0.12    0.11
  -4  11   2    0.13    0.09
  -4  11   2    0.23    0.06
  -3 -11   2   44.99    2.80
   3 -11  -2   42.83    2.74
  -3  11   2   38.55    2.69
   3  11  -2   37.53    2.71
   3  11  -2   40.52    2.72
  -3  11   2   38.86    2.71
  -2 -11   2   14.04    1.13
   2 -11  -2   14.11    1.10
   2  11  -2   16.10    1.07
  -2  11   2   16.15    1.06
  -2  11   2   16.41    1.08
   2  11  -2   16.40    1.08
  -1 -11   2    2.13    0.27
  -1  11   2    1.64    0.17
   1  11  -2    1.97    0.21
   1  11  -2    1.96    0.19
  -1  11   2    1.53    0.19
   0 -11  -2    0.07    0.13
   0 -11   2   -0.06    0.14
   0  11  -2    0.24    0.08
   0  11  -2    0.15    0.09
   0  11   2    0.19    0.08
   0  11   2    0.35    0.10
  -1 -11  -2    2.12    0.28
   1 -11   2    2.28    0.30
   1  11   2    3.23    0.25
  -1  11  -2    2.55    0.24
  -1  11  -2    2.84    0.22
   1  11   2    2.49    0.24
   2 -11   2   18.35    1.26
  -2 -11  -2   19.02    1.27
  -2  11  -2   17.19    1.18
   2  11   2   16.59    1.20
   2  11   2   17.26    1.21
  -2  11  -2   17.00    1.21
   2  11   2   17.47    1.25
   3 -11   2    0.24    0.14
  -3 -11  -2   -0.09    0.13
   3  11   2    0.37    0.11
   3  11   2    0.36    0.15
  -3  11  -2    0.21    0.09
  -3  11  -2    0.22    0.07
   3  11   2    0.26    0.10
   4 -11   2    1.49    0.16
   4 -11   2    1.58    0.24
  -4  11  -2    1.57    0.19
   4  11   2    2.21    0.27
   4  11   2    1.88    0.20
   4  11   2    1.86    0.19
  -4  11  -2    1.95    0.16
   5 -11   2    4.48    0.42
   5 -11   2    4.37    0.32
  -5 -11  -2    5.04    0.47
   5  11   2    5.30    0.38
  -5  11  -2    3.92    0.32
  -5  11  -2    4.89    0.37
   5  11   2    4.73    0.43
   5  11   2    4.46    0.36
  -6 -11  -2    6.40    0.67
   6 -11   2    8.02    0.65
   6  11   2    8.13    0.67
   6  11   2    8.35    0.59
   6  11   2    8.72    0.61
  -6  11  -2    8.89    0.60
  -7 -11  -2    0.04    0.15
   7 -11   2    0.16    0.15
   7  11   2   -0.02    0.10
   7  11   2    0.02    0.09
  -7  11  -2    0.19    0.10
   7  11   2    0.18    0.15
   8 -11   2    6.25    0.52
  -8 -11  -2    5.57    0.54
   8  11   2    5.99    0.48
   8  11   2    5.68    0.54
  -8  11  -2    5.72    0.46
  -9 -11  -2    1.03    0.26
   9 -11   2    0.89    0.20
   9  11   2    0.41    0.12
   9  11   2    0.53    0.15
  -9  11  -2    0.63    0.13
   9  11   2    0.89    0.24
  10 -11   2    9.71    0.80
 -10 -11  -2    8.38    0.84
 -10  11  -2   10.59    0.74
  10  11   2   10.71    0.73
  10  11   2   10.77    0.86
  10  11   2   10.20    0.76
 -11 -11  -2    2.82    0.37
  11 -11   2    1.43    0.27
 -11  11  -2    1.38    0.20
  11  11   2    1.57    0.30
  11  11   2    1.56    0.23
  11  11   2    1.34    0.18
  12 -11   2    2.40    0.33
  12  11   2    2.61    0.31
  12  11   2    2.82    0.29
  12  11   2    2.37    0.38
 -12  11  -2    2.43    0.26
  13 -11   2    0.92    0.24
 -13 -11  -2    1.45    0.34
  13  11   2    1.07    0.22
  13  11   2    1.23    0.31
 -13  11  -2    0.85    0.17
  14 -11   2    6.81    0.64
 -14 -11  -2    6.80    0.70
  14  11   2    7.94    0.74
  14  11   2    7.47    0.61
 -14  11  -2    7.33    0.60
 -15 -11  -2    0.10    0.24
  15 -11   2   -0.10    0.18
  15  11   2   -0.07    0.14
  15  11   2   -0.19    0.22
  16 -11   2    0.42    0.35
 -16 -11  -2    0.11    0.29
  16  11   2    0.48    0.18
  16  11   2    0.03    0.22
 -17 -11  -2    0.91    0.31
  17  11   2    0.31    0.20
  17  11   2    0.52    0.28
 -18 -11  -2   -0.04    0.25
  18  11   2    0.27    0.19
  18  11   2    0.15    0.26
 -19 -11  -2   -0.15    0.25
  19  11   2   -0.29    0.18
  19  11   2   -0.15    0.25
 -20 -11  -2   -0.12    0.27
  20  11   2   -0.04    0.28
  20  11   2    0.17    0.20
  21  11   2    0.41    0.25
  22  12  -2    0.80    0.31
 -21 -12   2   -0.06    0.36
  21  12  -2    0.21    0.21
  21  12  -2    0.32    0.34
 -20 -12   2    1.51    0.41
  20  12  -2    1.34    0.27
  20  12  -2    1.42    0.39
 -19 -12   2    0.79    0.37
  19  12  -2    0.41    0.21
  19  12  -2    0.70    0.34
 -18 -12   2    0.16    0.27
  18  12  -2   -0.04    0.24
  18  12  -2   -0.10    0.18
 -17 -12   2    0.70    0.31
  17  12  -2    0.39    0.29
  17  12  -2    0.67    0.20
 -16 -12   2    1.50    0.39
  16  12  -2    0.36    0.28
 -16  12   2    0.23    0.15
  16  12  -2    0.49    0.19
 -15 -12   2    8.99    0.84
  15  12  -2    8.50    0.80
  15  12  -2    8.13    0.70
 -15  12   2    9.37    0.68
 -14 -12   2   -0.10    0.23
 -14  12   2    0.60    0.17
  14  12  -2    0.52    0.18
  14  12  -2    0.50    0.25
 -13 -12   2    0.69    0.30
  13  12  -2    0.31    0.15
  13  12  -2    0.08    0.12
 -13  12   2    0.18    0.14
  13  12  -2    0.48    0.25
 -12 -12   2   10.21    0.89
  12  12  -2   10.55    0.78
  12  12  -2    9.96    0.87
  12  12  -2   10.60    0.76
 -12  12   2    9.76    0.76
  11 -12  -2    0.05    0.14
 -11 -12   2    0.35    0.24
  11  12  -2   -0.02    0.10
  11  12  -2    0.08    0.21
 -11  12   2   -0.07    0.10
  11  12  -2    0.05    0.14
  10 -12  -2   15.30    1.09
 -10 -12   2   15.31    1.18
  10  12  -2   14.14    1.06
  10  12  -2   14.77    1.16
 -10  12   2   15.18    1.07
  10  12  -2   15.39    1.08
   9 -12  -2    5.02    0.44
  -9 -12   2    4.51    0.53
  -9  12   2    5.32    0.41
   9  12  -2    4.65    0.42
   9  12  -2    4.63    0.41
   9  12  -2    5.57    0.52
  -8 -12   2    5.08    0.57
   8 -12  -2    6.20    0.50
  -8  12   2    5.59    0.47
   8  12  -2    6.37    0.58
   8  12  -2    6.42    0.49
   8  12  -2    6.17    0.48
  -7 -12   2   11.06    0.99
   7 -12  -2   13.09    0.93
   7  12  -2   12.73    0.92
   7  12  -2   12.99    0.99
   7  12  -2   13.31    0.91
  -7  12   2   13.57    0.92
   6 -12  -2    4.93    0.44
  -6 -12   2    4.35    0.49
  -6  12   2    5.14    0.43
   6  12  -2    5.55    0.42
   6  12  -2    5.36    0.42
  -6  12   2    5.59    0.37
  -5 -12   2    5.74    0.53
   5 -12  -2    5.73    0.45
  -5  12   2    4.99    0.42
  -5  12   2    5.28    0.39
   5  12  -2    4.81    0.42
   5  12  -2    5.67    0.44
  -4 -12   2   -0.06    0.17
   4 -12  -2    0.06    0.12
   4  12  -2   -0.04    0.09
  -4  12   2    0.01    0.06
  -4  12   2   -0.01    0.10
   4  12  -2   -0.05    0.08
   3 -12  -2    0.08    0.11
  -3 -12   2    0.11    0.16
  -3  12   2    0.47    0.08
   3  12  -2    0.17    0.10
   3  12  -2    0.09    0.08
  -3  12   2   -0.04    0.09
  -2 -12   2    4.58    0.49
   2 -12  -2    5.33    0.48
  -2  12   2    5.84    0.44
   2  12  -2    6.15    0.44
  -2  12   2    5.66    0.41
   2  12  -2    5.82    0.43
   1  12  -2    8.31    0.64
  -1  12   2    8.60    0.62
   1  12  -2    8.65    0.63
  -1  12   2    9.25    0.64
   0 -12   2   23.58    1.58
   0 -12  -2   22.31    1.56
   0  12  -2   22.18    1.51
   0  12   2   21.40    1.51
   0  12   2   21.34    1.50
   0  12  -2   21.66    1.49
  -1 -12  -2   12.00    1.07
   1 -12   2   13.12    1.08
  -1  12  -2   15.39    1.04
   1  12   2   16.43    1.04
   1  12   2   15.79    1.03
  -1  12  -2   15.98    1.01
  -2 -12  -2   35.72    2.34
   2 -12   2   32.13    2.32
   2  12   2   33.66    2.27
   2  12   2   33.33    2.27
  -2  12  -2   33.71    2.25
  -2  12  -2   33.77    2.28
   3 -12   2    2.58    0.31
  -3 -12  -2    2.84    0.31
  -3  12  -2    2.47    0.25
   3  12   2    2.29    0.23
  -3  12  -2    2.01    0.20
   3  12   2    2.13    0.29
   3  12   2    2.05    0.23
  -4 -12  -2    0.21    0.17
   4 -12   2    0.10    0.07
   4 -12   2    0.06    0.14
   4  12   2    0.27    0.11
  -4  12  -2    0.17    0.10
  -4  12  -2    0.06    0.06
   4  12   2    0.14    0.11
   4  12   2    0.11    0.15
   5 -12   2    5.12    0.35
  -5 -12  -2    4.62    0.48
   5 -12   2    5.32    0.46
   5  12   2    4.26    0.38
   5  12   2    4.32    0.46
   5  12   2    5.16    0.40
  -5  12  -2    4.59    0.34
  -5  12  -2    4.90    0.40
   6 -12   2    1.43    0.23
   6  12   2    0.83    0.16
  -6  12  -2    1.14    0.16
   6  12   2    0.96    0.16
   6  12   2    0.95    0.23
   7 -12   2    5.00    0.49
   7  12   2    6.30    0.55
  -7  12  -2    5.75    0.44
   7  12   2    5.26    0.43
   7  12   2    5.45    0.45
  -8 -12  -2    0.00    0.18
   8 -12   2    0.00    0.14
   8  12   2   -0.08    0.11
   8  12   2   -0.05    0.16
  -8  12  -2   -0.02    0.10
   8  12   2    0.03    0.10
   9 -12   2    0.70    0.19
  -9 -12  -2    0.22    0.22
   9  12   2    0.97    0.27
   9  12   2    0.95    0.18
  -9  12  -2    1.51    0.18
 -10 -12  -2    9.92    0.84
  10  12   2    9.85    0.71
  10  12   2    9.32    0.74
 -10  12  -2    9.85    0.72
  10  12   2    9.63    0.82
 -11 -12  -2    0.83    0.29
  11 -12   2    0.47    0.15
  11  12   2    1.55    0.30
 -11  12  -2    1.09    0.17
  11  12   2    1.39    0.21
  11  12   2    1.07    0.16
 -12 -12  -2   10.87    0.97
 -12  12  -2   11.74    0.83
  12  12   2   11.08    0.86
  12  12   2   11.97    0.98
 -13 -12  -2   -0.02    0.23
  13 -12   2    0.00    0.08
 -13  12  -2    0.19    0.12
  13  12   2   -0.14    0.13
  13  12   2    0.08    0.21
  14 -12   2    0.09    0.09
 -14 -12  -2    0.37    0.24
 -14  12  -2    0.44    0.16
  14  12   2    0.21    0.16
  14  12   2    0.51    0.25
 -15 -12  -2    0.54    0.28
  15  12   2    0.88    0.30
  15  12   2    1.18    0.23
 -16 -12  -2   -0.23    0.22
  16  12   2    0.13    0.16
  16  12   2    0.11    0.24
 -17 -12  -2   -0.04    0.28
  17  12   2    0.23    0.18
  17  12   2    0.43    0.31
 -18 -12  -2    0.75    0.31
  18  12   2    0.10    0.21
  18  12   2    0.75    0.34
 -19 -12  -2    0.19    0.28
  19  12   2    0.69    0.22
  19  12   2   -0.22    0.26
 -20 -12  -2    0.73    0.53
  20  12   2    1.73    0.69
  20  12   2    1.60    0.32
  21  12   2    0.30    0.38
  21  13  -2    0.16    0.21
 -20 -13   2    0.06    0.35
  20  13  -2    0.16    0.20
  20  13  -2    0.16    0.33
 -19 -13   2   -0.16    0.28
  19  13  -2    0.00    0.21
  19  13  -2    0.13    0.31
 -18 -13   2   -0.02    0.27
  18  13  -2    0.50    0.23
  18  13  -2    0.47    0.29
 -17 -13   2    0.01    0.27
  17  13  -2    0.03    0.17
  17  13  -2    0.27    0.28
 -16 -13   2    1.52    0.39
  16  13  -2    1.28    0.25
 -16  13   2    1.06    0.21
  16  13  -2    1.00    0.33
 -15 -13   2   -0.13    0.27
  15  13  -2   -0.04    0.17
  15  13  -2   -0.04    0.24
 -15  13   2   -0.05    0.13
 -14 -13   2    0.03    0.26
  14  13  -2    0.12    0.16
 -14  13   2    0.21    0.15
  14  13  -2    0.16    0.09
  14  13  -2   -0.02    0.23
 -13 -13   2    1.32    0.32
 -13  13   2    0.72    0.18
  13  13  -2    0.78    0.27
  13  13  -2    0.65    0.17
  13  13  -2    0.65    0.19
 -12 -13   2   25.55    1.89
  12  13  -2   24.53    1.75
 -12  13   2   26.11    1.76
  12  13  -2   25.84    1.78
  12  13  -2   25.58    1.88
 -11 -13   2    4.64    0.54
 -11  13   2    4.83    0.40
  11  13  -2    4.04    0.50
  11  13  -2    5.09    0.44
  11  13  -2    4.51    0.40
 -10 -13   2    2.27    0.36
  10 -13  -2    2.12    0.27
  10  13  -2    1.71    0.24
  10  13  -2    1.98    0.24
  10  13  -2    1.95    0.33
 -10  13   2    1.89    0.23
  -9 -13   2    0.13    0.19
   9 -13  -2   -0.10    0.13
   9  13  -2   -0.08    0.17
   9  13  -2    0.20    0.13
   9  13  -2   -0.03    0.10
  -9  13   2   -0.06    0.10
   8 -13  -2   43.65    2.90
  -8 -13   2   40.92    2.98
   8  13  -2   42.45    2.97
   8  13  -2   44.91    2.88
  -8  13   2   43.21    2.88
   8  13  -2   41.01    2.89
   7 -13  -2    0.24    0.14
  -7 -13   2    0.11    0.19
   7  13  -2    0.13    0.17
   7  13  -2    0.06    0.11
   7  13  -2   -0.11    0.10
  -7  13   2    0.14    0.11
   6 -13  -2    2.26    0.29
  -6 -13   2    1.58    0.32
   6  13  -2    2.94    0.28
  -6  13   2    2.80    0.27
   6  13  -2    2.72    0.27
  -6  13   2    2.33    0.20
   5 -13  -2    1.58    0.22
  -5 -13   2    2.71    0.36
   5  13  -2    0.90    0.17
  -5  13   2    1.15    0.18
  -5  13   2    1.20    0.13
   5  13  -2    1.02    0.17
  -4  13   2    3.66    0.34
   4  13  -2    3.61    0.35
  -4  13   2    4.21    0.30
   4  13  -2    3.79    0.34
  -3 -13   2    2.51    0.38
   3 -13  -2    3.04    0.35
  -3  13   2    3.94    0.33
  -3  13   2    4.11    0.30
   3  13  -2    4.12    0.33
   3  13  -2    4.17    0.34
  -2 -13   2    0.14    0.16
  -2  13   2    0.78    0.11
   2  13  -2    0.58    0.14
  -2  13   2    0.62    0.13
   2  13  -2    0.75    0.13
  -1 -13   2    0.87    0.25
   1  13  -2    1.73    0.20
  -1  13   2    1.96    0.19
   1  13  -2    2.16    0.20
  -1  13   2    1.68    0.20
   0 -13   2    0.52    0.18
   0 -13  -2    0.32    0.16
   0  13  -2    0.28    0.11
   0  13   2    0.23    0.09
   0  13   2    0.20    0.11
   0  13  -2    0.10    0.08
  -1  13  -2    5.03    0.38
   1  13   2    5.08    0.39
   1  13   2    4.55    0.40
  -1  13  -2    4.96    0.41
   2 -13   2    8.53    0.63
  -2  13  -2    6.88    0.54
   2  13   2    7.03    0.54
   2  13   2    6.53    0.53
  -2  13  -2    6.68    0.51
   3 -13   2    3.58    0.33
   3  13   2    2.59    0.26
   3  13   2    2.35    0.25
  -3  13  -2    2.23    0.25
  -3  13  -2    2.12    0.21
   4 -13   2    3.69    0.28
  -4 -13  -2    4.03    0.41
   4 -13   2    3.89    0.39
   4  13   2    3.55    0.39
   4  13   2    3.06    0.31
   4  13   2    3.17    0.31
  -4  13  -2    2.81    0.26
  -4  13  -2    3.36    0.32
   5 -13   2    5.60    0.50
  -5 -13  -2    3.83    0.50
   5  13   2    5.36    0.43
  -5  13  -2    6.06    0.44
   5  13   2    5.51    0.52
   5  13   2    5.61    0.42
  -5  13  -2    5.18    0.41
   6 -13   2    5.68    0.49
   6  13   2    4.76    0.50
   6  13   2    4.81    0.43
  -6  13  -2    5.05    0.42
   6  13   2    4.66    0.41
   7 -13   2    3.88    0.40
  -7  13  -2    3.53    0.34
   7  13   2    2.99    0.42
   7  13   2    3.63    0.33
   7  13   2    3.97    0.34
  -8 -13  -2    0.11    0.20
   8 -13   2    0.13    0.14
   8  13   2    0.57    0.14
  -8  13  -2    0.87    0.16
   8  13   2    0.74    0.17
   8  13   2    0.73    0.22
  -9 -13  -2    1.13    0.28
   9  13   2    1.10    0.20
   9  13   2    0.67    0.24
  -9  13  -2    0.86    0.17
   9  13   2    0.81    0.16
  10 -13   2    0.08    0.06
 -10 -13  -2    0.17    0.22
 -10  13  -2    0.09    0.12
  10  13   2    0.11    0.19
  10  13   2   -0.04    0.13
  10  13   2    0.02    0.06
 -11 -13  -2    0.25    0.23
  11  13   2    0.21    0.15
  11  13   2    0.41    0.24
 -11  13  -2    0.47    0.15
  11  13   2    0.52    0.14
 -12 -13  -2    4.91    0.56
 -12  13  -2    3.50    0.36
  12  13   2    3.90    0.51
  12  13   2    3.11    0.37
 -13 -13  -2   -0.11    0.24
  13 -13   2    0.11    0.10
  13  13   2   -0.13    0.20
  13  13   2    0.19    0.17
 -13  13  -2   -0.06    0.12
 -14 -13  -2   -0.07    0.22
 -14  13  -2    0.23    0.17
  14  13   2    0.38    0.17
  14  13   2   -0.21    0.21
 -15 -13  -2   -0.12    0.25
  15  13   2   -0.02    0.16
  15  13   2   -0.18    0.22
 -16 -13  -2    1.08    0.35
  16  13   2    0.92    0.22
  16  13   2    0.86    0.32
 -17 -13  -2    0.37    0.29
  17  13   2    0.45    0.20
  17  13   2    0.59    0.30
 -18 -13  -2   -0.54    0.28
  18  13   2    0.03    0.30
  18  13   2   -0.04    0.20
 -19 -13  -2    0.56    0.33
  19  13   2    0.27    0.24
  19  13   2    0.46    0.33
  20  13   2    3.28    0.42
 -20 -14   2    1.41    0.50
  20  14  -2    2.69    0.77
 -19 -14   2    0.05    0.29
  19  14  -2    0.04    0.28
  19  14  -2   -0.06    0.19
 -18 -14   2    0.96    0.36
  18  14  -2    0.75    0.32
  18  14  -2    1.36    0.26
 -17 -14   2    2.20    0.45
  17  14  -2    2.80    0.36
  17  14  -2    3.11    0.51
 -16 -14   2    1.27    0.36
  16  14  -2    1.17    0.35
  16  14  -2    1.50    0.28
 -16  14   2    1.55    0.24
 -15 -14   2    0.03    0.28
 -15  14   2    0.07    0.15
  15  14  -2   -0.03    0.17
  15  14  -2    0.03    0.23
 -14 -14   2    3.41    0.51
 -14  14   2    3.73    0.38
  14  14  -2    3.20    0.48
  14  14  -2    4.06    0.38
  14  14  -2    3.70    0.41
 -13 -14   2    7.54    0.71
  13  14  -2    6.76    0.55
  13  14  -2    6.78    0.70
 -13  14   2    6.37    0.54
  13  14  -2    6.06    0.56
 -12 -14   2   -0.04    0.23
  12  14  -2    0.22    0.15
  12  14  -2    0.01    0.14
 -12  14   2    0.06    0.14
  12  14  -2   -0.11    0.22
 -11 -14   2    0.27    0.27
 -11  14   2    1.07    0.20
  11  14  -2    1.33    0.20
  11  14  -2    1.40    0.31
  11  14  -2    1.30    0.23
 -10 -14   2   -0.11    0.23
  10  14  -2    0.17    0.13
  10  14  -2    0.05    0.21
  10  14  -2    0.24    0.15
 -10  14   2    0.08    0.14
   9 -14  -2    0.21    0.18
  -9 -14   2   -0.08    0.21
   9  14  -2    0.06    0.11
   9  14  -2    0.34    0.21
   9  14  -2    0.36    0.16
  -9  14   2    0.18    0.12
   8 -14  -2    3.84    0.40
   8  14  -2    4.14    0.47
   8  14  -2    4.28    0.38
  -8  14   2    4.39    0.39
   8  14  -2    3.96    0.38
  -7 -14   2    1.69    0.35
   7 -14  -2    1.50    0.24
   7  14  -2    1.90    0.23
   7  14  -2    1.48    0.22
  -7  14   2    1.49    0.22
   6 -14  -2   22.62    1.50
  -6 -14   2   25.56    1.62
  -6  14   2   19.68    1.47
   6  14  -2   20.19    1.47
   6  14  -2   18.73    1.46
  -5 -14   2   13.47    1.05
   5 -14  -2   13.12    0.97
   5  14  -2   12.98    0.94
  -5  14   2   12.64    0.89
  -5  14   2   13.53    0.94
   5  14  -2   12.78    0.94
   4 -14  -2   18.25    1.25
  -4 -14   2   17.77    1.31
   4  14  -2   16.76    1.21
  -4  14   2   17.53    1.18
   4  14  -2   16.63    1.21
  -4  14   2   16.73    1.21
   3 -14  -2    0.69    0.19
  -3 -14   2    1.21    0.26
   3  14  -2    0.42    0.13
   3  14  -2    0.38    0.12
  -3  14   2    0.51    0.14
  -3  14   2    0.33    0.10
   2 -14  -2    2.65    0.33
  -2 -14   2    2.42    0.35
  -2  14   2    3.05    0.29
   2  14  -2    3.37    0.30
  -2  14   2    2.78    0.26
   2  14  -2    3.09    0.28
   1  14  -2    1.31    0.20
  -1  14   2    1.27    0.16
  -1  14   2    1.49    0.20
   1  14  -2    1.32    0.17
   0 -14  -2    8.20    0.64
   0 -14   2    8.23    0.67
   0  14  -2    7.59    0.55
   0  14   2    7.17    0.58
   0  14  -2    7.08    0.57
   0  14   2    7.00    0.56
  -1 -14  -2    0.37    0.18
   1 -14   2    0.36    0.17
   1  14   2    0.69    0.13
   1  14   2    0.38    0.12
  -1  14  -2    0.36    0.12
  -1  14  -2    0.40    0.10
  -2 -14  -2    2.11    0.29
   2 -14   2    1.77    0.29
   2  14   2    1.79    0.22
  -2  14  -2    1.70    0.18
  -2  14  -2    1.31    0.20
   2  14   2    1.64    0.20
   3 -14   2    3.24    0.37
  -3 -14  -2    2.22    0.34
   3  14   2    2.91    0.28
   3  14   2    2.86    0.28
  -3  14  -2    3.05    0.25
  -3  14  -2    3.23    0.30
   4 -14   2    3.00    0.25
  -4 -14  -2    2.03    0.34
   4 -14   2    3.25    0.38
   4  14   2    3.19    0.36
   4  14   2    2.84    0.28
   4  14   2    3.20    0.30
  -4  14  -2    2.92    0.30
  -4  14  -2    2.90    0.24
  -5 -14  -2    0.06    0.19
   5 -14   2    0.04    0.16
   5  14   2    0.05    0.11
   5  14   2   -0.02    0.15
   5  14   2   -0.02    0.11
  -5  14  -2   -0.07    0.11
  -6 -14  -2    4.58    0.45
   6 -14   2    2.97    0.37
   6  14   2    2.59    0.37
   6  14   2    2.88    0.31
   6  14   2    3.11    0.29
  -6  14  -2    2.47    0.28
  -7 -14  -2    1.81    0.30
   7 -14   2    1.12    0.23
   7  14   2    0.89    0.25
   7  14   2    1.20    0.19
  -7  14  -2    0.89    0.17
   7  14   2    0.95    0.18
   8 -14   2   -0.06    0.07
  -8 -14  -2   -0.10    0.21
  -8  14  -2   -0.01    0.10
   8  14   2    0.04    0.20
   8  14   2   -0.05    0.12
   8  14   2    0.12    0.12
  -9 -14  -2    0.73    0.28
   9  14   2    0.24    0.14
   9  14   2    0.40    0.14
  -9  14  -2    0.37    0.15
   9  14   2    0.15    0.23
 -10 -14  -2    0.15    0.23
  10 -14   2    0.06    0.07
  10  14   2    0.49    0.16
  10  14   2    0.52    0.23
 -10  14  -2    0.71    0.16
  10  14   2    0.25    0.10
  11 -14   2    0.04    0.12
 -11 -14  -2    0.02    0.23
  11  14   2   -0.04    0.20
  11  14   2    0.13    0.15
 -11  14  -2    0.06    0.13
  11  14   2    0.16    0.12
  12 -14   2    0.10    0.16
 -12 -14  -2   -0.05    0.25
  12  14   2   -0.07    0.20
 -12  14  -2   -0.14    0.12
  12  14   2   -0.04    0.16
 -13 -14  -2    1.66    0.38
 -13  14  -2    1.43    0.22
  13  14   2    1.58    0.37
  13  14   2    1.24    0.24
 -14 -14  -2    0.05    0.24
  14  14   2   -0.02    0.18
 -14  14  -2    0.06    0.15
  14  14   2    0.06    0.22
 -15 -14  -2    0.27    0.29
  15  14   2    0.03    0.27
  15  14   2    0.03    0.19
 -16 -14  -2    0.41    0.29
  16  14   2    0.25    0.27
  16  14   2    0.26    0.19
 -17 -14  -2    1.22    0.39
  17  14   2    2.19    0.32
  17  14   2    1.58    0.43
 -18 -14  -2    0.62    0.36
  18  14   2    0.45    0.22
  18  14   2    0.33    0.34
  19  14   2    1.61    0.33
 -19 -15   2    0.61    0.36
  19  15  -2    1.07    0.38
  19  15  -2    1.05    0.29
 -18 -15   2    0.57    0.34
  18  15  -2    0.70    0.32
  18  15  -2    0.36    0.21
 -17 -15   2    0.64    0.33
  17  15  -2    0.65    0.24
  17  15  -2    0.72    0.35
 -16 -15   2    0.90    0.35
  16  15  -2    0.84    0.25
  16  15  -2    0.73    0.32
 -16  15   2    0.63    0.19
 -15 -15   2    1.29    0.37
  15  15  -2    0.92    0.32
 -15  15   2    1.40    0.23
  15  15  -2    1.45    0.27
 -14 -15   2    0.17    0.26
  14  15  -2    0.44    0.17
  14  15  -2    0.23    0.25
  14  15  -2    0.16    0.19
 -14  15   2    0.47    0.17
 -13 -15   2    0.90    0.33
  13  15  -2    0.80    0.18
 -13  15   2    0.69    0.19
  13  15  -2    0.71    0.27
  13  15  -2    0.64    0.20
 -12 -15   2    0.02    0.26
 -12  15   2    0.07    0.15
  12  15  -2   -0.04    0.14
  12  15  -2    0.16    0.15
  12  15  -2   -0.07    0.20
 -11 -15   2    0.08    0.24
  11  15  -2    0.51    0.17
  11  15  -2    0.34    0.24
 -11  15   2    0.25    0.15
  11  15  -2    0.68    0.17
 -10 -15   2    1.36    0.36
 -10  15   2    2.65    0.29
  10  15  -2    3.36    0.31
  10  15  -2    2.47    0.39
  10  15  -2    2.52    0.30
  -9  15   2    1.08    0.19
   9  15  -2    0.79    0.18
   9  15  -2    0.50    0.16
  -8  15   2    6.32    0.51
   8  15  -2    5.77    0.51
   8  15  -2    6.38    0.53
   7 -15  -2    0.37    0.17
  -7 -15   2    0.17    0.25
   7  15  -2    0.31    0.14
   7  15  -2    0.49    0.16
  -7  15   2    0.16    0.13
   6 -15  -2    1.30    0.23
   6  15  -2    0.88    0.17
   6  15  -2    1.04    0.19
  -6  15   2    0.82    0.17
   5 -15  -2    0.50    0.19
  -5 -15   2    1.22    0.31
  -5  15   2    0.39    0.14
   5  15  -2    0.41    0.15
   5  15  -2    0.39    0.15
   4 -15  -2    7.07    0.59
  -4 -15   2    8.51    0.68
   4  15  -2    6.70    0.55
  -4  15   2    7.03    0.55
   4  15  -2    6.63    0.54
  -4  15   2    6.45    0.51
   3 -15  -2    0.45    0.18
  -3 -15   2    0.90    0.24
  -3  15   2    0.07    0.09
   3  15  -2    0.09    0.12
   3  15  -2    0.40    0.13
  -3  15   2    0.10    0.13
  -2 -15   2    4.07    0.46
   2 -15  -2    3.13    0.41
   2  15  -2    4.61    0.36
  -2  15   2    3.96    0.37
   2  15  -2    4.57    0.38
  -2  15   2    3.77    0.33
  -1 -15   2    7.00    0.71
  -1  15   2    8.13    0.60
   1  15  -2    8.27    0.62
  -1  15   2    8.51    0.63
   1  15  -2    8.52    0.61
   0  15  -2    5.95    0.45
   0  15   2    5.23    0.45
   0  15   2    5.60    0.47
   0  15  -2    6.01    0.48
  -1 -15  -2    1.01    0.24
   1 -15   2    1.07    0.25
  -1  15  -2    0.15    0.12
   1  15   2    0.30    0.12
  -1  15  -2    0.23    0.11
   1  15   2    0.53    0.15
  -2 -15  -2    0.17    0.18
   2 -15   2    0.11    0.19
  -2  15  -2    0.03    0.13
   2  15   2   -0.03    0.10
  -2  15  -2    0.02    0.08
   2  15   2   -0.03    0.10
  -3 -15  -2    0.47    0.22
   3 -15   2    0.21    0.16
  -3  15  -2    0.11    0.09
   3  15   2    0.26    0.13
  -3  15  -2    0.13    0.12
   3  15   2    0.28    0.13
  -4 -15  -2    0.33    0.23
   4 -15   2    0.83    0.24
  -4  15  -2    1.08    0.17
   4  15   2    1.05    0.17
   4  15   2    0.94    0.16
  -5 -15  -2    2.55    0.40
   5 -15   2    3.39    0.41
   5  15   2    3.35    0.33
   5  15   2    3.05    0.32
   5  15   2    3.69    0.43
  -5  15  -2    3.40    0.33
  -6 -15  -2    0.40    0.24
   6 -15   2    0.28    0.19
   6  15   2    0.22    0.21
   6  15   2    0.21    0.13
  -6  15  -2    0.16    0.12
   6  15   2    0.16    0.13
  -7 -15  -2    0.56    0.26
   7 -15   2    0.13    0.12
   7  15   2    0.07    0.12
  -7  15  -2    0.17    0.12
   7  15   2    0.22    0.14
   7  15   2    0.12    0.21
  -8 -15  -2   -0.01    0.20
  -8  15  -2    0.59    0.16
   8  15   2    0.69    0.16
   8  15   2    0.45    0.22
   8  15   2    0.43    0.16
  -9 -15  -2    0.63    0.26
   9  15   2    0.47    0.23
   9  15   2    0.89    0.19
   9  15   2    0.91    0.18
  -9  15  -2    0.69    0.16
 -10 -15  -2    0.11    0.22
  10 -15   2    0.27    0.16
 -10  15  -2    0.31    0.14
  10  15   2    0.30    0.14
  10  15   2    0.19    0.15
  10  15   2    0.56    0.25
 -11 -15  -2    0.14    0.24
  11 -15   2    0.06    0.18
  11  15   2   -0.01    0.05
  11  15   2   -0.14    0.13
  11  15   2   -0.04    0.20
 -11  15  -2   -0.12    0.13
 -12 -15  -2    1.06    0.36
 -12  15  -2    0.79    0.19
  12  15   2    0.36    0.27
  12  15   2    0.68    0.20
 -13 -15  -2    2.64    0.48
 -13  15  -2    2.62    0.30
  13  15   2    2.53    0.33
  13  15   2    2.48    0.45
 -14 -15  -2    2.32    0.47
 -14  15  -2    1.82    0.28
  14  15   2    1.63    0.40
  14  15   2    1.47    0.27
 -15 -15  -2    0.52    0.32
  15  15   2    0.77    0.31
  15  15   2    0.61    0.21
 -16 -15  -2    0.01    0.31
  16  15   2   -0.04    0.24
  16  15   2    0.23    0.21
 -17 -15  -2    0.04    0.33
  17  15   2    0.05    0.21
  17  15   2    0.08    0.30
 -18 -15  -2    1.01    0.40
  18  15   2    1.61    0.31
  18  15   2    1.31    0.40
 -18 -16   2    0.44    0.33
  18  16  -2    0.32    0.32
  18  16  -2    0.56    0.23
 -17 -16   2    0.54    0.32
  17  16  -2    0.35    0.33
  17  16  -2    0.22    0.22
 -16 -16   2    0.03    0.27
  16  16  -2    0.23    0.21
  16  16  -2    0.10    0.26
 -16  16   2    0.15    0.16
 -15 -16   2    1.38    0.37
  15  16  -2    1.06    0.27
 -15  16   2    1.73    0.26
  15  16  -2    1.18    0.35
 -14 -16   2   -0.01    0.25
  14  16  -2    0.09    0.15
 -14  16   2   -0.09    0.14
  14  16  -2    0.03    0.27
  14  16  -2   -0.11    0.15
 -13 -16   2    4.62    0.64
  13  16  -2    5.74    0.49
  13  16  -2    5.37    0.51
 -13  16   2    5.97    0.50
  13  16  -2    5.25    0.62
 -12 -16   2    2.64    0.50
  12  16  -2    4.50    0.42
 -12  16   2    4.27    0.39
  12  16  -2    4.83    0.40
  12  16  -2    3.38    0.50
 -11 -16   2    2.93    0.49
  11  16  -2    3.39    0.36
  11  16  -2    2.23    0.30
  11  16  -2    2.95    0.47
 -11  16   2    2.99    0.34
 -10 -16   2    1.40    0.34
 -10  16   2    1.10    0.21
  10  16  -2    1.08    0.22
  10  16  -2    0.77    0.20
  -9 -16   2    1.45    0.37
  -9  16   2    0.51    0.16
   9  16  -2    0.13    0.15
   9  16  -2    0.32    0.16
  -8 -16   2    5.15    0.70
  -8  16   2    7.48    0.57
   8  16  -2    7.20    0.57
   8  16  -2    7.58    0.58
  -7 -16   2    9.04    0.83
   7  16  -2    8.94    0.69
  -7  16   2    8.92    0.69
   7  16  -2    9.01    0.70
  -6 -16   2    3.15    0.46
   6 -16  -2    3.83    0.41
   6  16  -2    3.50    0.34
   6  16  -2    3.63    0.36
  -6  16   2    3.08    0.34
  -5 -16   2    0.01    0.24
   5 -16  -2   -0.09    0.17
  -5  16   2    0.04    0.12
   5  16  -2   -0.15    0.11
   5  16  -2    0.05    0.13
   4 -16  -2    1.30    0.25
  -4 -16   2    1.49    0.33
  -4  16   2    1.79    0.24
  -4  16   2    1.61    0.18
   4  16  -2    1.29    0.21
   4  16  -2    1.66    0.22
  -3 -16   2    4.09    0.51
   3 -16  -2    4.40    0.46
   3  16  -2    4.65    0.38
   3  16  -2    3.44    0.38
  -3  16   2    3.96    0.34
  -3  16   2    4.04    0.38
  -2 -16   2    1.83    0.32
   2 -16  -2    1.36    0.27
  -2  16   2    1.56    0.23
  -2  16   2    1.74    0.19
   2  16  -2    1.78    0.23
   2  16  -2    1.49    0.21
  -1 -16   2    1.50    0.29
   1  16  -2    1.18    0.18
  -1  16   2    1.10    0.16
  -1  16   2    0.81    0.18
   1  16  -2    1.24    0.21
   0 -16  -2    0.54    0.23
   0 -16   2    0.39    0.24
   0  16   2    1.06    0.18
   0  16   2    1.51    0.18
   0  16  -2    1.04    0.15
   0  16  -2    1.07    0.19
   1 -16   2    2.62    0.36
  -1 -16  -2    2.55    0.36
   1  16   2    2.28    0.26
  -1  16  -2    2.57    0.24
   1  16   2    2.19    0.26
  -1  16  -2    2.23    0.28
  -2 -16  -2    0.97    0.26
   2 -16   2    1.01    0.26
   2  16   2    0.62    0.16
  -2  16  -2    0.91    0.14
   2  16   2    0.93    0.16
  -2  16  -2    0.60    0.16
   3 -16   2    4.33    0.47
  -3 -16  -2    2.78    0.43
  -3  16  -2    4.26    0.42
  -3  16  -2    4.42    0.40
   3  16   2    4.51    0.39
   3  16   2    5.01    0.38
  -4 -16  -2    0.12    0.23
   4 -16   2    0.50    0.22
   4  16   2    0.92    0.18
   4  16   2    0.54    0.16
  -4  16  -2    0.63    0.17
  -5 -16  -2    3.19    0.40
   5 -16   2    2.98    0.36
  -5  16  -2    1.92    0.26
   5  16   2    2.06    0.27
   5  16   2    1.99    0.26
   6 -16   2    0.85    0.23
  -6 -16  -2    0.77    0.25
   6  16   2    0.49    0.22
   6  16   2    0.41    0.15
   6  16   2    0.40    0.14
  -6  16  -2    0.73    0.16
  -7 -16  -2    1.45    0.35
  -7  16  -2    2.08    0.26
   7  16   2    1.94    0.36
   7  16   2    2.65    0.28
   7  16   2    3.20    0.32
  -8 -16  -2    0.08    0.21
   8 -16   2    0.02    0.07
   8  16   2    0.00    0.19
  -8  16  -2    0.16    0.15
   8  16   2    0.12    0.13
   8  16   2    0.19    0.14
  -9 -16  -2    0.07    0.23
   9 -16   2    0.10    0.15
   9  16   2    0.15    0.17
   9  16   2    0.11    0.21
  -9  16  -2    0.10    0.14
   9  16   2   -0.08    0.13
  10 -16   2    0.61    0.24
 -10 -16  -2    0.86    0.31
 -10  16  -2    0.64    0.18
  10  16   2    0.67    0.28
  10  16   2    0.50    0.18
  10  16   2    0.63    0.17
 -11 -16  -2    1.10    0.33
  11  16   2    1.05    0.20
 -11  16  -2    1.70    0.23
  11  16   2    1.56    0.34
  11  16   2    1.13    0.23
 -12 -16  -2    0.93    0.34
  12  16   2    0.85    0.33
 -12  16  -2    0.82    0.20
  12  16   2    0.78    0.22
 -13 -16  -2    0.12    0.27
  13  16   2    0.44    0.21
  13  16   2    0.22    0.26
 -13  16  -2    0.39    0.17
 -14 -16  -2    0.51    0.30
  14  16   2    0.45    0.29
 -14  16  -2    0.96    0.33
  14  16   2    0.41    0.20
 -15 -16  -2   -0.03    0.31
  15  16   2   -0.04    0.19
  15  16   2   -0.01    0.28
 -16 -16  -2   -0.20    0.27
  16  16   2   -0.03    0.27
  16  16   2    0.00    0.18
 -17 -16  -2    2.23    0.47
  17  16   2    2.41    0.35
  17  16   2    1.35    0.43
  18  17  -2    0.66    0.41
 -17 -17   2    0.42    0.33
  17  17  -2    0.40    0.22
  17  17  -2    0.59    0.37
 -16 -17   2    0.98    0.37
  16  17  -2    0.66    0.22
  16  17  -2    0.77    0.33
 -16  17   2    0.80    0.22
 -15 -17   2    0.29    0.31
  15  17  -2    0.18    0.19
 -15  17   2   -0.11    0.16
  15  17  -2   -0.35    0.22
 -14 -17   2   -0.16    0.31
 -14  17   2    0.04    0.16
  14  17  -2   -0.01    0.17
  14  17  -2   -0.01    0.19
  14  17  -2    0.01    0.28
 -13 -17   2   -0.12    0.27
  13  17  -2    0.63    0.19
  13  17  -2    0.85    0.23
  13  17  -2    0.66    0.30
 -13  17   2    0.49    0.17
 -12 -17   2   -0.17    0.24
 -12  17   2    0.01    0.15
  12  17  -2    0.16    0.17
  12  17  -2    0.20    0.25
  12  17  -2   -0.03    0.14
 -11 -17   2    5.33    0.68
  11  17  -2    4.67    0.50
 -11  17   2    5.86    0.51
  11  17  -2    6.26    0.50
 -10 -17   2    7.77    0.79
  10  17  -2    6.27    0.58
 -10  17   2    7.29    0.59
  10  17  -2    6.79    0.58
  -9 -17   2    1.42    0.37
   9  17  -2    1.28    0.24
   9  17  -2    1.49    0.24
  -9  17   2    1.88    0.26
  -8 -17   2    4.70    0.63
   8  17  -2    5.68    0.47
   8  17  -2    4.93    0.46
  -8  17   2    5.07    0.46
  -7 -17   2   -0.12    0.22
   7  17  -2   -0.02    0.13
   7  17  -2    0.11    0.15
  -7  17   2   -0.04    0.13
  -6 -17   2    5.51    0.69
   6  17  -2    7.90    0.59
   6  17  -2    8.04    0.60
  -6  17   2    7.77    0.59
   5 -17  -2    8.04    0.61
  -5  17   2    5.84    0.54
   5  17  -2    5.26    0.53
   5  17  -2    6.55    0.54
   4 -17  -2    8.75    0.73
  -4 -17   2    7.61    0.79
   4  17  -2    8.91    0.69
  -4  17   2    9.33    0.69
   4  17  -2    8.82    0.67
  -3 -17   2   -0.12    0.20
   3 -17  -2    0.10    0.19
  -3  17   2    0.15    0.14
  -3  17   2    0.13    0.10
   3  17  -2    0.07    0.11
   3  17  -2    0.11    0.14
  -2 -17   2   16.83    1.31
   2 -17  -2   14.29    1.24
  -2  17   2   17.34    1.20
  -2  17   2   17.53    1.17
   2  17  -2   18.28    1.21
   2  17  -2   16.93    1.18
  -1 -17   2    1.89    0.37
  -1  17   2    2.32    0.27
  -1  17   2    2.46    0.25
   1  17  -2    2.53    0.26
   1  17  -2    2.68    0.29
   0 -17   2    1.59    0.31
   0 -17  -2    1.18    0.29
   0  17   2    1.78    0.21
   0  17  -2    1.38    0.21
   0  17  -2    1.43    0.19
   0  17   2    1.11    0.20
  -1 -17  -2    0.81    0.26
   1 -17   2    0.60    0.26
   1  17   2    0.62    0.16
   1  17   2    0.45    0.17
  -1  17  -2    0.88    0.15
  -1  17  -2    0.94    0.19
  -2 -17  -2    0.17    0.21
   2 -17   2    0.13    0.19
   2  17   2    0.19    0.13
  -2  17  -2    0.00    0.12
   2  17   2    0.00    0.14
  -2  17  -2    0.14    0.11
  -3 -17  -2   10.48    0.95
   3 -17   2   11.69    0.94
   3  17   2   12.64    0.87
  -3  17  -2   10.20    0.85
   3  17   2   12.68    0.86
   4 -17   2    1.33    0.30
   4  17   2    2.36    0.26
  -4  17  -2    2.41    0.28
   4  17   2    1.90    0.24
   5 -17   2    5.02    0.52
  -5 -17  -2    3.39    0.49
   5  17   2    4.39    0.40
   5  17   2    4.77    0.42
  -5  17  -2    3.87    0.39
   6  17   2    8.36    0.64
   6  17   2    8.87    0.66
  -6  17  -2    7.62    0.65
  -7 -17  -2    0.92    0.28
   7  17   2    0.44    0.16
   7  17   2    0.30    0.25
   7  17   2    0.91    0.19
  -7  17  -2    0.33    0.15
   8  17   2    6.54    0.52
   8  17   2    5.54    0.53
  -8  17  -2    6.44    0.53
   8  17   2    5.78    0.62
   9 -17   2    0.00    0.34
  -9 -17  -2    0.10    0.24
  -9  17  -2    0.24    0.16
   9  17   2   -0.03    0.14
   9  17   2   -0.05    0.20
   9  17   2    0.01    0.13
 -10 -17  -2    0.58    0.31
  10  17   2    0.07    0.17
  10  17   2    0.21    0.15
 -10  17  -2    0.20    0.16
  10  17   2    0.37    0.27
 -11 -17  -2    0.04    0.25
 -11  17  -2    0.18    0.13
  11  17   2   -0.11    0.21
  11  17   2    0.07    0.17
  11  17   2    0.11    0.15
 -12 -17  -2    0.16    0.30
 -12  17  -2    0.27    0.16
  12  17   2    0.39    0.29
  12  17   2    0.37    0.20
 -13 -17  -2   -0.13    0.25
  13  17   2    0.15    0.20
 -13  17  -2    0.44    0.17
  13  17   2    0.20    0.26
 -14 -17  -2   -0.15    0.30
  14  17   2    0.06    0.17
  14  17   2   -0.06    0.24
 -15 -17  -2    0.18    0.29
  15  17   2    0.13    0.18
  15  17   2    0.09    0.27
 -16 -17  -2   -0.13    0.34
  16  17   2    0.22    0.33
  16  17   2   -0.04    0.22
 -17 -18   2    0.32    0.56
  17  18  -2    0.52    0.56
  17  18  -2    0.06    0.37
 -16 -18   2    0.02    0.32
 -16  18   2    0.30    0.19
  16  18  -2    0.04    0.28
  16  18  -2    0.06    0.19
 -15 -18   2   -0.18    0.28
  15  18  -2   -0.12    0.20
 -15  18   2   -0.15    0.17
  15  18  -2   -0.07    0.27
 -14 -18   2    0.39    0.35
  14  18  -2    0.72    0.22
 -14  18   2    0.85    0.22
 -13 -18   2   -0.05    0.27
  13  18  -2   -0.06    0.15
 -13  18   2   -0.08    0.14
  13  18  -2    0.07    0.17
 -12 -18   2    0.02    0.33
  12  18  -2    0.08    0.17
 -12  18   2    0.11    0.17
  12  18  -2    0.00    0.16
 -11 -18   2    0.17    0.30
 -11  18   2    0.67    0.20
  11  18  -2    0.38    0.18
  11  18  -2    0.45    0.18
 -10 -18   2    0.24    0.32
  10  18  -2    0.93    0.19
  10  18  -2    0.73    0.20
 -10  18   2    0.49    0.19
  -9 -18   2    1.21    0.36
  -9  18   2    1.94    0.27
   9  18  -2    1.50    0.23
   9  18  -2    1.71    0.27
  -8 -18   2   -0.19    0.24
   8  18  -2   -0.01    0.14
  -8  18   2    0.03    0.14
   8  18  -2   -0.06    0.15
  -7 -18   2    0.48    0.29
  -7  18   2    0.87    0.19
   7  18  -2    0.85    0.20
   7  18  -2    0.52    0.17
  -6 -18   2    1.07    0.32
  -6  18   2    0.79    0.19
   6  18  -2    0.82    0.20
   6  18  -2    0.97    0.21
  -5 -18   2    0.26    0.25
   5  18  -2    0.43    0.15
  -5  18   2    0.30    0.15
   5  18  -2    0.39    0.17
   4 -18  -2    0.52    0.24
  -4 -18   2    0.44    0.26
  -4  18   2    0.86    0.19
   4  18  -2    1.17    0.21
   4  18  -2    1.11    0.18
   3 -18  -2    2.24    0.33
  -3 -18   2    1.57    0.37
   3  18  -2    1.56    0.24
   3  18  -2    1.73    0.24
  -3  18   2    1.74    0.24
   2 -18  -2    0.24    0.22
  -2 -18   2    0.16    0.23
  -2  18   2    0.32    0.12
  -2  18   2    0.29    0.15
   2  18  -2    0.22    0.15
   2  18  -2    0.28    0.14
  -1 -18   2    3.38    0.45
  -1  18   2    2.07    0.25
  -1  18   2    2.20    0.28
   1  18  -2    2.31    0.29
   1  18  -2    2.51    0.27
   0 -18   2   -0.08    0.22
   0 -18  -2   -0.05    0.20
   0  18   2    0.30    0.17
   0  18   2    0.16    0.13
   0  18  -2    0.35    0.15
   0  18  -2    0.27    0.13
   1 -18   2    6.59    0.60
  -1 -18  -2    5.51    0.57
   1  18   2    4.51    0.43
   1  18   2    4.71    0.44
  -1  18  -2    4.51    0.45
  -1  18  -2    4.71    0.42
   2 -18   2    2.56    0.39
  -2 -18  -2    2.14    0.37
   2  18   2    1.97    0.28
   2  18   2    2.29    0.27
  -2  18  -2    1.99    0.28
  -3 -18  -2    0.01    0.23
   3 -18   2    0.07    0.21
   3  18   2    0.00    0.15
   3  18   2    0.01    0.12
  -3  18  -2    0.05    0.15
  -4 -18  -2    0.02    0.23
   4 -18   2   -0.05    0.21
   4  18   2   -0.07    0.12
  -4  18  -2    0.01    0.13
   4  18   2   -0.17    0.13
   5 -18   2    1.85    0.34
  -5 -18  -2    2.61    0.40
   5  18   2    1.28    0.23
   5  18   2    1.57    0.25
  -5  18  -2    1.32    0.25
  -6 -18  -2    5.50    0.60
  -6  18  -2    4.85    0.47
   6  18   2    4.98    0.45
   6  18   2    5.05    0.45
   7 -18   2   -0.04    0.09
  -7 -18  -2    0.09    0.27
   7  18   2    0.02    0.14
   7  18   2    0.00    0.14
  -7  18  -2    0.02    0.14
  -8 -18  -2    1.95    0.37
  -8  18  -2    1.43    0.25
   8  18   2    1.33    0.24
   8  18   2    1.74    0.25
  -9 -18  -2    0.25    0.26
   9  18   2    0.60    0.21
  -9  18  -2    0.35    0.18
   9  18   2    0.25    0.16
   9  18   2    0.53    0.26
 -10 -18  -2    0.80    0.33
  10  18   2    1.94    0.28
  10  18   2    1.58    0.24
 -10  18  -2    1.93    0.27
  10  18   2    1.63    0.35
 -11 -18  -2    0.18    0.28
  11  18   2    0.14    0.25
  11  18   2    0.40    0.19
 -11  18  -2    0.12    0.16
  11  18   2    0.41    0.21
 -12 -18  -2    0.07    0.26
  12  18   2    0.29    0.21
 -12  18  -2    0.04    0.15
  12  18   2    0.25    0.26
 -13 -18  -2    0.09    0.31
 -13  18  -2    0.15    0.17
  13  18   2   -0.04    0.27
  13  18   2    0.24    0.20
 -14 -18  -2    0.26    0.33
  14  18   2   -0.19    0.20
  14  18   2    0.13    0.30
 -15 -18  -2   -0.18    0.32
  15  18   2   -0.05    0.30
  15  18   2   -0.22    0.18
 -16 -18  -2    0.78    0.46
  16  18   2    0.71    0.59
 -16 -19   2    1.05    0.49
  16  19  -2    1.48    0.47
 -16  19   2    1.46    0.27
 -15 -19   2    0.06    0.33
  15  19  -2    0.10    0.20
 -15  19   2    0.14    0.18
 -14 -19   2   -0.12    0.34
  14  19  -2    0.00    0.20
 -14  19   2    0.21    0.17
 -13 -19   2    1.15    0.44
 -13  19   2    1.22    0.25
  13  19  -2    1.20    0.24
  13  19  -2    1.02    0.25
 -12 -19   2    1.56    0.48
 -12  19   2    2.45    0.31
  12  19  -2    1.99    0.31
  12  19  -2    2.15    0.30
 -11 -19   2    0.25    0.32
  11  19  -2    1.05    0.22
 -11  19   2    0.54    0.20
  11  19  -2    0.82    0.22
 -10 -19   2    4.45    0.65
  10  19  -2    5.45    0.50
  10  19  -2    5.38    0.50
 -10  19   2    5.94    0.52
  -9 -19   2    3.07    0.49
   9  19  -2    1.31    0.25
  -9  19   2    2.45    0.31
   9  19  -2    1.72    0.29
  -8 -19   2    0.21    0.28
   8  19  -2    0.68    0.20
  -8  19   2    0.45    0.18
   8  19  -2    0.76    0.19
   7  19  -2    2.59    0.31
   7  19  -2    1.57    0.27
  -7  19   2    2.06    0.29
  -6 -19   2    0.55    0.32
   6  19  -2    0.97    0.22
   6  19  -2    1.18    0.22
  -6  19   2    0.87    0.21
  -5 -19   2    1.08    0.35
   5  19  -2    0.50    0.20
  -5  19   2    0.68    0.20
   5  19  -2    0.57    0.19
  -4 -19   2    0.40    0.30
  -4  19   2    0.53    0.17
   4  19  -2    0.46    0.17
   4  19  -2    0.63    0.18
  -3 -19   2   -0.09    0.26
   3  19  -2    0.65    0.16
  -3  19   2    0.53    0.17
   3  19  -2    0.50    0.19
  -2 -19   2    0.11    0.25
   2 -19  -2    0.04    0.20
  -2  19   2    0.02    0.13
   2  19  -2   -0.02    0.15
   2  19  -2    0.01    0.11
  -1 -19   2    0.08    0.25
   1  19  -2    0.40    0.18
  -1  19   2    0.29    0.14
   1  19  -2    0.56    0.15
  -1  19   2    0.49    0.18
   0 -19  -2    0.02    0.21
   0 -19   2    0.03    0.24
   0  19   2   -0.02    0.15
   0  19   2   -0.11    0.12
   0  19  -2    0.13    0.14
   0  19  -2    0.01    0.12
   1 -19   2    1.61    0.33
  -1 -19  -2    1.62    0.34
   1  19   2    0.58    0.17
   1  19   2    1.07    0.23
  -1  19  -2    1.19    0.23
  -2 -19  -2    0.74    0.29
   2 -19   2    0.90    0.30
   2  19   2    2.04    0.25
   2  19   2    1.94    0.23
  -2  19  -2    1.65    0.25
   3 -19   2    0.22    0.23
  -3 -19  -2    0.24    0.25
   3  19   2    0.23    0.17
  -3  19  -2    0.31    0.16
   3  19   2    0.40    0.16
   4 -19   2    3.12    0.45
  -4 -19  -2    3.08    0.46
   4  19   2    3.40    0.36
  -4  19  -2    3.07    0.37
   4  19   2    4.26    0.39
   5 -19   2    1.40    0.31
  -5 -19  -2    0.84    0.34
   5  19   2    1.24    0.23
   5  19   2    1.52    0.25
  -5  19  -2    1.68    0.25
  -6 -19  -2    0.96    0.33
   6  19   2    0.58    0.18
   6  19   2    0.77    0.20
  -6  19  -2    1.05    0.22
  -7 -19  -2    0.27    0.30
   7  19   2    0.07    0.15
   7  19   2   -0.19    0.12
  -7  19  -2    0.06    0.14
  -8 -19  -2   -0.16    0.24
   8  19   2   -0.01    0.15
  -8  19  -2    0.17    0.17
   8  19   2   -0.02    0.15
  -9 -19  -2    2.65    0.51
   9  19   2    3.39    0.40
  -9  19  -2    4.58    0.42
   9  19   2    4.46    0.41
 -10 -19  -2    0.00    0.25
  10  19   2   -0.01    0.18
 -10  19  -2   -0.07    0.16
  10  19   2   -0.08    0.15
  10  19   2    0.03    0.24
 -11 -19  -2   -0.13    0.28
 -11  19  -2   -0.05    0.16
  11  19   2    0.11    0.17
  11  19   2   -0.10    0.27
 -12 -19  -2   -0.25    0.29
  12  19   2   -0.06    0.17
  12  19   2   -0.20    0.27
 -12  19  -2    0.18    0.17
 -13 -19  -2    0.23    0.31
 -13  19  -2   -0.02    0.17
  13  19   2    0.04    0.20
  13  19   2   -0.08    0.25
 -14 -19  -2    0.73    0.36
  14  19   2    0.75    0.24
  14  19   2    0.38    0.29
 -15 -19  -2    0.68    0.39
  15  19   2    0.55    0.36
 -16  20   2    1.18    0.28
 -15 -20   2   -0.05    0.43
 -15  20   2    0.27    0.20
 -14 -20   2    0.70    0.45
 -14  20   2    0.65    0.23
  14  20  -2    0.52    0.23
 -13 -20   2    0.75    0.44
  13  20  -2    1.07    0.25
  13  20  -2    0.95    0.25
 -13  20   2    0.72    0.23
 -12 -20   2    0.21    0.35
  12  20  -2    0.01    0.17
  12  20  -2   -0.03    0.18
 -12  20   2    0.17    0.17
 -11 -20   2   -0.16    0.29
 -11  20   2    0.17    0.19
  11  20  -2    0.03    0.18
  11  20  -2   -0.03    0.16
 -10 -20   2    1.46    0.43
  10  20  -2    2.83    0.34
 -10  20   2    2.72    0.33
  10  20  -2    2.74    0.33
  -9 -20   2    0.26    0.30
  -9  20   2   -0.05    0.15
   9  20  -2    0.02    0.18
   9  20  -2    0.15    0.18
  -8 -20   2    1.50    0.40
  -8  20   2    1.84    0.28
   8  20  -2    1.62    0.27
   8  20  -2    1.41    0.25
  -7 -20   2    0.23    0.29
  -7  20   2   -0.08    0.14
   7  20  -2    0.11    0.16
   7  20  -2    0.13    0.17
  -6 -20   2    0.72    0.34
   6  20  -2    0.63    0.18
  -6  20   2    0.53    0.18
   6  20  -2    0.80    0.20
  -5 -20   2    5.13    0.68
   5  20  -2    5.76    0.53
   5  20  -2    6.13    0.52
  -5  20   2    6.07    0.52
  -4 -20   2   -0.06    0.25
  -4  20   2    0.03    0.17
   4  20  -2    0.06    0.13
   4  20  -2    0.02    0.15
  -3 -20   2    1.07    0.36
  -3  20   2    1.49    0.23
   3  20  -2    1.15    0.21
   3  20  -2    0.73    0.20
  -2 -20   2    4.64    0.57
   2  20  -2    3.64    0.37
  -2  20   2    3.66    0.40
   2  20  -2    3.49    0.39
  -1 -20   2   -0.17    0.24
   1 -20  -2   -0.06    0.09
  -1  20   2    0.03    0.16
   1  20  -2   -0.12    0.16
   1  20  -2    0.09    0.14
  -1  20   2    0.09    0.19
   0 -20   2   -0.08    0.24
   0 -20  -2   -0.26    0.22
   0  20   2    0.13    0.14
   0  20   2    0.32    0.17
   0  20  -2   -0.01    0.14
   1 -20   2    0.14    0.24
  -1 -20  -2    0.75    0.30
   1  20   2    0.89    0.18
  -1  20  -2    0.56    0.18
   1  20   2    0.42    0.17
  -2 -20  -2    0.00    0.24
   2 -20   2   -0.12    0.22
   2  20   2    0.04    0.14
   2  20   2   -0.04    0.14
  -2  20  -2    0.08    0.15
   3 -20   2    3.41    0.48
  -3 -20  -2    2.82    0.46
   3  20   2    3.00    0.33
   3  20   2    2.74    0.35
  -3  20  -2    3.63    0.38
  -4 -20  -2    0.12    0.27
   4 -20   2    0.26    0.26
  -4  20  -2    0.05    0.15
   4  20   2    0.09    0.14
   4  20   2    0.21    0.17
  -5 -20  -2   -0.15    0.25
   5 -20   2    0.01    0.23
  -5  20  -2    0.06    0.15
   5  20   2    0.12    0.15
   5  20   2    0.09    0.17
  -6 -20  -2   -0.05    0.27
   6  20   2   -0.05    0.16
  -6  20  -2    0.12    0.17
   6  20   2   -0.25    0.15
  -7 -20  -2   -0.02    0.28
  -7  20  -2    0.15    0.17
   7  20   2   -0.03    0.15
   7  20   2   -0.02    0.15
  -8 -20  -2    0.33    0.34
  -8  20  -2    0.90    0.23
   8  20   2    0.94    0.20
   8  20   2    1.07    0.23
  -9 -20  -2   -0.19    0.30
   9  20   2    0.26    0.17
  -9  20  -2    0.32    0.19
   9  20   2    0.33    0.18
 -10 -20  -2    0.07    0.31
  10  20   2   -0.06    0.17
  10  20   2   -0.12    0.15
 -10  20  -2    0.03    0.17
 -11 -20  -2    0.01    0.31
  11  20   2    0.06    0.20
 -11  20  -2    0.04    0.18
 -12 -20  -2    0.16    0.32
 -12  20  -2    0.29    0.20
  12  20   2    0.16    0.19
 -13 -20  -2    0.01    0.35
  13  20   2    0.10    0.20
 -13  20  -2   -0.21    0.18
  13  20   2   -0.16    0.31
 -14 -20  -2    0.23    0.40
  14  20   2    0.28    0.35
 -15  21   2    0.77    0.25
 -14 -21   2    1.11    0.69
 -14  21   2    0.87    0.26
 -13 -21   2    1.99    0.55
 -13  21   2    1.75    0.31
  13  21  -2    1.41    0.29
  13  21  -2    1.47    0.32
 -12 -21   2    7.29    0.89
  12  21  -2    8.44    0.66
 -12  21   2    7.20    0.65
  12  21  -2    6.18    0.63
 -11 -21   2    0.60    0.37
 -11  21   2    1.45    0.26
  11  21  -2    0.96    0.25
  11  21  -2    2.11    0.30
 -10 -21   2    6.44    0.79
  10  21  -2    6.71    0.62
  10  21  -2    7.33    0.64
 -10  21   2    7.53    0.63
  -9 -21   2    0.07    0.29
   9  21  -2   -0.12    0.17
   9  21  -2   -0.05    0.16
  -9  21   2    0.04    0.18
  -8 -21   2    0.73    0.35
  -8  21   2    0.58    0.20
   8  21  -2    0.35    0.18
   8  21  -2    0.30    0.20
  -7 -21   2    0.10    0.27
  -7  21   2    0.23    0.19
   7  21  -2   -0.01    0.16
   7  21  -2    0.07    0.15
  -6 -21   2   -0.15    0.28
  -6  21   2    0.33    0.20
   6  21  -2    0.40    0.19
   6  21  -2    0.47    0.20
  -5 -21   2    0.09    0.27
  -5  21   2    0.42    0.20
   5  21  -2    0.40    0.18
   5  21  -2    0.17    0.17
  -4 -21   2    0.08    0.30
   4  21  -2    0.12    0.18
  -4  21   2   -0.01    0.15
   4  21  -2   -0.24    0.14
  -3 -21   2   -0.21    0.26
   3  21  -2   -0.09    0.17
   3  21  -2   -0.03    0.14
  -3  21   2   -0.06    0.17
  -2 -21   2    0.11    0.29
  -2  21   2    0.17    0.16
   2  21  -2    0.23    0.16
   2  21  -2    0.38    0.17
  -1 -21   2    1.94    0.39
   1  21  -2    1.75    0.29
  -1  21   2    1.92    0.29
   0 -21  -2    0.39    0.30
   0 -21   2    0.45    0.26
   0  21  -2    0.39    0.17
   0  21   2    0.21    0.17
   0  21   2    0.44    0.18
   1 -21   2    0.41    0.29
  -1 -21  -2    0.49    0.29
  -1  21  -2    0.83    0.20
   1  21   2    0.32    0.17
   1  21   2    0.55    0.20
  -2 -21  -2    0.83    0.32
   2 -21   2    0.78    0.31
   2  21   2    0.79    0.20
   2  21   2    1.21    0.24
  -2  21  -2    1.33    0.25
   3 -21   2    1.20    0.34
  -3 -21  -2    0.88    0.33
   3  21   2    1.25    0.23
  -3  21  -2    1.28    0.23
   3  21   2    1.03    0.23
  -4 -21  -2    2.26    0.42
   4  21   2    2.52    0.32
   4  21   2    2.98    0.34
  -4  21  -2    2.26    0.32
  -5 -21  -2    0.95    0.34
   5  21   2    0.62    0.19
  -5  21  -2    0.88    0.22
   5  21   2    0.75    0.20
  -6 -21  -2    0.28    0.30
   6  21   2   -0.05    0.17
  -6  21  -2   -0.06    0.15
   6  21   2    0.24    0.18
  -7 -21  -2   -0.03    0.25
   7  21   2    0.16    0.18
   7  21   2    0.22    0.17
  -7  21  -2   -0.08    0.17
  -8 -21  -2    0.61    0.36
   8  21   2    0.27    0.19
  -8  21  -2    0.23    0.19
   8  21   2    0.40    0.21
  -9 -21  -2    0.02    0.28
   9  21   2    0.51    0.20
   9  21   2    0.36    0.21
  -9  21  -2    0.16    0.19
 -10 -21  -2    0.04    0.33
 -10  21  -2    0.05    0.17
  10  21   2   -0.02    0.18
  10  21   2    0.02    0.17
 -11 -21  -2   -0.04    0.31
 -11  21  -2   -0.05    0.18
  11  21   2    0.34    0.20
 -12 -21  -2   -0.06    0.32
  12  21   2    0.02    0.22
 -12  21  -2    0.41    0.21
 -13 -21  -2    0.10    0.33
 -13  21  -2    0.46    0.22
 -13  22   2    0.72    0.23
 -12 -22   2    0.38    0.42
  12  22  -2    0.03    0.19
  12  22  -2   -0.06    0.20
 -12  22   2    0.25    0.21
 -11 -22   2   -0.07    0.32
  11  22  -2    0.00    0.19
 -11  22   2   -0.13    0.19
  11  22  -2    0.22    0.20
 -10 -22   2    0.02    0.33
 -10  22   2   -0.03    0.20
  10  22  -2   -0.07    0.20
  10  22  -2    0.11    0.21
  -9 -22   2    1.49    0.46
  -9  22   2    2.74    0.35
   9  22  -2    1.62    0.30
   9  22  -2    1.95    0.32
  -8 -22   2    2.17    0.49
  -8  22   2    2.45    0.34
   8  22  -2    1.64    0.31
   8  22  -2    2.14    0.32
  -7 -22   2    8.22    0.88
  -7  22   2    8.89    0.69
   7  22  -2    7.30    0.66
   7  22  -2    7.54    0.68
  -6 -22   2    0.17    0.29
   6  22  -2    0.13    0.20
  -6  22   2    0.21    0.19
   6  22  -2    0.12    0.18
  -5 -22   2    0.98    0.39
   5  22  -2    1.02    0.21
   5  22  -2    1.15    0.24
  -5  22   2    1.48    0.27
  -4 -22   2   -0.02    0.27
  -4  22   2    0.56    0.19
   4  22  -2    0.37    0.19
   4  22  -2    0.52    0.19
  -3 -22   2    1.41    0.40
  -3  22   2    1.00    0.24
   3  22  -2    0.69    0.19
   3  22  -2    0.60    0.22
  -2 -22   2    0.12    0.30
   2  22  -2    0.10    0.17
  -2  22   2   -0.05    0.14
  -1 -22   2    0.27    0.29
   1  22  -2   -0.13    0.17
  -1  22   2    0.11    0.16
   0 -22   2    0.07    0.28
   0  22   2   -0.11    0.17
   0  22  -2    0.21    0.19
   1 -22   2    0.11    0.27
   1  22   2   -0.04    0.17
   1  22   2    0.13    0.16
  -1  22  -2    0.03    0.18
  -2 -22  -2    2.86    0.45
   2 -22   2    1.84    0.41
  -2  22  -2    2.07    0.29
   2  22   2    1.73    0.26
   2  22   2    1.65    0.28
  -3 -22  -2    0.27    0.30
   3  22   2    1.11    0.22
  -3  22  -2    0.79    0.23
   3  22   2    1.09    0.22
  -4 -22  -2    0.69    0.33
   4  22   2    0.59    0.20
   4  22   2    0.63    0.22
  -4  22  -2    0.82    0.24
  -5 -22  -2    0.34    0.30
   5  22   2    0.14    0.18
   5  22   2    0.06    0.15
  -5  22  -2    0.22    0.19
  -6 -22  -2   -0.11    0.29
   6  22   2    0.00    0.18
  -6  22  -2    0.02    0.18
   6  22   2   -0.17    0.18
  -7 -22  -2    0.14    0.33
  -7  22  -2    0.86    0.24
   7  22   2    0.60    0.20
   7  22   2    0.58    0.21
  -8 -22  -2    0.46    0.32
  -8  22  -2    0.37    0.21
   8  22   2    0.52    0.22
   8  22   2    0.68    0.23
  -9 -22  -2    0.07    0.34
   9  22   2    0.53    0.23
  -9  22  -2    0.21    0.21
   9  22   2    0.37    0.21
 -10 -22  -2   -0.16    0.28
  10  22   2    0.12    0.22
  10  22   2   -0.10    0.22
 -10  22  -2   -0.01    0.19
 -11 -22  -2    0.07    0.37
  11  22   2    0.38    0.23
 -11  22  -2   -0.29    0.19
 -12 -22  -2    0.46    0.43
 -12  22  -2    0.55    0.23
 -13  22  -2   -0.26    0.19
  12  23  -2    0.22    0.23
 -11 -23   2    0.27    0.43
  11  23  -2    1.14    0.27
 -11  23   2    1.12    0.28
  11  23  -2    1.32    0.30
 -10 -23   2    2.78    0.55
  10  23  -2    2.40    0.36
 -10  23   2    2.29    0.34
  10  23  -2    3.30    0.39
  -9 -23   2    0.06    0.31
   9  23  -2    0.70    0.22
   9  23  -2    0.37    0.23
  -9  23   2    0.79    0.23
  -8 -23   2   -0.08    0.34
   8  23  -2    0.28    0.19
  -8  23   2    0.22    0.19
   8  23  -2    0.42    0.22
  -7 -23   2    0.16    0.37
   7  23  -2    0.24    0.20
  -7  23   2    0.81    0.24
   7  23  -2    0.82    0.22
  -6 -23   2    0.70    0.40
  -6  23   2    0.49    0.21
   6  23  -2    0.66    0.23
   6  23  -2    0.62    0.21
  -5 -23   2    0.19    0.35
   5  23  -2    0.27    0.19
  -5  23   2    0.56    0.21
   5  23  -2    0.30    0.22
  -4 -23   2    1.27    0.43
   4  23  -2    1.22    0.26
   4  23  -2    1.74    0.26
  -4  23   2    1.41    0.26
  -3 -23   2   -0.07    0.31
   3  23  -2    0.41    0.20
  -3  23   2    0.58    0.22
  -2 -23   2    1.29    0.41
  -2  23   2    1.12    0.24
   2  23  -2    0.69    0.24
  -1 -23   2   -0.10    0.28
   1  23  -2    0.44    0.21
  -1  23   2    0.03    0.17
   0 -23   2    0.30    0.33
   0  23  -2    0.98    0.24
   0  23   2    0.76    0.23
   1  23   2    0.29    0.20
  -1  23  -2    0.53    0.20
  -2  23  -2   -0.01    0.19
   2  23   2    0.11    0.20
   2  23   2   -0.12    0.17
   3  23   2    0.23    0.19
  -3  23  -2    0.08    0.17
   3  23   2   -0.26    0.16
  -4 -23  -2   -0.21    0.28
  -4  23  -2   -0.09    0.16
   4  23   2   -0.10    0.17
   4  23   2    0.20    0.20
  -5 -23  -2    0.82    0.37
   5  23   2    1.37    0.26
   5  23   2    1.18    0.25
  -5  23  -2    0.82    0.23
  -6 -23  -2    1.84    0.45
   6  23   2    3.02    0.36
  -6  23  -2    3.06    0.38
   6  23   2    2.64    0.36
  -7 -23  -2    0.23    0.34
   7  23   2   -0.13    0.17
   7  23   2    0.11    0.20
  -7  23  -2   -0.23    0.18
  -8 -23  -2    0.58    0.39
   8  23   2    0.32    0.22
  -8  23  -2    0.28    0.21
   8  23   2    0.29    0.22
  -9 -23  -2    0.47    0.39
   9  23   2    0.27    0.23
   9  23   2    0.32    0.21
  -9  23  -2    0.61    0.24
 -10 -23  -2    1.49    0.48
  10  23   2    1.50    0.37
 -10  23  -2    2.23    0.33
 -11 -23  -2    0.60    0.60
 -11  23  -2    1.30    0.30
 -10 -24   2    0.44    0.60
  10  24  -2   -0.13    0.21
  -9 -24   2    0.16    0.34
   9  24  -2    0.03    0.23
   9  24  -2   -0.25    0.20
  -8 -24   2    0.06    0.38
  -8  24   2   -0.07    0.21
   8  24  -2    0.13    0.21
   8  24  -2    0.06    0.22
  -7 -24   2    0.32    0.40
  -7  24   2    0.11    0.21
   7  24  -2    0.19    0.18
   7  24  -2   -0.14    0.20
  -6 -24   2    0.48    0.40
   6  24  -2    0.16    0.22
   6  24  -2    0.22    0.20
  -6  24   2    0.09    0.21
  -5 -24   2    0.59    0.38
   5  24  -2    0.29    0.23
   5  24  -2    0.49    0.21
  -5  24   2    0.16    0.19
  -4 -24   2    2.22    0.48
   4  24  -2    2.79    0.38
  -4  24   2    1.80    0.32
  -3 -24   2    0.19    0.35
   3  24  -2    0.39    0.20
  -3  24   2    0.25    0.21
  -2 -24   2    0.22    0.32
  -2  24   2   -0.03    0.17
   2  24  -2    0.24    0.21
  -1 -24   2    0.10    0.43
   1  24  -2    0.00    0.20
  -1  24   2    0.24    0.18
   0  24   2    0.24    0.19
   0  24  -2    0.43    0.21
   1  24   2    0.04    0.19
  -1  24  -2   -0.09    0.17
  -2  24  -2   -0.03    0.19
   2  24   2    0.05    0.19
   3  24   2    0.46    0.23
  -3  24  -2    0.36    0.22
  -4  24  -2    0.50    0.23
   4  24   2    0.22    0.21
   4  24   2    0.53    0.23
  -5 -24  -2    2.08    0.65
  -5  24  -2    1.89    0.30
   5  24   2    1.85    0.31
   5  24   2    1.67    0.32
  -6 -24  -2    0.36    0.36
   6  24   2    0.48    0.20
   6  24   2    0.73    0.25
  -6  24  -2    0.31    0.22
  -7 -24  -2    0.24    0.35
  -7  24  -2    0.19    0.20
   7  24   2    0.25    0.22
   7  24   2    0.21    0.20
  -8 -24  -2    0.04    0.31
   8  24   2    0.20    0.19
  -8  24  -2    0.17    0.21
   8  24   2    0.36    0.23
  -9 -24  -2    0.27    0.39
   9  24   2    0.15    0.21
  -8 -25   2    0.67    0.51
   8  25  -2    0.84    0.27
  -7 -25   2    0.25    0.40
   7  25  -2   -0.11    0.21
  -6 -25   2    1.63    0.50
   6  25  -2    2.10    0.33
   6  25  -2    2.29    0.40
  -5 -25   2    1.60    0.48
   5  25  -2    1.08    0.28
  -4 -25   2    1.48    0.47
   4  25  -2    2.01    0.35
  -4  25   2    1.97    0.39
  -3 -25   2    0.10    0.36
   3  25  -2    0.12    0.20
  -3  25   2    0.08    0.22
   2  25  -2    0.34    0.21
  -2  25   2    0.49    0.22
   1  25  -2    1.86    0.32
  -1  25   2    2.39    0.35
   0  25  -2    1.10    0.26
   0  25   2    1.38    0.29
   1  25   2    1.47    0.28
  -1  25  -2    1.03    0.28
  -2  25  -2    0.84    0.27
   2  25   2    0.93    0.27
   3  25   2   -0.14    0.19
  -3  25  -2    0.46    0.22
   4  25   2    5.35    0.57
  -4  25  -2    5.94    0.83
   5  25   2    0.70    0.24
   5  25   2    0.75    0.26
   6  25   2   -0.18    0.21
   6  25   2   -0.21    0.20
   7  25   2    2.26    0.38
   7  25   2    2.97    0.48
  -8 -25  -2    1.70    0.52
  -6 -26   2    0.62    0.52
  -5 -26   2   -0.29    0.40
  23   0  -3    0.06    0.28
  22   0  -3    0.00    0.24
[truncated: 2,397,401 more chars]
