# Supplementary material for: London Dispersion versus Intramolecular Hydrogen Bond in Bis‐Pyridines: How Accurate Is DFT for Competing Noncovalent Interactions in the Condensed Phase?
Source: Chemistry. 2025 Oct 23;31(66):e02745. doi: 10.1002/chem.202502745 (PMC12648470; doi:10.1002/chem.202502745)
Supplement: Supplementary file 1 — Supporting Information [file CHEM-31-e02745-s002.zip › Crystal_structures/proton_bound_dimer_BHB/c280220.fcf]

#
# h,k,l, Fc-squared, Fo-squared, sigma(Fo-squared), status flag
#
data_c280220
_shelx_title ' c280220_a.res in P2(1)/c'
_shelx_refln_list_code          4
_shelx_F_calc_maximum      374.56
_exptl_crystal_F_000      2936.00
_reflns_d_resolution_high  0.6854

loop_
 _space_group_symop_operation_xyz
 'x, y, z'
 '-x, y+1/2, -z+1/2'
 '-x, -y, -z'
 'x, -y-1/2, z-1/2'

_cell_length_a    17.9819
_cell_length_b    18.4321
_cell_length_c    22.1813
_cell_angle_alpha  90.000
_cell_angle_beta  110.091
_cell_angle_gamma  90.000

_shelx_F_squared_multiplier     1.000

loop_
 _refln_index_h
 _refln_index_k
 _refln_index_l
 _refln_F_squared_calc
 _refln_F_squared_meas
 _refln_F_squared_sigma
 _refln_observed_status
   1   0   0      67200.70      27506.13      1813.87 o
   2   0   0        626.61        756.48        25.52 o
   3   0   0      22824.58      21800.60      1118.57 o
   4   0   0      31284.26      30281.75      1150.21 o
   5   0   0      10727.47      10637.75       405.29 o
   6   0   0       1239.60       1409.78        66.00 o
   7   0   0         62.60         93.00         5.92 o
   8   0   0       7647.33       8195.77       271.62 o
   9   0   0       5928.49       6062.48       201.74 o
  10   0   0       1797.09       1805.64        62.69 o
  11   0   0       1820.16       1974.50       116.90 o
  12   0   0         99.18        117.29        16.62 o
  13   0   0        530.01        522.40        26.53 o
  14   0   0       3844.78       3584.71       142.15 o
  15   0   0       1350.26       1329.54        73.21 o
  16   0   0         34.61         69.62        16.25 o
  17   0   0        153.11        125.20        35.77 o
  18   0   0        296.06        266.79        50.68 o
  19   0   0          0.22        -23.85        31.30 o
  20   0   0        127.29        104.33        43.22 o
  21   0   0         56.84         52.17        41.73 o
  22   0   0          2.66         -1.49        34.28 o
  23   0   0        168.68        236.98        59.62 o
  24   0   0        296.71        344.29        73.03 o
   1   1   0       3379.98       2994.45       114.45 o
   2   1   0      18276.62      18145.81       450.75 o
   3   1   0          1.94         12.05         1.89 o
   4   1   0        287.00        376.78        17.35 o
   5   1   0        483.11        474.81        14.53 o
   6   1   0       2602.42       3130.55        85.68 o
   7   1   0        636.65        545.61        16.96 o
   8   1   0        412.29        698.96        23.76 o
   9   1   0       9028.41       9531.42       258.08 o
  10   1   0        177.63        188.72         9.25 o
  11   1   0       4044.01       4295.12       117.98 o
  12   1   0        950.83       1150.13        34.57 o
  13   1   0         32.61         42.00         7.49 o
  14   1   0       1357.83       1290.57        39.37 o
  15   1   0       1557.67       1588.82        59.92 o
  16   1   0         36.07         12.21        12.54 o
  17   1   0          2.93          6.89        21.00 o
  18   1   0         96.96         57.35        24.17 o
  19   1   0         16.63          8.37        21.83 o
  20   1   0         21.48          2.24        25.29 o
  21   1   0        103.24        132.65        34.78 o
  22   1   0         77.18        111.78        33.72 o
  23   1   0          9.18         34.20        33.53 o
  24   1   0          0.16          0.00        47.69 o
   0   2   0       3184.80       3688.81       153.17 o
   1   2   0      22051.51      23030.46       535.45 o
   2   2   0       2686.49       2821.58       108.42 o
   3   2   0      25051.39      24349.49       716.54 o
   4   2   0       2061.15       1868.78        47.39 o
   5   2   0       4001.89       4443.32       120.77 o
   6   2   0       1910.60       1738.41        48.55 o
   7   2   0       1004.07        990.10        28.81 o
   8   2   0          9.36          9.08         3.88 o
   9   2   0        354.23        261.46        10.67 o
  10   2   0        286.73        186.34         8.17 o
  11   2   0         41.56         95.44        10.27 o
  12   2   0       3330.24       3237.15        83.46 o
  13   2   0         31.33         25.09         5.04 o
  14   2   0          0.10         -3.99         3.99 o
  15   2   0        699.34        739.12        53.72 o
  16   2   0        807.61        660.00        47.84 o
  17   2   0        111.92         93.42        17.66 o
  18   2   0         84.30         55.01        23.70 o
  19   2   0        363.82        360.81        58.87 o
  20   2   0        262.10        246.71        37.40 o
  21   2   0          8.28         13.67        27.34 o
  22   2   0         53.71         99.11        33.72 o
  23   2   0         33.77         52.67        49.93 o
  24   2   0        613.71        830.18       102.84 o
   1   3   0        447.07        509.18        14.57 o
   2   3   0       3048.97       3155.65        85.69 o
   3   3   0       1039.74       1107.59        44.44 o
   4   3   0       2243.91       2111.79        82.87 o
   5   3   0        495.24        457.72        12.92 o
   6   3   0       4409.31       3836.97       104.84 o
   7   3   0       3853.43       4491.24       122.69 o
   8   3   0       5890.36       5755.38       156.96 o
   9   3   0        769.26        835.69        25.48 o
  10   3   0       7343.95       7261.34       197.83 o
  11   3   0        564.36        493.17        17.14 o
  12   3   0        416.09        372.21        13.30 o
  13   3   0        277.31        309.33        12.27 o
  14   3   0       1927.45       1844.21        54.05 o
  15   3   0         95.65         89.12        16.12 o
  16   3   0        550.64        593.11        35.97 o
  17   3   0          1.09          1.61        10.17 o
  18   3   0        148.99        117.72        27.91 o
  19   3   0        330.19        445.54        47.39 o
  20   3   0        614.84        645.38        56.91 o
  21   3   0         11.10         19.38        27.40 o
  22   3   0          9.28         13.68        28.97 o
  23   3   0         41.00         22.36        47.69 o
  24   3   0        145.83        171.40        68.56 o
   0   4   0      43198.95      43356.58      2070.82 o
   1   4   0     124987.60     123402.68      3314.54 o
   2   4   0      26547.21      26134.56       702.17 o
   3   4   0       5340.23       5197.65       140.35 o
   4   4   0       3396.75       3173.06       123.33 o
   5   4   0       9629.42       9334.95       357.39 o
   6   4   0       6938.72       7198.60       239.39 o
   7   4   0       2427.15       2401.87        57.19 o
   8   4   0        207.68        170.79         7.20 o
   9   4   0       3914.68       4181.92       115.26 o
  10   4   0       2529.08       2397.33        67.75 o
  11   4   0         18.00         17.64         6.00 o
  12   4   0          0.00          3.58         4.92 o
  13   4   0          0.84         -4.26         5.55 o
  14   4   0        260.77        191.93        12.71 o
  15   4   0        103.29         61.10        15.16 o
  16   4   0        269.63        281.37        23.84 o
  17   4   0        104.69        117.92        19.44 o
  18   4   0        930.40       1088.17        56.51 o
  19   4   0          4.12         12.94        16.82 o
  20   4   0         17.61         13.41        24.71 o
  21   4   0         21.63          8.21        26.49 o
  22   4   0          0.34        -23.85        35.77 o
  23   4   0         49.23         95.39        53.66 o
   1   5   0         81.73        167.10        10.63 o
   2   5   0      26232.91      26855.45       720.83 o
   3   5   0       2956.08       3076.47        83.85 o
   4   5   0       6630.42       5924.13       176.35 o
   5   5   0       1695.40       1922.12        77.12 o
   6   5   0       1041.88       1077.63        45.73 o
   7   5   0       3685.59       3866.60       130.38 o
   8   5   0       6472.22       7131.74       238.07 o
   9   5   0        128.76        150.36         9.14 o
  10   5   0        924.29       1099.02        33.02 o
  11   5   0       1754.86       1836.91        48.60 o
  12   5   0          8.77         19.13         6.53 o
  13   5   0       1630.29       1480.33        49.37 o
  14   5   0        455.74        464.82        21.00 o
  15   5   0         97.25        118.35        16.78 o
  16   5   0       1317.06       1254.16        61.34 o
  17   5   0        243.63        250.73        24.40 o
  18   5   0        455.19        452.71        33.41 o
  19   5   0         75.86         37.80        17.80 o
  20   5   0        523.49        555.44        54.68 o
  21   5   0          1.87         32.79        43.22 o
  22   5   0         32.23          5.96        46.20 o
  23   5   0         37.24         35.77        47.69 o
   0   6   0         68.82        109.23         8.91 o
   1   6   0        726.96        777.19        22.87 o
   2   6   0       9944.10      10185.70       275.43 o
   3   6   0          2.84         18.54         6.32 o
   4   6   0      24964.36      25029.88       673.07 o
   5   6   0       2551.36       2558.74        87.52 o
   6   6   0       6080.53       6256.59       234.14 o
   7   6   0       9602.60      10277.88       394.96 o
   8   6   0          2.78          7.65         3.49 o
   9   6   0       6181.95       6875.97       230.24 o
  10   6   0         12.92         28.15         6.34 o
  11   6   0         44.82         43.79         7.39 o
  12   6   0         69.92         78.41         8.55 o
  13   6   0        584.21        553.12        23.06 o
  14   6   0         63.74         54.34        11.22 o
  15   6   0        754.26        754.39        35.06 o
  16   6   0        946.06       1041.62        53.99 o
  17   6   0        929.16        937.91        50.99 o
  18   6   0          3.03        -14.83        14.83 o
  19   6   0         12.91         15.36        17.39 o
  20   6   0        125.19        186.41        30.02 o
  21   6   0        169.98        138.61        49.18 o
  22   6   0          6.84         -5.20        27.91 o
  23   6   0         19.52         11.49        30.97 o
   1   7   0      16074.63      15834.92       426.94 o
   2   7   0        198.83        288.38        13.04 o
   3   7   0        307.41        465.66        16.79 o
   4   7   0      14302.14      14150.39       382.31 o
   5   7   0        499.82        658.64        22.76 o
   6   7   0       2021.57       2153.18        75.01 o
   7   7   0       5170.99       5061.84       171.73 o
   8   7   0       1063.37       1165.54        44.33 o
   9   7   0       1415.95       1383.08        50.47 o
  10   7   0        232.73        267.54        14.96 o
  11   7   0        190.68        157.37        16.35 o
  12   7   0        329.50        335.00        18.27 o
  13   7   0       2252.97       2414.84        85.89 o
  14   7   0        396.58        294.25        19.79 o
  15   7   0        128.57        122.22        13.99 o
  16   7   0          1.70         -2.98        14.46 o
  17   7   0        132.68         97.47        18.08 o
  18   7   0          3.45         24.33        17.31 o
  19   7   0          6.18        -23.10        23.10 o
  20   7   0         13.96         21.20        21.00 o
  21   7   0          0.32         13.44        31.08 o
  22   7   0        103.37         71.80        36.84 o
   0   8   0       3880.78       3667.30       225.70 o
   1   8   0         59.24         93.99        10.22 o
   2   8   0       5077.44       5830.83       174.09 o
   3   8   0       2334.32       2360.22        72.34 o
   4   8   0       1015.96        908.27        30.35 o
   5   8   0         93.54        124.80        10.84 o
   6   8   0          2.68         13.06         5.80 o
   7   8   0         58.92         98.04        12.44 o
   8   8   0        770.37        846.59        38.15 o
   9   8   0         34.72         38.97         8.70 o
  10   8   0         26.03         17.42         6.31 o
  11   8   0        478.90        534.71        29.10 o
  12   8   0       2822.34       2830.22        89.65 o
  13   8   0        552.96        546.74        24.43 o
  14   8   0        294.90        265.88        29.47 o
  15   8   0          9.58          6.16         8.23 o
  16   8   0        266.24        256.59        30.61 o
  17   8   0         69.33         52.83        14.74 o
  18   8   0         29.87         27.51        17.68 o
  19   8   0        131.20        153.33        25.12 o
  20   8   0          9.53         24.29        20.26 o
  21   8   0         86.12         74.64        28.13 o
  22   8   0         16.03        -23.87        29.45 o
   1   9   0       5882.03       5869.28       160.62 o
   2   9   0       9558.75       9981.29       330.50 o
   3   9   0       1835.37       1971.52        56.52 o
   4   9   0       4706.95       5397.08       161.82 o
   5   9   0        750.29        698.90        24.58 o
   6   9   0       1969.82       2181.77        62.72 o
   7   9   0         10.36          5.58         5.90 o
   8   9   0       4261.66       4294.96       119.91 o
   9   9   0         35.58         71.98        23.68 o
  10   9   0       1071.54       1011.64        35.76 o
  11   9   0         10.31         23.26         7.78 o
  12   9   0         71.29         53.41         8.96 o
  13   9   0          3.29         33.75         8.62 o
  14   9   0        670.59        559.27        29.67 o
  15   9   0         17.45         14.45         9.71 o
  16   9   0          0.07         -1.19        10.12 o
  17   9   0        316.08        380.70        33.50 o
  18   9   0        400.38        435.81        37.20 o
  19   9   0        491.23        574.79        66.87 o
  20   9   0          0.00         -8.33        20.56 o
  21   9   0          0.11         -6.25        20.58 o
  22   9   0         68.39         65.77        41.62 o
   0  10   0       9940.73      10138.91       416.08 o
   1  10   0       1407.89       1579.77        59.42 o
   2  10   0       7501.59       7870.40       212.94 o
   3  10   0        187.69        195.16        10.59 o
   4  10   0       3100.60       3310.23        92.63 o
   5  10   0        311.47        298.51        15.22 o
   6  10   0        502.48        500.09        15.66 o
   7  10   0        117.79        104.41         8.99 o
   8  10   0        841.98        799.65        27.46 o
   9  10   0        712.04        698.99        26.94 o
  10  10   0        389.30        341.97        18.99 o
  11  10   0        476.74        386.27        18.34 o
  12  10   0        252.43        271.56        22.93 o
  13  10   0       3793.70       3917.32       112.45 o
  14  10   0       1073.08       1105.73        46.67 o
  15  10   0        986.33       1014.80        44.21 o
  16  10   0        106.12         81.64        19.57 o
  17  10   0          7.47          0.90        17.42 o
  18  10   0         65.34         68.48        22.56 o
  19  10   0         69.07         66.77        21.82 o
  20  10   0          0.73         -1.79        21.32 o
  21  10   0        131.39        128.61        27.64 o
  22  10   0          1.40          5.96        32.79 o
   1  11   0        430.91        520.20        21.77 o
   2  11   0       1100.72       1011.20        31.52 o
   3  11   0       1460.75       1545.05        54.74 o
   4  11   0         12.53          1.62         4.68 o
   5  11   0       1571.87       1676.52        49.16 o
   6  11   0        608.39        647.44        31.86 o
   7  11   0         30.29         65.16         9.78 o
   8  11   0       1029.21       1015.91        33.56 o
   9  11   0          6.97          1.62         7.29 o
  10  11   0          0.21         -1.50         7.20 o
  11  11   0         10.90          5.97         6.66 o
  12  11   0        138.60        187.21        15.55 o
  13  11   0       1107.53       1211.38        40.56 o
  14  11   0        358.50        405.85        23.38 o
  15  11   0          3.33          1.59        12.26 o
  16  11   0        479.62        516.98        38.16 o
  17  11   0         73.60         59.77        21.75 o
  18  11   0        234.10        171.48        33.39 o
  19  11   0        380.28        410.13        37.61 o
  20  11   0         83.94         75.04        24.51 o
  21  11   0         81.11        101.77        27.85 o
  22  11   0         48.90         23.85        35.77 o
   0  12   0        294.92        370.61        24.75 o
   1  12   0       2465.58       2372.99        82.15 o
   2  12   0        393.04        412.91        19.06 o
   3  12   0         35.48         64.08         9.84 o
   4  12   0        484.92        397.59        18.18 o
   5  12   0      10482.00      10767.71       270.94 o
   6  12   0          0.27         10.25         5.19 o
   7  12   0         17.17         19.48         8.65 o
   8  12   0        327.04        349.01        17.87 o
   9  12   0        229.63        184.41        14.10 o
  10  12   0         51.11         39.23         8.87 o
  11  12   0         10.12          0.33         7.00 o
  12  12   0        109.23        109.08        22.26 o
  13  12   0        226.30        204.67        14.71 o
  14  12   0        144.75        178.92        19.13 o
  15  12   0         14.51         14.69        13.24 o
  16  12   0        517.94        459.29        37.89 o
  17  12   0          9.80          4.93        19.68 o
  18  12   0          0.73         20.05        19.69 o
  19  12   0          1.00        -13.41        20.44 o
  20  12   0         84.91         95.68        26.20 o
  21  12   0        117.67         81.97        38.75 o
   1  13   0        275.46        262.98        24.33 o
   2  13   0        223.55        227.59        18.93 o
   3  13   0       2051.88       1800.05        57.73 o
   4  13   0       2559.51       2578.57        80.90 o
   5  13   0        994.08        947.53        29.06 o
   6  13   0        552.67        623.14        26.53 o
   7  13   0        249.55        247.80        15.89 o
   8  13   0          9.86         -3.42         7.49 o
   9  13   0        716.17        615.95        24.75 o
  10  13   0        494.59        462.79        21.67 o
  11  13   0          2.35          3.85         8.84 o
  12  13   0          9.62         -3.97         6.19 o
  13  13   0          0.01         -9.96        10.01 o
  14  13   0         10.19          1.94        12.70 o
  15  13   0          0.37         19.77        13.76 o
  16  13   0          0.77          8.40        17.88 o
  17  13   0         40.14         16.41        19.46 o
  18  13   0        136.92        113.62        25.16 o
  19  13   0        470.07        536.72        68.11 o
  20  13   0         85.74         65.34        33.08 o
   0  14   0        165.30        165.20        21.02 o
   1  14   0        351.07        341.37        20.54 o
   2  14   0        238.31        228.24        14.66 o
   3  14   0         40.38         34.00         8.26 o
   4  14   0        145.92        121.85        10.20 o
   5  14   0        155.97        150.00        22.36 o
   6  14   0        756.52        630.43        26.81 o
   7  14   0        137.82        142.11        16.77 o
   8  14   0        470.47        392.85        19.37 o
   9  14   0        146.91        110.32        11.98 o
  10  14   0          7.04         28.00         9.75 o
  11  14   0        170.13        161.83        15.90 o
  12  14   0        139.35        104.80        15.81 o
  13  14   0         10.90          6.57         9.91 o
  14  14   0          0.17          1.14        12.78 o
  15  14   0        150.55        181.30        20.44 o
  16  14   0        131.86         95.08        22.56 o
  17  14   0         37.53         36.27        22.01 o
  18  14   0          3.59         17.98        22.14 o
  19  14   0        130.84        174.51        42.54 o
  20  14   0          5.33         28.32        43.22 o
   1  15   0        435.05        464.55        19.48 o
   2  15   0         59.29         58.57        11.22 o
   3  15   0          4.02          4.97         6.50 o
   4  15   0          9.35         14.11         6.51 o
   5  15   0        111.34        133.87        22.78 o
   6  15   0         16.30         47.83        10.73 o
   7  15   0         12.89         45.49         9.94 o
   8  15   0        253.35        178.84        13.77 o
   9  15   0       2831.77       2737.52        81.67 o
  10  15   0        132.44        139.06        14.29 o
  11  15   0         27.25         11.95        11.03 o
  12  15   0         75.27         71.67        12.99 o
  13  15   0       1227.50       1387.01        75.08 o
  14  15   0        163.62        115.74        19.43 o
  15  15   0        499.33        465.21        30.33 o
  16  15   0         33.92         14.05        21.09 o
  17  15   0         17.53         -9.12        18.98 o
  18  15   0        284.18        287.38        43.27 o
  19  15   0        108.98         37.26        34.28 o
   0  16   0       1606.42       1321.57        73.18 o
   1  16   0         59.06         29.97         8.22 o
   2  16   0          2.28         -7.35         7.35 o
   3  16   0         87.66         93.66         9.81 o
   4  16   0         15.77         26.49        14.72 o
   5  16   0       1038.91       1016.79        76.67 o
   6  16   0         41.06         43.97        10.76 o
   7  16   0         22.68         22.98        11.03 o
   8  16   0         73.65         94.26        16.28 o
   9  16   0          0.33         -3.03        10.59 o
  10  16   0         56.16         33.53        11.90 o
  11  16   0        323.38        339.46        21.84 o
  12  16   0         17.82          8.89        11.52 o
  13  16   0         20.01         20.99        14.58 o
  14  16   0        229.19        209.10        22.02 o
  15  16   0        239.99        297.47        25.47 o
  16  16   0        142.97         94.97        24.92 o
  17  16   0          0.13        -19.33        19.33 o
  18  16   0        147.98        141.30        29.36 o
   1  17   0        564.55        530.22        22.26 o
   2  17   0         92.11         97.54        24.98 o
   3  17   0         18.24         22.57        10.26 o
   4  17   0         45.09         17.76         9.97 o
   5  17   0        198.14        201.00        30.34 o
   6  17   0         45.42         44.60        16.09 o
   7  17   0        174.36         99.17        17.51 o
   8  17   0        192.59        159.50        19.37 o
   9  17   0        337.94        241.73        20.89 o
  10  17   0          3.39         -9.05        10.55 o
  11  17   0         16.89         -4.41        12.97 o
  12  17   0         27.77         30.49        12.37 o
  13  17   0         15.28          5.20        14.20 o
  14  17   0          0.60         -1.81        14.74 o
  15  17   0         25.31         19.98        16.00 o
  16  17   0          2.47        -19.30        19.30 o
  17  17   0         20.97         40.10        24.63 o
   0  18   0         52.00         74.58        29.17 o
   1  18   0        672.71        679.49        26.60 o
   2  18   0        414.84        480.56        22.15 o
   3  18   0        103.94         77.75        13.07 o
   4  18   0         66.34         44.45        15.82 o
   5  18   0        201.44        183.77        28.27 o
   6  18   0        780.97        817.37        35.56 o
   7  18   0         66.18         42.05        20.44 o
   8  18   0        352.62        299.41        22.13 o
   9  18   0         10.46        -11.74        11.74 o
  10  18   0          3.73         -4.06        12.09 o
  11  18   0          6.87          5.27        12.22 o
  12  18   0        270.16        253.01        20.57 o
  13  18   0        125.30        139.23        22.34 o
  14  18   0        176.33        210.20        23.21 o
  15  18   0         68.07         68.49        19.10 o
  16  18   0         14.90         -8.11        22.17 o
   1  19   0        404.44        393.35        19.65 o
   2  19   0         20.40         25.23        11.64 o
   3  19   0         89.90         65.17        14.21 o
   4  19   0         21.62         11.19        11.16 o
   5  19   0        495.78        451.58        27.29 o
   6  19   0        342.27        401.05        26.25 o
   7  19   0         62.72         77.86        17.32 o
   8  19   0         32.28         27.29        26.89 o
   9  19   0        177.20        208.57        20.03 o
  10  19   0         58.24         46.84        14.88 o
  11  19   0        227.78        224.27        23.68 o
  12  19   0        165.18        196.57        20.57 o
  13  19   0         64.43         47.69        17.73 o
  14  19   0         26.03         23.87        17.54 o
  15  19   0        461.90        462.09        35.50 o
   0  20   0          4.73         22.05        13.72 o
   1  20   0          3.46        -11.23        11.23 o
   2  20   0          2.77        -11.55        11.55 o
   3  20   0         71.30         58.72        14.19 o
   4  20   0        234.82        208.40        19.58 o
   5  20   0         81.07         82.98        18.58 o
   6  20   0        160.98        193.47        19.97 o
   7  20   0         44.96         33.24        13.64 o
   8  20   0         25.51         43.13        15.21 o
   9  20   0        123.89        134.69        17.65 o
  10  20   0        150.71        122.38        24.09 o
  11  20   0          8.55         -4.06        13.46 o
  12  20   0         19.93         16.43        16.14 o
  13  20   0        125.15        152.79        25.30 o
  14  20   0         12.75         17.06        19.30 o
   1  21   0          0.02         16.18        11.88 o
   2  21   0        303.53        303.37        22.15 o
   3  21   0         20.71         22.94        13.99 o
   4  21   0         47.21         50.01        14.26 o
   5  21   0        284.93        239.27        30.76 o
   6  21   0         40.55         25.30        13.76 o
   7  21   0         22.93         21.76        14.33 o
   8  21   0        712.83        733.61        37.92 o
   9  21   0        202.95        197.68        21.17 o
  10  21   0        367.73        372.09        27.54 o
  11  21   0        158.64        113.12        18.32 o
  12  21   0        101.25        109.69        23.47 o
  13  21   0          0.20        -10.02        18.51 o
  14  21   0         16.91         38.75        32.79 o
   0  22   0         16.25         41.47        38.01 o
   1  22   0         49.88         35.28        17.52 o
   2  22   0         33.30         82.56        22.37 o
   3  22   0         45.02         45.44        14.65 o
   4  22   0          1.76          0.26        13.68 o
   5  22   0         63.48         34.15        14.69 o
   6  22   0          1.65         -3.11        13.67 o
   7  22   0        190.13        163.36        20.16 o
   8  22   0         17.09         27.30        15.30 o
   9  22   0          8.32         -7.01        14.14 o
  10  22   0         11.73         -3.37        15.07 o
  11  22   0          2.25        -15.29        15.29 o
  12  22   0        122.55        104.47        26.37 o
  13  22   0         95.08        171.40        41.73 o
  14  22   0        127.36        251.88        67.07 o
   1  23   0         47.79         28.80        19.48 o
   2  23   0         51.00         69.68        22.04 o
   3  23   0         14.97         14.13        14.06 o
   4  23   0         80.79         85.68        17.76 o
   5  23   0         52.21         36.29        15.80 o
   6  23   0         30.03         44.21        15.80 o
   7  23   0         10.49        -11.22        15.70 o
   8  23   0        118.04        113.94        21.08 o
   9  23   0         63.53         76.79        19.03 o
  10  23   0         25.91         25.50        17.57 o
  11  23   0         34.64         41.66        24.61 o
   0  24   0         99.94         86.45        32.79 o
   1  24   0        128.60        133.54        34.28 o
   2  24   0        290.68        287.88        49.93 o
   3  24   0          9.50         17.80        19.29 o
   4  24   0          3.89         23.36        15.75 o
   5  24   0         30.24         22.60        16.18 o
   6  24   0        222.95        252.53        40.20 o
   7  24   0        114.17        113.56        19.77 o
   8  24   0         45.89         78.25        19.63 o
   9  24   0         23.87         33.60        21.94 o
  10  24   0         96.18         76.01        35.77 o
   1  25   0         20.09         13.60        21.00 o
   2  25   0         43.26         22.29        22.49 o
   3  25   0         27.48         21.96        23.70 o
   4  25   0        155.09        110.57        29.45 o
   5  25   0         61.90         60.62        23.89 o
   6  25   0        242.62        338.24        55.84 o
   7  25   0         74.61         86.78        27.54 o
   8  25   0        289.51        231.02        74.52 o
 -24   1   1          2.35        -22.36        43.22 o
 -23   1   1        596.27        815.48        69.53 o
 -22   1   1         67.98         80.31        31.08 o
 -21   1   1        277.61        296.20        68.56 o
 -20   1   1        118.07        144.54        31.56 o
 -19   1   1         15.18         22.43        22.06 o
 -18   1   1        353.28        343.74        40.05 o
 -17   1   1        109.76         80.52        16.55 o
 -16   1   1        379.10        321.66        24.59 o
 -15   1   1       1155.94       1168.24        36.69 o
 -14   1   1         78.02         33.67         5.95 o
 -13   1   1         71.39         89.53         6.78 o
 -12   1   1        364.48        429.41        15.67 o
 -11   1   1        127.70         93.80         7.79 o
 -10   1   1         92.58        152.40        12.28 o
  -9   1   1        357.02        445.44        15.07 o
  -8   1   1         27.31         58.42         4.48 o
  -7   1   1       2052.91       2198.83        56.39 o
  -6   1   1       9016.97       8623.05       232.13 o
  -5   1   1       3934.24       3681.53       109.84 o
  -4   1   1       1200.98       1369.77        52.08 o
  -3   1   1       1574.05       1533.85        38.62 o
  -2   1   1        702.19        722.83        17.25 o
  -1   1   1         78.31         90.82         3.16 o
   0   1   1       4482.12       4475.40       131.84 o
   1   1   1       1418.23       1378.93        37.42 o
   2   1   1      18880.99      18495.79       405.68 o
   3   1   1      15535.25      15760.74       366.89 o
   4   1   1       9685.20       9576.92       258.09 o
   5   1   1      14745.86      15194.14       409.09 o
   6   1   1        102.26        111.99         4.75 o
   7   1   1        846.00        998.03        36.33 o
   8   1   1       1575.26       1533.67        43.51 o
   9   1   1          4.14          3.86         3.72 o
  10   1   1       1420.70       1591.24        45.82 o
  11   1   1         10.27         37.27         5.22 o
  12   1   1       3969.96       3810.44       105.59 o
  13   1   1        330.43        292.52        12.91 o
  14   1   1       1326.27       1271.35        49.74 o
  15   1   1         11.71         12.07         9.82 o
  16   1   1          0.09          8.50        13.31 o
  17   1   1         24.70         19.15        20.37 o
  18   1   1        212.28        232.77        35.29 o
  19   1   1        564.53        669.28        58.48 o
  20   1   1         20.45         19.64        26.86 o
  21   1   1        415.84        490.26        53.72 o
  22   1   1         48.15         37.39        31.08 o
  23   1   1          0.00        -30.02        30.02 o
  24   1   1          6.08         33.44        36.87 o
 -24   2   1         47.83         98.37        53.66 o
 -23   2   1         62.61         53.66        41.73 o
 -22   2   1          5.28          7.45        27.79 o
 -21   2   1        758.04        906.81        70.59 o
 -20   2   1         35.24         20.12        24.24 o
 -19   2   1        657.57        770.31        59.54 o
 -18   2   1       1323.77       1485.32        71.47 o
 -17   2   1        850.53        860.41        45.80 o
 -16   2   1        329.76        287.02        38.75 o
 -15   2   1         17.26          4.40         4.73 o
 -14   2   1        749.88        735.02        24.39 o
 -13   2   1        918.35        836.11        24.54 o
 -12   2   1        552.70        558.99        17.68 o
 -11   2   1        233.23        190.06         8.38 o
 -10   2   1       2548.37       2726.76        70.37 o
  -9   2   1        506.46        551.71        18.19 o
  -8   2   1        376.33        563.21        17.98 o
  -7   2   1        300.08        339.72        11.81 o
  -6   2   1       5395.63       4657.45       155.18 o
  -5   2   1        243.27        287.05        11.70 o
  -4   2   1         34.85         54.17         3.44 o
  -3   2   1      10330.86      10596.33       263.64 o
  -2   2   1      11166.48      10790.96       236.98 o
  -1   2   1       2385.95       2235.68        52.23 o
   0   2   1       1930.83       1903.02        44.86 o
   1   2   1      14204.04      14146.60       352.00 o
   2   2   1      35481.43      34082.27       915.14 o
   3   2   1      22685.52      21644.14       538.30 o
   4   2   1      64467.08      64605.64      1605.74 o
   5   2   1       4333.88       4100.08       111.64 o
   6   2   1       5134.73       4967.03       135.16 o
   7   2   1        583.57        632.34        19.55 o
   8   2   1       2948.56       3265.44        90.12 o
   9   2   1         67.51        106.82         5.64 o
  10   2   1          1.88         22.43         5.48 o
  11   2   1          0.15          4.79         3.83 o
  12   2   1       1132.36       1134.16        33.04 o
  13   2   1        296.42        334.28        15.50 o
  14   2   1        237.43        200.27        17.68 o
  15   2   1        252.88        204.44        28.62 o
  16   2   1       1136.03       1137.40        56.00 o
  17   2   1        891.61        922.14        48.45 o
  18   2   1         47.22         57.09        24.17 o
  19   2   1         91.72        102.18        27.93 o
  20   2   1        128.20         99.11        29.51 o
  21   2   1        142.25        154.82        65.58 o
  22   2   1          9.90         -8.13        27.20 o
  23   2   1         48.76         66.37        35.65 o
 -24   3   1          6.54        -25.34        44.71 o
 -23   3   1         38.52         13.41        44.71 o
 -22   3   1          5.50         17.89        43.22 o
 -21   3   1          6.97        -12.29        25.68 o
 -20   3   1         20.91         50.89        25.23 o
 -19   3   1          6.84         18.72        21.59 o
 -18   3   1        154.06        175.32        30.02 o
 -17   3   1         95.01         88.79        16.10 o
 -16   3   1         78.56         84.69        16.12 o
 -15   3   1        394.44        364.91        18.42 o
 -14   3   1        107.53         95.25         8.84 o
 -13   3   1        645.63        671.30        19.25 o
 -12   3   1        778.41        902.87        26.15 o
 -11   3   1       1273.57       1132.73        34.04 o
 -10   3   1       2636.43       2413.26        67.90 o
  -9   3   1       6171.08       6508.48       177.45 o
  -8   3   1          3.49          4.26         3.34 o
  -7   3   1       1985.82       2091.54        57.75 o
  -6   3   1       3773.26       3582.76       107.03 o
  -5   3   1        327.92        501.25        16.52 o
  -4   3   1      10003.77       9277.53       231.21 o
  -3   3   1      24143.60      23707.13       551.52 o
  -2   3   1      12634.12      12827.35       298.91 o
  -1   3   1       6556.23       6261.71       184.90 o
   0   3   1      37752.24      38247.23      1025.68 o
   1   3   1       9669.42       9330.74       217.63 o
   2   3   1       3985.88       3804.90        95.36 o
   3   3   1       8465.20       9297.08       307.40 o
   4   3   1      20312.61      20404.46       507.88 o
   5   3   1       3147.64       2933.85        74.26 o
   6   3   1       5695.94       6437.41       174.82 o
   7   3   1       5632.98       6077.73       165.48 o
   8   3   1         10.27         11.79         3.82 o
   9   3   1        379.07        412.35        14.67 o
  10   3   1       4293.82       4281.63       118.08 o
  11   3   1        224.00        195.53         8.67 o
  12   3   1         79.96         41.48         5.07 o
  13   3   1        101.91         53.18         5.72 o
  14   3   1          0.18          0.22         9.38 o
  15   3   1       1055.64       1099.09        54.04 o
  16   3   1        510.24        444.24        56.89 o
  17   3   1          3.72          2.80         8.29 o
  18   3   1        197.60        225.92        34.24 o
  19   3   1        160.13         88.21        28.85 o
  20   3   1         24.41         36.47        25.80 o
  21   3   1         13.92         26.56        28.97 o
  22   3   1          1.04         32.26        29.45 o
  23   3   1          1.39          0.00        46.20 o
 -24   4   1        159.28        212.60        45.32 o
 -23   4   1         41.90         67.07        49.18 o
 -22   4   1        198.21        198.23        55.15 o
 -21   4   1         40.80         70.65        32.24 o
 -20   4   1          7.22         -1.10        24.17 o
 -19   4   1         39.29         27.87        16.42 o
 -18   4   1         42.39         64.59        17.49 o
 -17   4   1       3592.21       3944.54       162.23 o
 -16   4   1        741.39        681.91        39.20 o
 -15   4   1       1397.93       1628.34        54.91 o
 -14   4   1       1883.38       1810.17        53.47 o
 -13   4   1       1802.41       1639.40        48.50 o
 -12   4   1       1488.10       1481.67        43.55 o
 -11   4   1        175.76        207.25         8.79 o
 -10   4   1       1108.24       1057.01        31.22 o
  -9   4   1        844.21        958.76        28.33 o
  -8   4   1        438.62        442.93        16.04 o
  -7   4   1        491.93        495.88        20.29 o
  -6   4   1       8791.45       9023.99       267.00 o
  -5   4   1       4574.99       4464.57       112.17 o
  -4   4   1      13180.47      12587.56       293.64 o
  -3   4   1       1058.62       1135.24        29.43 o
  -2   4   1        959.09        814.66        25.55 o
  -1   4   1      62210.45      60208.24      1770.88 o
   0   4   1        669.56        744.04        23.32 o
   1   4   1      94181.74      97630.36      2424.75 o
   2   4   1        751.79       1003.15        26.05 o
   3   4   1       6546.44       6556.23       177.26 o
   4   4   1      14149.08      14026.17       463.52 o
   5   4   1       9311.62       9026.62       267.41 o
   6   4   1       2413.55       2543.35        65.05 o
   7   4   1        981.51        838.71        25.36 o
   8   4   1        348.00        426.50        14.70 o
   9   4   1        459.56        354.54        13.12 o
  10   4   1        291.45        333.89        13.09 o
  11   4   1       1845.68       1871.78        53.91 o
  12   4   1          4.12          6.28         4.98 o
  13   4   1          0.12          3.68         5.53 o
  14   4   1        155.88        166.54        14.30 o
  15   4   1        789.15        961.81        49.43 o
  16   4   1          7.58          0.33        13.35 o
  17   4   1         30.09         31.47        15.53 o
  18   4   1        137.77        116.74        19.68 o
  19   4   1        213.74        233.11        35.80 o
  20   4   1         65.09         50.12        28.22 o
  21   4   1          7.47         21.54        26.86 o
  22   4   1          1.25        -10.83        31.41 o
  23   4   1          1.17        -26.83        38.75 o
 -23   5   1        209.14        201.02        94.64 o
 -22   5   1          5.65         24.17        31.56 o
 -21   5   1         16.54        -14.90        38.75 o
 -20   5   1          5.66         15.62        21.08 o
 -19   5   1        393.89        473.86        34.62 o
 -18   5   1         41.22         41.36        16.98 o
 -17   5   1         33.94         33.46        15.12 o
 -16   5   1         39.46         25.53        14.45 o
 -15   5   1         41.50         29.00        10.70 o
 -14   5   1       1275.89       1437.12        48.53 o
 -13   5   1       2418.24       2218.69        70.66 o
 -12   5   1          8.84          7.58         5.33 o
 -11   5   1         94.27         96.40         8.45 o
 -10   5   1        343.25        318.50        48.59 o
  -9   5   1       7211.40       7190.85       214.33 o
  -8   5   1        323.95        342.52        19.15 o
  -7   5   1        646.04        671.96        27.54 o
  -6   5   1        264.93        284.77        14.62 o
  -5   5   1         66.48         95.09         6.36 o
  -4   5   1         65.25         95.69         5.75 o
  -3   5   1        566.93        755.24        22.05 o
  -2   5   1        762.48        864.22        27.40 o
  -1   5   1        119.48        152.19         7.24 o
   0   5   1       1073.00       1127.25        29.51 o
   1   5   1       9054.84       9726.79       242.55 o
   2   5   1        295.59        265.95         9.97 o
   3   5   1       9011.18       8962.57       197.39 o
   4   5   1       9615.31       9595.93       318.39 o
   5   5   1       7830.41       7734.62       257.84 o
   6   5   1       1975.60       2029.48        63.13 o
   7   5   1       3875.17       3780.89       114.48 o
   8   5   1       1152.61       1244.44        40.78 o
   9   5   1       2912.61       3158.72        75.42 o
  10   5   1       3313.71       3300.73        84.50 o
  11   5   1        451.51        452.86        17.63 o
  12   5   1        533.45        478.57        20.35 o
  13   5   1        193.00        212.36        12.90 o
  14   5   1         27.57         51.99        10.42 o
  15   5   1         11.74         13.75        14.58 o
  16   5   1          5.74          5.06        14.24 o
  17   5   1         61.46         54.17        17.81 o
  18   5   1         48.17         48.52        17.39 o
  19   5   1          1.79         24.08        18.24 o
  20   5   1         56.89         58.07        28.85 o
  21   5   1         10.89         -2.11        27.20 o
  22   5   1          2.44        -11.92        38.75 o
  23   5   1          8.00        -46.20        46.20 o
 -23   6   1        116.45        117.86        39.43 o
 -22   6   1         56.86         79.56        64.83 o
 -21   6   1         21.10         15.65        27.40 o
 -20   6   1         33.94         11.04        18.60 o
 -19   6   1        145.37        104.26        20.56 o
 -18   6   1        117.55        114.41        19.44 o
 -17   6   1        120.21        137.17        20.59 o
 -16   6   1        277.66        321.30        26.90 o
 -15   6   1        149.67        102.48        18.93 o
 -14   6   1          5.97          1.20         6.73 o
 -13   6   1       2135.62       2183.03        77.72 o
 -12   6   1        191.79        215.97        13.89 o
 -11   6   1        180.28        180.25        14.84 o
 -10   6   1        101.91         88.55        11.98 o
  -9   6   1          2.35         19.68         5.99 o
  -8   6   1        509.66        529.71        21.65 o
  -7   6   1          8.23         34.26         6.00 o
  -6   6   1       9550.91      10239.00       277.35 o
  -5   6   1          3.97         84.99        17.00 o
  -4   6   1        120.45        125.61         7.62 o
  -3   6   1          5.02         20.88         3.34 o
  -2   6   1        744.64        620.16        20.58 o
  -1   6   1       2282.53       2472.49        86.55 o
   0   6   1         63.23         25.13         5.33 o
   1   6   1      16816.82      17298.80       430.79 o
   2   6   1        377.60        371.56        13.34 o
   3   6   1        641.49        758.91        21.55 o
   4   6   1        634.16        728.43        18.61 o
   5   6   1        193.52        169.76        17.00 o
   6   6   1       3447.15       3463.72       118.26 o
   7   6   1        345.70        302.69        13.78 o
   8   6   1        601.39        536.71        20.70 o
   9   6   1          3.62         42.59         6.62 o
  10   6   1         38.88         50.67         7.34 o
  11   6   1        671.10        671.39        25.71 o
  12   6   1        445.06        415.67        18.97 o
  13   6   1        366.38        316.95        16.22 o
  14   6   1       1405.93       1575.47        60.36 o
  15   6   1        606.51        554.82        36.15 o
  16   6   1        190.60        206.82        22.56 o
  17   6   1         72.13         53.47        17.76 o
  18   6   1        122.99         84.30        19.60 o
  19   6   1         11.56         -6.92        16.90 o
  20   6   1          7.15          9.02        21.89 o
  21   6   1        159.28        193.76        58.13 o
  22   6   1          0.20         -7.45        46.20 o
 -23   7   1          3.57         11.80        30.97 o
 -22   7   1          0.02          7.35        30.51 o
 -21   7   1         63.17         84.16        23.56 o
 -20   7   1        589.89        717.99        53.84 o
 -19   7   1         62.07         65.57        24.24 o
 -18   7   1        191.31        200.45        71.84 o
 -17   7   1        618.05        672.56        51.91 o
 -16   7   1         82.00         23.79         9.11 o
 -15   7   1         30.53         13.92         8.46 o
 -14   7   1        802.03        696.98        30.96 o
 -13   7   1          9.50          5.38         7.57 o
 -12   7   1       2756.38       2729.30        78.69 o
 -11   7   1         29.97         29.22         6.80 o
 -10   7   1       2014.12       2169.40        68.57 o
  -9   7   1       2783.21       2881.96        90.32 o
  -8   7   1        312.62        305.31        14.34 o
  -7   7   1        283.24        365.12        15.16 o
  -6   7   1       7154.28       7770.68       212.03 o
  -5   7   1       4858.49       5629.44       142.66 o
  -4   7   1      11286.07      11795.11       295.50 o
  -3   7   1        623.81        454.62        16.76 o
  -2   7   1       2795.78       2681.23        81.16 o
  -1   7   1          0.01          9.74         3.66 o
   0   7   1        596.41        664.00        27.75 o
   1   7   1        248.03        378.95        14.09 o
   2   7   1       1048.08       1012.38        27.71 o
   3   7   1       5148.43       5769.62       146.05 o
   4   7   1       4614.46       5144.55       121.77 o
   5   7   1       5652.46       5484.94       164.22 o
   6   7   1       6389.44       6595.57       220.57 o
   7   7   1         85.98         83.43         7.62 o
   8   7   1        204.89        215.24        12.01 o
   9   7   1         59.33         44.92         7.30 o
  10   7   1        151.13        103.34         8.94 o
  11   7   1         25.83         13.42         7.75 o
  12   7   1        439.52        382.07        18.55 o
  13   7   1         54.88         49.60         9.05 o
  14   7   1         19.42         -2.62        10.03 o
  15   7   1       1770.25       1890.53        85.25 o
  16   7   1        560.30        578.89        38.11 o
  17   7   1        451.68        482.98        35.46 o
  18   7   1          3.99        -11.76        15.49 o
  19   7   1         60.47         42.99        19.95 o
  20   7   1         93.40         95.22        26.74 o
  21   7   1         49.18         26.22        28.40 o
  22   7   1         51.08         91.71        35.65 o
 -22   8   1         13.12          9.46        33.19 o
 -21   8   1        271.28        282.83        69.12 o
 -20   8   1          1.08          7.51        18.65 o
 -19   8   1        133.10        148.26        24.76 o
 -18   8   1         57.63         55.33        19.33 o
 -17   8   1          3.01         10.79        14.10 o
 -16   8   1        345.14        405.92        23.42 o
 -15   8   1       1208.83       1263.77        46.69 o
 -14   8   1       2688.00       2949.58        86.03 o
 -13   8   1        378.94        355.45        18.31 o
 -12   8   1        545.39        528.23        21.67 o
 -11   8   1       3812.09       4068.37       114.64 o
 -10   8   1        336.75        410.57        30.47 o
  -9   8   1       2416.19       2395.45        84.70 o
  -8   8   1          1.13         12.51         6.22 o
  -7   8   1       2104.61       2097.39        66.05 o
  -6   8   1          0.19         29.04         4.93 o
  -5   8   1       2922.35       2829.20        73.49 o
  -4   8   1      32028.73      33028.13       821.82 o
  -3   8   1      29395.43      30880.28       769.51 o
  -2   8   1         10.78         10.44         4.48 o
  -1   8   1          1.49          2.64         5.55 o
   0   8   1        318.90        410.33        14.74 o
   1   8   1        479.86        519.62        19.33 o
   2   8   1       3952.65       4625.39       117.64 o
   3   8   1       7477.08       6810.96       171.40 o
   4   8   1       2884.69       3046.61        92.61 o
   5   8   1        895.46        954.62        24.63 o
   6   8   1        513.99        452.64        20.01 o
   7   8   1       1509.05       1544.01        64.95 o
   8   8   1        732.71        725.08        27.09 o
   9   8   1        416.76        516.05        23.11 o
  10   8   1       1185.68       1128.62        41.47 o
  11   8   1       1017.09        901.96        32.89 o
  12   8   1       3215.66       3625.20       112.82 o
  13   8   1        240.64        179.56        14.24 o
  14   8   1         23.26         13.63        10.19 o
  15   8   1          8.09          9.63        15.66 o
  16   8   1        802.61        717.58        43.46 o
  17   8   1        272.31        303.08        28.62 o
  18   8   1         77.09         39.15        17.33 o
  19   8   1         18.99         25.91        20.25 o
  20   8   1        245.65        246.80        29.39 o
  21   8   1        182.35        184.29        29.84 o
  22   8   1         67.08         85.03        40.56 o
 -22   9   1         12.12         -9.88        21.26 o
 -21   9   1          2.23         11.65        21.11 o
 -20   9   1        237.57        196.73        28.34 o
 -19   9   1        159.76        170.64        26.37 o
 -18   9   1         22.79          2.92        18.18 o
 -17   9   1        168.73        141.00        22.56 o
 -16   9   1          0.14         -0.56        11.68 o
 -15   9   1        763.81        804.21        37.03 o
 -14   9   1         11.30         -0.15         8.15 o
 -13   9   1        797.08        777.87        28.39 o
 -12   9   1       2729.96       2981.39        93.76 o
 -11   9   1       2257.62       2381.75        77.20 o
 -10   9   1        285.74        310.78        17.35 o
  -9   9   1        193.65        171.33        10.91 o
  -8   9   1        412.20        306.87        15.22 o
  -7   9   1        987.51       1080.37        33.83 o
  -6   9   1         45.70         67.45         7.50 o
  -5   9   1        634.60        542.38        20.07 o
  -4   9   1       4471.69       5252.65       133.23 o
  -3   9   1        962.67       1069.85        38.90 o
  -2   9   1      12217.45      12972.03       382.46 o
  -1   9   1       2504.18       2513.41        76.89 o
   0   9   1          2.36         47.15        11.78 o
   1   9   1         16.94         27.79         7.89 o
   2   9   1        217.80        246.61        18.55 o
   3   9   1       4593.63       4696.26       128.87 o
   4   9   1         78.75         43.50         5.52 o
   5   9   1         76.09         30.07         5.19 o
   6   9   1       2563.66       2723.61        94.57 o
   7   9   1       2533.76       2490.86        78.42 o
   8   9   1       1833.25       1748.50        73.33 o
   9   9   1       6214.32       6445.07       195.11 o
  10   9   1        480.32        544.60        24.70 o
  11   9   1         23.22         12.46         6.99 o
  12   9   1       2786.12       2713.57        87.09 o
  13   9   1        138.74        156.68        13.82 o
  14   9   1       1320.95       1395.64        68.14 o
  15   9   1         29.71         19.24        14.01 o
  16   9   1         10.12         13.85        13.89 o
  17   9   1         33.41         26.95        16.45 o
  18   9   1          5.85          6.76        17.51 o
  19   9   1        196.16        190.91        38.32 o
  20   9   1         88.34         70.33        23.63 o
  21   9   1          2.74         -0.12        19.76 o
 -22  10   1          3.73        -12.08        27.58 o
 -21  10   1        452.27        469.33        63.62 o
 -20  10   1        134.36         79.26        24.29 o
 -19  10   1         72.60         76.39        23.63 o
 -18  10   1        152.75        161.00        25.17 o
 -17  10   1          0.04         -2.58        18.58 o
 -16  10   1        208.26        152.84        25.82 o
 -15  10   1        681.74        604.06        33.08 o
 -14  10   1        268.73        296.36        16.62 o
 -13  10   1       1171.58       1208.81        40.61 o
 -12  10   1       1734.86       1894.78        76.57 o
 -11  10   1        358.41        328.66        19.13 o
 -10  10   1       1485.77       1538.79        51.33 o
  -9  10   1         19.00         24.38         6.88 o
  -8  10   1        975.22        916.54        32.63 o
  -7  10   1        663.73        595.83        30.22 o
  -6  10   1         60.97         90.51         6.41 o
  -5  10   1       9373.94      10765.68       270.38 o
  -4  10   1       4634.70       5294.91       134.77 o
  -3  10   1        547.77        581.45        23.39 o
  -2  10   1        286.13        310.29        14.65 o
  -1  10   1       5153.44       5572.29       167.41 o
   0  10   1        314.27        348.33        19.71 o
   1  10   1        633.85        753.68        44.81 o
   2  10   1       1590.29       1815.48        56.88 o
   3  10   1         37.00         98.30         9.83 o
   4  10   1        791.85        786.98        26.21 o
   5  10   1       3620.23       3704.90        94.82 o
   6  10   1        310.78        359.54        14.13 o
   7  10   1         95.60        116.10        14.29 o
   8  10   1         40.82         16.24         4.69 o
   9  10   1         12.81          0.59         5.25 o
  10  10   1        950.66        910.20        37.18 o
  11  10   1        575.33        548.70        24.28 o
  12  10   1        106.22        104.11        12.35 o
  13  10   1       1966.10       2052.87        87.78 o
  14  10   1        196.11        152.36        16.61 o
  15  10   1         28.52          9.17         8.68 o
  16  10   1         58.69         20.57        13.12 o
  17  10   1         98.48         59.17        20.37 o
  18  10   1         33.91         29.74        19.77 o
  19  10   1         51.43         44.91        22.74 o
  20  10   1          7.29         34.38        21.21 o
  21  10   1        154.81        164.46        29.09 o
  22  10   1          4.65         13.41        35.77 o
 -22  11   1         27.41         26.83        35.77 o
 -21  11   1         28.94         19.30        28.09 o
 -20  11   1         28.41         19.37        21.71 o
 -19  11   1         83.66         31.29        22.42 o
 -18  11   1         58.07         40.39        21.32 o
 -17  11   1          4.61         12.88        19.84 o
 -16  11   1         66.99         46.22        18.50 o
 -15  11   1         37.24         16.29        12.74 o
 -14  11   1         99.51         99.49        13.00 o
 -13  11   1        848.05        925.91        33.60 o
 -12  11   1        706.56        672.15        29.41 o
 -11  11   1       1069.55       1073.21        46.20 o
 -10  11   1        514.11        509.85        22.58 o
  -9  11   1         69.15         39.36        12.44 o
  -8  11   1        177.54        121.68         9.94 o
  -7  11   1        156.65        157.50         9.33 o
  -6  11   1          0.34         20.53         5.08 o
  -5  11   1       9788.47      10665.96       269.09 o
  -4  11   1       6285.72       6650.49       197.95 o
  -3  11   1       4696.88       4643.57       156.12 o
  -2  11   1        997.82       1222.06        40.17 o
  -1  11   1       5077.20       6001.02       200.65 o
   0  11   1        170.53        262.10        15.96 o
   1  11   1        271.42        237.31        12.81 o
   2  11   1        440.07        476.08        22.57 o
   3  11   1       1729.63       1818.05        49.38 o
   4  11   1        845.74        883.80        30.58 o
   5  11   1          4.89          7.22         4.14 o
   6  11   1        156.79        156.01         8.66 o
   7  11   1          0.90         10.43         5.78 o
   8  11   1          5.93          1.96         5.89 o
   9  11   1          5.15          9.72         5.87 o
  10  11   1         90.68         61.25         8.29 o
  11  11   1       1625.31       1715.49        64.36 o
  12  11   1        283.52        182.45        15.70 o
  13  11   1        414.97        329.98        34.67 o
  14  11   1        326.56        296.67        22.08 o
  15  11   1         13.78         21.44        13.86 o
  16  11   1         23.31         23.93        16.90 o
  17  11   1         28.35         31.32        18.98 o
  18  11   1         91.24         48.70        20.26 o
  19  11   1          0.42         16.40        21.85 o
  20  11   1          2.49         -0.48        20.86 o
  21  11   1         23.16         11.92        32.79 o
  22  11   1         77.83        166.93        61.11 o
 -21  12   1        159.57        134.97        38.03 o
 -20  12   1          0.58         -3.86        21.71 o
 -19  12   1        150.04        126.44        26.21 o
 -18  12   1        454.20        475.96        39.02 o
 -17  12   1        709.53        720.07        55.86 o
 -16  12   1        201.98        188.35        32.54 o
 -15  12   1        227.39        182.28        23.23 o
 -14  12   1        168.28        121.14        16.20 o
 -13  12   1         33.44         11.18         9.17 o
 -12  12   1       1111.36       1069.90        45.58 o
 -11  12   1        246.92        260.98        30.88 o
 -10  12   1        946.65        834.38        32.29 o
  -9  12   1        140.08         84.45        10.04 o
  -8  12   1        112.20         95.06         9.78 o
  -7  12   1        388.30        287.17        22.40 o
  -6  12   1        511.38        522.00        21.75 o
  -5  12   1       1173.87       1264.28        38.93 o
  -4  12   1       2057.09       2178.99        67.68 o
  -3  12   1        198.15        167.97         9.90 o
  -2  12   1       1657.54       1419.75        50.65 o
  -1  12   1       1304.77       1400.80        41.98 o
   0  12   1        133.97        107.71        16.11 o
   1  12   1          0.56         -3.06         6.44 o
   2  12   1        234.83        210.43        13.66 o
   3  12   1       1426.69       1250.09        38.01 o
   4  12   1        308.46        259.26        16.43 o
   5  12   1         59.40         83.61         7.50 o
   6  12   1       1201.78       1238.55        47.36 o
   7  12   1        246.99        204.49        13.66 o
   8  12   1        498.81        405.63        20.20 o
   9  12   1        174.77        147.24        12.51 o
  10  12   1         75.35         60.70        11.43 o
  11  12   1        388.13        378.11        30.41 o
  12  12   1        306.10        319.17        17.51 o
  13  12   1         67.81         75.82        13.17 o
  14  12   1        158.25        155.48        16.20 o
  15  12   1         10.89         -6.35        16.81 o
  16  12   1         59.83         67.29        31.67 o
  17  12   1        197.69        192.83        55.37 o
  18  12   1         19.46         20.73        20.58 o
  19  12   1        223.24        184.54        35.06 o
  20  12   1         18.65         55.64        26.52 o
  21  12   1         63.77         49.18        37.26 o
 -21  13   1         68.57         40.24        38.75 o
 -20  13   1         19.70         -1.06        21.67 o
 -19  13   1         23.39         32.80        22.05 o
 -18  13   1         74.91         68.57        22.42 o
 -17  13   1        138.83         65.44        27.78 o
 -16  13   1        571.22        597.56        48.59 o
 -15  13   1         15.39         15.24        13.69 o
 -14  13   1          7.15         19.21        11.86 o
 -13  13   1        119.47        143.47        27.43 o
 -12  13   1          5.60         -0.63         9.75 o
 -11  13   1        589.90        522.01        23.21 o
 -10  13   1          2.02          9.12         8.24 o
  -9  13   1          1.12          1.64         8.02 o
  -8  13   1        224.62        156.32        11.66 o
  -7  13   1        374.71        327.39        18.03 o
  -6  13   1         66.49         65.43         9.62 o
  -5  13   1       2117.67       1991.05        64.82 o
  -4  13   1          0.24         22.22         6.40 o
  -3  13   1       1381.00       1253.37        52.01 o
  -2  13   1       2043.05       2214.03        70.12 o
  -1  13   1       3117.89       3318.26       127.53 o
   0  13   1          0.35          7.74         5.79 o
   1  13   1       1799.06       2078.55        66.24 o
   2  13   1        611.62        624.28        35.22 o
   3  13   1        885.65       1011.95        32.36 o
   4  13   1       2484.45       2792.73        86.96 o
   5  13   1        220.18        288.11        14.73 o
   6  13   1        108.99         84.60        11.06 o
   7  13   1          9.82          9.88         7.69 o
   8  13   1        800.91        762.55        32.41 o
   9  13   1        880.43        848.50        31.25 o
  10  13   1          3.91          0.15         8.56 o
  11  13   1         53.16         45.09        13.82 o
  12  13   1         93.19         60.04        10.68 o
  13  13   1         45.08          9.35        12.14 o
  14  13   1        131.79        133.99        17.38 o
  15  13   1         61.39         25.24        19.29 o
  16  13   1         15.96         15.34        19.65 o
  17  13   1         31.43         48.47        21.67 o
  18  13   1         18.40         21.23        21.67 o
  19  13   1         30.77         80.82        26.01 o
  20  13   1          0.06         35.77        35.77 o
 -20  14   1         69.06         71.54        38.75 o
 -19  14   1          0.12          1.90        22.23 o
 -18  14   1         70.18         66.13        22.58 o
 -17  14   1         55.29         40.47        20.83 o
 -16  14   1          3.15         26.00        15.31 o
 -15  14   1        188.92        157.29        18.94 o
 -14  14   1        147.65        134.93        17.73 o
 -13  14   1        584.98        499.91        29.57 o
 -12  14   1        312.89        280.78        22.12 o
 -11  14   1       1630.87       1773.77        67.36 o
 -10  14   1         41.15         58.06        10.81 o
  -9  14   1        217.83        220.32        14.66 o
  -8  14   1       1282.33       1199.45        39.87 o
  -7  14   1         35.09         17.20         8.47 o
  -6  14   1          2.09         -7.15         8.60 o
  -5  14   1        165.32        178.71        11.20 o
  -4  14   1          9.59         19.32         7.10 o
  -3  14   1          8.45         33.59         6.85 o
  -2  14   1         75.23         87.60         9.21 o
  -1  14   1         66.67         95.54        17.04 o
   0  14   1         24.69         24.05         7.00 o
   1  14   1         89.14         90.48         9.55 o
   2  14   1        106.20         90.72        15.19 o
   3  14   1        119.89        119.14        12.46 o
   4  14   1         47.62         23.57         7.47 o
   5  14   1        939.30        964.32        59.32 o
   6  14   1        869.95        981.10        36.82 o
   7  14   1       1105.33       1292.46        50.54 o
   8  14   1        252.95        262.13        16.77 o
   9  14   1        234.94        250.42        20.67 o
  10  14   1          1.63          2.60         8.71 o
  11  14   1        451.22        445.91        24.84 o
  12  14   1        686.02        578.87        49.57 o
  13  14   1        151.16        105.55        16.36 o
  14  14   1        201.01        131.16        22.80 o
  15  14   1         78.34         57.19        20.14 o
  16  14   1        193.53        126.02        41.61 o
  17  14   1         39.85          6.11        24.21 o
  18  14   1         17.86         -3.05        21.54 o
  19  14   1         55.43         61.65        26.51 o
 -19  15   1         77.30         64.67        24.76 o
 -18  15   1         33.71         13.58        21.87 o
 -17  15   1         41.74         12.82        24.45 o
 -16  15   1         65.50         45.07        17.35 o
 -15  15   1        307.08        350.95        27.57 o
 -14  15   1        208.54        202.55        32.70 o
 -13  15   1         15.56          8.28        11.63 o
 -12  15   1        222.71        253.68        18.63 o
 -11  15   1         11.87          0.89         9.63 o
 -10  15   1        438.27        424.53        23.55 o
  -9  15   1       4272.33       4379.24       168.90 o
  -8  15   1        331.46        364.97        33.30 o
  -7  15   1        996.79        821.92        32.95 o
  -6  15   1        779.00        769.97        31.61 o
  -5  15   1         82.87         67.93        15.71 o
  -4  15   1          0.00          0.65         7.04 o
  -3  15   1        224.76        303.57        15.11 o
  -2  15   1        154.80        120.22        11.72 o
  -1  15   1        304.79        291.71        14.74 o
   0  15   1       1927.64       1809.76        90.43 o
   1  15   1        282.41        259.08        18.29 o
   2  15   1         10.85         11.66         7.41 o
   3  15   1       4362.03       4538.06       126.51 o
   4  15   1       1110.50       1122.31        36.74 o
   5  15   1       5838.57       6402.26       217.33 o
   6  15   1       7102.85       7344.56       223.37 o
   7  15   1          1.95          0.38         8.38 o
   8  15   1          0.05         -4.12         8.41 o
   9  15   1         28.59         17.42         9.55 o
  10  15   1         39.24         28.06        10.41 o
  11  15   1        279.85        255.44        18.75 o
  12  15   1         60.91         14.30         9.60 o
  13  15   1        493.56        529.63        51.91 o
  14  15   1         44.58         33.97        15.17 o
  15  15   1          0.27         11.24        18.77 o
  16  15   1        132.73        101.19        24.66 o
  17  15   1         21.36          9.18        21.75 o
  18  15   1         13.02         22.92        25.81 o
  19  15   1        274.76        396.46        87.94 o
 -18  16   1          8.21        -21.62        21.62 o
 -17  16   1          2.45         18.35        21.21 o
 -16  16   1        169.36        148.48        28.66 o
 -15  16   1         12.94         12.55        15.46 o
 -14  16   1        122.15        153.36        19.31 o
 -13  16   1         42.22         27.18        12.47 o
 -12  16   1        168.99        128.23        15.33 o
 -11  16   1        250.82        265.80        28.02 o
 -10  16   1          2.62         -4.23        10.62 o
  -9  16   1        558.80        455.23        24.28 o
  -8  16   1       1489.36       1280.55        51.85 o
  -7  16   1       1918.51       1897.21        64.29 o
  -6  16   1        843.87        993.90        60.94 o
  -5  16   1         21.54         23.26         9.91 o
  -4  16   1       1643.97       1607.93        80.53 o
  -3  16   1          5.15         -1.54         7.34 o
  -2  16   1        352.19        304.30        16.58 o
  -1  16   1       1638.64       1759.29        55.85 o
   0  16   1       2052.32       2109.53        62.75 o
   1  16   1         22.75         37.11        12.33 o
   2  16   1        147.07        127.30        10.91 o
   3  16   1       1716.56       1679.27        51.53 o
   4  16   1        243.75        246.69        27.11 o
   5  16   1        977.66        993.39        42.33 o
   6  16   1        115.41         61.93        13.33 o
   7  16   1          9.46          9.66         9.12 o
   8  16   1       1500.16       1467.66        48.32 o
   9  16   1        583.20        528.97        27.77 o
  10  16   1          1.04          0.60        10.70 o
  11  16   1         34.16         43.35        11.98 o
  12  16   1        127.74        108.05        14.38 o
  13  16   1         78.37         67.52        26.38 o
  14  16   1        336.82        336.18        26.80 o
  15  16   1        300.09        339.86        59.73 o
  16  16   1         98.00        112.91        24.76 o
  17  16   1         49.38         33.28        23.52 o
  18  16   1          0.05         34.28        41.73 o
 -17  17   1          4.21        -22.42        22.42 o
 -16  17   1          0.20         -2.29        19.30 o
 -15  17   1         32.13          7.87        15.37 o
 -14  17   1        199.43        242.60        24.29 o
 -13  17   1        127.35        134.81        16.88 o
 -12  17   1        395.86        436.04        25.64 o
 -11  17   1        366.72        353.11        23.11 o
 -10  17   1        236.71        274.13        21.62 o
  -9  17   1          9.87          1.90        12.05 o
  -8  17   1        760.03        823.67        38.39 o
  -7  17   1       1143.20       1309.65        53.43 o
  -6  17   1        152.70        142.29        25.56 o
  -5  17   1         75.48         38.15        11.51 o
  -4  17   1       2263.44       1937.17        65.72 o
  -3  17   1        503.22        487.53        23.02 o
  -2  17   1        170.75        185.82        13.68 o
  -1  17   1       1647.74       1670.12        51.96 o
   0  17   1       1433.25       1516.21        47.90 o
   1  17   1         10.91         11.41         8.67 o
   2  17   1       1357.20       1286.50        41.50 o
   3  17   1        886.74       1010.96        39.09 o
   4  17   1        271.54        231.25        23.32 o
   5  17   1        573.93        686.83        67.04 o
   6  17   1          9.19         31.65        11.12 o
   7  17   1        136.10        105.94        13.61 o
   8  17   1        245.73        194.56        15.16 o
   9  17   1        196.66        185.67        18.55 o
  10  17   1         10.21         11.93        11.40 o
  11  17   1         11.63          2.64        11.18 o
  12  17   1          0.99        -13.74        13.74 o
  13  17   1        108.06         64.44        16.19 o
  14  17   1         12.98        -15.11        21.08 o
  15  17   1         26.23         20.13        22.17 o
  16  17   1        425.37        383.25        69.96 o
  17  17   1        219.44        192.92        33.18 o
 -16  18   1          3.23        -20.82        21.79 o
 -15  18   1         20.18          0.59        15.80 o
 -14  18   1        230.79        226.19        23.85 o
 -13  18   1          5.01          1.12        13.37 o
 -12  18   1        248.21        297.87        22.94 o
 -11  18   1        216.11        167.08        18.40 o
 -10  18   1          2.29         14.78        15.06 o
  -9  18   1         42.68         37.54        13.64 o
  -8  18   1        270.69        242.12        19.89 o
  -7  18   1          1.97          1.81        12.09 o
  -6  18   1         39.28         22.00        12.28 o
  -5  18   1          0.96          3.86        10.66 o
  -4  18   1        385.10        415.11        27.50 o
  -3  18   1        887.71        795.11        35.72 o
  -2  18   1         34.38         10.70         7.01 o
  -1  18   1         24.99         28.48         9.39 o
   0  18   1        117.85        114.15        20.77 o
   1  18   1         47.82         40.57         9.72 o
   2  18   1        302.81        289.66        19.32 o
   3  18   1        149.91         84.45        17.69 o
   4  18   1         79.37         58.73        13.20 o
   5  18   1        460.30        441.76        28.65 o
   6  18   1        509.02        484.50        25.68 o
   7  18   1        194.42        142.56        43.89 o
   8  18   1        314.67        239.48        20.40 o
   9  18   1        290.73        296.04        22.16 o
  10  18   1         58.63         71.07        17.39 o
  11  18   1         79.38         74.14        14.66 o
  12  18   1         32.44         27.98        15.24 o
  13  18   1        119.78        104.95        19.20 o
  14  18   1         39.19         20.74        16.56 o
  15  18   1        174.62        121.25        26.57 o
  16  18   1          7.01          8.95        24.45 o
 -15  19   1         99.14         69.08        19.91 o
 -14  19   1         47.22         47.82        28.78 o
 -13  19   1        188.13        275.36        52.26 o
 -12  19   1        403.72        421.32        36.57 o
 -11  19   1         78.04         53.69        16.01 o
 -10  19   1         26.86         38.40        14.86 o
  -9  19   1        391.06        356.48        25.09 o
  -8  19   1        219.27        204.21        21.08 o
  -7  19   1        541.63        508.88        39.40 o
  -6  19   1          0.26         17.58        12.29 o
  -5  19   1       1917.08       2018.76        77.11 o
  -4  19   1          1.95        -10.61        11.64 o
  -3  19   1         10.54          2.32        10.91 o
  -2  19   1        801.15        801.36        37.34 o
  -1  19   1         20.46         15.58         9.77 o
   0  19   1        385.91        358.94        18.95 o
   1  19   1          7.30         -3.98        10.18 o
   2  19   1        862.53        824.95        70.57 o
   3  19   1         48.09         65.79        12.37 o
   4  19   1         44.25         20.30        12.13 o
   5  19   1        816.25        865.05        40.48 o
   6  19   1        602.73        547.79        57.44 o
   7  19   1        199.50        165.33        17.89 o
   8  19   1        151.29        129.05        18.47 o
   9  19   1          3.66        -11.31        12.09 o
  10  19   1        656.63        670.53        36.37 o
  11  19   1        195.23        161.31        18.44 o
  12  19   1         76.00         79.64        21.48 o
  13  19   1        143.20        150.72        21.33 o
  14  19   1         72.46         49.00        18.11 o
  15  19   1        135.96        101.71        28.52 o
 -15  20   1        601.01        577.34        58.39 o
 -14  20   1         86.79        117.06        24.77 o
 -13  20   1        236.36        219.67        37.37 o
 -12  20   1         37.10         44.42        16.34 o
 -11  20   1          1.79         12.71        13.77 o
 -10  20   1        437.13        500.11        33.13 o
  -9  20   1          0.01          6.88        13.75 o
  -8  20   1        383.04        313.08        39.82 o
  -7  20   1         24.99         38.63        13.95 o
  -6  20   1        119.42        113.62        16.46 o
  -5  20   1          5.73          6.03        12.81 o
  -4  20   1         29.58         21.08        16.78 o
  -3  20   1        113.48        122.06        19.79 o
  -2  20   1         88.62         94.69        14.98 o
  -1  20   1          1.15         -0.31        11.38 o
   0  20   1        260.92        264.89        17.07 o
   1  20   1        723.03        705.73        32.58 o
   2  20   1          8.09          4.65        11.64 o
   3  20   1         18.88          1.37        11.39 o
   4  20   1          0.00         -9.09         9.09 o
   5  20   1          1.02          4.14        12.32 o
   6  20   1        157.02        139.15        17.36 o
   7  20   1         10.00         19.67        12.56 o
   8  20   1         47.59         41.50        14.48 o
   9  20   1         27.82         25.36        14.65 o
  10  20   1        138.58        171.31        19.98 o
  11  20   1          1.12        -10.89        13.13 o
  12  20   1         77.99         56.07        19.67 o
  13  20   1        240.06        206.66        26.01 o
  14  20   1          0.96         -3.05        17.92 o
 -15  21   1         35.16         90.92        35.77 o
 -14  21   1          0.20          7.45        31.30 o
 -13  21   1         15.92         -4.17        18.88 o
 -12  21   1         25.58         25.88        16.84 o
 -11  21   1          0.57          9.67        15.17 o
 -10  21   1         10.72         23.72        18.93 o
  -9  21   1        273.98        269.54        23.80 o
  -8  21   1         69.24         54.25        15.75 o
  -7  21   1        118.40         73.51        16.04 o
  -6  21   1        249.71        290.32        29.47 o
  -5  21   1        280.93        228.52        27.75 o
  -4  21   1        114.08        107.95        15.91 o
  -3  21   1        256.09        203.52        19.24 o
  -2  21   1        268.36        255.59        34.64 o
  -1  21   1         51.63         40.70        15.55 o
   0  21   1        900.59        903.44        44.38 o
   1  21   1        310.65        289.66        20.16 o
   2  21   1         17.93         11.77        11.47 o
   3  21   1          1.66         13.01        12.24 o
   4  21   1         15.02         22.24        14.06 o
   5  21   1        103.91         65.74        14.94 o
   6  21   1        211.26        205.00        35.69 o
   7  21   1        177.95        152.70        18.54 o
   8  21   1          7.06         22.00        17.86 o
   9  21   1        323.40        374.65        36.14 o
  10  21   1         17.72          9.93        19.79 o
  11  21   1         17.22         62.81        18.96 o
  12  21   1        106.89        102.44        21.80 o
  13  21   1         91.86         83.74        26.34 o
  14  21   1         97.03        159.48        40.24 o
 -13  22   1        150.99        155.01        41.73 o
 -12  22   1          0.01         -1.44        17.31 o
 -11  22   1          4.06        -16.56        16.56 o
 -10  22   1         16.59         13.98        16.09 o
  -9  22   1         12.11         -0.27        14.38 o
  -8  22   1         55.85         51.96        16.01 o
  -7  22   1         56.42         62.89        20.01 o
  -6  22   1        163.09        174.46        25.41 o
  -5  22   1        142.41        132.03        17.61 o
  -4  22   1          1.39         -2.50        13.15 o
  -3  22   1         98.59        115.81        17.12 o
  -2  22   1         21.34         28.26        16.37 o
  -1  22   1         14.75          5.86        16.37 o
   0  22   1         93.14         60.00        18.02 o
   1  22   1          1.64         -6.71        15.15 o
   2  22   1        353.23        295.19        23.23 o
   3  22   1         52.73         40.61        14.63 o
   4  22   1        345.55        348.44        44.87 o
   5  22   1        298.71        280.92        29.69 o
   6  22   1         59.94         66.61        16.44 o
   7  22   1         55.84         46.12        15.34 o
   8  22   1          0.07         27.87        16.03 o
   9  22   1         33.03         36.58        15.84 o
  10  22   1         58.36         39.45        16.09 o
  11  22   1        114.81        145.64        28.20 o
  12  22   1        118.25        191.39        46.95 o
  13  22   1        167.64        195.25        43.22 o
 -11  23   1         82.07         81.59        24.01 o
 -10  23   1        160.45        136.39        20.76 o
  -9  23   1         44.24         39.58        16.64 o
  -8  23   1          1.75         -1.29        14.33 o
  -7  23   1        118.76         74.11        18.31 o
  -6  23   1         60.21         41.35        15.72 o
  -5  23   1          7.16         23.63        15.09 o
  -4  23   1         99.68         90.05        17.42 o
  -3  23   1          9.15         33.43        15.75 o
  -2  23   1        130.05        112.14        21.46 o
  -1  23   1          5.21          1.74        16.56 o
   0  23   1         28.53         56.64        29.06 o
   1  23   1        231.77        194.71        26.86 o
   2  23   1        227.70        180.58        26.47 o
   3  23   1          0.06         18.27        17.21 o
   4  23   1         15.68          6.23        14.79 o
   5  23   1         25.05         17.09        14.84 o
   6  23   1        326.35        289.28        35.93 o
   7  23   1         23.87         -5.76        13.99 o
   8  23   1          8.43          0.70        16.24 o
   9  23   1          8.49         14.96        15.94 o
  10  23   1         97.00         87.24        18.92 o
  11  23   1          0.43        -18.01        28.32 o
 -11  24   1          2.72         65.58        58.13 o
 -10  24   1         94.10        103.25        35.74 o
  -9  24   1          5.74         -4.63        20.40 o
  -8  24   1          0.07         -1.69        17.09 o
  -7  24   1         85.03         78.36        19.37 o
  -6  24   1        165.54        176.28        27.32 o
  -5  24   1         68.29         71.19        21.08 o
  -4  24   1        318.02        281.31        27.19 o
  -3  24   1         43.23         29.70        20.02 o
  -2  24   1         29.44         41.29        20.86 o
  -1  24   1         14.37         34.28        21.00 o
   0  24   1         15.14         -3.48        18.62 o
   1  24   1          0.02         -4.47        19.94 o
   2  24   1         41.03         24.59        18.97 o
   3  24   1        130.26        115.67        30.55 o
   4  24   1        117.07        182.32        22.18 o
   5  24   1         48.73         53.14        17.76 o
   6  24   1          9.51         25.03        16.32 o
   7  24   1        111.90         74.71        18.85 o
   8  24   1         98.58        109.03        21.66 o
   9  24   1         57.45         80.22        24.32 o
  10  24   1         14.93        -22.36        35.77 o
  -8  25   1          6.75         -6.10        30.46 o
  -7  25   1          6.01          5.25        28.56 o
  -6  25   1          4.66         11.82        19.69 o
  -5  25   1          3.71        -17.59        25.19 o
  -4  25   1         43.14         37.43        21.61 o
  -3  25   1          1.27        -19.48        19.48 o
  -2  25   1          0.07          2.70        22.06 o
  -1  25   1         75.47        105.82        25.68 o
   0  25   1         10.12         13.56        21.43 o
   1  25   1         91.44         78.99        23.19 o
   2  25   1         84.46        133.02        28.40 o
   3  25   1        410.29        559.40        48.48 o
   4  25   1         32.94         36.28        29.22 o
   5  25   1         16.63         44.68        23.11 o
   6  25   1         10.80        -18.33        21.51 o
   7  25   1         58.29         67.37        32.95 o
   8  25   1         35.60         61.11        59.62 o
  -6  26   1        878.16        819.74       135.63 o
 -23   0   2        795.31        962.83       108.80 o
 -22   0   2        537.74        564.88        80.48 o
 -21   0   2        172.62        155.01        47.69 o
 -20   0   2         81.71        101.35        40.24 o
 -19   0   2         51.35         77.50        35.77 o
 -18   0   2        934.87        924.07        92.41 o
 -17   0   2       1461.55       1557.51       129.67 o
 -16   0   2       3103.81       2974.04       120.31 o
 -15   0   2        203.03        236.11        18.82 o
 -14   0   2       6223.22       6534.18       253.79 o
 -13   0   2        787.79        729.61        29.08 o
 -12   0   2       3331.63       3375.36       114.90 o
 -11   0   2        483.23        568.76        23.00 o
 -10   0   2       2799.95       2948.18       100.01 o
  -9   0   2      14546.93      13887.92       576.11 o
  -8   0   2      29177.04      31136.21      1451.22 o
  -7   0   2      13557.65      11947.07       558.03 o
  -6   0   2       4056.85       3614.09       171.24 o
  -5   0   2      24023.14      24746.23       940.25 o
  -4   0   2          6.71         74.91        15.90 o
  -3   0   2       3721.79       3436.89       141.59 o
  -2   0   2       4444.80       4006.39       108.21 o
  -1   0   2       4992.63       5088.74       193.61 o
   0   0   2       8308.50       8175.83       310.93 o
   1   0   2        226.66        180.22         7.10 o
   2   0   2         19.57         72.68        18.63 o
   3   0   2       8097.71       8827.12       335.59 o
   4   0   2       9033.67       8905.10       339.32 o
   5   0   2      81163.38      81625.02      3795.10 o
   6   0   2       6768.03       6120.13       288.21 o
   7   0   2        148.45        228.74        27.57 o
   8   0   2       3966.71       3902.75       151.95 o
   9   0   2       2746.23       3212.79       125.82 o
  10   0   2       2943.35       2851.40       112.90 o
  11   0   2          1.80          7.91         5.96 o
  12   0   2       1509.69       1341.15        56.66 o
  13   0   2        930.31        993.93        56.85 o
  14   0   2        219.02        189.15        20.95 o
  15   0   2        884.91       1030.52        60.84 o
  16   0   2         27.28         34.28        28.32 o
  17   0   2         55.47         31.30        31.30 o
  18   0   2         72.61         23.85        35.77 o
  19   0   2        108.27         96.88        38.75 o
  20   0   2        224.73        152.03        46.20 o
  21   0   2        286.24        251.88        59.62 o
  22   0   2        486.11        618.53        89.43 o
  23   0   2          8.89          8.94        43.22 o
 -24   1   2         45.18        123.71        53.66 o
 -23   1   2         13.68         16.71        32.49 o
 -22   1   2         26.71         39.10        28.85 o
 -21   1   2          5.01        -17.44        23.11 o
 -20   1   2        227.34        190.48        34.14 o
 -19   1   2          1.12         -4.32        21.00 o
 -18   1   2          5.29         15.65        21.00 o
 -17   1   2        133.24         91.83        16.73 o
 -16   1   2        951.82       1047.77        34.81 o
 -15   1   2       3427.96       3681.23        95.44 o
 -14   1   2        141.10        128.44         7.99 o
 -13   1   2        930.58       1004.28        31.20 o
 -12   1   2         77.87         43.04         7.51 o
 -11   1   2        588.00        550.02        17.17 o
 -10   1   2       1636.66       1290.13        34.62 o
  -9   1   2       4144.75       4296.31       117.72 o
  -8   1   2       3375.20       3334.02        91.75 o
  -7   1   2       4239.49       3945.07       117.83 o
  -6   1   2      12600.94      11605.57       342.47 o
  -5   1   2       2894.04       2589.76        65.50 o
  -4   1   2      41347.83      41081.84      1102.85 o
  -3   1   2      10467.39       9637.12       211.70 o
  -2   1   2         15.38         17.34         1.45 o
  -1   1   2       1856.23       1577.20        39.51 o
   0   1   2       3701.74       3370.84        74.08 o
   1   1   2       2401.96       2424.40        56.77 o
   2   1   2       2183.60       1976.17        49.80 o
   3   1   2      91317.45      88877.60      2064.86 o
   4   1   2      31035.90      31569.07       785.13 o
   5   1   2        890.00        874.03        22.93 o
   6   1   2      23050.36      22544.28       561.32 o
   7   1   2        667.71        748.69        22.39 o
   8   1   2        474.89        461.67        15.24 o
   9   1   2        220.69        209.02         9.72 o
  10   1   2       2626.16       2906.66        89.19 o
  11   1   2        239.49        205.40        10.74 o
  12   1   2       4042.07       4192.66       116.33 o
  13   1   2          4.42          9.46         7.98 o
  14   1   2       1856.49       1951.20        71.99 o
  15   1   2        219.15        192.64        20.00 o
  16   1   2        826.68        920.54        48.68 o
  17   1   2        119.76        101.79        26.86 o
  18   1   2          3.17         -3.40        22.64 o
  19   1   2         43.82         33.44        24.71 o
  20   1   2        210.04        178.68        36.35 o
  21   1   2        158.62        132.36        32.62 o
  22   1   2         29.07          6.65        29.28 o
  23   1   2         60.25         96.86        37.90 o
 -25   2   2          0.75         17.10        38.82 o
 -24   2   2         13.18        -16.39        44.71 o
 -23   2   2         58.67         38.75        44.71 o
 -22   2   2         27.43         37.32        28.85 o
 -21   2   2         14.02        -14.32        24.17 o
 -20   2   2        169.64        200.40        64.83 o
 -19   2   2         44.74         35.87        29.06 o
 -18   2   2          4.71          5.69        14.42 o
 -17   2   2       2420.38       2219.34       206.55 o
 -16   2   2        714.66        771.46        40.99 o
 -15   2   2        225.10        245.87        11.38 o
 -14   2   2         65.87         92.00         7.01 o
 -13   2   2        400.82        388.65        15.88 o
 -12   2   2        604.72        472.87        15.58 o
 -11   2   2       2052.98       2018.22        53.20 o
 -10   2   2        113.28         86.52         6.17 o
  -9   2   2       7445.48       6814.88       175.99 o
  -8   2   2       4915.01       5461.19       162.62 o
  -7   2   2      11737.46      11309.50       334.07 o
  -6   2   2       1867.53       1950.73        59.02 o
  -5   2   2       5404.65       5213.68       130.77 o
  -4   2   2      52306.44      50200.75      1246.10 o
  -3   2   2       7856.45       7426.21       173.30 o
  -2   2   2      12188.70      12752.21       296.61 o
  -1   2   2       5481.33       5377.65       125.54 o
   0   2   2       7495.13       7064.17       176.16 o
   1   2   2      12264.13      11316.65       304.13 o
   2   2   2      25697.53      25852.01       642.84 o
   3   2   2     140297.89     134488.73      3608.83 o
   4   2   2       2029.29       2054.38        61.70 o
   5   2   2      22298.15      22374.02       601.98 o
   6   2   2       1301.15       1644.46        46.18 o
   7   2   2      21817.56      21936.99       590.41 o
   8   2   2         20.53         -0.45         4.06 o
   9   2   2        709.25        597.57        17.76 o
  10   2   2          0.04          7.08         3.55 o
  11   2   2        633.73        640.10        19.19 o
  12   2   2        460.28        471.36        18.36 o
  13   2   2        175.97        188.90        13.48 o
  14   2   2       2324.93       2081.02       113.29 o
  15   2   2         75.51         34.74        12.15 o
  16   2   2       2244.97       2419.50       104.71 o
  17   2   2         55.50         45.24        17.08 o
  18   2   2        360.21        315.30        39.43 o
  19   2   2          8.59         51.55        26.86 o
  20   2   2        211.13        150.72        33.53 o
  21   2   2         51.65         90.42        33.09 o
  22   2   2          6.41         -2.98        30.56 o
  23   2   2          1.03         -3.17        32.62 o
 -24   3   2         38.27         37.31        33.19 o
 -23   3   2         39.26         68.56        47.69 o
 -22   3   2        389.79        312.99        64.09 o
 -21   3   2        116.70         75.15        34.28 o
 -20   3   2         71.85        100.67        28.62 o
 -19   3   2          0.00         -0.26        10.49 o
 -18   3   2        279.88        275.04        55.89 o
 -17   3   2         33.68         18.51        14.17 o
 -16   3   2        103.13        110.69        12.74 o
 -15   3   2        568.49        568.12        21.19 o
 -14   3   2       1105.17       1076.57        28.76 o
 -13   3   2          1.38          7.80         4.56 o
 -12   3   2       2629.28       2798.66        67.72 o
 -11   3   2        283.27        262.72        18.10 o
 -10   3   2        802.52        592.82        19.04 o
  -9   3   2        256.71        271.63        11.63 o
  -8   3   2        341.78        355.71        13.68 o
  -7   3   2       4724.88       4489.21       121.67 o
  -6   3   2       2780.73       2732.34        75.02 o
  -5   3   2        138.79        174.53        13.22 o
  -4   3   2         94.87        186.46         7.04 o
  -3   3   2      35144.40      34707.86       807.35 o
  -2   3   2      21846.94      22344.38       555.69 o
  -1   3   2       3047.37       2736.89        74.23 o
   0   3   2       4959.24       4336.49       117.53 o
   1   3   2      37834.34      36816.77       988.26 o
   2   3   2      88059.37      86709.14      2154.43 o
   3   3   2       1518.38       1633.41        41.82 o
   4   3   2          6.96         12.34         2.14 o
   5   3   2      14696.13      14758.20       397.83 o
   6   3   2       6108.66       6111.57       166.10 o
   7   3   2       2798.08       3013.32        83.52 o
   8   3   2        153.20        127.97         8.22 o
   9   3   2        650.23        619.62        20.10 o
  10   3   2        351.36        391.18        13.08 o
  11   3   2          7.45         23.61         4.10 o
  12   3   2         24.12         26.19         4.51 o
  13   3   2        937.38        979.05        39.58 o
  14   3   2        415.35        471.73        30.92 o
  15   3   2        496.04        405.77        28.94 o
  16   3   2         96.62         89.44        15.49 o
  17   3   2         71.40         70.11        26.28 o
  18   3   2         10.67         -4.69        21.59 o
  19   3   2         93.05         71.93        29.91 o
  20   3   2          0.18        -11.53        23.56 o
  21   3   2          6.66          6.05        26.74 o
  22   3   2         28.85          7.45        31.62 o
  23   3   2        227.50        270.84        48.45 o
 -24   4   2          8.61          4.19        33.68 o
 -23   4   2         31.99         51.68        32.47 o
 -22   4   2         17.16         37.94        27.91 o
 -21   4   2        192.83        159.48        47.69 o
 -20   4   2         12.81         36.45        25.23 o
 -19   4   2         34.67         36.77        16.67 o
 -18   4   2         13.62         21.76        15.34 o
 -17   4   2       1300.82       1475.31        69.36 o
 -16   4   2        434.21        363.16        21.93 o
 -15   4   2         56.22         63.59         8.38 o
 -14   4   2        406.59        406.30        16.96 o
 -13   4   2        453.10        473.79        16.85 o
 -12   4   2        410.99        464.00        16.89 o
 -11   4   2        906.54        960.03        28.91 o
 -10   4   2         69.35         40.40         7.55 o
  -9   4   2        189.44        196.48         8.73 o
  -8   4   2       3200.06       2898.04        87.93 o
  -7   4   2        333.02        419.97        14.48 o
  -6   4   2        257.61        239.88         9.32 o
  -5   4   2       3078.08       3139.81        79.82 o
  -4   4   2      15854.73      15808.23       394.33 o
  -3   4   2        252.00        254.85         8.17 o
  -2   4   2       8881.75       9188.69       247.24 o
  -1   4   2       2081.29       1754.36        48.16 o
   0   4   2       8207.68       8015.48       236.76 o
   1   4   2          0.22         25.65         7.70 o
   2   4   2        871.73        789.50        22.78 o
   3   4   2       5928.59       5780.85       145.01 o
   4   4   2       5902.80       6143.64       143.85 o
   5   4   2       3342.79       3058.42        77.55 o
   6   4   2          4.47         20.21         4.55 o
   7   4   2       3566.98       3670.53       101.06 o
   8   4   2       1050.51        899.46        27.15 o
   9   4   2        248.40        220.33         9.87 o
  10   4   2       3710.00       4210.61       116.46 o
  11   4   2       1828.58       1909.93        55.18 o
  12   4   2        250.69        258.05        11.68 o
  13   4   2        827.42        849.35        35.39 o
  14   4   2        645.46        763.08        41.64 o
  15   4   2         30.59         47.69        14.80 o
  16   4   2        911.62       1004.97        51.55 o
  17   4   2          0.73          7.89        14.80 o
  18   4   2         68.08         54.67        17.70 o
  19   4   2        250.58        305.06        41.38 o
  20   4   2          2.21         -4.57        24.75 o
  21   4   2         78.93         40.55        30.35 o
  22   4   2        129.03        128.80        36.35 o
  23   4   2         29.73         41.73        92.41 o
 -24   5   2         38.67         38.01        36.89 o
 -23   5   2          9.82         19.47        32.62 o
 -22   5   2         35.77         26.56        32.13 o
 -21   5   2         77.39        101.42        33.68 o
 -20   5   2        450.75        410.01        44.93 o
 -19   5   2        358.92        342.64        29.65 o
 -18   5   2         15.99         17.34        14.80 o
 -17   5   2        314.08        316.04        26.29 o
 -16   5   2       1759.17       1847.37        79.37 o
 -15   5   2       1545.16       1622.30        53.32 o
 -14   5   2        371.84        404.69        31.62 o
 -13   5   2          7.80         15.95         6.78 o
 -12   5   2        540.63        460.30        24.70 o
 -11   5   2        291.01        276.45        16.22 o
 -10   5   2        100.30         77.69         8.11 o
  -9   5   2        713.03        733.42        25.22 o
  -8   5   2       1844.38       1603.57        42.96 o
  -7   5   2       1257.63       1550.10        38.49 o
  -6   5   2       2117.81       2246.95        51.01 o
  -5   5   2        164.44        144.37         6.32 o
  -4   5   2       8720.80       8787.79       237.50 o
  -3   5   2       5018.77       4957.04       124.57 o
  -2   5   2       1064.59        993.63        28.37 o
  -1   5   2         84.71        138.77         8.87 o
   0   5   2        766.78        878.10        27.58 o
   1   5   2       1697.12       1476.81        43.44 o
   2   5   2        477.21        427.19        12.28 o
   3   5   2      18609.35      19012.26       560.70 o
   4   5   2      10195.91      10752.37       290.54 o
   5   5   2       3471.85       3759.03       113.42 o
   6   5   2       2730.48       2882.63        87.54 o
   7   5   2          1.47         -4.67         4.67 o
   8   5   2       7086.44       7497.55       204.01 o
   9   5   2       3516.22       3658.17       101.44 o
  10   5   2       1781.47       1816.94        52.46 o
  11   5   2        144.67        147.74         9.62 o
  12   5   2        166.64        220.57        12.68 o
  13   5   2          8.05         -1.58         8.55 o
  14   5   2        181.62        156.92        18.76 o
  15   5   2        914.75        977.70        50.97 o
  16   5   2        212.08        223.76        23.84 o
  17   5   2        307.58        269.84        26.52 o
  18   5   2          2.70         -6.88        15.88 o
  19   5   2        267.35        300.11        30.64 o
  20   5   2         31.73         42.48        27.40 o
  21   5   2          1.13         22.85        28.40 o
  22   5   2         56.76         53.66        52.17 o
 -23   6   2         13.59         23.38        33.68 o
 -22   6   2          0.52         23.38        35.77 o
 -21   6   2         69.45         98.91        32.03 o
 -20   6   2         24.72         14.48        19.52 o
 -19   6   2        325.06        333.61        54.51 o
 -18   6   2         43.55         31.07        23.02 o
 -17   6   2          8.14         14.86        10.39 o
 -16   6   2          1.87         -6.36         9.92 o
 -15   6   2         10.74         12.70         8.37 o
 -14   6   2        143.80        142.28        13.18 o
 -13   6   2        229.10        289.89        15.83 o
 -12   6   2         17.52         -0.27         6.08 o
 -11   6   2         47.52         40.82         4.53 o
 -10   6   2       4207.68       4379.76       134.33 o
  -9   6   2        399.47        378.95        22.05 o
  -8   6   2       1475.95       1495.25        48.04 o
  -7   6   2       1938.62       2009.06        52.23 o
  -6   6   2        128.72        150.33         7.69 o
  -5   6   2        573.80        629.57        18.63 o
  -4   6   2       2519.84       2681.57        68.94 o
  -3   6   2       4608.03       4042.53       110.02 o
  -2   6   2       2793.99       2523.48        69.56 o
  -1   6   2       1754.86       1701.57        60.51 o
   0   6   2       2001.29       1843.49        51.20 o
   1   6   2       4698.83       4975.16       125.61 o
   2   6   2       4988.20       4504.73       106.56 o
   3   6   2        989.81        854.74        23.39 o
   4   6   2        800.28        877.21        26.12 o
   5   6   2        238.73        237.41        11.58 o
   6   6   2        689.43        802.47        29.30 o
   7   6   2       2073.27       2153.76        67.38 o
   8   6   2          9.67         28.55         8.39 o
   9   6   2       2378.32       2375.22        74.28 o
  10   6   2        526.53        476.94        19.58 o
  11   6   2        333.57        289.71        15.85 o
  12   6   2        230.46        227.65        13.30 o
  13   6   2         97.18         56.31        10.92 o
  14   6   2       1402.95       1546.42        71.47 o
  15   6   2       1884.21       1975.66        88.12 o
  16   6   2        442.65        433.49        32.13 o
  17   6   2         27.03         20.23        15.18 o
  18   6   2        403.02        407.20        32.85 o
  19   6   2        229.89        253.67        29.79 o
  20   6   2         26.96         32.18        28.40 o
  21   6   2         88.71         67.07        49.18 o
  22   6   2        164.45         87.94        50.68 o
 -23   7   2         90.79         70.14        35.65 o
 -22   7   2          6.19         27.06        30.97 o
 -21   7   2        803.52        934.22        63.52 o
 -20   7   2         37.78         29.61        19.84 o
 -19   7   2          0.63          2.69        16.76 o
 -18   7   2         54.27         30.68        17.76 o
 -17   7   2         62.59         42.39        15.30 o
 -16   7   2        114.65        121.90        13.85 o
 -15   7   2          5.63          2.91         8.34 o
 -14   7   2         43.43         55.60         8.97 o
 -13   7   2        187.66        167.20        12.41 o
 -12   7   2       3088.28       3151.00        90.16 o
 -11   7   2         56.57         30.55         8.00 o
 -10   7   2          4.27         20.15        11.66 o
  -9   7   2       1437.20       1618.64        48.27 o
  -8   7   2       1112.25       1063.44        35.77 o
  -7   7   2         80.86         82.02         7.57 o
  -6   7   2        560.71        615.33        19.83 o
  -5   7   2         84.33        142.32        11.11 o
  -4   7   2      11502.17      11768.61       294.78 o
  -3   7   2       1782.28       1973.23        55.73 o
  -2   7   2      10868.39      11040.65       298.55 o
  -1   7   2       1468.22       1737.93        59.43 o
   0   7   2      12898.73      13521.77       364.27 o
   1   7   2       7711.62       7804.42       196.19 o
   2   7   2       5776.83       6079.34       165.39 o
   3   7   2        907.96       1183.00        41.66 o
   4   7   2      12162.30      11712.02       293.73 o
   5   7   2       6196.77       6733.21       225.60 o
   6   7   2          0.25         13.11         5.83 o
   7   7   2         60.92         59.66         8.94 o
   8   7   2       4512.68       5195.12       156.86 o
   9   7   2         58.37         53.61         7.10 o
  10   7   2       2749.98       2716.45        84.94 o
  11   7   2        464.87        544.16        22.10 o
  12   7   2        303.78        324.68        16.70 o
  13   7   2         11.19         44.11        10.92 o
  14   7   2        120.77        129.70        18.98 o
  15   7   2        117.55        113.32        19.26 o
  16   7   2          5.02         11.12        15.79 o
  17   7   2         40.16         19.84        17.04 o
  18   7   2        264.10        334.26        30.71 o
  19   7   2         26.05          1.70        18.71 o
  20   7   2        110.94        165.62        28.91 o
  21   7   2          4.02        -17.89        41.73 o
  22   7   2         83.11         73.03        58.13 o
 -23   8   2         29.03         57.73        33.19 o
 -22   8   2         69.50         83.73        28.51 o
 -21   8   2          1.28        -14.25        18.53 o
 -20   8   2        175.44        187.73        26.70 o
 -19   8   2          1.03          6.26        18.14 o
 -18   8   2        426.03        429.25        34.87 o
 -17   8   2         85.90         89.23        23.58 o
 -16   8   2          1.84         16.03        10.87 o
 -15   8   2          0.19         -7.28         8.39 o
 -14   8   2       2732.51       2819.95        89.46 o
 -13   8   2          0.42         -7.36         7.36 o
 -12   8   2        853.16        948.69        39.40 o
 -11   8   2          5.31          6.89         4.83 o
 -10   8   2          3.69         10.20         6.36 o
  -9   8   2        370.04        336.41        19.06 o
  -8   8   2       1164.04       1228.32        40.84 o
  -7   8   2       2383.77       2341.43        65.44 o
  -6   8   2         46.17         46.88         5.09 o
  -5   8   2        841.98        884.05        27.30 o
  -4   8   2        717.15        767.70        24.11 o
  -3   8   2        122.32        163.10        14.44 o
  -2   8   2        722.16        718.18        31.47 o
  -1   8   2         46.08         24.61         4.78 o
   0   8   2      12916.52      13839.32       407.52 o
   1   8   2       1989.41       2239.07        62.82 o
   2   8   2        471.92        446.50        15.23 o
   3   8   2       1310.04       1567.06        39.17 o
   4   8   2       2985.96       3358.84        80.70 o
   5   8   2       1455.50       1548.48        42.41 o
   6   8   2        553.01        501.73        21.05 o
   7   8   2       8065.64       7936.55       237.40 o
   8   8   2         47.53         79.80         7.99 o
   9   8   2        522.88        581.70        23.08 o
  10   8   2        472.09        399.21        18.45 o
  11   8   2        125.73        188.77        12.58 o
  12   8   2        786.84        762.92        38.62 o
  13   8   2          2.53         -0.95         9.46 o
  14   8   2          9.34         -0.33        12.99 o
  15   8   2          3.02        -10.93        13.17 o
  16   8   2        131.59         79.44        18.81 o
  17   8   2          3.71          2.88        16.00 o
  18   8   2          6.30          7.40        17.95 o
  19   8   2          0.21         23.69        20.00 o
  20   8   2        508.81        599.41        53.33 o
  21   8   2         24.01         56.25        32.03 o
 -22   9   2          2.44         -2.62        21.49 o
 -21   9   2         12.40         -9.71        18.75 o
 -20   9   2         31.24         51.28        21.62 o
 -19   9   2         52.28         45.88        20.25 o
 -18   9   2         93.19         93.84        21.87 o
 -17   9   2        106.55         79.37        18.98 o
 -16   9   2        443.86        416.22        41.42 o
 -15   9   2        648.71        636.89        26.29 o
 -14   9   2        283.92        279.96        21.11 o
 -13   9   2        651.54        660.53        27.28 o
 -12   9   2       6741.65       6922.28       234.70 o
 -11   9   2         14.11         27.72         7.89 o
 -10   9   2        143.71        208.09        22.91 o
  -9   9   2        264.06        242.36        13.70 o
  -8   9   2        538.58        526.58        19.91 o
  -7   9   2       6851.46       6836.65       173.06 o
  -6   9   2       5881.02       6517.54       165.02 o
  -5   9   2         37.29         34.57         4.98 o
  -4   9   2       3341.69       3061.20       103.57 o
  -3   9   2        185.45        121.53         8.11 o
  -2   9   2        403.05        365.13        16.14 o
  -1   9   2       1244.75       1496.49        52.16 o
   0   9   2       5388.29       5789.93       173.29 o
   1   9   2        337.77        238.15        11.56 o
   2   9   2        598.20        715.15        30.07 o
   3   9   2       6420.85       6487.98       164.39 o
   4   9   2       3716.62       4022.88       102.73 o
   5   9   2          3.81          8.71         4.16 o
   6   9   2          9.03          5.23         6.00 o
   7   9   2       1113.67       1360.82        50.93 o
   8   9   2        728.08        798.75        29.23 o
   9   9   2        551.77        541.91        22.32 o
  10   9   2         14.20         19.43         7.79 o
  11   9   2         99.07        114.62        10.72 o
  12   9   2        708.51        731.45        28.79 o
  13   9   2        285.30        207.52        17.26 o
  14   9   2         86.03         85.52        17.95 o
  15   9   2         71.90         52.30        17.08 o
  16   9   2        167.61        124.44        21.04 o
  17   9   2        104.49         66.61        23.43 o
  18   9   2         23.88         20.13        18.25 o
  19   9   2         59.57         94.54        22.23 o
  20   9   2         81.32         42.46        21.85 o
  21   9   2         13.12          2.59        20.76 o
 -23  10   2        108.21        245.92        71.54 o
 -22  10   2         62.60         45.07        25.42 o
 -21  10   2        122.51        141.63        27.59 o
 -20  10   2         54.22         46.08        24.21 o
 -19  10   2        121.00         90.72        23.44 o
 -18  10   2        323.15        277.41        31.92 o
 -17  10   2          1.96          3.18        17.31 o
 -16  10   2        229.98        164.16        20.01 o
 -15  10   2         59.22         61.35        16.47 o
 -14  10   2       1405.46       1528.53        54.44 o
 -13  10   2       1010.46        968.09        41.26 o
 -12  10   2       3781.12       3797.57       119.86 o
 -11  10   2        125.45        119.20        10.89 o
 -10  10   2        268.89        227.47        14.47 o
  -9  10   2         15.88         11.27         6.69 o
  -8  10   2       1247.02       1066.41        34.29 o
  -7  10   2        220.94        167.24         8.51 o
  -6  10   2        623.48        626.46        21.15 o
  -5  10   2       1923.12       1972.60        53.09 o
  -4  10   2         16.65         32.83         7.33 o
  -3  10   2        739.97        791.35        36.98 o
  -2  10   2          0.01         13.11         6.38 o
  -1  10   2         70.10        116.95         8.90 o
   0  10   2       4004.12       4139.55       114.25 o
   1  10   2        338.43        247.04        27.68 o
   2  10   2       3072.30       3153.04        81.71 o
   3  10   2       1259.62       1403.00        44.98 o
   4  10   2        641.34        593.06        22.58 o
   5  10   2       1968.26       1825.97        45.95 o
   6  10   2          9.60         22.81         6.74 o
   7  10   2        210.83        177.41        20.21 o
   8  10   2        751.51        789.31        42.71 o
   9  10   2         10.17          7.77         6.89 o
  10  10   2        360.73        298.02        15.59 o
  11  10   2        178.82        163.65        19.44 o
  12  10   2        126.25        133.14        11.77 o
  13  10   2         50.07         19.66        11.13 o
  14  10   2         63.10         39.67        13.23 o
  15  10   2         14.14          5.15        14.01 o
  16  10   2        146.46        156.37        20.46 o
  17  10   2          2.87         10.79        16.29 o
  18  10   2          8.65         28.45        19.99 o
  19  10   2          0.35         -4.04        18.13 o
  20  10   2         13.08          2.00        19.65 o
  21  10   2          1.66         10.37        38.01 o
 -22  11   2         21.52          0.00        34.28 o
 -21  11   2        148.02        147.41        27.47 o
 -20  11   2         44.26         42.78        21.32 o
 -19  11   2         89.27         54.72        22.28 o
 -18  11   2        267.32        221.05        27.79 o
 -17  11   2        779.06        765.51        65.48 o
 -16  11   2        147.31         91.79        22.59 o
 -15  11   2        431.21        452.35        25.04 o
 -14  11   2          1.58          9.50         9.77 o
 -13  11   2        688.88        627.32        32.44 o
 -12  11   2        139.91        102.87        11.04 o
 -11  11   2        150.89        127.92        13.40 o
 -10  11   2       1132.13        929.26        34.67 o
  -9  11   2        137.68        137.88        18.77 o
  -8  11   2        427.14        476.54        19.61 o
  -7  11   2        161.90        197.04        15.23 o
  -6  11   2       2943.88       2996.60        78.70 o
  -5  11   2       2343.48       2619.56        88.67 o
  -4  11   2         13.10         30.11         6.38 o
  -3  11   2       5597.43       6058.77       165.97 o
  -2  11   2       1915.39       2330.83        66.08 o
  -1  11   2        257.53        271.82        15.89 o
   0  11   2         50.24         26.74         6.89 o
   1  11   2        427.13        398.59        21.98 o
   2  11   2       2514.35       2616.42        68.98 o
   3  11   2         30.09         33.91         5.78 o
   4  11   2        178.13        266.77        12.78 o
   5  11   2        615.91        688.85        19.73 o
   6  11   2       1296.77       1225.15        38.28 o
   7  11   2          5.03         12.99         6.97 o
   8  11   2        923.52        872.83        33.65 o
   9  11   2        123.02        101.52        13.78 o
  10  11   2       1459.93       1515.79        47.69 o
  11  11   2        237.43        240.07        22.03 o
  12  11   2        359.09        380.18        20.43 o
  13  11   2        145.23        156.18        15.57 o
  14  11   2       1086.46       1084.91        43.44 o
  15  11   2          0.02        -10.46        13.61 o
  16  11   2         77.39         39.81        17.62 o
  17  11   2         71.34         80.13        21.70 o
  18  11   2         16.24         20.90        19.49 o
  19  11   2         13.22        -18.80        18.80 o
  20  11   2          9.45          3.19        20.77 o
  21  11   2         58.62         61.11        37.26 o
 -22  12   2         70.22        119.24        46.20 o
 -21  12   2          4.89         25.23        23.85 o
 -20  12   2        171.03        208.95        29.10 o
 -19  12   2         88.69         88.04        23.98 o
 -18  12   2          5.07         -1.44        18.94 o
 -17  12   2         89.45         89.30        21.67 o
 -16  12   2        121.22         81.94        32.69 o
 -15  12   2       1260.86       1308.91        55.61 o
 -14  12   2         87.72         61.60        19.22 o
 -13  12   2          0.19         41.66        14.02 o
 -12  12   2       1471.60       1525.84        53.75 o
 -11  12   2         19.25          5.70         8.06 o
 -10  12   2       2222.60       2238.60        67.17 o
  -9  12   2        718.46        740.29        27.22 o
  -8  12   2        919.86        897.49        31.02 o
  -7  12   2       2021.86       1919.37        57.29 o
  -6  12   2        817.18        781.76        25.80 o
  -5  12   2        850.67        798.06        26.52 o
  -4  12   2          0.47         -1.98         5.40 o
  -3  12   2          0.14         31.06         9.93 o
  -2  12   2        831.61        841.65        27.12 o
  -1  12   2       1156.59       1298.71        47.12 o
   0  12   2       3309.38       3290.25        92.73 o
   1  12   2       2161.02       2238.93        93.61 o
   2  12   2       4588.32       5029.24       139.20 o
   3  12   2        364.58        343.50        14.91 o
   4  12   2         21.52         19.39         5.03 o
   5  12   2        679.30        717.56        21.07 o
   6  12   2        110.16        158.34        13.30 o
   7  12   2        809.85        826.21        31.09 o
   8  12   2          0.32         -2.92         7.42 o
   9  12   2        133.23        155.69        26.88 o
  10  12   2       1542.83       1448.22        50.70 o
  11  12   2        174.87        163.30        18.57 o
  12  12   2       1625.20       1704.38        67.28 o
  13  12   2         14.29          3.17         8.25 o
  14  12   2         81.27         40.54        11.15 o
  15  12   2        193.84        141.72        24.97 o
  16  12   2          0.29          2.25        16.98 o
  17  12   2         10.86         30.43        20.28 o
  18  12   2         43.34         69.57        32.78 o
  19  12   2         23.85         38.11        34.28 o
  20  12   2        212.08        213.12        41.10 o
  21  12   2         20.56         44.71        56.64 o
 -21  13   2         39.97         23.85        31.30 o
 -20  13   2          3.50         19.94        22.90 o
 -19  13   2          0.69         -1.96        22.01 o
 -18  13   2         44.03         48.22        23.41 o
 -17  13   2         36.21         13.34        19.07 o
 -16  13   2        189.72        178.00        20.20 o
 -15  13   2          0.04         -8.81        13.34 o
 -14  13   2         31.22         18.30         9.61 o
 -13  13   2         95.82        116.88        13.80 o
 -12  13   2       3581.95       3804.77       120.58 o
 -11  13   2        759.66        696.94        29.75 o
 -10  13   2        392.42        292.73        16.24 o
  -9  13   2          4.80          0.27         7.64 o
  -8  13   2       6198.00       6373.34       177.42 o
  -7  13   2         27.77         12.11         7.66 o
  -6  13   2        464.29        376.57        25.44 o
  -5  13   2        217.13        196.30        29.48 o
  -4  13   2        460.59        575.71        24.64 o
  -3  13   2        592.56        568.92        35.06 o
  -2  13   2         87.54         96.94        12.53 o
  -1  13   2        256.90        273.39        24.95 o
   0  13   2         44.91         36.31         6.57 o
   1  13   2        824.37        733.10        29.40 o
   2  13   2        935.64       1057.98        40.32 o
   3  13   2        387.67        376.80        29.78 o
   4  13   2        383.96        507.06        19.44 o
   5  13   2        775.89        806.54        26.06 o
   6  13   2        637.98        743.53        29.70 o
   7  13   2        594.75        545.13        24.05 o
   8  13   2         93.49         85.63        17.00 o
   9  13   2        181.90        136.59        13.13 o
  10  13   2         16.01          8.72         5.51 o
  11  13   2         76.15         58.04        11.23 o
  12  13   2        582.90        557.29        47.33 o
  13  13   2          4.55          2.72         9.49 o
  14  13   2         39.52         16.06        19.15 o
  15  13   2          8.51        -14.34        17.13 o
  16  13   2        199.13        140.52        23.99 o
  17  13   2        109.05         69.48        21.51 o
  18  13   2          1.61        -24.61        24.61 o
  19  13   2         78.06         61.44        24.94 o
  20  13   2        375.75        488.87        62.60 o
 -20  14   2        401.52        292.30        95.39 o
 -19  14   2         44.37         -0.01        20.60 o
 -18  14   2        151.50        167.03        27.07 o
 -17  14   2        487.28        407.89        36.69 o
 -16  14   2        209.69        214.31        21.98 o
 -15  14   2          9.35          3.84        14.17 o
 -14  14   2        635.86        551.68        28.17 o
 -13  14   2       1008.99        991.23        39.91 o
 -12  14   2         16.98          6.46        10.93 o
 -11  14   2        202.97        173.29        22.76 o
 -10  14   2         28.33         15.77        10.64 o
  -9  14   2         50.52         25.77         9.12 o
  -8  14   2        548.66        616.15        26.68 o
  -7  14   2        379.57        241.03        16.10 o
  -6  14   2       2838.76       3197.00       164.40 o
  -5  14   2       1982.54       1948.44        57.89 o
  -4  14   2       2410.81       2575.33        74.62 o
  -3  14   2         39.36         80.43        14.88 o
  -2  14   2        534.63        439.76        18.44 o
  -1  14   2        171.83        199.92        13.40 o
   0  14   2       1226.46       1120.50        35.92 o
   1  14   2         50.69         67.77         7.82 o
   2  14   2        302.29        253.27        13.31 o
   3  14   2        396.01        441.91        18.00 o
   4  14   2        454.14        439.86        15.57 o
   5  14   2          0.56          0.23         7.86 o
   6  14   2        438.69        457.37        32.41 o
   7  14   2        224.58        168.12        15.73 o
   8  14   2          0.06         -1.91         6.73 o
   9  14   2         63.49         53.16        11.23 o
  10  14   2         95.72         48.94        14.00 o
  11  14   2         37.44         10.64         8.81 o
  12  14   2          5.80         -6.70        10.85 o
  13  14   2        258.98        213.71        20.62 o
  14  14   2         19.68          5.48        14.00 o
  15  14   2          1.57         14.41        20.41 o
  16  14   2         46.60         44.52        20.41 o
  17  14   2        294.89        275.38        43.48 o
  18  14   2         79.49         68.80        24.49 o
  19  14   2        195.93        239.96        49.18 o
 -19  15   2        188.54        138.28        28.94 o
 -18  15   2         83.10         76.78        23.25 o
 -17  15   2        138.39         99.39        25.30 o
 -16  15   2        159.44        112.44        18.99 o
 -15  15   2        241.90        198.27        21.14 o
 -14  15   2         65.00         46.55        13.19 o
 -13  15   2         90.12        110.38        14.44 o
 -12  15   2         14.15          4.95        11.12 o
 -11  15   2         50.26         60.97        13.85 o
 -10  15   2        426.46        400.78        36.17 o
  -9  15   2        174.50        123.83        21.81 o
  -8  15   2        929.33        918.61        44.44 o
  -7  15   2         82.49         45.19        10.54 o
  -6  15   2        125.21        148.73        13.85 o
  -5  15   2         55.30         79.14        16.74 o
  -4  15   2       1047.41       1044.68        34.26 o
  -3  15   2         56.37         41.14        16.55 o
  -2  15   2        633.84        610.11        27.07 o
  -1  15   2       1202.27       1218.14        42.04 o
   0  15   2        724.48        850.61        34.43 o
   1  15   2         41.45         72.65        21.44 o
   2  15   2          2.59          4.10         6.85 o
   3  15   2         26.57         32.37         7.74 o
   4  15   2        173.99        139.76        14.49 o
   5  15   2        552.71        486.66        22.04 o
   6  15   2         51.48         32.90         9.32 o
   7  15   2         38.46         26.99         8.65 o
   8  15   2         92.39         70.77        13.19 o
   9  15   2        128.02        113.63        13.01 o
  10  15   2         90.35         41.91        10.00 o
  11  15   2          0.58         -4.41         6.13 o
  12  15   2        160.53        106.51        17.43 o
  13  15   2        360.77        383.49        27.41 o
  14  15   2        296.84        262.56        24.42 o
  15  15   2        112.86         94.07        22.77 o
  16  15   2          2.14         11.78        20.99 o
  17  15   2          0.62          8.39        22.74 o
  18  15   2        181.57        208.00        31.14 o
 -18  16   2         69.50         67.66        24.23 o
 -17  16   2         42.25         52.21        23.68 o
 -16  16   2          2.66         20.30        15.69 o
 -15  16   2        256.68        211.60        22.47 o
 -14  16   2          1.26         -3.73        11.44 o
 -13  16   2        829.83        821.24        36.09 o
 -12  16   2        571.59        627.47        50.23 o
 -11  16   2        462.25        431.61        24.78 o
 -10  16   2        162.02        157.95        16.99 o
  -9  16   2          0.64         73.42        32.48 o
  -8  16   2       1158.19       1060.66        61.89 o
  -7  16   2       1328.11       1337.26        53.74 o
  -6  16   2        553.13        515.28        24.95 o
  -5  16   2          0.61         -4.80         9.19 o
  -4  16   2        270.67        231.51        13.79 o
  -3  16   2        696.96        612.62        24.18 o
  -2  16   2        218.05        244.66        14.10 o
  -1  16   2        159.10        170.63        12.90 o
   0  16   2        182.67        162.26        19.61 o
   1  16   2        378.85        357.12        17.19 o
   2  16   2        166.81        125.17        10.60 o
   3  16   2        708.94        651.71        28.55 o
   4  16   2         92.52         90.72        14.88 o
   5  16   2        306.77        350.52        38.03 o
   6  16   2        125.69         89.74        11.66 o
   7  16   2        398.53        364.36        42.10 o
   8  16   2         19.74         13.06         7.37 o
   9  16   2         14.29         10.11         9.81 o
  10  16   2        112.75         94.61        12.74 o
  11  16   2        236.02        199.74        19.68 o
  12  16   2        137.77        123.85        18.70 o
  13  16   2         44.49         46.53        16.09 o
  14  16   2        137.60         82.62        19.71 o
  15  16   2          0.00         -4.24        20.90 o
  16  16   2          0.40         -9.79        19.52 o
  17  16   2        312.32        320.77        39.97 o
 -18  17   2        108.41         98.37        61.11 o
 -17  17   2         77.53         67.94        24.45 o
 -16  17   2         95.63        116.96        19.60 o
 -15  17   2         11.17         -3.06        20.01 o
 -14  17   2          1.74         -2.11        13.36 o
 -13  17   2         99.96         79.53        18.43 o
 -12  17   2          4.24          4.74        11.66 o
 -11  17   2        778.00        838.29        45.61 o
 -10  17   2       1040.44       1038.80        46.17 o
  -9  17   2        225.93        231.50        19.77 o
  -8  17   2        760.17        769.79        36.69 o
  -7  17   2          0.41         -1.53        11.00 o
  -6  17   2       1214.75       1125.64        66.59 o
  -5  17   2        932.35        965.12        75.08 o
  -4  17   2       1249.82       1307.30        47.35 o
  -3  17   2         57.08         12.70         8.11 o
  -2  17   2       2856.33       2531.92        73.98 o
  -1  17   2        381.33        364.05        18.67 o
   0  17   2        245.86        215.61        13.59 o
   1  17   2        140.41        112.44        11.25 o
   2  17   2          8.17         14.90         8.43 o
   3  17   2       1741.65       1737.73        69.62 o
   4  17   2        377.55        313.82        33.13 o
   5  17   2        662.24        647.19        38.42 o
   6  17   2       1191.49       1238.51        55.92 o
   7  17   2        115.82         88.69        20.20 o
   8  17   2        921.16        913.87        40.69 o
   9  17   2          8.81          6.87        10.53 o
  10  17   2         34.24         36.51        12.50 o
  11  17   2         13.52         11.13        11.21 o
  12  17   2         29.15         44.76        15.97 o
  13  17   2         26.00         28.55        15.68 o
  14  17   2         15.06         -4.42        18.77 o
  15  17   2          4.73         19.66        19.83 o
  16  17   2          0.02          1.45        24.02 o
 -17  18   2         14.75         39.49        40.29 o
 -16  18   2          7.20         18.17        16.88 o
 -15  18   2          2.34        -16.06        16.06 o
 -14  18   2         95.91        105.33        21.19 o
 -13  18   2          4.54         -4.75        12.43 o
 -12  18   2          0.57          8.34        13.75 o
 -11  18   2         95.30         66.37        15.07 o
 -10  18   2        140.30        101.84        20.01 o
  -9  18   2        231.35        247.22        20.27 o
  -8  18   2          1.30         -6.22        11.64 o
  -7  18   2        169.39        107.91        15.49 o
  -6  18   2        147.07        132.68        16.15 o
  -5  18   2         82.07         52.65        12.62 o
  -4  18   2        142.53        138.73        20.73 o
  -3  18   2        266.05        263.28        18.00 o
  -2  18   2         32.33         38.95         9.45 o
  -1  18   2        418.75        358.91        25.61 o
   0  18   2         43.39         27.01         9.89 o
   1  18   2        658.46        745.32        40.67 o
   2  18   2        312.79        323.78        20.45 o
   3  18   2          8.93          3.84        10.54 o
   4  18   2          1.47         -8.92         9.84 o
   5  18   2        243.11        247.27        29.05 o
   6  18   2        799.26        753.98        35.96 o
   7  18   2         12.77          0.72         8.75 o
   8  18   2        237.15        236.37        20.01 o
   9  18   2         62.56         57.53        13.48 o
  10  18   2        263.13        252.82        23.20 o
  11  18   2         39.46         37.57        13.71 o
  12  18   2         13.87         22.44        15.16 o
  13  18   2          0.41         18.61        16.29 o
  14  18   2          4.93          3.56        22.15 o
  15  18   2          0.21        -20.72        20.72 o
  16  18   2         88.07        111.68        54.07 o
 -16  19   2        212.61        206.82        31.48 o
 -15  19   2          0.15         16.01        18.48 o
 -14  19   2         16.19          9.51        18.04 o
 -13  19   2        206.69        172.07        20.18 o
 -12  19   2        330.51        321.11        24.75 o
 -11  19   2        122.12        111.44        23.23 o
 -10  19   2        843.72        809.79        39.74 o
  -9  19   2        323.21        307.37        53.57 o
  -8  19   2         68.24         84.98        16.78 o
  -7  19   2        328.24        314.65        37.63 o
  -6  19   2        151.54        142.97        17.35 o
  -5  19   2        137.85         98.95        16.08 o
  -4  19   2         90.26         77.65        14.14 o
  -3  19   2         72.27         69.39        18.05 o
  -2  19   2         18.43          3.45         9.89 o
  -1  19   2         76.03         58.46        11.33 o
   0  19   2          3.99          0.69         9.00 o
   1  19   2        169.55        173.40        23.95 o
   2  19   2        255.69        254.21        35.70 o
   3  19   2         53.13         42.97        12.27 o
   4  19   2        561.29        517.53        29.91 o
   5  19   2        232.94        211.33        17.82 o
   6  19   2        173.51        124.42        16.10 o
   7  19   2          0.01          1.24        12.33 o
   8  19   2          8.22          0.85        12.56 o
   9  19   2        496.42        597.22        64.54 o
  10  19   2          1.17         -5.04        12.26 o
  11  19   2          1.26         -3.84        14.89 o
  12  19   2          0.23         -7.07        15.31 o
  13  19   2          1.74          4.15        16.07 o
  14  19   2         83.48         93.00        24.51 o
  15  19   2         83.16         91.27        39.43 o
 -16  20   2        133.87        175.87        41.73 o
 -15  20   2          4.53         25.10        27.03 o
 -14  20   2         85.63         90.68        22.80 o
 -13  20   2        141.26        134.70        19.90 o
 -12  20   2          5.71         11.02        14.33 o
 -11  20   2          2.27          2.34        14.24 o
 -10  20   2        405.82        393.20        33.42 o
  -9  20   2          1.35         10.43        13.76 o
  -8  20   2        246.22        240.11        21.35 o
  -7  20   2         29.80         10.98        12.75 o
  -6  20   2        176.54         99.70        15.26 o
  -5  20   2        815.78        874.73        41.15 o
  -4  20   2          0.21          3.27        12.00 o
  -3  20   2        153.99        173.70        18.73 o
  -2  20   2        676.48        561.94        30.94 o
  -1  20   2          4.51         -3.04         8.64 o
   0  20   2         21.57          6.32        12.56 o
   1  20   2         67.79         89.16        16.67 o
   2  20   2          4.81         -0.06        10.97 o
   3  20   2        495.40        466.91        25.81 o
   4  20   2         15.65         20.00        11.84 o
   5  20   2          0.01          6.34        11.84 o
   6  20   2          0.60         -9.66        12.98 o
   7  20   2          0.39          3.12        12.77 o
   8  20   2        101.49        132.75        17.63 o
   9  20   2         33.51         32.83        14.60 o
  10  20   2          0.16         -5.17        13.38 o
  11  20   2         55.59          6.00        18.31 o
  12  20   2          3.15         31.08        18.86 o
  13  20   2          0.61        -10.34        17.28 o
  14  20   2         49.01         38.25        39.26 o
 -15  21   2        122.39        114.76        37.26 o
 -14  21   2        112.73        138.70        36.26 o
 -13  21   2        253.88        239.13        25.06 o
 -12  21   2        873.32       1094.97        52.99 o
 -11  21   2        247.13        218.41        43.69 o
 -10  21   2        827.10       1055.12        49.23 o
  -9  21   2          2.00         -3.91        13.81 o
  -8  21   2         52.86         68.24        15.80 o
  -7  21   2         22.96         13.52        13.33 o
  -6  21   2         70.20         44.07        16.32 o
  -5  21   2         67.77         41.85        14.60 o
  -4  21   2          0.07         -5.57        12.71 o
  -3  21   2          8.41        -12.47        12.83 o
  -2  21   2         67.51         34.92        13.35 o
  -1  21   2        254.05        277.49        27.05 o
   0  21   2         88.66         54.78        13.28 o
   1  21   2        117.47         81.34        14.32 o
   2  21   2        125.10        155.59        17.65 o
   3  21   2        163.31        173.52        17.26 o
   4  21   2        358.98        380.47        25.62 o
   5  21   2         91.20        116.27        16.46 o
   6  21   2         33.90         10.93        13.55 o
   7  21   2          5.78         11.13        13.83 o
   8  21   2         34.59         51.40        16.09 o
   9  21   2         15.55         41.50        15.88 o
  10  21   2          1.94          3.09        14.26 o
  11  21   2          4.32         13.99        18.40 o
  12  21   2         32.50         22.25        21.05 o
  13  21   2         40.54         47.10        27.28 o
 -13  22   2         70.01        107.31        34.28 o
 -12  22   2          5.31         16.72        16.56 o
 -11  22   2          0.10          1.57        15.70 o
 -10  22   2          0.88          0.71        16.47 o
  -9  22   2        229.95        309.68        39.49 o
  -8  22   2        246.45        315.26        25.95 o
  -7  22   2       1068.14       1191.69        53.20 o
  -6  22   2         35.60         23.27        15.26 o
  -5  22   2        190.63        176.40        19.19 o
  -4  22   2         67.54         57.78        15.70 o
  -3  22   2        106.18        129.40        24.09 o
  -2  22   2          0.01          5.75        15.15 o
  -1  22   2          4.76          8.17        16.11 o
   0  22   2          1.64          7.17        17.20 o
   1  22   2          4.62          8.02        13.71 o
   2  22   2        314.16        294.75        25.15 o
   3  22   2        135.94        136.58        24.52 o
   4  22   2         72.36        101.50        17.54 o
   5  22   2         10.27         24.84        13.95 o
   6  22   2         26.23         -8.99        14.58 o
   7  22   2         75.20         87.79        17.30 o
   8  22   2         71.06         75.67        17.56 o
   9  22   2         19.79         46.74        17.46 o
  10  22   2         10.91         -4.43        16.48 o
  11  22   2          8.97          3.81        25.10 o
  12  22   2         73.94         77.30        30.23 o
  13  22   2          0.69        -28.32        28.32 o
 -12  23   2         54.33         32.79        34.28 o
 -11  23   2        140.45        159.17        25.26 o
 -10  23   2        273.62        402.58        29.90 o
  -9  23   2         71.39         78.15        22.80 o
  -8  23   2         21.23         35.62        16.19 o
  -7  23   2         52.72         83.13        26.46 o
  -6  23   2         77.27         90.18        17.75 o
  -5  23   2         49.70         51.26        16.75 o
  -4  23   2        217.39        218.66        21.12 o
  -3  23   2         42.47         52.06        24.97 o
  -2  23   2        164.31        151.62        24.69 o
  -1  23   2          0.42         20.07        22.65 o
   0  23   2         86.79        111.66        24.27 o
   1  23   2         71.91         61.11        21.08 o
   2  23   2          2.24         -1.92        15.95 o
   3  23   2         11.29          0.48        19.91 o
   4  23   2         24.34         -6.48        14.12 o
   5  23   2        196.13        164.83        19.74 o
   6  23   2        344.05        414.61        34.42 o
   7  23   2          0.43         -6.28        15.06 o
   8  23   2         74.59         50.78        17.74 o
   9  23   2         68.71         60.64        18.41 o
  10  23   2        230.07        282.10        39.79 o
  11  23   2        162.93        166.93        52.17 o
 -10  24   2          1.30          2.65        42.48 o
  -9  24   2          3.69         -7.87        20.56 o
  -8  24   2         19.38          6.39        17.45 o
  -7  24   2          6.63         14.05        16.19 o
  -6  24   2          9.79         30.65        17.26 o
  -5  24   2         36.33         52.49        17.07 o
  -4  24   2        293.65        342.51        37.52 o
  -3  24   2         17.03         43.50        19.95 o
  -2  24   2         13.14         17.90        18.20 o
  -1  24   2         12.37         18.12        19.04 o
   0  24   2         76.45         49.22        21.00 o
   1  24   2         42.29         -4.26        18.88 o
   2  24   2         20.63          1.49        20.02 o
   3  24   2         43.98         60.94        23.70 o
   4  24   2         53.43         61.20        19.16 o
   5  24   2        274.15        273.40        25.69 o
   6  24   2         84.71         70.57        17.89 o
   7  24   2         26.34         32.73        16.79 o
   8  24   2         19.01         30.12        16.70 o
   9  24   2          0.00         28.62        27.56 o
  -8  25   2        103.96        116.63        35.57 o
  -7  25   2          2.33          2.08        27.71 o
  -6  25   2        261.00        311.71        33.81 o
  -5  25   2        132.46        186.94        38.75 o
  -4  25   2        242.09        282.76        33.96 o
  -3  25   2          8.72         15.01        20.40 o
  -2  25   2         49.11         61.59        22.64 o
  -1  25   2        365.96        318.13        39.50 o
   0  25   2        144.64        184.90        28.85 o
   1  25   2        165.03        192.08        32.79 o
   2  25   2        117.45        132.25        28.46 o
   3  25   2         14.33         20.58        44.71 o
   4  25   2        705.20        827.61        70.03 o
   5  25   2         95.09        107.91        26.28 o
   6  25   2         10.20        -21.59        21.59 o
   7  25   2        290.30        384.63        52.91 o
   8  25   2        298.42        253.38        77.50 o
  -6  26   2        103.21         92.41        77.50 o
  -5  26   2         10.05        -43.22        59.62 o
 -24   1   3        130.25        146.06        71.54 o
 -23   1   3          5.09        -19.38        40.24 o
 -22   1   3        239.75        259.49        38.95 o
 -21   1   3          1.81         -8.11        29.81 o
 -20   1   3          5.20         -1.66        22.64 o
 -19   1   3         32.41         22.36        22.64 o
 -18   1   3         16.02         44.71        22.13 o
 -17   1   3         91.07         79.56        16.09 o
 -16   1   3          6.33         20.08         6.42 o
 -15   1   3       4772.64       5234.68       124.79 o
 -14   1   3        893.48        752.38        22.90 o
 -13   1   3          0.21          7.15         3.85 o
 -12   1   3         64.84         43.08         5.03 o
 -11   1   3        490.40        512.87        19.57 o
 -10   1   3      11493.45      11926.51       322.18 o
  -9   1   3         37.26         23.50         4.03 o
  -8   1   3          5.26          3.14         2.99 o
  -7   1   3       1787.79       1652.63        42.80 o
  -6   1   3        660.04        688.84        18.63 o
  -5   1   3       3127.86       2974.40        70.41 o
  -4   1   3     133515.33     131858.06      2885.72 o
  -3   1   3       1899.66       1586.29        35.33 o
  -2   1   3       8908.01       8488.06       186.47 o
  -1   1   3       3644.44       3792.45        88.66 o
   0   1   3       4883.84       4309.90       116.52 o
   1   1   3       1130.99       1199.05        28.57 o
   2   1   3      24816.56      24187.00       601.40 o
   3   1   3      13808.74      13926.75       410.59 o
   4   1   3        516.45        391.39        12.08 o
   5   1   3       7173.17       6740.68       157.68 o
   6   1   3         54.31         82.93         4.39 o
   7   1   3         22.27         20.20         3.52 o
   8   1   3      11923.98      12811.08       379.51 o
   9   1   3       5715.31       5725.84       171.65 o
  10   1   3         28.36         48.05         6.59 o
  11   1   3       2687.91       2562.95        79.41 o
  12   1   3        270.48        297.78        15.01 o
  13   1   3        576.24        532.86        25.55 o
  14   1   3          2.36          1.27         9.15 o
  15   1   3        536.58        451.68        30.56 o
  16   1   3         34.73         52.01        16.98 o
  17   1   3         31.72         21.61        21.00 o
  18   1   3         44.32         29.15        22.64 o
  19   1   3          8.58         -5.83        22.90 o
  20   1   3          7.86         -6.71        26.35 o
  21   1   3         36.11          2.36        28.85 o
  22   1   3        136.35        146.97        40.01 o
  23   1   3         50.93         75.19        36.35 o
 -24   2   3        243.40        284.75        44.78 o
 -23   2   3         17.38          4.47        41.73 o
 -22   2   3          1.93         22.36        38.75 o
 -21   2   3          5.15         -1.49        22.06 o
 -20   2   3         22.08         16.89        22.06 o
 -19   2   3        515.58        548.49        48.48 o
 -18   2   3        120.62         81.30        16.86 o
 -17   2   3          0.01         -6.96         8.13 o
 -16   2   3       1175.89       1147.99        40.44 o
 -15   2   3          6.85         -3.73         5.20 o
 -14   2   3         20.01         25.69         5.33 o
 -13   2   3          1.95          4.09         4.59 o
 -12   2   3        518.88        464.08        21.41 o
 -11   2   3       1698.32       1915.95        54.41 o
 -10   2   3       3789.23       3976.94       119.82 o
  -9   2   3        959.06        909.68        29.76 o
  -8   2   3       4221.19       4261.82       107.26 o
  -7   2   3        100.74         97.89         5.68 o
  -6   2   3        456.04        415.77        10.77 o
  -5   2   3        846.92        993.04        24.42 o
  -4   2   3      37747.54      37300.02       867.49 o
  -3   2   3        777.21        751.14        19.70 o
  -2   2   3       4030.72       3857.54       104.45 o
  -1   2   3          4.59         24.69         3.03 o
   0   2   3        465.13        527.72        23.91 o
   1   2   3      32935.92      32047.98       942.90 o
   2   2   3      32728.12      31457.00       845.06 o
   3   2   3        449.80        527.31        14.47 o
   4   2   3        847.02        796.49        21.17 o
   5   2   3         89.64        192.43        10.25 o
   6   2   3       2924.58       2667.74        73.88 o
   7   2   3       3663.42       4679.69       127.95 o
   8   2   3          3.28         34.28         5.74 o
   9   2   3       1618.13       1721.12        45.32 o
  10   2   3        771.49        870.25        24.41 o
  11   2   3         20.62         45.59         5.78 o
  12   2   3        345.65        284.56        14.19 o
  13   2   3          1.85          7.38        10.76 o
  14   2   3        725.78        649.02        50.05 o
  15   2   3         52.94         34.47        12.92 o
  16   2   3         32.23         37.26        15.81 o
  17   2   3         47.37         32.16        27.57 o
  18   2   3        210.61        229.85        34.78 o
  19   2   3        110.22         94.76        29.81 o
  20   2   3          5.88         29.72        26.86 o
  21   2   3        601.59        620.30        61.65 o
  22   2   3         10.46         11.05        30.51 o
  23   2   3          4.34        -24.19        39.48 o
 -25   3   3         22.59         11.90        45.46 o
 -24   3   3          7.68        -13.74        31.08 o
 -23   3   3         34.33         64.09        32.67 o
 -22   3   3          1.73         13.44        26.86 o
 -21   3   3          3.23          0.00        35.77 o
 -20   3   3        503.01        593.85        54.21 o
 -19   3   3        287.97        379.81        56.64 o
 -18   3   3        628.18        593.51        65.97 o
 -17   3   3        168.61        137.63        14.78 o
 -16   3   3        106.64         90.76         9.23 o
 -15   3   3        513.23        502.67        19.54 o
 -14   3   3         91.16         76.19         6.29 o
 -13   3   3        231.20        226.08         9.65 o
 -12   3   3       1351.94       1600.41        46.24 o
 -11   3   3       3869.23       4104.36       123.80 o
 -10   3   3        421.37        368.11        16.55 o
  -9   3   3       1250.68       1330.50        38.74 o
  -8   3   3       3162.94       2952.28        75.55 o
  -7   3   3       1134.22       1149.18        33.12 o
  -6   3   3       7583.74       6957.74       174.47 o
  -5   3   3       1451.04       1378.68        36.02 o
  -4   3   3       1908.79       2031.60        48.53 o
  -3   3   3     104523.98     105097.88      2444.00 o
  -2   3   3      78740.27      80551.59      2000.24 o
  -1   3   3         32.32         49.42         4.84 o
   0   3   3       8348.02       8082.09       217.63 o
   1   3   3       8154.43       8165.54       240.89 o
   2   3   3         69.52         61.46         4.22 o
   3   3   3       1554.27       1533.63        42.86 o
   4   3   3        162.18        198.54         7.54 o
   5   3   3       4176.40       4284.82       116.91 o
   6   3   3       1955.80       1941.24        54.47 o
   7   3   3      24600.63      26927.28       724.78 o
   8   3   3        134.45        142.96         7.26 o
   9   3   3       2888.01       3225.54        89.67 o
  10   3   3        922.70        916.51        25.78 o
  11   3   3         10.58         17.35         4.02 o
  12   3   3       1205.94       1081.02        37.39 o
  13   3   3        446.67        458.80        30.04 o
  14   3   3        238.69        293.30        24.02 o
  15   3   3        691.76        779.05        43.60 o
  16   3   3         93.75        100.27        30.47 o
  17   3   3        106.22         81.19        26.74 o
  18   3   3         49.65         43.68        25.80 o
  19   3   3        441.99        541.79        54.27 o
  20   3   3          0.61          6.39        27.34 o
  21   3   3         76.91         99.41        35.29 o
  22   3   3          4.95          9.24        32.03 o
  23   3   3        476.12        588.73        90.92 o
 -24   4   3         29.49         89.13        37.31 o
 -23   4   3          5.63         36.24        40.99 o
 -22   4   3          3.13         24.14        29.45 o
 -21   4   3         29.30         29.06        29.06 o
 -20   4   3         12.66         15.61        20.03 o
 -19   4   3         79.38         78.35        18.82 o
 -18   4   3         23.78         42.94        15.49 o
 -17   4   3       1020.60       1098.47        51.97 o
 -16   4   3         41.81         35.19         8.75 o
 -15   4   3       2306.15       2364.03        74.65 o
 -14   4   3       1054.42       1016.18        35.19 o
 -13   4   3        685.27        675.66        20.42 o
 -12   4   3       2479.53       2450.70        64.04 o
 -11   4   3          5.95          9.20         3.32 o
 -10   4   3       2250.26       2353.39        72.86 o
  -9   4   3        457.61        498.16        28.39 o
  -8   4   3       8044.80       8753.17       237.19 o
  -7   4   3       3131.78       3269.24        90.13 o
  -6   4   3       5233.85       5544.24       139.61 o
  -5   4   3       1664.95       1378.44        38.91 o
  -4   4   3        395.35        301.70         9.68 o
  -3   4   3        864.00        996.51        28.34 o
  -2   4   3      34625.07      37950.02      1175.08 o
  -1   4   3        311.67        355.02        10.55 o
   0   4   3      28607.36      28475.70       765.05 o
   1   4   3      14444.01      14423.14       359.08 o
   2   4   3       9116.06       9324.00       275.95 o
   3   4   3       1421.34       1364.14        38.30 o
   4   4   3       1464.43       1297.23        36.64 o
   5   4   3      26663.71      28216.39       759.17 o
   6   4   3        160.68        232.56        17.99 o
   7   4   3       7802.74       8579.20       232.92 o
   8   4   3       1979.48       2174.00        61.36 o
   9   4   3       2730.65       2892.21        80.74 o
  10   4   3         85.42         52.01         6.51 o
  11   4   3        154.72        163.76         8.62 o
  12   4   3         28.55          9.61         7.57 o
  13   4   3         81.19         99.30        16.76 o
  14   4   3        328.07        287.31        25.12 o
  15   4   3        145.78        129.33        18.26 o
  16   4   3         72.93         50.81        16.26 o
  17   4   3         82.90         92.93        18.40 o
  18   4   3        145.13        141.27        22.18 o
  19   4   3        959.86       1325.33        88.00 o
  20   4   3        174.26        165.07        46.95 o
  21   4   3          3.87         -9.76        27.91 o
  22   4   3         25.01         25.84        31.08 o
 -24   5   3         35.85         58.87        36.89 o
 -23   5   3         61.53         74.67        36.71 o
 -22   5   3         20.72         25.03        30.51 o
 -21   5   3         20.88         24.56        26.28 o
 -20   5   3        106.89         67.48        20.16 o
 -19   5   3        350.58        308.78        28.88 o
 -18   5   3          4.13         14.96        11.42 o
 -17   5   3        277.56        308.26        21.87 o
 -16   5   3        183.18        212.04        12.74 o
 -15   5   3         73.89        126.97        15.98 o
 -14   5   3        376.67        335.37        17.22 o
 -13   5   3       1046.94       1245.92        38.92 o
 -12   5   3        970.48       1018.67        32.29 o
 -11   5   3       1264.42       1268.99        38.53 o
 -10   5   3        198.29        221.48        14.99 o
  -9   5   3          2.10         64.10        11.39 o
  -8   5   3         84.05         90.44         7.65 o
  -7   5   3       3763.21       3795.46       104.32 o
  -6   5   3       1677.69       1244.26        33.53 o
  -5   5   3       7758.68       7581.48       205.45 o
  -4   5   3       3617.18       3673.41        93.18 o
  -3   5   3        942.34        979.73        28.14 o
  -2   5   3         22.57         18.36         2.92 o
  -1   5   3       2822.45       2746.32        75.23 o
   0   5   3       1725.52       1417.58        39.92 o
   1   5   3        913.42        900.96        24.10 o
   2   5   3       1309.28       1341.27        38.09 o
   3   5   3       1291.83       1269.86        40.05 o
   4   5   3         90.57         54.47         4.46 o
   5   5   3       6968.27       7500.90       203.62 o
   6   5   3       3546.94       3935.17       108.26 o
   7   5   3         43.16         32.80         6.44 o
   8   5   3       2343.75       2072.15        59.00 o
   9   5   3       8487.70       9074.07       246.80 o
  10   5   3        807.87        764.32        24.61 o
  11   5   3        635.12        760.00        27.65 o
  12   5   3         30.66         39.27         9.38 o
  13   5   3        438.56        416.93        29.06 o
  14   5   3          9.66         11.44        13.34 o
  15   5   3         12.62          9.46        14.04 o
  16   5   3        968.44       1078.86        56.34 o
  17   5   3        106.43        123.59        20.73 o
  18   5   3        158.37         93.06        20.07 o
  19   5   3          4.75         10.12        24.75 o
  20   5   3        306.67        309.50        44.11 o
  21   5   3         16.63         14.30        28.40 o
  22   5   3         12.13         -4.88        30.97 o
 -24   6   3          0.35         -3.23        34.14 o
 -23   6   3        104.48        114.76        37.94 o
 -22   6   3        286.22        275.31        60.36 o
 -21   6   3         19.20         43.99        20.31 o
 -20   6   3         80.72         82.79        20.97 o
 -19   6   3         35.11          7.23        16.62 o
 -18   6   3          0.72         11.47        16.26 o
 -17   6   3       2621.59       2745.55        89.91 o
 -16   6   3        718.39        782.88        28.78 o
 -15   6   3        131.06        149.77        12.02 o
 -14   6   3        904.27        936.39        32.99 o
 -13   6   3       3471.53       3456.27        98.49 o
 -12   6   3         24.70         16.74         6.79 o
 -11   6   3        652.48        663.81        24.25 o
 -10   6   3       2185.34       2292.03        64.92 o
  -9   6   3        252.33        194.09         8.67 o
  -8   6   3        263.36        333.95        20.12 o
  -7   6   3       2058.19       2130.67        55.78 o
  -6   6   3      12969.38      14249.33       356.26 o
  -5   6   3       3881.61       4075.70       103.39 o
  -4   6   3      13622.74      13284.89       331.07 o
  -3   6   3       1613.62       1650.61        56.45 o
  -2   6   3       1489.33       1369.05        39.09 o
  -1   6   3       7482.10       7420.60       219.83 o
   0   6   3      17680.71      17733.74       477.75 o
   1   6   3       5104.85       5140.38       121.12 o
   2   6   3       3908.40       4011.83       101.47 o
   3   6   3        908.81        698.97        24.06 o
   4   6   3       7315.45       7923.59       213.86 o
   5   6   3       4621.72       4847.93       122.54 o
   6   6   3         27.25         69.51         4.44 o
   7   6   3       7174.55       7711.91       230.60 o
   8   6   3       1997.43       2272.08        71.09 o
   9   6   3        414.80        418.86        18.09 o
  10   6   3       1868.62       2015.74        64.46 o
  11   6   3        670.33        593.26        23.55 o
  12   6   3       4063.36       4102.63       142.38 o
  13   6   3       1129.03       1096.00        53.68 o
  14   6   3          0.58        -11.98        11.98 o
  15   6   3        126.31        111.41        18.78 o
  16   6   3         37.14         57.87        17.88 o
  17   6   3         61.42         31.04        16.26 o
  18   6   3         92.39        124.40        21.67 o
  19   6   3        146.66        217.10        26.57 o
  20   6   3        162.54        121.39        32.67 o
  21   6   3          1.19         33.72        32.03 o
  22   6   3          4.36        -44.71        68.56 o
 -23   7   3         17.06        -12.33        30.35 o
 -22   7   3        178.04        190.01        61.11 o
 -21   7   3         34.84         42.38        20.05 o
 -20   7   3        807.66        840.53        51.08 o
 -19   7   3        650.87        631.58        42.33 o
 -18   7   3          9.56         36.23        16.41 o
 -17   7   3         69.79         58.83        13.70 o
 -16   7   3          8.46          4.29         9.00 o
 -15   7   3        361.75        325.16        16.87 o
 -14   7   3         83.49         86.19         9.75 o
 -13   7   3       2401.77       2336.24        75.86 o
 -12   7   3        801.11        891.38        47.70 o
 -11   7   3         46.36         24.24         6.96 o
 -10   7   3        455.07        444.31        18.96 o
  -9   7   3        102.98        121.83        11.90 o
  -8   7   3       1238.89       1151.28        34.27 o
  -7   7   3       1712.44       1878.46        53.66 o
  -6   7   3       1365.63       1610.80        43.02 o
  -5   7   3       5684.56       5988.14       151.60 o
  -4   7   3      10022.01      11092.43       299.86 o
  -3   7   3        242.08        337.76        16.78 o
  -2   7   3       1713.27       1625.93        56.07 o
  -1   7   3       5655.20       5792.79       192.61 o
   0   7   3       4393.20       4415.20       120.27 o
   1   7   3       1088.73       1066.79        29.33 o
   2   7   3       1066.49        930.30        30.22 o
   3   7   3      10035.68      10973.20       274.42 o
   4   7   3       1554.28       1906.89        59.77 o
   5   7   3       5100.55       5183.20       130.99 o
   6   7   3       1634.54       2010.35        64.96 o
   7   7   3       1105.23       1000.10        34.23 o
   8   7   3       1158.19       1105.59        37.43 o
   9   7   3        225.47        229.95        12.56 o
  10   7   3        756.89        724.45        27.25 o
  11   7   3       1004.45       1043.42        36.76 o
  12   7   3        838.61        779.57        34.36 o
  13   7   3        334.69        272.81        24.29 o
  14   7   3        521.35        567.36        36.15 o
  15   7   3         87.11         80.86        19.23 o
  16   7   3        128.76         93.79        19.17 o
  17   7   3          3.12          5.71        16.25 o
  18   7   3         20.55         11.57        16.73 o
  19   7   3         84.67        137.34        23.90 o
  20   7   3         21.25         21.61        28.46 o
  21   7   3        171.53        262.32        65.58 o
 -23   8   3          0.00          6.71        31.62 o
 -22   8   3        148.13        212.45        30.36 o
 -21   8   3         35.00         55.26        22.77 o
 -20   8   3        253.07        239.78        34.12 o
 -19   8   3          6.49         -1.23        17.90 o
 -18   8   3        150.08        164.43        23.44 o
 -17   8   3        389.21        336.71        42.77 o
 -16   8   3       3980.33       4233.76       147.62 o
 -15   8   3       1038.30        949.04        34.10 o
 -14   8   3       2191.65       2326.52        69.40 o
 -13   8   3        467.75        368.17        19.80 o
 -12   8   3       3949.30       4091.90       125.24 o
 -11   8   3       2289.99       2247.30        85.81 o
 -10   8   3        344.87        530.70        21.51 o
  -9   8   3          1.42          4.34         6.09 o
  -8   8   3        378.98        370.57        14.16 o
  -7   8   3        905.63        909.50        28.10 o
  -6   8   3         43.03        104.69         8.16 o
  -5   8   3          7.51         11.62         4.57 o
  -4   8   3       1421.25       1237.90        36.79 o
  -3   8   3      10571.02      11026.14       298.65 o
  -2   8   3          1.70         53.84        14.03 o
  -1   8   3       6588.83       6739.65       183.55 o
   0   8   3       2547.66       2863.78        83.97 o
   1   8   3       4847.49       4499.50       127.53 o
   2   8   3        101.45        118.07         8.76 o
   3   8   3       8529.66       9109.80       214.06 o
   4   8   3        912.41        735.19        21.83 o
   5   8   3       5519.22       6133.17       184.06 o
   6   8   3       1665.84       1955.73        62.16 o
   7   8   3       1613.28       1465.07        47.94 o
   8   8   3       1019.37       1012.73        35.05 o
   9   8   3        735.45        700.11        26.42 o
  10   8   3        323.05        262.16        14.27 o
  11   8   3       4609.00       4740.38       145.47 o
  12   8   3       2002.64       2023.99        75.02 o
  13   8   3         15.59          5.44         9.92 o
  14   8   3        100.72         60.87        16.07 o
  15   8   3        468.52        430.52        47.02 o
  16   8   3         22.04         19.65        16.62 o
  17   8   3         25.18          8.12        16.64 o
  18   8   3         87.87        114.76        22.58 o
  19   8   3         24.33         16.99        18.43 o
  20   8   3         79.14         76.22        45.46 o
  21   8   3         95.45         95.39        50.68 o
 -23   9   3        142.25        199.09        58.32 o
 -22   9   3         65.86         69.73        23.32 o
 -21   9   3          7.16         -8.51        19.68 o
 -20   9   3          5.22        -18.84        18.84 o
 -19   9   3          1.34          0.85        19.52 o
 -18   9   3          3.41         15.10        17.27 o
 -17   9   3          8.48         11.93        12.82 o
 -16   9   3        285.87        280.58        21.31 o
 -15   9   3         46.83         52.47        11.89 o
 -14   9   3       1146.89       1229.06        45.63 o
 -13   9   3          4.46         19.06         9.22 o
 -12   9   3        109.42        112.11        20.54 o
 -11   9   3        307.83        261.06        14.29 o
 -10   9   3        742.54        785.73        33.77 o
  -9   9   3        276.94        288.80        14.95 o
  -8   9   3        755.43        835.12        25.11 o
  -7   9   3       3470.68       3488.99        90.38 o
  -6   9   3        609.51        715.20        23.23 o
  -5   9   3       7833.65       8469.67       229.87 o
  -4   9   3       4632.55       4503.54       182.61 o
  -3   9   3       1379.32       1709.85        88.43 o
  -2   9   3         36.31         18.35         5.38 o
  -1   9   3       1818.10       1946.31        55.33 o
   0   9   3         70.00         63.55         6.21 o
   1   9   3       6287.41       7416.79       187.34 o
   2   9   3          9.09          5.12         4.40 o
   3   9   3       1214.54       1283.20        49.12 o
   4   9   3        169.66        214.53        15.00 o
   5   9   3          0.41         57.49         8.44 o
   6   9   3       7163.62       7184.44       216.34 o
   7   9   3       1924.35       2038.75        65.09 o
   8   9   3        432.82        480.96        35.72 o
   9   9   3        658.33        709.16        27.33 o
  10   9   3         16.97         29.32         7.94 o
  11   9   3         63.06         49.60         9.16 o
  12   9   3        750.05        630.62        31.17 o
  13   9   3         18.66          9.65        10.72 o
  14   9   3         22.98         38.80        16.43 o
  15   9   3         47.05         34.67        17.70 o
  16   9   3         15.01         -5.59        15.54 o
  17   9   3          2.08          2.80        16.35 o
  18   9   3         94.11        117.73        21.87 o
  19   9   3          0.31        -15.23        23.85 o
  20   9   3         95.41         55.46        21.24 o
  21   9   3          1.46        -29.07        52.84 o
 -23  10   3        183.23        250.39        50.68 o
 -22  10   3        378.34        384.58        38.50 o
 -21  10   3        181.03        145.11        39.82 o
 -20  10   3          4.08         14.42        18.97 o
 -19  10   3        288.89        203.34        27.08 o
 -18  10   3         31.47         33.01        19.49 o
 -17  10   3        207.27        216.28        29.31 o
 -16  10   3         12.49          5.36        12.60 o
 -15  10   3          0.04         -0.20         9.76 o
 -14  10   3          1.50         -5.26         5.26 o
 -13  10   3        995.41       1065.70        37.17 o
 -12  10   3         58.85         40.61         9.00 o
 -11  10   3       2771.94       3049.15        87.85 o
 -10  10   3       1427.75       1524.08        47.10 o
  -9  10   3        264.12        225.99        26.11 o
  -8  10   3       1389.46       1443.97        40.14 o
  -7  10   3       3850.30       4250.95       109.39 o
  -6  10   3        221.33        104.15         6.92 o
  -5  10   3        650.74        537.35        20.15 o
  -4  10   3        138.07        111.00        12.34 o
  -3  10   3        413.16        311.93        16.56 o
  -2  10   3       2190.86       2533.29        86.81 o
  -1  10   3        104.46        126.69        13.33 o
   0  10   3        807.78        769.42        29.43 o
   1  10   3       4848.47       4739.23       142.63 o
   2  10   3        486.95        504.89        19.94 o
   3  10   3       5427.12       6694.61       158.79 o
   4  10   3        118.47        117.86        15.23 o
   5  10   3          0.31          2.50         4.61 o
   6  10   3          4.29         -1.57         3.66 o
   7  10   3        362.70        381.09        27.88 o
   8  10   3        273.43        287.90        14.70 o
   9  10   3        703.12        663.88        24.61 o
  10  10   3        633.29        537.67        21.81 o
  11  10   3         43.19        117.95        11.36 o
  12  10   3         26.73         60.30        12.34 o
  13  10   3        533.36        486.39        26.91 o
  14  10   3        503.44        526.29        36.77 o
  15  10   3        304.40        327.43        29.39 o
  16  10   3         57.45         43.79        16.53 o
  17  10   3        274.97        195.88        23.04 o
  18  10   3         21.56         26.99        18.39 o
  19  10   3         11.18         12.02        20.93 o
  20  10   3         62.50         82.42        25.05 o
  21  10   3         63.20         32.79        31.30 o
 -23  11   3         87.04        137.12        73.03 o
 -22  11   3         23.98         -0.32        25.63 o
 -21  11   3          8.30        -11.61        21.41 o
 -20  11   3         48.84         61.95        23.84 o
 -19  11   3         94.79         52.55        20.76 o
 -18  11   3          0.87          1.57        18.39 o
 -17  11   3        127.76         89.65        16.66 o
 -16  11   3          0.17         17.42        13.26 o
 -15  11   3         46.67         32.81        11.03 o
 -14  11   3          4.87         -4.40         9.17 o
 -13  11   3          3.04          1.61        10.25 o
 -12  11   3        321.62        283.33        17.61 o
 -11  11   3          0.05         13.24         8.14 o
 -10  11   3        193.74        153.39        11.35 o
  -9  11   3        257.46        282.27        16.47 o
  -8  11   3         73.71         91.71        13.12 o
  -7  11   3          6.66          3.25         5.00 o
  -6  11   3       1288.37       1427.77        42.84 o
  -5  11   3       1855.68       1768.13        51.97 o
  -4  11   3          0.32         42.43        15.00 o
  -3  11   3        674.22        628.75        21.94 o
  -2  11   3          1.72          8.11         5.45 o
  -1  11   3         70.65         33.21         6.10 o
   0  11   3        443.54        461.98        18.72 o
   1  11   3       1671.13       1694.32        46.26 o
   2  11   3       3376.78       3587.46        99.86 o
   3  11   3       1764.73       1752.40        44.11 o
   4  11   3       2219.53       2167.64        54.15 o
   5  11   3         49.45         68.67         9.90 o
   6  11   3         89.35        138.55        13.33 o
   7  11   3       1364.83       1381.43        47.83 o
   8  11   3        671.29        666.22        40.77 o
   9  11   3         45.85         35.70         8.58 o
  10  11   3        413.14        341.92        27.44 o
  11  11   3        361.06        314.41        17.00 o
  12  11   3         30.61         13.90        10.42 o
  13  11   3         82.17         82.33        12.68 o
  14  11   3         40.82         33.35        14.54 o
  15  11   3         10.28         33.92        15.25 o
  16  11   3         67.37         51.57        17.56 o
  17  11   3         27.29         41.82        22.85 o
  18  11   3          0.28          3.06        20.95 o
  19  11   3          5.05        -10.83        23.98 o
  20  11   3          2.06          0.92        22.42 o
  21  11   3         91.68         73.03        35.77 o
 -22  12   3          4.06        -14.90        34.28 o
 -21  12   3        247.28        314.75        36.60 o
 -20  12   3         40.66         40.17        23.40 o
 -19  12   3        458.66        400.96        36.98 o
 -18  12   3          1.10         11.22        19.18 o
 -17  12   3          9.48         -3.80        13.61 o
 -16  12   3         11.48         12.41        14.01 o
 -15  12   3         69.49         30.99        16.04 o
 -14  12   3        629.96        558.00        27.37 o
 -13  12   3         12.92          3.16        10.12 o
 -12  12   3       1354.32       1326.05        52.93 o
 -11  12   3        130.69         80.49        11.63 o
 -10  12   3       1083.49       1165.20        41.32 o
  -9  12   3        116.56         65.52         9.14 o
  -8  12   3        103.02        142.97        16.33 o
  -7  12   3       1038.63        942.28        30.45 o
  -6  12   3        167.56        158.32        16.38 o
  -5  12   3          8.40         42.98        15.33 o
  -4  12   3          0.26         -5.24         5.29 o
  -3  12   3       1304.32       1478.92        73.71 o
  -2  12   3       3986.30       4080.89       113.93 o
  -1  12   3        577.75        623.35        32.61 o
   0  12   3       1230.04       1138.82        45.45 o
   1  12   3         85.64         90.98        16.01 o
   2  12   3         85.54         98.62        13.89 o
   3  12   3        313.06        397.08        14.61 o
   4  12   3       1122.33       1248.77        33.18 o
   5  12   3        304.32        288.27        11.54 o
   6  12   3         14.29         -6.83         6.83 o
   7  12   3        287.69        279.77        15.12 o
   8  12   3         19.87          1.90         6.44 o
   9  12   3        741.80        785.40        28.61 o
  10  12   3         80.22         51.46         9.64 o
  11  12   3        154.65        187.79        13.68 o
  12  12   3         61.21         30.33        11.62 o
  13  12   3         41.84         28.04        11.52 o
  14  12   3         74.18         73.20        16.98 o
  15  12   3         21.48         16.07        14.84 o
  16  12   3          2.14         -0.68        19.16 o
  17  12   3          5.02         -5.19        17.90 o
  18  12   3         91.39         99.46        30.47 o
  19  12   3          7.91        -15.74        19.64 o
  20  12   3          0.04         14.90        34.28 o
 -21  13   3          4.95        -31.30        31.30 o
 -20  13   3        494.04        593.77        89.80 o
 -19  13   3         53.51          2.11        20.72 o
 -18  13   3         31.22         35.80        22.95 o
 -17  13   3         48.65         55.55        16.16 o
 -16  13   3        173.54        124.52        30.33 o
 -15  13   3        139.15         74.10        13.61 o
 -14  13   3         44.73         65.05        12.47 o
 -13  13   3        818.45        796.89        34.53 o
 -12  13   3         60.11          8.30        10.68 o
 -11  13   3        555.89        495.92        26.68 o
 -10  13   3          0.21         -0.68         9.06 o
  -9  13   3        114.94        155.37        17.72 o
  -8  13   3        510.23        451.20        22.89 o
  -7  13   3        508.25        602.50        25.26 o
  -6  13   3          2.87          5.00         5.65 o
  -5  13   3        103.34        133.14         9.39 o
  -4  13   3       2917.05       2768.62       102.93 o
  -3  13   3        138.87        126.74        10.44 o
  -2  13   3        821.61        927.66        38.77 o
  -1  13   3         27.87         22.98         6.39 o
   0  13   3       1472.60       1339.38        44.58 o
   1  13   3        567.95        680.37        23.91 o
   2  13   3        668.07        566.58        26.47 o
   3  13   3        100.85         91.12        14.12 o
   4  13   3         68.47         48.97         6.16 o
   5  13   3         76.54         91.74        10.58 o
   6  13   3        130.78        120.64        10.85 o
   7  13   3        259.33        376.83        20.30 o
   8  13   3          7.14         30.65         9.81 o
   9  13   3        742.92        772.60        46.86 o
  10  13   3        253.70        230.60        20.87 o
  11  13   3          0.23         -2.80         8.92 o
  12  13   3         64.66         44.74        11.82 o
  13  13   3         52.13         65.94        14.07 o
  14  13   3         78.96         63.45        20.44 o
  15  13   3        120.33        163.24        35.31 o
  16  13   3        421.71        386.32        59.09 o
  17  13   3         21.63          7.96        19.03 o
  18  13   3         21.45         15.53        21.32 o
  19  13   3        223.36        229.28        34.60 o
 -20  14   3          0.01         -5.67        23.13 o
 -19  14   3         17.59         14.36        21.08 o
 -18  14   3         89.13         48.38        21.62 o
 -17  14   3         41.15         57.16        17.02 o
 -16  14   3         19.29         11.42        14.91 o
 -15  14   3         35.64         56.84        13.70 o
 -14  14   3          6.66         -7.15        10.87 o
 -13  14   3        839.57        919.06        45.07 o
 -12  14   3         12.52          8.74        10.75 o
 -11  14   3         14.54          9.26         9.79 o
 -10  14   3        761.93        803.30        33.45 o
  -9  14   3       3822.87       3993.52       139.79 o
  -8  14   3        505.16        519.56        34.37 o
  -7  14   3        205.26        140.72        14.67 o
  -6  14   3        574.65        621.47        38.30 o
  -5  14   3        224.35        216.95        13.66 o
  -4  14   3         15.86         14.68        10.14 o
  -3  14   3        722.65        676.83        28.55 o
  -2  14   3       1804.36       1704.17        51.20 o
  -1  14   3       3906.88       3634.20       124.07 o
   0  14   3        726.69        758.19        28.96 o
   1  14   3        736.10        701.78        43.66 o
   2  14   3         12.25          7.97         6.86 o
   3  14   3         77.15         43.30         6.56 o
   4  14   3       3914.84       4269.16       119.82 o
   5  14   3        892.17        903.14        33.94 o
   6  14   3       1950.80       2065.09        67.99 o
   7  14   3         99.70         39.61         9.87 o
   8  14   3        122.37         71.37        10.46 o
   9  14   3         35.40         39.88        10.83 o
  10  14   3         75.71         74.91        11.06 o
  11  14   3         87.35         39.33        10.96 o
  12  14   3         67.87         48.83        12.91 o
  13  14   3          9.19         15.70        11.70 o
  14  14   3         49.79         42.07        18.92 o
  15  14   3          0.83         -6.53        19.07 o
  16  14   3         24.88         37.26        21.69 o
  17  14   3        803.13        894.48        56.81 o
  18  14   3         46.20         67.65        25.76 o
  19  14   3          0.14         29.81        43.22 o
 -19  15   3          4.48         -9.28        20.93 o
 -18  15   3         66.02         61.56        24.08 o
 -17  15   3        128.42         97.19        19.59 o
 -16  15   3         59.20         62.93        17.52 o
 -15  15   3          8.83          5.01        12.74 o
 -14  15   3         40.27         24.66        12.11 o
 -13  15   3        182.80        142.43        15.46 o
 -12  15   3         73.92         43.59        12.36 o
 -11  15   3        656.77        605.98        29.25 o
 -10  15   3        543.91        499.17        27.60 o
  -9  15   3          0.09          0.58        10.62 o
  -8  15   3        224.08        195.31        23.68 o
  -7  15   3        793.66        791.24        36.30 o
  -6  15   3        205.35        199.45        14.95 o
  -5  15   3       5223.69       5446.76       151.14 o
  -4  15   3       3519.96       3585.15       101.44 o
  -3  15   3          1.42         11.93         7.74 o
  -2  15   3          6.52          7.80         7.16 o
  -1  15   3        555.76        569.45        22.06 o
   0  15   3        154.15        137.80        11.52 o
   1  15   3       4164.64       4542.27       127.70 o
   2  15   3         83.25         61.40         9.33 o
   3  15   3        712.44        739.46        31.74 o
   4  15   3         70.53         71.27        10.07 o
   5  15   3       1171.98       1372.83        47.32 o
   6  15   3         26.69          5.23         8.78 o
   7  15   3        110.20         59.15        10.55 o
   8  15   3        362.42        365.42        19.37 o
   9  15   3        324.36        363.06        19.41 o
  10  15   3          0.55          3.30         7.17 o
  11  15   3        103.04         61.48        12.53 o
  12  15   3         28.82         19.31        10.91 o
  13  15   3         20.40         15.55        13.94 o
  14  15   3          0.02          3.65        18.65 o
  15  15   3         21.63         52.47        21.91 o
  16  15   3         58.69         55.07        23.22 o
  17  15   3         32.67         37.30        23.63 o
  18  15   3         48.90         90.92        40.24 o
 -19  16   3         16.27         61.11        56.64 o
 -18  16   3          5.44          1.58        21.09 o
 -17  16   3        111.72        106.51        20.14 o
 -16  16   3          0.52         -4.91        15.15 o
 -15  16   3         30.99          9.74        15.62 o
 -14  16   3        204.84        202.01        22.45 o
 -13  16   3        252.57        208.80        22.52 o
 -12  16   3          0.18        -10.27        10.86 o
 -11  16   3        229.12        221.11        19.20 o
 -10  16   3       1657.56       1878.10        81.92 o
  -9  16   3        598.78        526.21        31.22 o
  -8  16   3          7.86          0.99        10.41 o
  -7  16   3       1447.49       1398.99        55.70 o
  -6  16   3         43.18         35.16        15.06 o
  -5  16   3          8.18         18.40         9.66 o
  -4  16   3       3234.12       3344.25        95.81 o
  -3  16   3         38.82         51.27        10.42 o
  -2  16   3        454.27        486.75        35.57 o
  -1  16   3       2560.97       2770.79        87.66 o
   0  16   3        226.89        260.04        15.42 o
   1  16   3        250.42        260.74        29.99 o
   2  16   3        270.07        250.43        22.59 o
   3  16   3        420.51        338.36        33.14 o
   4  16   3        139.09         83.66        12.01 o
   5  16   3          9.65          9.88         8.72 o
   6  16   3        277.43        223.85        24.48 o
   7  16   3        117.29         85.21        15.29 o
   8  16   3         23.80         17.46        10.22 o
   9  16   3         23.23         30.07        10.38 o
  10  16   3         51.62         26.20         9.38 o
  11  16   3         16.39          4.42        13.55 o
  12  16   3        180.73        183.30        19.84 o
  13  16   3          3.36          1.35        14.06 o
  14  16   3        130.13        171.48        33.39 o
  15  16   3          6.20          9.90        20.22 o
  16  16   3          0.85          1.08        21.51 o
  17  16   3         38.89         27.78        24.37 o
 -18  17   3        174.99        141.22        34.87 o
 -17  17   3         31.40         23.13        17.48 o
 -16  17   3         29.57         26.47        17.26 o
 -15  17   3          1.41         -4.51        15.77 o
 -14  17   3         50.55         38.77        13.66 o
 -13  17   3        340.63        304.37        43.46 o
 -12  17   3         12.74          6.09        12.24 o
 -11  17   3        452.33        397.31        25.97 o
 -10  17   3        102.92         86.38        15.41 o
  -9  17   3        131.91        143.85        16.64 o
  -8  17   3        279.58        242.09        38.69 o
  -7  17   3        115.80        119.56        31.29 o
  -6  17   3         34.83         32.28        11.81 o
  -5  17   3          3.67          6.25        11.06 o
  -4  17   3        523.26        474.67        27.05 o
  -3  17   3        585.44        556.48        37.33 o
  -2  17   3         95.55         88.76        10.89 o
  -1  17   3        137.84        152.86        12.78 o
   0  17   3        336.46        330.56        19.05 o
   1  17   3       1629.02       1448.18        52.88 o
   2  17   3        512.22        472.63        34.30 o
   3  17   3        766.79        815.72        48.48 o
   4  17   3        513.58        422.27        22.96 o
   5  17   3        207.80        179.26        22.40 o
   6  17   3         25.27          7.10        10.19 o
   7  17   3          0.11         10.72        10.58 o
   8  17   3        330.96        301.79        18.63 o
   9  17   3         25.54         32.48        10.36 o
  10  17   3         35.93         43.08        12.06 o
  11  17   3          0.64         -5.88        12.87 o
  12  17   3          1.24         12.21        14.20 o
  13  17   3        120.32        111.86        18.41 o
  14  17   3         26.07         24.28        21.03 o
  15  17   3        209.50        286.35        33.81 o
  16  17   3         15.06        -12.40        22.01 o
 -17  18   3        140.62        145.82        28.61 o
 -16  18   3         17.99         42.58        23.74 o
 -15  18   3          5.27          7.81        18.25 o
 -14  18   3         11.19          8.14        13.93 o
 -13  18   3         50.44         34.95        17.23 o
 -12  18   3        155.51        153.26        18.54 o
 -11  18   3         25.60         35.12        14.13 o
 -10  18   3         13.89         12.68        12.92 o
  -9  18   3          3.73          7.19        12.15 o
  -8  18   3       1133.16       1165.41        50.32 o
  -7  18   3        581.22        553.92        30.81 o
  -6  18   3          4.77          7.34        11.41 o
  -5  18   3        176.32        245.35        19.50 o
  -4  18   3         48.05         58.86        15.49 o
  -3  18   3        408.93        451.20        21.50 o
  -2  18   3       1265.58       1462.00        71.35 o
  -1  18   3       4912.25       5169.46       159.04 o
   0  18   3        108.65         93.76        12.91 o
   1  18   3         17.60         19.27         9.52 o
   2  18   3        191.29        225.28        17.05 o
   3  18   3          0.06         -0.53        10.36 o
   4  18   3        122.93        108.13        13.49 o
   5  18   3        408.70        460.69        24.76 o
   6  18   3         54.09         41.35        11.57 o
   7  18   3         40.85         32.15        12.32 o
   8  18   3        134.82        115.41        13.17 o
   9  18   3         35.08         14.05        11.95 o
  10  18   3        245.94        186.17        17.05 o
  11  18   3        318.59        262.37        32.05 o
  12  18   3          2.95          1.94        13.61 o
  13  18   3          2.27          2.52        15.39 o
  14  18   3         50.35         50.92        24.56 o
  15  18   3         43.72         45.46        23.10 o
 -17  19   3         31.29         86.45        38.75 o
 -16  19   3          0.04          8.01        19.86 o
 -15  19   3        264.53        205.54        40.72 o
 -14  19   3         50.46         40.43        18.50 o
 -13  19   3         51.21         71.70        16.17 o
 -12  19   3         32.03         45.30        14.69 o
 -11  19   3         20.93         -7.25        13.39 o
 -10  19   3        583.16        539.50        42.16 o
  -9  19   3         65.67         65.28        14.33 o
  -8  19   3         65.24         99.10        16.35 o
  -7  19   3        995.34        993.13        45.13 o
  -6  19   3       2234.40       2186.66        82.55 o
  -5  19   3         12.46        -11.01        11.69 o
  -4  19   3         41.96         47.98        12.99 o
  -3  19   3          1.52          1.12        11.30 o
  -2  19   3         53.75         34.97         9.85 o
  -1  19   3        104.94        102.96        11.28 o
   0  19   3       1103.12       1046.85        39.52 o
   1  19   3          2.51         23.62        11.40 o
   2  19   3        269.14        314.92        20.57 o
   3  19   3         77.46         63.19        12.58 o
   4  19   3          0.39         -5.26        11.28 o
   5  19   3        272.45        261.82        21.36 o
   6  19   3       1004.35       1053.27        42.14 o
   7  19   3        349.24        294.30        20.48 o
   8  19   3         75.24         83.29        14.96 o
   9  19   3         10.23          2.41        12.10 o
  10  19   3        157.72        175.28        18.28 o
  11  19   3         17.80          3.89        16.03 o
  12  19   3          2.22         -9.12        15.47 o
  13  19   3         97.05         97.65        29.69 o
  14  19   3          0.56         21.45        23.68 o
 -16  20   3        419.42        557.43        65.58 o
 -15  20   3         19.57         15.51        21.57 o
 -14  20   3          7.49         22.54        16.12 o
 -13  20   3         23.19         11.39        15.43 o
 -12  20   3         30.95         27.80        16.78 o
 -11  20   3          9.93          8.21        13.93 o
 -10  20   3        529.78        515.40        32.38 o
  -9  20   3        613.43        508.88        38.29 o
  -8  20   3        402.52        345.11        24.73 o
  -7  20   3          5.92         27.06        14.10 o
  -6  20   3        368.81        444.78        46.68 o
  -5  20   3          2.45         -4.76        12.28 o
  -4  20   3         78.60         55.31        13.73 o
  -3  20   3        118.60         72.83        14.84 o
  -2  20   3          0.36         -5.09        11.95 o
  -1  20   3        136.30        144.84        14.09 o
   0  20   3         20.00         15.54         9.01 o
   1  20   3          2.86         -2.18        11.42 o
   2  20   3        109.12         80.15        14.05 o
   3  20   3        248.65        277.90        28.70 o
   4  20   3         43.95         46.45        12.72 o
   5  20   3          0.06        -11.47        11.47 o
   6  20   3         12.51         22.38        13.21 o
   7  20   3         23.98         16.98        13.37 o
   8  20   3          0.01         -1.85        13.07 o
   9  20   3         92.23         85.35        17.21 o
  10  20   3         25.30         33.07        18.20 o
  11  20   3         37.94         60.73        18.18 o
  12  20   3        113.28        106.36        19.96 o
  13  20   3          1.07        -19.81        19.81 o
  14  20   3         10.60         -4.79        71.54 o
 -15  21   3        215.82        204.19        43.22 o
 -14  21   3         13.38         28.62        28.77 o
 -13  21   3        129.94        171.02        21.45 o
 -12  21   3          2.90         29.89        17.08 o
 -11  21   3         44.47         57.45        16.78 o
 -10  21   3        245.45        169.82        21.18 o
  -9  21   3         53.89         45.52        16.74 o
  -8  21   3        271.71        251.41        22.71 o
  -7  21   3          0.55          0.54        13.31 o
  -6  21   3         35.10         39.26        15.29 o
  -5  21   3         44.67         56.52        28.61 o
  -4  21   3        106.22         69.24        14.92 o
  -3  21   3        322.80        355.02        24.95 o
  -2  21   3         31.78         29.82        13.64 o
  -1  21   3          9.59         24.61        15.96 o
   0  21   3         44.98         29.34        14.12 o
   1  21   3        103.64         78.19        14.00 o
   2  21   3          1.88          9.22        11.50 o
   3  21   3        117.28        141.65        29.67 o
   4  21   3        135.08        112.90        16.28 o
   5  21   3         29.95         24.56        14.42 o
   6  21   3         57.92         33.30        14.15 o
   7  21   3        337.21        363.99        31.41 o
   8  21   3         34.28         25.61        14.77 o
   9  21   3        397.69        387.66        27.26 o
  10  21   3         12.92          1.94        17.48 o
  11  21   3         48.01         59.85        20.72 o
  12  21   3          0.22         43.98        21.41 o
  13  21   3          0.43        -68.56        68.56 o
 -13  22   3         14.63          7.45        26.83 o
 -12  22   3        135.14        163.70        21.94 o
 -11  22   3        430.54        471.10        32.07 o
 -10  22   3         16.67         10.34        16.04 o
  -9  22   3         99.04        127.25        19.40 o
  -8  22   3        370.54        424.00        31.40 o
  -7  22   3         22.76         15.80        14.43 o
  -6  22   3        210.41        211.59        21.60 o
  -5  22   3        102.61        112.40        17.61 o
  -4  22   3         73.16         23.01        13.87 o
  -3  22   3         38.68         22.28        13.39 o
  -2  22   3        218.96        243.70        26.37 o
  -1  22   3          0.01        -15.47        15.47 o
   0  22   3        339.10        287.86        27.62 o
   1  22   3        132.47         79.47        15.68 o
   2  22   3        303.49        292.52        23.25 o
   3  22   3          1.25         -6.21        12.42 o
   4  22   3        145.73        179.06        24.37 o
   5  22   3        480.09        522.25        31.54 o
   6  22   3        109.34        126.93        18.74 o
   7  22   3          7.52         32.26        14.93 o
   8  22   3         93.70         59.54        15.62 o
   9  22   3        215.54        235.78        39.80 o
  10  22   3        255.91        230.30        27.40 o
  11  22   3        403.94        458.96        42.28 o
  12  22   3         33.20         17.89        29.59 o
 -13  23   3         64.70         64.09        38.75 o
 -12  23   3         75.76        156.50        41.73 o
 -11  23   3         15.44          3.03        16.78 o
 -10  23   3          8.33         25.66        16.58 o
  -9  23   3        362.54        328.89        26.81 o
  -8  23   3          8.49         22.94        16.15 o
  -7  23   3        159.86        139.95        19.36 o
  -6  23   3         45.86         28.44        15.90 o
  -5  23   3         41.87         30.48        21.49 o
  -4  23   3         22.84         13.72        15.39 o
  -3  23   3         23.13         13.63        18.20 o
  -2  23   3         32.49         67.57        20.06 o
  -1  23   3         17.65         14.25        18.17 o
   0  23   3         10.65        -15.84        16.63 o
   1  23   3          9.86         22.92        17.48 o
   2  23   3         87.76        100.13        18.77 o
   3  23   3         72.41         63.33        16.54 o
   4  23   3         60.80         31.73        24.69 o
   5  23   3         30.82         21.78        15.64 o
   6  23   3         46.97         72.45        19.36 o
   7  23   3        297.69        394.70        28.48 o
   8  23   3         29.65         34.77        16.93 o
   9  23   3         50.44         30.50        18.65 o
  10  23   3         98.12        133.28        33.61 o
  11  23   3         48.47         13.41        37.26 o
 -10  24   3         23.89         70.78        29.88 o
  -9  24   3         60.15         28.93        21.32 o
  -8  24   3         58.50         60.43        18.54 o
  -7  24   3         75.70         85.73        19.01 o
  -6  24   3         81.44        100.04        20.15 o
  -5  24   3         14.53         17.33        17.09 o
  -4  24   3          0.17         -1.96        18.18 o
  -3  24   3        551.48        799.03        53.78 o
  -2  24   3         21.63         31.71        25.04 o
  -1  24   3         43.36         50.23        20.72 o
   0  24   3         57.89         45.42        21.82 o
   1  24   3          3.29        -14.41        32.79 o
   2  24   3          5.33         22.95        21.00 o
   3  24   3         10.53         10.54        16.57 o
   4  24   3         14.88         24.07        18.57 o
   5  24   3        197.21        198.11        23.45 o
   6  24   3        206.31        208.10        26.21 o
   7  24   3          6.64          6.52        16.87 o
   8  24   3          0.54        -16.41        16.41 o
   9  24   3        104.35         87.94        61.11 o
  -8  25   3          2.73         15.65        31.79 o
  -7  25   3        100.32        138.56        35.43 o
  -6  25   3        298.90        369.60        48.67 o
  -5  25   3          2.03         -4.63        39.50 o
  -4  25   3         33.25         53.13        25.17 o
  -3  25   3         18.14         17.64        22.58 o
  -2  25   3        285.21        390.30        35.95 o
  -1  25   3          0.20         30.96        23.11 o
   0  25   3         22.19         11.68        22.64 o
   1  25   3         17.46         20.76        22.49 o
   2  25   3          3.43          7.95        36.52 o
   3  25   3        168.78        152.30        50.68 o
   4  25   3         22.70         -1.93        25.64 o
   5  25   3         93.34        107.08        26.86 o
   6  25   3          4.20         22.32        23.70 o
   7  25   3        236.87        371.12        80.48 o
  -6  26   3         29.90        -31.30        83.46 o
  -5  26   3        187.44        208.66        76.01 o
  -4  26   3         48.16         65.58        56.64 o
 -22   0   4         12.87         -8.94        34.28 o
 -21   0   4          6.43         -4.47        32.79 o
 -20   0   4        113.99         86.45        37.26 o
 -19   0   4        535.93        460.55        62.60 o
 -18   0   4       2007.59       2162.63       168.42 o
 -17   0   4        697.80        806.91        34.13 o
 -16   0   4        255.86        244.37        31.44 o
 -15   0   4       1536.09       1642.34        54.41 o
 -14   0   4        943.90       1024.31        47.28 o
 -13   0   4       2873.97       2735.93        94.21 o
 -12   0   4        451.43        423.54        18.95 o
 -11   0   4          0.76          4.69         4.57 o
 -10   0   4       1270.26       1368.44        48.39 o
  -9   0   4       6070.80       6225.87       206.98 o
  -8   0   4       7403.43       6659.84       348.62 o
  -7   0   4       7383.42       6779.42       223.57 o
  -6   0   4        484.29        433.93        16.39 o
  -5   0   4      15675.49      15760.23       464.72 o
  -4   0   4       1879.45       1851.34        99.12 o
  -3   0   4      22581.76      22685.46       861.65 o
  -2   0   4      10774.51      12188.29       463.81 o
  -1   0   4       9020.45       8838.99       336.74 o
   0   0   4     123520.52     124553.00      4733.08 o
   1   0   4         73.34        144.95        21.87 o
   2   0   4      14543.29      14734.52       485.14 o
   3   0   4      21808.01      22347.74      1041.78 o
   4   0   4      37172.26      33528.61      4621.12 o
   5   0   4       7449.73       7079.60       475.45 o
   6   0   4      29044.34      31710.66      2095.56 o
   7   0   4       3097.63       2684.29       190.78 o
   8   0   4      73126.68      76497.45      3379.76 o
   9   0   4          2.03          1.83         4.84 o
  10   0   4       4451.83       5017.92       194.93 o
  11   0   4         54.63        120.73        16.25 o
  12   0   4       3116.53       3395.57       167.90 o
  13   0   4        560.61        503.65        36.08 o
  14   0   4        659.95        684.88        44.76 o
  15   0   4        966.51       1026.92        95.39 o
  16   0   4       1303.91       1831.75       152.03 o
  17   0   4        215.35        216.11        47.69 o
  18   0   4        216.28        210.15        50.68 o
  19   0   4        321.02        327.90        59.62 o
  20   0   4        536.97        642.38        89.43 o
  21   0   4         86.63         65.58        44.71 o
  22   0   4        112.32        113.27        53.66 o
 -23   1   4          2.15         45.46        28.46 o
 -22   1   4         90.59         81.97        41.73 o
 -21   1   4        351.80        377.76        44.11 o
 -20   1   4         99.36        128.03        28.40 o
 -19   1   4         11.30          5.96        22.13 o
 -18   1   4        259.79        239.57        18.55 o
 -17   1   4        105.56         78.94         8.67 o
 -16   1   4         91.19         59.30         7.27 o
 -15   1   4        661.19        637.07        40.21 o
 -14   1   4       1867.52       1840.29        49.55 o
 -13   1   4       1008.00        958.29        29.94 o
 -12   1   4       1986.42       2206.46        62.71 o
 -11   1   4       1866.78       1604.57        42.46 o
 -10   1   4       1030.95       1059.72        35.11 o
  -9   1   4       1191.35       1111.27        39.48 o
  -8   1   4      22545.02      24035.87       598.34 o
  -7   1   4       1272.42       1112.29        26.14 o
  -6   1   4        557.54        463.91        11.88 o
  -5   1   4       9338.65       8742.26       182.49 o
  -4   1   4      43002.04      43313.46       949.47 o
  -3   1   4        170.94        107.07         7.74 o
  -2   1   4       7796.37       7680.96       179.23 o
  -1   1   4      68977.57      67321.70      1671.82 o
   0   1   4        235.36        191.04         7.09 o
   1   1   4      42318.21      43134.21      1158.43 o
   2   1   4       3534.12       3483.72        81.67 o
   3   1   4        381.29        231.90        10.67 o
   4   1   4        216.83        271.20        12.96 o
   5   1   4       3881.74       4053.76       102.33 o
   6   1   4         79.84        130.97        12.75 o
   7   1   4        664.75        742.92        25.28 o
   8   1   4       2269.50       2377.68        72.90 o
   9   1   4        674.08        694.37        23.81 o
  10   1   4         74.17         66.33        13.04 o
  11   1   4       3180.16       3298.48       114.20 o
  12   1   4        707.89        588.31        31.31 o
  13   1   4        324.54        398.55        23.23 o
  14   1   4         30.01         23.55        10.51 o
  15   1   4       1031.40        999.15        50.83 o
  16   1   4        863.02        795.82        59.02 o
  17   1   4        506.59        627.70        54.68 o
  18   1   4         15.40         33.67        26.86 o
  19   1   4         86.09         83.86        29.91 o
  20   1   4        149.49        163.24        36.52 o
  21   1   4        181.44        242.67        43.65 o
  22   1   4          1.57         17.09        31.41 o
 -24   2   4         85.53        111.74        35.79 o
 -23   2   4        237.46        183.22        75.27 o
 -22   2   4         34.61         39.05        26.28 o
 -21   2   4         10.44          3.43        24.17 o
 -20   2   4        331.83        293.15        37.40 o
 -19   2   4        720.90        632.26        41.76 o
 -18   2   4          7.22         21.73        12.23 o
 -17   2   4       1535.90       1607.58        54.11 o
 -16   2   4       2926.17       2909.44        90.09 o
 -15   2   4       3250.01       3566.31        86.25 o
 -14   2   4       4921.90       4829.15       123.18 o
 -13   2   4         31.00         15.87         5.31 o
 -12   2   4        176.54        177.29         9.34 o
 -11   2   4         52.31         15.62         4.19 o
 -10   2   4       3747.60       3851.41        91.94 o
  -9   2   4       1945.17       2427.25        58.40 o
  -8   2   4       1454.21       1549.09        36.08 o
  -7   2   4      13762.76      14454.03       318.07 o
  -6   2   4       4737.43       4322.52       102.02 o
  -5   2   4       2768.27       2622.51        62.04 o
  -4   2   4      20603.58      19230.69       381.65 o
  -3   2   4        107.01        116.08        11.01 o
  -2   2   4      66664.14      68992.89      1599.49 o
  -1   2   4       8832.02       8564.79       230.81 o
   0   2   4      12150.75      11744.85       346.60 o
   1   2   4      19112.83      19116.71       563.36 o
   2   2   4       1795.39       1834.04        55.69 o
   3   2   4        279.51        227.26         7.17 o
   4   2   4       7295.12       6859.23       171.80 o
   5   2   4       2225.62       2371.24        60.70 o
   6   2   4      12411.76      12943.69       323.34 o
   7   2   4          9.74         10.57         2.58 o
   8   2   4       2942.39       2945.29        75.47 o
   9   2   4       8650.66       9318.89       252.59 o
  10   2   4          0.52          2.20         3.67 o
  11   2   4          2.54          4.70         5.27 o
  12   2   4       3968.97       3691.91       164.33 o
  13   2   4       1333.66       1316.56        60.86 o
  14   2   4        553.82        611.53        47.94 o
  15   2   4        152.20        122.98        17.32 o
  16   2   4        103.86         90.40        17.03 o
  17   2   4         15.80         43.74        28.32 o
  18   2   4        706.55        730.75        60.54 o
  19   2   4        124.54        126.33        32.62 o
  20   2   4         65.67        100.01        43.22 o
  21   2   4        360.64        386.77        50.59 o
  22   2   4         37.63         27.59        32.13 o
 -25   3   4         92.41        102.84        62.60 o
 -24   3   4          1.45         24.28        31.08 o
 -23   3   4        508.16        529.13       136.38 o
 -22   3   4        106.26        110.69        31.56 o
 -21   3   4          0.94          6.93        24.17 o
 -20   3   4         78.74         86.00        23.14 o
 -19   3   4        496.54        351.77        78.25 o
 -18   3   4        256.03        198.01        29.91 o
 -17   3   4         40.36         20.51         7.15 o
 -16   3   4        410.36        413.49        19.23 o
 -15   3   4         34.12         10.66         5.76 o
 -14   3   4       2076.36       2010.21        53.59 o
 -13   3   4       1310.70       1235.75        34.33 o
 -12   3   4         87.23        110.97         7.54 o
 -11   3   4        114.43         84.93        10.43 o
 -10   3   4        161.96        286.22        10.35 o
  -9   3   4       4115.65       4113.13        97.92 o
  -8   3   4      15388.07      16455.22       410.83 o
  -7   3   4       2664.68       2353.92        60.81 o
  -6   3   4       3119.00       2911.49        74.34 o
  -5   3   4         63.72        112.73         5.18 o
  -4   3   4        353.34        440.91        12.30 o
  -3   3   4       6733.62       6053.40       163.88 o
  -2   3   4       7133.98       6639.98       155.45 o
  -1   3   4      70710.88      69768.45      1734.10 o
   0   3   4        425.03        338.24        27.22 o
   1   3   4        964.29        866.37        30.89 o
   2   3   4      11263.13      10624.53       286.79 o
   3   3   4       4664.50       4113.36       112.25 o
   4   3   4       1917.47       1635.75        46.07 o
   5   3   4       1863.57       2130.38        59.57 o
   6   3   4         28.81         61.11        14.90 o
   7   3   4        129.37        157.68         8.78 o
   8   3   4         33.07         48.80         4.53 o
   9   3   4         33.01         15.00         3.19 o
  10   3   4       3554.81       3683.71        94.22 o
  11   3   4        341.43        393.30        17.04 o
  12   3   4       1396.41       1256.83        48.82 o
  13   3   4         26.42         21.42        12.50 o
  14   3   4        840.10        900.01        46.86 o
  15   3   4       1002.16       1025.30        52.32 o
  16   3   4          2.02          6.12        10.60 o
  17   3   4        181.80        144.74        30.51 o
  18   3   4        175.70        147.23        30.97 o
  19   3   4         10.25         16.69        26.28 o
  20   3   4          0.25         -7.18        28.40 o
  21   3   4         41.97         59.27        33.68 o
  22   3   4        458.47        575.39        63.21 o
  23   3   4        207.78        310.01       110.29 o
 -25   4   4          0.11          2.84        33.09 o
 -24   4   4          1.03          6.06        30.35 o
 -23   4   4          4.23         -2.87        28.22 o
 -22   4   4        377.22        334.16        44.56 o
 -21   4   4         23.53        -16.34        26.10 o
 -20   4   4         38.24        104.05        55.09 o
 -19   4   4        126.95        101.10        25.60 o
 -18   4   4         22.34         18.56        12.63 o
 -17   4   4        325.88        355.41        16.02 o
 -16   4   4       1616.35       1925.98        57.64 o
 -15   4   4          4.49         17.84         7.47 o
 -14   4   4       2215.95       2219.60        55.80 o
 -13   4   4         59.16         38.00         7.05 o
 -12   4   4          1.36         -4.73         4.73 o
 -11   4   4        106.63         57.74         6.07 o
 -10   4   4         57.16         59.38         7.17 o
  -9   4   4        878.05        842.48        25.85 o
  -8   4   4          0.08          3.70         4.60 o
  -7   4   4         51.29         41.50         6.97 o
  -6   4   4       6359.77       6891.45       172.45 o
  -5   4   4       3220.70       2927.01        69.67 o
  -4   4   4      12914.01      12089.44       301.46 o
  -3   4   4       2002.00       1783.96        45.83 o
  -2   4   4        150.42        108.36         5.78 o
  -1   4   4       1214.45        998.80        27.99 o
   0   4   4       4524.30       4559.70       123.92 o
   1   4   4       1069.09        837.42        44.88 o
   2   4   4       5943.62       5957.17       161.54 o
   3   4   4        788.03        700.57        21.01 o
   4   4   4        693.18        673.61        20.80 o
   5   4   4       4827.32       5018.86       137.08 o
   6   4   4       1801.70       2010.34        56.81 o
   7   4   4        267.92        303.71        11.72 o
   8   4   4        312.74        358.49        13.20 o
   9   4   4       5604.01       6355.54       173.87 o
  10   4   4       2159.90       2405.41        68.30 o
  11   4   4        287.75        353.16        16.17 o
  12   4   4       3755.78       4117.45       166.27 o
  13   4   4       5730.78       5998.46       238.86 o
  14   4   4       1723.51       2011.15        89.17 o
  15   4   4        383.26        335.97        32.11 o
  16   4   4         45.18         56.60        16.52 o
  17   4   4         73.61         91.79        18.98 o
  18   4   4        446.45        402.26        45.28 o
  19   4   4          0.08         -2.09        26.10 o
  20   4   4         91.79         63.65        32.13 o
  21   4   4         49.31         73.99        32.62 o
  22   4   4         18.71         15.39        32.03 o
  23   4   4        335.79        596.18       129.67 o
 -24   5   4         21.84         15.19        37.26 o
 -23   5   4         10.90          5.74        28.85 o
 -22   5   4         73.17         75.96        32.62 o
 -21   5   4        358.16        302.05        66.32 o
 -20   5   4        441.41        478.59        36.79 o
 -19   5   4        237.89        219.01        25.66 o
 -18   5   4        146.13        115.64        16.67 o
 -17   5   4          0.45          3.25         7.77 o
 -16   5   4       5944.81       6511.34       179.96 o
 -15   5   4       1434.16       1475.94        46.23 o
 -14   5   4       1198.62       1317.85        51.06 o
 -13   5   4         68.64         48.62         9.75 o
 -12   5   4        466.36        580.97        24.58 o
 -11   5   4        166.49        127.74         8.44 o
 -10   5   4        778.70        861.96        25.25 o
  -9   5   4       2286.54       2161.64        56.84 o
  -8   5   4       3027.90       3228.12        83.08 o
  -7   5   4       7489.30       7658.73       192.81 o
  -6   5   4        888.72        939.05        26.14 o
  -5   5   4       1630.72       1610.56        45.30 o
  -4   5   4       9256.48       9477.73       236.51 o
  -3   5   4        116.07         90.18         4.30 o
  -2   5   4        139.05        125.67         9.79 o
  -1   5   4       1805.88       2058.30        49.32 o
   0   5   4       1866.07       1782.61        49.48 o
   1   5   4      33492.20      35019.68       871.48 o
   2   5   4        981.65        950.71        34.90 o
   3   5   4        167.24        173.35         7.61 o
   4   5   4       1549.18       1530.88        43.64 o
   5   5   4      13041.24      14012.41       378.36 o
   6   5   4       1205.69       1383.17        40.20 o
   7   5   4       1010.50        902.56        27.60 o
   8   5   4        939.89        942.19        28.84 o
   9   5   4        637.25        752.94        24.10 o
  10   5   4       2411.64       2800.47        79.05 o
  11   5   4        139.98        125.74        11.53 o
  12   5   4        257.63        193.57        19.95 o
  13   5   4       1423.47       1541.26        70.61 o
  14   5   4        146.02        147.71        27.44 o
  15   5   4          8.68          6.09        12.99 o
  16   5   4        593.95        601.46        39.48 o
  17   5   4         28.94         30.61        16.52 o
  18   5   4        141.20        224.52        45.54 o
  19   5   4          0.95         10.55        27.91 o
  20   5   4        137.43        104.74        41.73 o
  21   5   4         84.14        134.83        37.31 o
  22   5   4          1.88         16.39        43.22 o
 -24   6   4         14.78         20.04        35.29 o
 -23   6   4         54.63         49.74        31.08 o
 -22   6   4          2.47          3.73        30.56 o
 -21   6   4         10.08         -2.30        17.81 o
 -20   6   4         60.60         25.31        17.21 o
 -19   6   4        216.92        189.65        23.84 o
 -18   6   4        189.91        147.13        20.44 o
 -17   6   4          1.55         -8.81         8.81 o
 -16   6   4         28.21         26.05         9.31 o
 -15   6   4        883.04        815.76        29.48 o
 -14   6   4       2192.99       2396.36        77.58 o
 -13   6   4       1130.66        969.14        39.32 o
 -12   6   4       2836.66       2915.54        76.64 o
 -11   6   4        133.32        101.45        10.86 o
 -10   6   4        104.90         87.32        15.28 o
  -9   6   4       2511.97       2879.07        80.47 o
  -8   6   4          0.17         37.41         6.62 o
  -7   6   4       2483.20       2517.95        70.43 o
  -6   6   4       1486.09       1814.20        48.05 o
  -5   6   4      11826.35      11788.16       295.26 o
  -4   6   4       1000.16        966.06        30.77 o
  -3   6   4       6809.87       6499.56       216.67 o
  -2   6   4       6272.72       6274.62       170.57 o
  -1   6   4       1357.31       1297.02        31.93 o
   0   6   4       5611.51       5973.29       162.35 o
   1   6   4       4387.65       4465.69       112.90 o
   2   6   4       2331.79       2259.48        69.55 o
   3   6   4      10910.87      12033.92       356.33 o
   4   6   4       1510.80       1460.46        42.00 o
   5   6   4       1191.83       1257.94        36.87 o
   6   6   4        978.25       1115.50        33.35 o
   7   6   4       4823.62       5274.11       144.68 o
   8   6   4        428.26        365.87        13.83 o
   9   6   4       1334.82       1425.47        41.97 o
  10   6   4          0.12          9.82         5.73 o
  11   6   4        286.58        303.59        18.74 o
  12   6   4        163.71        195.56        15.58 o
  13   6   4       2794.37       2872.77       120.89 o
  14   6   4       1560.37       1656.28        76.30 o
  15   6   4          1.30          2.24        12.99 o
  16   6   4          4.81         -5.00        15.66 o
  17   6   4          4.55          5.56        16.61 o
  18   6   4         51.36         72.58        20.21 o
  19   6   4         28.85         41.90        21.14 o
  20   6   4          8.17         14.74        27.91 o
  21   6   4          2.12        -13.63        28.28 o
 -24   7   4         43.84         30.46        38.20 o
 -23   7   4         33.04         57.46        34.14 o
 -22   7   4        265.92        274.92        45.13 o
 -21   7   4        251.39        307.17        32.54 o
 -20   7   4        400.86        480.02        38.33 o
 -19   7   4          1.77          2.67        17.66 o
 -18   7   4          6.69         14.85        13.20 o
 -17   7   4         59.36         36.80        12.73 o
 -16   7   4         15.49         18.26         9.81 o
 -15   7   4        317.60        355.27        18.44 o
 -14   7   4        239.76        210.25        27.27 o
 -13   7   4       2883.20       2853.52        82.43 o
 -12   7   4        181.43        115.41        10.50 o
 -11   7   4          8.37         16.79         4.41 o
 -10   7   4         79.18         89.42         6.38 o
  -9   7   4       4198.08       4736.70       121.30 o
  -8   7   4       6360.61       7073.89       178.46 o
  -7   7   4       2384.81       2555.65        71.75 o
  -6   7   4       2042.03       2154.35        56.11 o
  -5   7   4       3287.51       3536.36        97.62 o
  -4   7   4        245.71        111.00        17.10 o
  -3   7   4        634.64        608.37        32.32 o
  -2   7   4       2869.40       2972.45        82.22 o
  -1   7   4       4873.86       5522.47       139.21 o
   0   7   4       1096.04       1003.26        32.25 o
   1   7   4       4798.18       4981.03       125.86 o
   2   7   4       2376.60       2424.24        62.58 o
   3   7   4        713.69        671.93        23.65 o
   4   7   4       1236.65       1851.36        58.40 o
   5   7   4       5974.80       6708.36       183.12 o
   6   7   4        803.60        810.06        25.24 o
   7   7   4       1388.88       1612.96        42.87 o
   8   7   4         78.09         87.42         7.99 o
   9   7   4         78.35         77.47         7.95 o
  10   7   4         46.56         68.31         8.21 o
  11   7   4        910.90        810.07        35.24 o
  12   7   4        665.45        672.71        31.31 o
  13   7   4        640.97        634.00        38.56 o
  14   7   4         49.62         15.27        19.94 o
  15   7   4          0.62         20.20        15.12 o
  16   7   4        175.00        248.01        26.52 o
  17   7   4        572.74        507.00        36.60 o
  18   7   4        119.99        120.92        22.34 o
  19   7   4         64.95         72.23        21.27 o
  20   7   4          0.65          3.09        27.79 o
  21   7   4          8.67        -10.43        41.73 o
 -23   8   4         13.27         29.17        41.73 o
 -22   8   4         40.70         35.80        22.10 o
 -21   8   4          0.07          3.35        19.49 o
 -20   8   4         69.70         56.00        21.67 o
 -19   8   4         93.11         75.79        21.08 o
 -18   8   4         24.27         40.15        14.35 o
 -17   8   4        305.81        284.07        23.88 o
 -16   8   4        199.83        213.95        25.72 o
 -15   8   4        772.11        767.38        40.96 o
 -14   8   4         20.50         22.94        11.02 o
 -13   8   4       3415.41       3478.11        98.89 o
 -12   8   4       1541.19       1457.49        45.57 o
 -11   8   4       2690.91       2657.10        76.58 o
 -10   8   4        823.49        900.35        28.00 o
  -9   8   4       2084.50       2058.12        54.85 o
  -8   8   4        328.96        267.42        11.48 o
  -7   8   4       3509.16       3367.74        86.94 o
  -6   8   4       4718.01       4983.30       126.79 o
  -5   8   4      11184.15      11488.43       311.22 o
  -4   8   4       2901.07       2934.91        81.80 o
  -3   8   4        898.55       1020.75        36.87 o
  -2   8   4       4063.29       3698.43       102.20 o
  -1   8   4         83.15        106.59         7.52 o
   0   8   4        342.27        330.14        12.79 o
   1   8   4         21.36         46.91         7.32 o
   2   8   4       1069.94        905.80        25.54 o
   3   8   4        134.23        172.46         7.80 o
   4   8   4        687.03        842.17        54.11 o
   5   8   4        281.24        280.20        11.68 o
   6   8   4         11.03         13.46         3.67 o
   7   8   4         38.17         53.13         8.14 o
   8   8   4       2429.38       2465.76        77.74 o
   9   8   4        557.59        518.65        24.89 o
  10   8   4        578.41        587.05        24.27 o
  11   8   4         22.90         24.70         9.76 o
  12   8   4       1696.00       1772.54        67.32 o
  13   8   4        140.13        112.27        18.84 o
  14   8   4        136.18        109.95        18.75 o
  15   8   4         27.61         22.53        15.53 o
  16   8   4         15.18         17.35        15.91 o
  17   8   4        160.73        170.13        24.46 o
  18   8   4          5.17         29.93        19.07 o
  19   8   4         15.14         19.18        19.88 o
  20   8   4         24.59          4.20        21.62 o
 -23   9   4         92.41        124.13        30.34 o
 -22   9   4        197.99        212.28        35.63 o
 -21   9   4        542.20        540.91        56.88 o
 -20   9   4        619.93        728.83        50.16 o
 -19   9   4        187.09        119.39        22.88 o
 -18   9   4         42.09         36.82        14.21 o
 -17   9   4        405.38        372.58        25.15 o
 -16   9   4         35.08         44.79        11.37 o
 -15   9   4        802.22        894.78        41.15 o
 -14   9   4        677.17        651.65        29.46 o
 -13   9   4         18.47         61.41        15.26 o
 -12   9   4        596.29        656.62        24.80 o
 -11   9   4       1169.04       1060.54        35.09 o
 -10   9   4        371.61        326.72        20.55 o
  -9   9   4       3692.84       3920.32       109.16 o
  -8   9   4        476.79        359.91        13.45 o
  -7   9   4        647.58        657.93        22.28 o
  -6   9   4        548.07        562.28        20.02 o
  -5   9   4       2181.10       2553.91        77.58 o
  -4   9   4       1302.33       1283.21        47.40 o
  -3   9   4        908.76       1010.68        30.90 o
  -2   9   4       1137.68       1286.82        38.30 o
  -1   9   4        354.00        475.42        26.08 o
   0   9   4       2362.95       2303.28        70.90 o
   1   9   4        171.70        164.47         7.94 o
   2   9   4         21.31         84.70         6.52 o
   3   9   4       5232.38       5435.41       129.21 o
   4   9   4        603.03        583.32        18.64 o
   5   9   4        119.24        166.34        10.12 o
   6   9   4       3348.75       3770.99       104.98 o
   7   9   4        549.93        448.22        19.30 o
   8   9   4        195.38        194.31        12.00 o
   9   9   4        698.79        724.80        27.79 o
  10   9   4       4189.46       4647.69       142.68 o
  11   9   4         50.00         74.34        11.56 o
  12   9   4        140.09        162.97        15.27 o
  13   9   4        301.04        334.37        27.80 o
  14   9   4        471.87        471.31        34.66 o
  15   9   4          0.31          6.42        16.19 o
  16   9   4        152.57        123.64        21.39 o
  17   9   4        159.25        145.11        23.44 o
  18   9   4          4.97         -0.21        19.35 o
  19   9   4          0.02          1.85        20.25 o
  20   9   4         26.66         13.03        22.57 o
 -23  10   4          0.24        -26.83        32.79 o
 -22  10   4        127.34        179.23        30.37 o
 -21  10   4          3.96         -6.90        20.64 o
 -20  10   4          0.82        -11.83        20.05 o
 -19  10   4        650.96        687.39        45.63 o
 -18  10   4         42.41         43.58        15.27 o
 -17  10   4        560.02        587.39        32.84 o
 -16  10   4        158.02        107.15        27.56 o
 -15  10   4        242.95        211.44        19.79 o
 -14  10   4         82.71         76.21        16.52 o
 -13  10   4        159.33        100.87        12.18 o
 -12  10   4       6508.40       6865.09       191.29 o
 -11  10   4         16.25         64.29        16.03 o
 -10  10   4        162.29        113.10         9.99 o
  -9  10   4        315.99        332.44        28.12 o
  -8  10   4        148.67         97.30         9.40 o
  -7  10   4       7290.49       7199.18       182.72 o
  -6  10   4        423.98        438.54        17.35 o
  -5  10   4       7845.24       8808.28       239.71 o
  -4  10   4        982.32        879.86        27.55 o
  -3  10   4        226.28        271.75        20.55 o
  -2  10   4        354.48        298.54        24.52 o
  -1  10   4       2234.91       2217.52        76.20 o
   0  10   4       8610.89       8890.47       241.85 o
   1  10   4        941.84       1156.30        37.81 o
   2  10   4        404.21        340.01        15.28 o
   3  10   4        420.35        319.07        11.76 o
   4  10   4       2088.61       2201.84        58.75 o
   5  10   4       1687.85       1560.15        42.89 o
   6  10   4        474.08        495.25        20.60 o
   7  10   4        349.62        361.48        16.62 o
   8  10   4        421.82        390.49        18.99 o
   9  10   4        816.74        871.55        32.63 o
  10  10   4       1486.19       1519.65        51.55 o
  11  10   4       3063.37       2850.22       102.33 o
  12  10   4       1247.24       1289.98        52.82 o
  13  10   4          0.00         11.68        14.96 o
  14  10   4         23.60         19.16        15.18 o
  15  10   4         43.35          5.04        17.49 o
  16  10   4          0.40         -7.17        16.54 o
  17  10   4         86.25         98.68        21.30 o
  18  10   4         15.88         37.56        19.15 o
  19  10   4        134.41        103.46        23.22 o
  20  10   4         21.33         44.11        24.19 o
  21  10   4        147.36        126.69        43.22 o
 -23  11   4        262.69        347.27        58.13 o
 -22  11   4         37.56         45.54        23.29 o
 -21  11   4        196.46        272.12        32.38 o
 -20  11   4         73.69         41.64        22.80 o
 -19  11   4          0.53        -12.10        19.61 o
 -18  11   4         60.12         53.74        16.53 o
 -17  11   4          0.00          5.31        13.20 o
 -16  11   4         50.19         51.20        15.11 o
 -15  11   4        288.86        228.41        22.84 o
 -14  11   4         26.08         39.72        11.05 o
 -13  11   4       1784.64       1781.41        61.22 o
 -12  11   4       2685.96       2743.47        88.32 o
 -11  11   4        114.75        115.81        12.32 o
 -10  11   4       1690.70       1835.15        55.85 o
  -9  11   4       3188.50       2942.19        85.18 o
  -8  11   4        361.38        304.38        13.94 o
  -7  11   4          0.16          6.36         5.50 o
  -6  11   4         16.40         18.03         8.33 o
  -5  11   4          0.28          2.12         5.43 o
  -4  11   4        523.83        460.41        20.21 o
  -3  11   4          0.03          5.49         5.33 o
  -2  11   4       1460.18       1463.29        43.99 o
  -1  11   4       1310.71       1235.21        44.90 o
   0  11   4       1650.72       1695.61        61.41 o
   1  11   4         59.61         69.42         6.70 o
   2  11   4        957.45       1083.29        29.04 o
   3  11   4        353.90        363.89        12.80 o
   4  11   4       6683.84       7563.28       179.27 o
   5  11   4        640.15        620.03        26.11 o
   6  11   4       2083.80       2179.26        77.97 o
   7  11   4        316.53        325.90        15.70 o
   8  11   4        449.44        477.32        20.85 o
   9  11   4          5.84         44.85        11.16 o
  10  11   4        905.09        942.87        32.92 o
  11  11   4          1.21         -6.36        10.00 o
  12  11   4         14.67         25.86        11.09 o
  13  11   4        115.51        101.81        17.56 o
  14  11   4         22.03         21.04        14.64 o
  15  11   4        212.86        188.80        23.88 o
  16  11   4         28.98         75.64        17.94 o
  17  11   4         83.59         54.65        20.51 o
  18  11   4          4.46        -10.40        19.51 o
  19  11   4        203.11        189.51        29.84 o
  20  11   4         10.48         -5.96        34.28 o
  21  11   4          0.96        -49.18        49.18 o
 -22  12   4        435.28        549.97        70.05 o
 -21  12   4         22.59         11.68        23.58 o
 -20  12   4         13.38          5.50        20.95 o
 -19  12   4        146.53        143.88        26.81 o
 -18  12   4         23.84         30.41        16.52 o
 -17  12   4       1331.30       1280.37        55.89 o
 -16  12   4        585.80        588.05        52.08 o
 -15  12   4         56.41         43.00        12.42 o
 -14  12   4        215.26        244.18        27.85 o
 -13  12   4        248.30        314.07        27.83 o
 -12  12   4        143.76        164.83        14.66 o
 -11  12   4       1563.89       1777.10        66.53 o
 -10  12   4       1826.13       1817.50        61.52 o
  -9  12   4       2361.28       2467.62        72.69 o
  -8  12   4       4306.23       4500.90       138.29 o
  -7  12   4          0.35          0.82         5.61 o
  -6  12   4        348.52        260.24        13.35 o
  -5  12   4         80.40         69.90        11.75 o
  -4  12   4       1357.44       1237.71        59.78 o
  -3  12   4         45.57         32.63         8.33 o
  -2  12   4        951.10        951.00        35.94 o
  -1  12   4        754.76        844.74        27.70 o
   0  12   4       1204.21       1181.85        43.40 o
   1  12   4        377.87        366.99        17.17 o
   2  12   4        519.37        509.38        19.96 o
   3  12   4        835.25        815.72        23.31 o
   4  12   4          2.12         -1.02         4.83 o
   5  12   4        455.65        487.11        19.88 o
   6  12   4       2770.85       2870.26        90.71 o
   7  12   4        438.37        494.11        31.22 o
   8  12   4        673.02        651.19        34.97 o
   9  12   4        226.57        260.99        18.00 o
  10  12   4         93.16         81.07        10.41 o
  11  12   4         90.09         45.88        11.79 o
  12  12   4        418.90        375.54        25.94 o
  13  12   4        799.69        777.01        40.45 o
  14  12   4        123.44        109.85        18.85 o
  15  12   4        163.05        185.71        33.13 o
  16  12   4         12.11          1.75        17.03 o
  17  12   4          0.53         -9.04        18.79 o
  18  12   4          1.04         35.77        22.48 o
  19  12   4        196.98        234.93        50.37 o
  20  12   4         77.76         64.09        34.28 o
 -21  13   4        161.87        144.31        31.99 o
 -20  13   4         33.98         41.93        22.76 o
 -19  13   4        229.05        187.73        29.55 o
 -18  13   4         22.11         18.38        15.37 o
 -17  13   4        187.16        205.89        26.25 o
 -16  13   4         64.24         63.62        13.48 o
 -15  13   4         28.14         30.30        14.95 o
 -14  13   4        822.38        825.42        34.72 o
 -13  13   4        500.03        499.52        31.62 o
 -12  13   4         56.49         92.37        12.60 o
 -11  13   4          2.39          4.30        10.01 o
 -10  13   4       1069.01       1026.36        39.61 o
  -9  13   4         92.35         38.89        10.37 o
  -8  13   4        239.53        266.99        17.80 o
  -7  13   4        468.03        446.00        32.66 o
  -6  13   4        223.96        231.92        12.15 o
  -5  13   4         90.09        107.77        13.33 o
  -4  13   4        715.65        741.44        36.32 o
  -3  13   4         47.96         32.57         6.90 o
  -2  13   4         71.94         69.75         9.33 o
  -1  13   4        485.39        506.03        19.57 o
   0  13   4          4.41         13.81         5.91 o
   1  13   4       1241.70       1246.86        41.55 o
   2  13   4         96.13         90.33        12.99 o
   3  13   4         32.89         51.14         6.21 o
   4  13   4        392.94        374.85        25.35 o
   5  13   4        181.98        160.61        16.00 o
   6  13   4        878.44        974.88        44.46 o
   7  13   4       1472.33       1263.61        41.20 o
   8  13   4         32.85         24.73         6.77 o
   9  13   4        699.45        659.46        28.76 o
  10  13   4        299.72        303.46        16.94 o
  11  13   4         80.99         78.90        13.57 o
  12  13   4        179.36        124.49        15.72 o
  13  13   4        124.99         76.85        20.03 o
  14  13   4          7.33         10.79        15.09 o
  15  13   4         13.70         14.15        17.25 o
  16  13   4          7.33         27.01        21.67 o
  17  13   4        456.96        517.67        47.66 o
  18  13   4          2.81         -9.05        21.91 o
  19  13   4         26.49        -17.89        28.32 o
 -20  14   4        270.67        262.19        34.27 o
 -19  14   4         13.72         15.71        21.95 o
 -18  14   4        144.46        124.98        20.51 o
 -17  14   4          2.94         -7.12        14.63 o
 -16  14   4          2.61          9.96        13.50 o
 -15  14   4         39.27         37.37        12.76 o
 -14  14   4          6.78          7.98        11.51 o
 -13  14   4        163.19         79.90        13.25 o
 -12  14   4         36.93         61.95        12.64 o
 -11  14   4        100.69         77.44        16.67 o
 -10  14   4        636.91        612.79        33.80 o
  -9  14   4        151.90        109.45        13.17 o
  -8  14   4        743.01        739.81        33.81 o
  -7  14   4       2633.96       2609.10        96.04 o
  -6  14   4        456.71        410.58        23.77 o
  -5  14   4         48.36         40.41         7.79 o
  -4  14   4         41.56         33.78         7.43 o
  -3  14   4        114.22         90.66         9.29 o
  -2  14   4       1328.47       1372.95        61.58 o
  -1  14   4       3894.18       4246.55       118.96 o
   0  14   4       2227.66       2320.08        89.67 o
   1  14   4       1963.85       1760.83        52.32 o
   2  14   4         46.00         41.13        10.22 o
   3  14   4        113.34        114.65        13.37 o
   4  14   4        197.17        218.47        21.68 o
   5  14   4        223.13        169.65        15.22 o
   6  14   4         23.50          5.70         9.11 o
   7  14   4       1313.75       1358.01        44.18 o
   8  14   4        335.22        361.02        24.05 o
   9  14   4         85.50        102.96        11.82 o
  10  14   4        144.70        153.53        16.67 o
  11  14   4        792.04        724.77        44.52 o
  12  14   4          6.40          8.32        11.74 o
  13  14   4         34.34         31.86        16.61 o
  14  14   4         27.19         12.93        17.33 o
  15  14   4        336.82        330.70        32.65 o
  16  14   4         58.49         43.74        20.93 o
  17  14   4         41.54         44.13        24.19 o
  18  14   4          9.41         -0.58        23.29 o
 -20  15   4         12.61        -37.26        37.26 o
 -19  15   4        178.09        152.71        28.02 o
 -18  15   4          4.06         -1.33        17.07 o
 -17  15   4         20.34         -8.42        14.58 o
 -16  15   4          8.79          7.96        14.67 o
 -15  15   4        533.28        592.13        44.07 o
 -14  15   4         19.10         15.84        11.81 o
 -13  15   4         30.21          7.29        11.15 o
 -12  15   4        211.92        199.48        17.04 o
 -11  15   4          2.56         23.38        12.69 o
 -10  15   4         56.18         75.64        21.94 o
  -9  15   4       1669.52       1610.72        62.53 o
  -8  15   4          0.84         14.52        11.05 o
  -7  15   4        191.06        284.61        35.07 o
  -6  15   4        206.53        150.66        25.80 o
  -5  15   4       2080.73       1996.68        59.51 o
  -4  15   4        975.86        998.79        42.35 o
  -3  15   4       7822.94       8082.42       222.55 o
  -2  15   4       1562.74       1527.02        56.55 o
  -1  15   4          1.69         -3.37         7.45 o
   0  15   4       2751.72       2798.52        87.78 o
   1  15   4          3.02          5.29         7.51 o
   2  15   4        111.78        119.43         9.21 o
   3  15   4       1828.35       1909.65        65.43 o
   4  15   4         13.75         15.69        11.11 o
   5  15   4       2092.89       2160.11        64.77 o
   6  15   4        320.44        326.10        17.69 o
   7  15   4        531.94        483.74        35.88 o
   8  15   4         43.89         27.06        10.22 o
   9  15   4        604.00        506.77        26.96 o
  10  15   4        197.97        165.68        26.22 o
  11  15   4          5.65         -0.04        12.18 o
  12  15   4        316.96        247.74        21.64 o
  13  15   4        406.25        426.53        75.24 o
  14  15   4         26.19         14.03        19.90 o
  15  15   4         44.84          9.40        28.00 o
  16  15   4         12.35         -5.42        22.74 o
  17  15   4          2.08        -13.28        21.79 o
 -19  16   4          1.84        -26.51        26.51 o
 -18  16   4        142.20        181.44        25.06 o
 -17  16   4        359.13        366.11        28.53 o
 -16  16   4         35.91         17.51        15.98 o
 -15  16   4          5.56         19.05        13.51 o
 -14  16   4        225.14        161.09        17.29 o
 -13  16   4        864.09        926.98        44.29 o
 -12  16   4         90.34         87.72        14.81 o
 -11  16   4        117.29        159.14        17.39 o
 -10  16   4       1932.31       1938.54        74.45 o
  -9  16   4         93.31         89.73        26.25 o
  -8  16   4       1469.25       1373.39        61.96 o
  -7  16   4        410.69        370.26        22.64 o
  -6  16   4       1823.07       1547.85        67.69 o
  -5  16   4       2602.41       2730.95       122.33 o
  -4  16   4         92.75         67.58         9.74 o
  -3  16   4        176.62        114.84        10.54 o
  -2  16   4        196.21        136.31        17.66 o
  -1  16   4         24.96          9.78         7.82 o
   0  16   4        407.29        439.69        35.77 o
   1  16   4        590.58        670.44        53.73 o
   2  16   4       3971.19       4061.85       106.29 o
   3  16   4          6.15         -0.87         9.21 o
   4  16   4         30.68         15.67         9.01 o
   5  16   4        506.43        489.07        22.59 o
   6  16   4         81.80         54.74        10.99 o
   7  16   4         16.07          4.64         9.59 o
   8  16   4        196.89        156.37        13.94 o
   9  16   4        192.24        175.87        14.80 o
  10  16   4          0.12         14.88        12.60 o
  11  16   4         10.21          5.79        12.67 o
  12  16   4        205.44        188.05        20.34 o
  13  16   4         27.51          2.93        19.34 o
  14  16   4          0.34         -0.11        20.90 o
  15  16   4          0.01          2.59        21.67 o
  16  16   4          3.44         35.93        22.05 o
 -18  17   4         54.19         23.28        25.25 o
 -17  17   4          0.01          0.82        16.97 o
 -16  17   4        116.37         93.47        21.17 o
 -15  17   4         30.05         20.10        14.90 o
 -14  17   4          0.06        -12.29        12.29 o
 -13  17   4         46.14         33.75        14.21 o
 -12  17   4         65.48         81.30        18.72 o
 -11  17   4          3.91          0.18        12.51 o
 -10  17   4         40.64         39.00        13.11 o
  -9  17   4        235.81        252.35        20.34 o
  -8  17   4        180.42        145.44        16.91 o
  -7  17   4       1079.56       1094.16        83.90 o
  -6  17   4        497.13        489.04        27.90 o
  -5  17   4        207.88        222.92        18.74 o
  -4  17   4        629.84        579.86        29.21 o
  -3  17   4        184.51        171.29        26.87 o
  -2  17   4        624.52        566.12        23.44 o
  -1  17   4        304.70        310.85        17.71 o
   0  17   4        465.69        387.92        19.97 o
   1  17   4        696.24        655.08        23.47 o
   2  17   4        212.18        230.74        16.95 o
   3  17   4         75.42         50.78        13.25 o
   4  17   4         83.70         50.63        11.45 o
   5  17   4         19.73         38.98        11.15 o
   6  17   4         63.52         40.57        10.75 o
   7  17   4         98.75         75.11        12.18 o
   8  17   4          7.56         26.67        10.64 o
   9  17   4        241.87        239.59        16.75 o
  10  17   4          4.88         -5.51        12.12 o
  11  17   4        306.39        350.41        26.97 o
  12  17   4         91.85         83.36        18.05 o
  13  17   4         31.65         -0.83        18.28 o
  14  17   4         27.19         18.13        23.07 o
  15  17   4          4.10          1.63        20.93 o
  16  17   4         68.24        118.51        31.95 o
 -17  18   4         49.40         41.44        20.32 o
 -16  18   4         65.05         66.96        19.61 o
 -15  18   4         11.70         17.16        18.07 o
 -14  18   4          0.40          1.57        19.15 o
 -13  18   4        108.87        110.32        18.25 o
 -12  18   4         22.01          8.92        13.81 o
 -11  18   4        116.77         96.16        16.77 o
 -10  18   4        475.92        484.92        29.90 o
  -9  18   4         29.37         -2.82        12.85 o
  -8  18   4         99.69         85.69        14.60 o
  -7  18   4          2.20          8.71        11.63 o
  -6  18   4        978.28       1064.67        63.25 o
  -5  18   4        218.27        170.28        20.22 o
  -4  18   4         18.26         10.54        11.11 o
  -3  18   4         40.20         32.36        10.28 o
  -2  18   4        186.12        202.05        27.44 o
  -1  18   4        124.80         93.29        11.29 o
   0  18   4       1856.41       1927.63        64.30 o
   1  18   4        914.52        933.01        52.61 o
   2  18   4        182.51        237.88        28.11 o
   3  18   4          8.36         15.74        11.40 o
   4  18   4         99.24         78.26        12.76 o
   5  18   4         63.32         29.65        11.79 o
   6  18   4          8.59         -7.46        10.64 o
   7  18   4         16.40          1.76        10.72 o
   8  18   4         46.83         40.73        11.58 o
   9  18   4         47.74         57.70        12.06 o
  10  18   4         17.67         26.57        15.06 o
  11  18   4         43.89         36.11        15.59 o
  12  18   4          1.60          0.26        14.57 o
  13  18   4          1.56        -11.94        18.13 o
  14  18   4        235.33        224.51        30.71 o
  15  18   4          4.43         25.57        25.40 o
 -17  19   4        120.46        204.19        41.73 o
 -16  19   4          0.83         -6.71        19.67 o
 -15  19   4        104.37        132.46        23.61 o
 -14  19   4         96.72        104.08        18.44 o
 -13  19   4         32.75         33.42        15.26 o
 -12  19   4         19.97         10.72        14.04 o
 -11  19   4         62.04         24.76        15.25 o
 -10  19   4        137.99         90.45        17.31 o
  -9  19   4        261.09        248.57        21.68 o
  -8  19   4          0.31         15.38        12.54 o
  -7  19   4          0.34         17.77        13.98 o
  -6  19   4        141.43         74.77        14.73 o
  -5  19   4          3.60         22.68        13.14 o
  -4  19   4        750.80        740.31        35.82 o
  -3  19   4        183.27        144.55        27.74 o
  -2  19   4         45.03         31.59        10.76 o
  -1  19   4         77.08         60.01        10.96 o
   0  19   4         27.06         28.03        10.31 o
   1  19   4         46.56         29.65        10.96 o
   2  19   4        117.21         79.48        13.21 o
   3  19   4        387.57        335.29        21.61 o
   4  19   4         12.75         -2.73        11.09 o
   5  19   4          0.32          3.30        11.71 o
   6  19   4          2.27          3.10        11.36 o
   7  19   4        218.18        217.02        18.79 o
   8  19   4         72.19         42.77        12.47 o
   9  19   4          1.69         19.07        13.53 o
  10  19   4        731.25        698.29        38.98 o
  11  19   4         30.52         36.58        21.30 o
  12  19   4         11.47         11.15        16.10 o
  13  19   4          3.54        -21.12        21.62 o
  14  19   4         98.58        105.13        29.23 o
 -17  20   4         22.16        -22.36        29.81 o
 -16  20   4         23.19         46.20        32.79 o
 -15  20   4        126.40        149.46        26.85 o
 -14  20   4         41.09         58.96        18.02 o
 -13  20   4         82.88         91.38        18.67 o
 -12  20   4        175.85        186.61        20.57 o
 -11  20   4        429.55        481.01        31.38 o
 -10  20   4        336.10        367.66        26.90 o
  -9  20   4          4.81          9.99        14.47 o
  -8  20   4         33.10         23.85        16.78 o
  -7  20   4          1.60         -8.17        13.26 o
  -6  20   4        545.69        550.13        31.76 o
  -5  20   4          1.58         15.59        12.70 o
  -4  20   4        511.89        404.11        26.62 o
  -3  20   4        125.08        105.37        21.73 o
  -2  20   4        145.76        169.59        18.06 o
  -1  20   4          2.46         -9.88         9.88 o
   0  20   4        155.84        191.64        18.19 o
   1  20   4        172.90        129.75        24.60 o
   2  20   4          0.96         12.03        11.51 o
   3  20   4        680.16        580.28        29.24 o
   4  20   4        105.99        101.33        14.89 o
   5  20   4          0.62         -8.51        11.00 o
   6  20   4         57.73         35.19        13.30 o
   7  20   4          4.79         -3.50        12.81 o
   8  20   4         19.00         13.39        13.31 o
   9  20   4         23.59         39.36        15.26 o
  10  20   4          1.85        -12.42        14.81 o
  11  20   4         11.02         21.37        16.98 o
  12  20   4          3.20          9.13        16.53 o
  13  20   4        190.93        139.64        79.74 o
 -15  21   4         59.52        110.29        38.75 o
 -14  21   4        608.12        862.25        50.34 o
 -13  21   4         66.96        117.08        22.16 o
 -12  21   4         33.80         25.42        16.15 o
 -11  21   4        207.45        232.62        27.97 o
 -10  21   4        126.61        129.70        19.00 o
  -9  21   4          1.90         15.36        15.31 o
  -8  21   4        176.94        160.73        23.81 o
  -7  21   4        603.58        768.68        48.73 o
  -6  21   4          0.00         -1.98        13.17 o
  -5  21   4          7.39          7.78        13.86 o
  -4  21   4         29.74         20.20        13.31 o
  -3  21   4         23.89          6.91        13.06 o
  -2  21   4        163.18        155.75        20.65 o
  -1  21   4         81.27        115.53        45.85 o
   0  21   4        227.93        144.07        17.06 o
   1  21   4        114.49         96.70        18.98 o
   2  21   4         97.54         50.76        13.70 o
   3  21   4        459.69        467.08        26.40 o
   4  21   4          0.72          1.75        11.67 o
   5  21   4         23.53          2.23        12.98 o
   6  21   4         63.61         21.61        14.01 o
   7  21   4          2.41        -13.22        13.22 o
   8  21   4          2.08         -7.25        13.94 o
   9  21   4         96.44         64.38        20.92 o
  10  21   4         23.77          9.95        19.08 o
  11  21   4          4.69          9.49        19.44 o
  12  21   4        997.77       1221.09        71.04 o
 -14  22   4         22.63         40.24        37.26 o
 -13  22   4         15.75          3.50        24.59 o
 -12  22   4         13.99          9.88        17.03 o
 -11  22   4         14.64         20.90        17.86 o
 -10  22   4        308.59        329.77        26.60 o
  -9  22   4         54.80         51.04        17.05 o
  -8  22   4        347.46        384.08        33.77 o
  -7  22   4          6.59         -6.21        14.51 o
  -6  22   4        714.11        742.14        39.06 o
  -5  22   4        271.28        289.82        23.23 o
  -4  22   4        532.65        611.68        34.73 o
  -3  22   4        112.70         86.86        16.82 o
  -2  22   4        380.43        471.21        85.77 o
  -1  22   4        414.27        521.18        38.37 o
   0  22   4         72.10         56.77        19.01 o
   1  22   4        364.66        374.32        26.21 o
   2  22   4         15.17         25.70        14.23 o
   3  22   4         34.74         28.10        14.29 o
   4  22   4         27.54         28.64        16.66 o
   5  22   4        138.86        145.42        18.83 o
   6  22   4         33.00         -0.19        17.43 o
   7  22   4          4.59          4.04        14.52 o
   8  22   4         13.21         16.44        14.69 o
   9  22   4          2.99        -13.72        18.76 o
  10  22   4         44.52         50.43        21.72 o
  11  22   4          7.60         28.21        38.75 o
 -13  23   4        509.35        748.20        92.41 o
 -12  23   4         15.45         32.79        34.28 o
 -11  23   4         81.27         76.69        19.67 o
 -10  23   4        350.60        429.16        31.34 o
  -9  23   4        113.22        151.95        21.32 o
  -8  23   4          6.10         -1.97        15.71 o
  -7  23   4         12.73         33.49        16.39 o
  -6  23   4          0.46         12.68        15.25 o
  -5  23   4          0.38        -14.89        14.89 o
  -4  23   4          7.57          3.64        14.49 o
  -3  23   4          4.99          1.23        18.18 o
  -2  23   4          4.30         25.07        18.03 o
  -1  23   4        156.40        107.85        28.93 o
   0  23   4        114.37         86.59        20.83 o
   1  23   4          2.39        -16.03        16.03 o
   2  23   4        116.43        124.94        18.97 o
   3  23   4        169.30        162.77        21.79 o
   4  23   4         92.41         87.73        18.48 o
   5  23   4         85.39         90.64        19.16 o
   6  23   4         53.31         71.43        17.76 o
   7  23   4          7.55         18.99        16.26 o
   8  23   4        120.33        153.99        20.82 o
   9  23   4          0.61         -4.13        18.43 o
  10  23   4          0.19        -11.50        26.06 o
  11  23   4         17.44        -20.87        46.20 o
 -10  24   4        220.59        306.75        46.47 o
  -9  24   4         10.39         -9.83        19.32 o
  -8  24   4        317.00        363.32        29.45 o
  -7  24   4          1.16          4.58        16.99 o
  -6  24   4          8.00          5.80        16.24 o
  -5  24   4         40.39         17.89        22.48 o
  -4  24   4        140.27        132.38        25.39 o
  -3  24   4          0.12         -7.52        16.99 o
  -2  24   4          3.71        -18.11        18.11 o
  -1  24   4         60.28         60.18        20.67 o
   0  24   4          3.20         14.84        19.46 o
   1  24   4         15.50         28.20        20.53 o
   2  24   4        169.14        167.78        27.34 o
   3  24   4         57.35         65.88        17.94 o
   4  24   4        312.55        396.93        30.66 o
   5  24   4          5.81         22.57        17.62 o
   6  24   4          0.04        -14.45        17.17 o
   7  24   4          0.07        -11.98        20.04 o
   8  24   4          0.57         -8.94        52.17 o
   9  24   4          0.14         37.26        58.13 o
  -8  25   4        128.67        195.25        41.73 o
  -7  25   4        882.59       1163.74       180.34 o
  -6  25   4        340.87        557.43        99.86 o
  -5  25   4        120.93        138.61        68.56 o
  -4  25   4          4.13         25.87        26.93 o
  -3  25   4        156.14        154.93        26.50 o
  -2  25   4          4.94          2.99        19.65 o
  -1  25   4        371.57        501.67        41.15 o
   0  25   4        168.78        217.29        40.24 o
   1  25   4        178.57        169.41        28.85 o
   2  25   4         11.13          2.32        26.08 o
   3  25   4        200.07        360.69        56.64 o
   4  25   4          3.81         13.45        30.55 o
   5  25   4          2.59         14.18        21.43 o
   6  25   4          7.06         26.29        22.90 o
   7  25   4        113.72        141.59        62.60 o
  -5  26   4        246.83        183.32        76.01 o
  -4  26   4        213.42        190.78        73.03 o
  -3  26   4         35.67          1.49        61.11 o
 -23   1   5         53.68         98.17        37.94 o
 -22   1   5          6.18         20.87        25.29 o
 -21   1   5         29.93         26.06        18.30 o
 -20   1   5        152.07        124.73        28.46 o
 -19   1   5        676.97        789.88        58.48 o
 -18   1   5        115.46        161.76        11.09 o
 -17   1   5        878.49        976.90        36.12 o
 -16   1   5        969.03        979.70        27.49 o
 -15   1   5       1136.43       1122.77        32.62 o
 -14   1   5          1.90         13.32         3.77 o
 -13   1   5        298.17        354.80        25.12 o
 -12   1   5         45.82         25.09         5.65 o
 -11   1   5         97.39        197.58        14.61 o
 -10   1   5        135.82        136.02         5.97 o
  -9   1   5       1537.89       1810.90        47.69 o
  -8   1   5       1178.10       1195.55        30.02 o
  -7   1   5      16275.24      15745.79       346.50 o
  -6   1   5        778.10        750.94        29.27 o
  -5   1   5        248.97        187.35         9.54 o
  -4   1   5      48096.16      47492.52      1104.29 o
  -3   1   5       5820.30       5825.10       145.98 o
  -2   1   5         45.45         60.54         7.36 o
  -1   1   5      12413.46      11971.71       298.32 o
   0   1   5      35601.80      35607.32       956.41 o
   1   1   5       1324.14       1219.23        31.68 o
   2   1   5         21.21         35.52         2.22 o
   3   1   5         10.79         24.27         2.91 o
   4   1   5       5131.40       4868.28       145.40 o
   5   1   5       2493.63       2848.09        86.30 o
   6   1   5          6.10          8.05         6.33 o
   7   1   5       1804.10       2031.79        71.81 o
   8   1   5        891.29        798.46        31.86 o
   9   1   5        279.23        285.80        14.32 o
  10   1   5        703.78        695.20        35.08 o
  11   1   5          2.07          9.31         7.31 o
  12   1   5         55.62         98.07        11.40 o
  13   1   5         15.08         11.19        10.76 o
  14   1   5        356.02        263.97        23.14 o
  15   1   5          5.61         15.16        13.73 o
  16   1   5          7.01         34.28        22.13 o
  17   1   5         61.34         67.19        25.68 o
  18   1   5          7.46         12.59        25.80 o
  19   1   5         35.30         41.39        27.79 o
  20   1   5        296.21        340.62        51.42 o
  21   1   5          1.21         -5.64        28.28 o
  22   1   5         75.27        108.08        36.84 o
 -24   2   5         12.53         46.20        73.03 o
 -23   2   5          2.93         -8.64        26.28 o
 -22   2   5          7.25         -0.82        24.75 o
 -21   2   5        161.04        182.52        33.68 o
 -20   2   5         49.43         31.18        19.04 o
 -19   2   5        182.24        155.80        23.32 o
 -18   2   5         37.41         38.53         8.04 o
 -17   2   5        994.44       1158.04        40.27 o
 -16   2   5        546.71        463.50        17.53 o
 -15   2   5        464.50        543.80        18.49 o
 -14   2   5          3.20         -4.47         4.71 o
 -13   2   5        169.42        167.60         8.11 o
 -12   2   5       1778.43       1848.74        43.24 o
 -11   2   5       3095.01       3266.72        74.22 o
 -10   2   5       1174.25       1178.54        29.94 o
  -9   2   5        939.23       1034.53        39.19 o
  -8   2   5        319.84        384.28        17.37 o
  -7   2   5       1946.87       1769.64        40.78 o
  -6   2   5       2107.69       1970.16        47.42 o
  -5   2   5       2258.08       2270.83        54.14 o
  -4   2   5      13362.55      13921.10       305.54 o
  -3   2   5       2714.72       2526.36        56.30 o
  -2   2   5      20755.84      21200.72       493.23 o
  -1   2   5      16990.48      16930.57       455.34 o
   0   2   5      46051.85      45388.61      1334.83 o
   1   2   5       1428.07       1324.80        37.19 o
   2   2   5        989.18       1005.80        33.71 o
   3   2   5       6775.14       7101.11       177.84 o
   4   2   5      26631.70      27970.96       650.78 o
   5   2   5      12675.46      13657.93       404.45 o
   6   2   5      11513.95      12128.73       359.52 o
   7   2   5       3767.87       3857.71       117.10 o
   8   2   5       3931.78       4024.66       122.30 o
   9   2   5         65.62         66.45         6.36 o
  10   2   5       1569.78       1584.47        51.29 o
  11   2   5       1269.31       1310.12        50.34 o
  12   2   5         60.56         61.49        10.36 o
  13   2   5        493.28        472.62        41.62 o
  14   2   5        295.35        272.04        33.19 o
  15   2   5        360.12        321.04        54.66 o
  16   2   5        768.39        845.53        48.68 o
  17   2   5         65.70         38.37        24.75 o
  18   2   5          0.00         13.57        24.62 o
  19   2   5        359.39        310.43        42.67 o
  20   2   5         21.49         27.44        26.74 o
  21   2   5         16.50         24.77        28.97 o
  22   2   5         66.86         86.65        44.12 o
 -24   3   5         48.39         18.88        31.56 o
 -23   3   5          7.96         15.04        29.45 o
 -22   3   5        238.68        178.58        93.90 o
 -21   3   5         68.64         45.14        27.91 o
 -20   3   5        185.98        167.57        24.84 o
 -19   3   5        487.50        444.61        27.20 o
 -18   3   5         91.08         67.68         9.30 o
 -17   3   5        224.53        273.17        20.18 o
 -16   3   5       1486.93       1546.78        52.17 o
 -15   3   5        538.98        517.36        17.99 o
 -14   3   5       2261.11       2498.43        65.91 o
 -13   3   5         85.59         88.02         6.26 o
 -12   3   5       2194.96       2256.26        55.74 o
 -11   3   5        551.57        464.65        15.35 o
 -10   3   5       8352.71       8006.26       201.26 o
  -9   3   5       1428.16       1309.61        35.68 o
  -8   3   5       1259.73       1240.79        33.97 o
  -7   3   5        461.89        451.26        21.28 o
  -6   3   5       1535.80       1310.19        32.43 o
  -5   3   5      17117.11      17275.76       378.85 o
  -4   3   5       2751.54       3099.82        84.77 o
  -3   3   5       5976.54       6059.80       164.28 o
  -2   3   5       4047.93       3850.75        96.73 o
  -1   3   5      35321.12      35518.68       954.28 o
   0   3   5        656.50        635.81        20.86 o
   1   3   5       2860.34       2995.62        90.23 o
   2   3   5       1240.37       1035.21        29.46 o
   3   3   5         88.20        153.50         7.11 o
   4   3   5       1176.90       1153.77        33.39 o
   5   3   5        225.58        222.18         9.09 o
   6   3   5       5409.02       6225.48       169.73 o
   7   3   5        641.87        691.82        19.75 o
   8   3   5        107.77        135.17         8.20 o
   9   3   5       1379.00       1313.02        43.15 o
  10   3   5        832.69        702.79        25.66 o
  11   3   5         42.19         49.31         9.22 o
  12   3   5        937.21        757.55        33.41 o
  13   3   5          6.31          7.42        12.66 o
  14   3   5        587.72        622.05        37.92 o
  15   3   5         10.25         13.73        13.74 o
  16   3   5        121.39         50.52        22.87 o
  17   3   5        550.24        467.31        47.43 o
  18   3   5        124.22        124.61        31.08 o
  19   3   5         82.84         79.04        32.03 o
  20   3   5        160.93        224.36        53.66 o
  21   3   5          4.62        -18.60        30.51 o
  22   3   5         69.17         78.99        47.69 o
 -25   4   5         50.70         44.18        36.71 o
 -24   4   5          0.08         41.73        33.19 o
 -23   4   5         15.62        -11.27        28.97 o
 -22   4   5          0.21         13.86        26.10 o
 -21   4   5        154.94        134.47        33.68 o
 -20   4   5          2.61         17.08        14.60 o
 -19   4   5        321.50        349.81        31.62 o
 -18   4   5         33.10         24.85        10.52 o
 -17   4   5        281.65        232.75        13.71 o
 -16   4   5        555.61        584.92        22.92 o
 -15   4   5          1.65         -3.03         4.26 o
 -14   4   5       2889.39       2896.62        83.04 o
 -13   4   5        328.68        284.55        12.43 o
 -12   4   5       3678.09       3665.06        94.52 o
 -11   4   5       2046.52       2103.89        60.07 o
 -10   4   5        178.19        138.87         7.96 o
  -9   4   5        576.07        556.99        19.26 o
  -8   4   5       2271.60       2255.31        63.35 o
  -7   4   5      26881.80      27675.84       688.23 o
  -6   4   5        457.57        416.11        14.18 o
  -5   4   5        405.19        344.74        12.26 o
  -4   4   5        431.90        446.04        26.68 o
  -3   4   5       1601.22       1785.84        42.92 o
  -2   4   5       9394.69       9130.97       227.82 o
  -1   4   5        280.87        262.48        10.75 o
   0   4   5      10479.75       9461.57       255.45 o
   1   4   5        345.98        270.43        12.34 o
   2   4   5      11206.67      11330.59       305.45 o
   3   4   5        140.83        111.17         6.35 o
   4   4   5       1060.31       1197.51        34.67 o
   5   4   5       7626.32       7854.61       213.25 o
   6   4   5        503.11        576.47        18.54 o
   7   4   5       2895.63       3371.23        93.62 o
   8   4   5        102.13        115.13         6.49 o
   9   4   5       3105.87       3574.68        99.48 o
  10   4   5         27.76         30.47         5.90 o
  11   4   5       1005.43       1096.82        43.56 o
  12   4   5       1759.81       1857.57        81.84 o
  13   4   5        293.77        309.23        25.83 o
  14   4   5          9.81         14.02        21.57 o
  15   4   5        350.15        301.38        26.76 o
  16   4   5          2.26         -3.95        14.42 o
  17   4   5         37.69         20.37        16.35 o
  18   4   5        153.60        151.59        33.19 o
  19   4   5        177.07        185.67        36.71 o
  20   4   5          0.34        -27.56        27.56 o
  21   4   5         29.05         34.65        33.53 o
  22   4   5        377.42        481.41        81.97 o
 -25   5   5        309.79        284.19        48.17 o
 -24   5   5         14.53         -4.69        32.13 o
 -23   5   5          0.63        -29.45        29.45 o
 -22   5   5         19.96         -7.54        27.34 o
 -21   5   5        100.68        111.48        19.22 o
 -20   5   5         95.98         77.77        18.21 o
 -19   5   5        355.84        375.24        30.48 o
 -18   5   5         72.12         64.73        14.44 o
 -17   5   5         22.47         12.85         8.35 o
 -16   5   5        990.23       1057.45        35.93 o
 -15   5   5         38.33         48.24        10.42 o
 -14   5   5       4011.87       3807.46       107.49 o
 -13   5   5        106.25         68.85        12.19 o
 -12   5   5       1169.97       1222.60        35.25 o
 -11   5   5       2449.63       2251.94        59.88 o
 -10   5   5       2557.26       2563.56        67.14 o
  -9   5   5       1502.45       1664.83        44.89 o
  -8   5   5          4.09         13.01         7.24 o
  -7   5   5      14900.82      16091.47       401.89 o
  -6   5   5        621.77        519.49        15.06 o
  -5   5   5       8349.80       9629.77       385.60 o
  -4   5   5          4.11         54.23         7.92 o
  -3   5   5       4579.84       4541.66       113.94 o
  -2   5   5       7826.85       8037.69       187.79 o
  -1   5   5       1843.82       1914.45        49.31 o
   0   5   5       1870.97       1651.87        46.62 o
   1   5   5       2181.91       2365.35        72.09 o
   2   5   5       1713.43       1550.33        43.87 o
   3   5   5        180.38        133.29         7.00 o
   4   5   5          0.10          8.78         9.84 o
   5   5   5       3348.06       3689.26       101.87 o
   6   5   5       3516.85       3599.59        99.83 o
   7   5   5       2727.15       2809.08        78.70 o
   8   5   5       2426.53       2500.56        70.63 o
   9   5   5          4.78          3.60         4.15 o
  10   5   5         19.81         28.12         5.90 o
  11   5   5       2697.99       2565.94        91.47 o
  12   5   5       3613.28       3943.65       161.10 o
  13   5   5       1423.39       1560.96        71.73 o
  14   5   5       1985.70       2130.91        93.83 o
  15   5   5         20.21          5.21        14.95 o
  16   5   5        132.18        112.47        20.31 o
  17   5   5          0.84         -8.40        15.66 o
  18   5   5          8.71         20.51        17.47 o
  19   5   5          4.09        -33.98        53.66 o
  20   5   5         73.65         90.49        33.19 o
  21   5   5         17.44          3.73        32.04 o
  22   5   5         12.95         34.28        49.18 o
 -24   6   5         41.28         35.94        32.59 o
 -23   6   5         62.14         48.44        34.78 o
 -22   6   5         35.77         11.87        38.01 o
 -21   6   5         10.75         30.31        16.66 o
 -20   6   5        183.53        130.90        22.84 o
 -19   6   5        182.16         89.15        20.76 o
 -18   6   5          2.76          5.25        12.03 o
 -17   6   5         32.27         39.78         9.44 o
 -16   6   5        412.70        413.25        22.67 o
 -15   6   5        538.77        442.16        22.24 o
 -14   6   5         57.94         49.31         8.73 o
 -13   6   5        265.82        254.67        14.69 o
 -12   6   5        530.27        520.45        18.59 o
 -11   6   5       1322.65       1423.42        39.43 o
 -10   6   5        116.41        115.53         7.26 o
  -9   6   5        781.23        757.48        22.76 o
  -8   6   5        144.68        111.95         6.90 o
  -7   6   5       1653.61       1511.30        43.81 o
  -6   6   5       1235.67       1339.85        39.03 o
  -5   6   5      14895.01      16489.86       409.54 o
  -4   6   5          4.02        278.71        22.36 o
  -3   6   5      15823.45      15204.43       448.05 o
  -2   6   5       8656.14       8670.52       202.68 o
  -1   6   5      12610.69      14360.98       357.47 o
   0   6   5         65.10        133.28         8.98 o
   1   6   5        530.94        583.82        17.12 o
   2   6   5        223.45        241.21        11.58 o
   3   6   5       7406.67       8439.38       228.57 o
   4   6   5        272.30        232.65        10.23 o
   5   6   5        117.71        116.57         6.76 o
   6   6   5       1372.18       1252.62        37.02 o
   7   6   5       1673.59       1984.73        56.84 o
   8   6   5         88.81        126.10         9.24 o
   9   6   5        632.09        728.35        23.76 o
  10   6   5        223.82        339.54        19.28 o
  11   6   5          0.29         29.59         9.02 o
  12   6   5         87.26         95.29        17.70 o
  13   6   5         40.62         65.17        16.78 o
  14   6   5        205.08        250.57        24.35 o
  15   6   5        347.70        307.05        27.85 o
  16   6   5         60.86         52.98        17.70 o
  17   6   5         48.60         84.58        19.29 o
  18   6   5        145.48        125.61        22.88 o
  19   6   5        170.50        147.74        35.79 o
  20   6   5          0.46         39.27        30.51 o
  21   6   5          1.38        -11.87        31.82 o
  22   6   5         18.33         17.89        49.18 o
 -24   7   5          4.93          2.24        33.72 o
 -23   7   5        183.04        223.99        62.60 o
 -22   7   5          4.89          4.27        18.35 o
 -21   7   5        475.63        526.66        47.20 o
 -20   7   5        509.69        553.49        41.23 o
 -19   7   5        106.88         55.65        18.26 o
 -18   7   5        435.80        395.82        26.37 o
 -17   7   5        519.47        457.12        23.44 o
 -16   7   5        467.25        464.50        42.39 o
 -15   7   5        208.89        164.62        17.51 o
 -14   7   5       1385.98       1282.24        44.34 o
 -13   7   5       2453.57       2487.15        72.68 o
 -12   7   5       2531.69       2526.19        79.52 o
 -11   7   5        649.03        670.38        22.41 o
 -10   7   5        851.05        924.39        28.71 o
  -9   7   5          8.88         -2.47         4.39 o
  -8   7   5       1662.45       1460.87        39.75 o
  -7   7   5       7756.73       8078.37       203.75 o
  -6   7   5       6702.47       7339.08       199.66 o
  -5   7   5        449.12        309.02        14.79 o
  -4   7   5        822.06        866.51        26.51 o
  -3   7   5       1390.34       1523.11        52.90 o
  -2   7   5       1553.53       1797.05        55.45 o
  -1   7   5        335.56        354.78        12.76 o
   0   7   5        114.76        231.00        17.22 o
   1   7   5      12395.70      12610.34       314.82 o
   2   7   5        153.56        244.95        22.26 o
   3   7   5       2390.87       2507.47        77.13 o
   4   7   5          0.28          9.54         4.32 o
   5   7   5        251.05        255.90        10.85 o
   6   7   5        204.58        238.78        10.50 o
   7   7   5        548.43        500.45        17.54 o
   8   7   5       1644.54       1671.09        48.86 o
   9   7   5       4353.68       4775.08       145.48 o
  10   7   5        941.53        952.38        39.59 o
  11   7   5       2103.96       2020.71        74.60 o
  12   7   5          0.09         12.42        13.35 o
  13   7   5         47.36         47.05        16.36 o
  14   7   5        124.07         67.19        17.51 o
  15   7   5        545.17        560.93        38.61 o
  16   7   5        193.46        138.79        21.32 o
  17   7   5          7.12         16.11        17.52 o
  18   7   5         29.22         44.81        19.34 o
  19   7   5         89.76         81.09        21.99 o
  20   7   5          8.60          1.66        27.91 o
  21   7   5          0.69          8.94        43.22 o
 -24   8   5        132.68        229.53        60.81 o
 -23   8   5          0.25         -3.74        33.19 o
 -22   8   5         43.58         81.82        21.19 o
 -21   8   5        309.78        369.44        42.11 o
 -20   8   5         58.07         42.69        19.50 o
 -19   8   5        408.06        360.30        32.54 o
 -18   8   5          2.92          5.36        12.93 o
 -17   8   5        119.07         97.44        16.45 o
 -16   8   5       2147.41       2174.37        98.96 o
 -15   8   5        777.58        653.67        28.29 o
 -14   8   5        155.68         68.15        15.69 o
 -13   8   5        133.46        110.90        11.44 o
 -12   8   5       2834.24       3037.83        94.86 o
 -11   8   5       1192.12       1165.68        37.64 o
 -10   8   5          5.45         14.71         5.99 o
  -9   8   5       3409.55       3817.93        98.59 o
  -8   8   5      14148.87      14260.18       385.86 o
  -7   8   5       1167.19       1225.60        34.28 o
  -6   8   5        476.56        583.71        24.44 o
  -5   8   5         28.47         53.06         5.86 o
  -4   8   5       1145.23        870.68        32.40 o
  -3   8   5       6394.35       6426.66       175.32 o
  -2   8   5       3416.62       3052.85        84.66 o
  -1   8   5         31.58          6.07         4.39 o
   0   8   5        191.32        138.13        13.44 o
   1   8   5       4906.86       5241.83       132.68 o
   2   8   5         58.65         31.52         5.72 o
   3   8   5       6893.44       7239.48       216.34 o
   4   8   5        462.28        470.11        18.90 o
   5   8   5       5141.55       5010.34       137.98 o
   6   8   5        424.41        367.82        14.17 o
   7   8   5        249.31        263.86        11.43 o
   8   8   5        530.62        615.84        24.17 o
   9   8   5       1566.61       1657.47        54.54 o
  10   8   5        218.82        264.44        17.85 o
  11   8   5         92.80        122.68        13.22 o
  12   8   5        669.15        719.96        41.65 o
  13   8   5         66.43         51.58        17.11 o
  14   8   5        186.03        129.34        19.69 o
  15   8   5         62.26         65.74        17.41 o
  16   8   5         54.40         33.16        18.24 o
  17   8   5         98.04         75.01        19.21 o
  18   8   5         24.46         38.26        19.02 o
  19   8   5          0.86         -9.90        18.84 o
  20   8   5         12.96         24.02        30.97 o
 -23   9   5         92.47        117.63        23.47 o
 -22   9   5          9.57         33.99        22.32 o
 -21   9   5         29.50         48.19        26.82 o
 -20   9   5         59.38         20.53        21.41 o
 -19   9   5          1.70          2.37        17.15 o
 -18   9   5         33.87         13.99        13.94 o
 -17   9   5        418.56        433.18        28.33 o
 -16   9   5        811.41        691.84        91.43 o
 -15   9   5        206.69        166.42        14.43 o
 -14   9   5        810.08        764.71        32.14 o
 -13   9   5        785.54        733.10        30.24 o
 -12   9   5       1528.37       1693.24        51.80 o
 -11   9   5        806.18        759.11        35.29 o
 -10   9   5        174.48        172.77         9.01 o
  -9   9   5       2083.66       2198.79        62.88 o
  -8   9   5       2464.51       2446.44        64.83 o
  -7   9   5          3.02         -2.37         4.65 o
  -6   9   5        663.02        658.87        25.90 o
  -5   9   5         97.93         95.09        13.84 o
  -4   9   5          3.12         26.84        12.55 o
  -3   9   5         84.56         94.81         8.42 o
  -2   9   5       2757.50       3230.92        90.22 o
  -1   9   5       1034.18       1082.95        28.47 o
   0   9   5        261.67        244.42        22.95 o
   1   9   5          1.40         15.73         4.36 o
   2   9   5         92.09        119.11         6.79 o
   3   9   5         10.03         31.20         5.56 o
   4   9   5        720.30        872.87        30.38 o
   5   9   5       1529.45       1663.08        48.51 o
   6   9   5          1.46         -4.27         4.27 o
   7   9   5        218.95        169.82        11.24 o
   8   9   5          7.02          7.09         6.48 o
   9   9   5        750.12        788.00        30.12 o
  10   9   5        336.45        364.51        21.64 o
  11   9   5        108.65        106.39        12.85 o
  12   9   5        792.79        778.80        43.95 o
  13   9   5         76.80         48.79        16.22 o
  14   9   5        512.64        461.70        33.99 o
  15   9   5         70.14         47.71        16.90 o
  16   9   5          4.23         13.67        16.67 o
  17   9   5         48.15         64.12        21.07 o
  18   9   5          0.08        -17.54        18.80 o
  19   9   5          4.86         10.88        19.07 o
  20   9   5         41.11         38.70        26.74 o
 -23  10   5          6.25         30.08        21.30 o
 -22  10   5        362.05        381.09        36.63 o
 -21  10   5         25.46          4.13        26.78 o
 -20  10   5         20.00         20.68        21.15 o
 -19  10   5         18.86          7.40        26.01 o
 -18  10   5        341.41        364.05        26.26 o
 -17  10   5          6.86          3.69         6.48 o
 -16  10   5        308.24        312.41        23.31 o
 -15  10   5        107.00        104.33        12.84 o
 -14  10   5        833.19        759.46        44.35 o
 -13  10   5       5876.32       6262.38       191.99 o
 -12  10   5          9.72         16.59         9.84 o
 -11  10   5         67.72         78.35        10.65 o
 -10  10   5       1183.42       1019.05        33.87 o
  -9  10   5       5185.52       5302.30       136.18 o
  -8  10   5        721.17        692.11        23.12 o
  -7  10   5        228.61        254.65        15.77 o
  -6  10   5         32.01         54.32         9.44 o
  -5  10   5       4984.14       4891.22       134.44 o
  -4  10   5       2357.75       2745.30        93.88 o
  -3  10   5       1362.03       1337.33        69.82 o
  -2  10   5         37.89         39.83        11.94 o
  -1  10   5       1842.56       1947.71        78.87 o
   0  10   5       5487.31       6244.20       158.52 o
   1  10   5       2220.95       2055.24        54.56 o
   2  10   5        557.27        544.98        21.15 o
   3  10   5        204.87        190.75        11.41 o
   4  10   5         23.63         32.48         5.77 o
   5  10   5       1578.44       1516.83        46.10 o
   6  10   5          4.55         11.31         8.71 o
   7  10   5        826.99        706.69        27.15 o
   8  10   5         13.94         11.62         7.77 o
   9  10   5        863.23        934.97        43.72 o
  10  10   5        109.46         93.56        12.88 o
  11  10   5       1005.47        932.17        40.42 o
  12  10   5        258.03        182.51        22.59 o
  13  10   5          3.27         -0.20        15.62 o
  14  10   5         62.61         29.03        16.07 o
  15  10   5         21.57         16.67        16.26 o
  16  10   5          4.34         -1.76        16.07 o
  17  10   5          4.29         -5.99        16.43 o
  18  10   5        449.98        494.29        40.11 o
  19  10   5        372.19        393.26        44.01 o
  20  10   5          0.29          4.47        32.79 o
 -23  11   5         88.23        131.03        31.41 o
 -22  11   5         47.28         20.55        23.93 o
 -21  11   5         41.49         45.15        24.52 o
 -20  11   5         81.31        103.73        43.35 o
 -19  11   5         77.39         76.55        23.07 o
 -18  11   5          1.46         -0.89        15.16 o
 -17  11   5         69.30         72.03        21.51 o
 -16  11   5         13.92         11.20        11.23 o
 -15  11   5         12.85          3.61        10.42 o
 -14  11   5        245.00        256.06        18.04 o
 -13  11   5        237.15        281.26        17.97 o
 -12  11   5        486.59        557.48        48.59 o
 -11  11   5       3976.12       4430.59       137.57 o
 -10  11   5          6.89         19.96         9.23 o
  -9  11   5        112.39        135.68        12.66 o
  -8  11   5        729.83        742.99        26.17 o
  -7  11   5       1374.17       1512.67        45.15 o
  -6  11   5         22.11         25.41         5.95 o
  -5  11   5         22.00          2.15         5.17 o
  -4  11   5         57.95         41.32         6.22 o
  -3  11   5       1673.80       1588.15        47.05 o
  -2  11   5          0.05          1.68         5.42 o
  -1  11   5       2120.76       1943.12        56.21 o
   0  11   5         91.14         84.00         7.02 o
   1  11   5        279.65        223.63        12.60 o
   2  11   5        138.50        146.81        11.34 o
   3  11   5       9257.50       9818.99       231.51 o
   4  11   5          3.73         15.95         5.61 o
   5  11   5          4.66         22.36         6.26 o
   6  11   5         50.64         16.85         6.54 o
   7  11   5       1543.32       1458.63        45.63 o
   8  11   5         26.64         50.81        19.04 o
   9  11   5         35.35         28.48         9.02 o
  10  11   5        218.02        214.68        17.97 o
  11  11   5        786.30        870.95        39.05 o
  12  11   5        798.06        737.70        44.12 o
  13  11   5        937.36        786.92        46.24 o
  14  11   5         36.89         20.24        17.25 o
  15  11   5          3.31         -2.86        16.88 o
  16  11   5         49.44         32.46        18.26 o
  17  11   5         26.62         26.67        17.35 o
  18  11   5        112.12        109.24        24.04 o
  19  11   5          0.02         10.21        21.34 o
  20  11   5        161.81        129.67        38.75 o
 -22  12   5          5.79        -22.36        34.28 o
 -21  12   5        210.54        144.44        29.19 o
 -20  12   5          7.45          8.17        22.27 o
 -19  12   5          0.01         22.23        21.12 o
 -18  12   5        120.13        119.32        35.52 o
 -17  12   5         13.15         13.44        13.40 o
 -16  12   5        182.01        196.40        17.57 o
 -15  12   5         46.13         41.53        12.14 o
 -14  12   5         54.62         36.04        11.83 o
 -13  12   5         39.08         37.37        10.94 o
 -12  12   5        572.75        645.07        29.13 o
 -11  12   5        260.88        310.61        18.93 o
 -10  12   5         22.18         11.31        12.61 o
  -9  12   5       8146.39       8418.78       283.28 o
  -8  12   5        188.44        243.95        21.00 o
  -7  12   5         18.65          3.76         5.65 o
  -6  12   5        147.83        134.86         9.12 o
  -5  12   5         44.53        137.14        14.17 o
  -4  12   5         32.35         33.42         6.67 o
  -3  12   5       1588.43       1263.96        52.74 o
  -2  12   5         11.33         26.94        12.68 o
  -1  12   5         12.71          7.51         6.88 o
   0  12   5         18.13         46.09         8.51 o
   1  12   5        272.60        331.44        16.09 o
   2  12   5        332.99        453.07        32.94 o
   3  12   5         24.65         83.62         8.18 o
   4  12   5        482.75        453.34        17.16 o
   5  12   5         68.26         30.46         8.22 o
   6  12   5       3077.32       2944.26       104.60 o
   7  12   5        253.37        162.81        15.00 o
   8  12   5         68.46        106.23        14.22 o
   9  12   5        378.17        393.28        21.22 o
  10  12   5         38.76         32.33        14.56 o
  11  12   5       1162.06       1118.02        48.20 o
  12  12   5        378.78        292.87        25.12 o
  13  12   5        733.74        729.57        39.21 o
  14  12   5        247.86        237.53        33.29 o
  15  12   5         63.17         40.32        16.82 o
  16  12   5         54.49         83.86        20.26 o
  17  12   5         19.79         54.20        22.00 o
  18  12   5        193.21        230.43        31.07 o
  19  12   5         36.00         26.83        34.28 o
 -21  13   5        280.94        293.85        35.87 o
 -20  13   5          0.16         13.20        22.58 o
 -19  13   5        284.65        225.18        30.59 o
 -18  13   5        142.62        168.09        21.08 o
 -17  13   5        192.81        251.35        52.47 o
 -16  13   5         75.87         75.90        14.38 o
 -15  13   5        150.85         80.26        13.60 o
 -14  13   5       1894.16       1842.09        70.06 o
 -13  13   5        498.03        414.10        23.89 o
 -12  13   5          0.08          8.18        10.34 o
 -11  13   5        125.11        173.71        15.28 o
 -10  13   5       1137.22       1071.83        44.90 o
  -9  13   5        427.12        506.83        29.23 o
  -8  13   5        854.54        666.33        31.44 o
  -7  13   5         63.33         81.43         8.70 o
  -6  13   5          2.00         -2.93         6.44 o
  -5  13   5          5.10          8.93         7.33 o
  -4  13   5          8.28          9.96         6.46 o
  -3  13   5        609.40        636.32        22.55 o
  -2  13   5        624.00        734.43        29.98 o
  -1  13   5        151.75         91.23         8.44 o
   0  13   5        634.92        536.35        18.80 o
   1  13   5        483.33        376.48        15.16 o
   2  13   5        872.15        857.13        24.76 o
   3  13   5         63.61         64.22         8.24 o
   4  13   5         28.49         25.70         6.38 o
   5  13   5        413.46        389.09        19.61 o
   6  13   5        567.16        656.06        31.66 o
   7  13   5        177.45        230.99        18.42 o
   8  13   5        115.27         98.80        11.21 o
   9  13   5        384.84        283.83        16.24 o
  10  13   5        365.64        399.70        25.66 o
  11  13   5        117.50        126.27        14.89 o
  12  13   5         10.94         15.13        14.94 o
  13  13   5         55.95         52.67        17.54 o
  14  13   5         16.72         20.92        15.64 o
  15  13   5        114.75        113.19        26.25 o
  16  13   5         16.58         39.58        21.71 o
  17  13   5         12.22         22.18        21.94 o
  18  13   5         58.05         62.91        24.80 o
  19  13   5         94.99        147.55        50.68 o
 -21  14   5          7.53         19.38        53.66 o
 -20  14   5        330.71        348.26        43.79 o
 -19  14   5          2.26        -19.35        19.35 o
 -18  14   5        366.40        398.39        59.93 o
 -17  14   5        159.40        132.86        19.56 o
 -16  14   5        122.48         95.02        22.17 o
 -15  14   5        321.42        406.97        24.45 o
 -14  14   5        117.89         78.76        14.78 o
 -13  14   5         12.21         21.97        11.23 o
 -12  14   5        576.85        537.65        28.86 o
 -11  14   5          2.36         -0.16        10.84 o
 -10  14   5       1571.97       1525.95        59.61 o
  -9  14   5          2.34          3.75        10.58 o
  -8  14   5        465.92        469.41        68.84 o
  -7  14   5       3222.04       3052.35       107.90 o
  -6  14   5        298.25        341.07        16.22 o
  -5  14   5       2096.60       2498.71        72.19 o
  -4  14   5          0.07         10.44         7.09 o
  -3  14   5        109.77         72.35         8.82 o
  -2  14   5        191.49        182.53        16.99 o
  -1  14   5       6306.70       6893.76       189.49 o
   0  14   5       1048.55       1015.47        34.51 o
   1  14   5       1738.99       1764.41        52.45 o
   2  14   5        633.81        650.56        20.55 o
   3  14   5         44.30         34.63         6.46 o
   4  14   5         79.25         48.06         8.78 o
   5  14   5        471.25        726.27        29.72 o
   6  14   5         22.49         13.97         8.69 o
   7  14   5         78.49        118.65        20.69 o
   8  14   5        206.26        184.27        14.83 o
   9  14   5       1168.23       1358.85        48.68 o
  10  14   5          1.18          1.34        10.77 o
  11  14   5         12.01         15.18        11.77 o
  12  14   5        326.44        280.93        25.25 o
  13  14   5       1068.73       1137.17        54.43 o
  14  14   5         65.80         77.17        18.63 o
  15  14   5        505.26        427.66        38.22 o
  16  14   5        254.18        238.34        31.07 o
  17  14   5         56.01         26.76        22.95 o
  18  14   5          0.23         37.26        32.79 o
 -20  15   5          8.36         -2.24        28.94 o
 -19  15   5        104.26         74.88        25.59 o
 -18  15   5         78.40         74.57        18.79 o
 -17  15   5         74.10         87.14        18.33 o
 -16  15   5         32.03         21.67        13.45 o
 -15  15   5         39.75         25.08        12.93 o
 -14  15   5        247.51        262.25        24.88 o
 -13  15   5         37.81         49.49        13.35 o
 -12  15   5        133.92        114.00        20.43 o
 -11  15   5        638.44        604.36        34.13 o
 -10  15   5        917.29        877.38        43.46 o
  -9  15   5        341.58        304.77        42.60 o
  -8  15   5         41.74         43.09        11.64 o
  -7  15   5       1153.51       1282.79        57.08 o
  -6  15   5        769.73        866.35        42.69 o
  -5  15   5        780.49        839.66        58.44 o
  -4  15   5         10.09          9.93         7.30 o
  -3  15   5        210.47        282.28        15.08 o
  -2  15   5         25.06         39.90         8.55 o
  -1  15   5       2656.15       2540.24        89.04 o
   0  15   5       3082.26       3526.30        92.60 o
   1  15   5        622.16        631.26        23.43 o
   2  15   5       5134.60       5258.91       135.53 o
   3  15   5         87.60        105.29        13.00 o
   4  15   5         66.96         72.75        10.47 o
   5  15   5       1866.45       1784.08        55.59 o
   6  15   5        587.13        492.54        22.71 o
   7  15   5         26.83          4.80         9.44 o
   8  15   5        196.49        170.87        15.83 o
   9  15   5          7.48          5.93         9.81 o
  10  15   5        503.52        505.17        29.96 o
  11  15   5         20.31         20.85        12.83 o
  12  15   5          6.99         -0.74        14.54 o
  13  15   5         90.05         96.55        20.59 o
  14  15   5         39.85         20.76        20.38 o
  15  15   5         96.44        101.87        24.98 o
  16  15   5         21.18         38.18        22.15 o
  17  15   5         75.98         71.19        26.49 o
 -19  16   5        111.87        119.82        29.36 o
 -18  16   5         65.73         65.08        20.81 o
 -17  16   5         37.64         51.90        18.74 o
 -16  16   5         41.57         24.07        14.58 o
 -15  16   5         18.89         28.18        14.09 o
 -14  16   5          0.35          3.93        13.58 o
 -13  16   5         11.66         -2.99        13.35 o
 -12  16   5        119.56        104.35        15.75 o
 -11  16   5        837.88        925.95        46.18 o
 -10  16   5        117.18         84.36        23.45 o
  -9  16   5       2529.45       2579.42        94.94 o
  -8  16   5        396.00        350.76        28.33 o
  -7  16   5         83.40         65.03        16.29 o
  -6  16   5         55.59         40.96        11.74 o
  -5  16   5          5.53         13.68        10.26 o
  -4  16   5       2771.69       2721.67        95.38 o
  -3  16   5       2476.47       2503.32        73.07 o
  -2  16   5         52.45         68.02         9.88 o
  -1  16   5       1790.11       1611.96        49.94 o
   0  16   5        136.06        104.32         9.71 o
   1  16   5         18.42         11.26         5.84 o
   2  16   5        208.76        173.76        12.78 o
   3  16   5        621.53        597.18        27.50 o
   4  16   5       1029.96        929.58        33.69 o
   5  16   5        307.56        226.95        15.48 o
   6  16   5        913.53        837.32        31.80 o
   7  16   5         38.15         39.31        10.84 o
   8  16   5          5.87          1.18        10.07 o
   9  16   5          1.59         -5.38         7.86 o
  10  16   5        166.89        173.54        18.41 o
  11  16   5        196.19        167.81        21.70 o
  12  16   5        130.69        122.15        20.94 o
  13  16   5        518.17        512.83        42.05 o
  14  16   5         30.53         38.18        21.91 o
  15  16   5         38.34         21.94        22.34 o
  16  16   5          7.01         -0.26        22.81 o
 -18  17   5          2.53          5.04        19.28 o
 -17  17   5         95.91         98.16        22.88 o
 -16  17   5        532.03        560.22        49.00 o
 -15  17   5         65.92         31.47        15.96 o
 -14  17   5         47.51         46.40        16.06 o
 -13  17   5          5.61        -13.18        13.18 o
 -12  17   5        402.52        389.22        44.75 o
 -11  17   5         58.19         26.54        13.01 o
 -10  17   5        628.46        639.73        48.83 o
  -9  17   5       1424.64       1403.86        57.21 o
  -8  17   5          9.37         18.34        12.51 o
  -7  17   5         63.58         71.53        14.58 o
  -6  17   5        585.76        621.63        35.93 o
  -5  17   5        470.34        431.71        25.45 o
  -4  17   5          1.07         15.75        10.82 o
  -3  17   5       1650.60       1723.75        58.27 o
  -2  17   5        555.03        609.56        25.17 o
  -1  17   5        630.53        668.98        26.38 o
   0  17   5       1437.45       1479.36        43.41 o
   1  17   5        167.04        132.33        11.07 o
   2  17   5        166.73        104.20        12.72 o
   3  17   5         65.20         17.90        10.82 o
   4  17   5        719.70        676.36        32.37 o
   5  17   5        787.09        728.87        29.49 o
   6  17   5         34.12         14.71        10.09 o
   7  17   5         63.26         79.51        13.44 o
   8  17   5         67.08         38.78        10.97 o
   9  17   5        312.31        257.78        24.66 o
  10  17   5        176.45        175.92        18.68 o
  11  17   5        655.94        679.18        38.56 o
  12  17   5         24.84         25.53        21.24 o
  13  17   5        185.72        183.95        28.10 o
  14  17   5         31.76        -12.88        20.36 o
  15  17   5        190.42        188.45        31.76 o
 -18  18   5         75.40        104.33        32.79 o
 -17  18   5          4.83         -0.09        31.25 o
 -16  18   5          0.13        -16.99        17.83 o
 -15  18   5         11.53         24.68        18.29 o
 -14  18   5          0.25          0.37        14.14 o
 -13  18   5          8.37         10.78        14.09 o
 -12  18   5        140.70        100.47        17.18 o
 -11  18   5         13.87         25.53        13.26 o
 -10  18   5        105.95         72.64        15.92 o
  -9  18   5          2.57         15.57        12.88 o
  -8  18   5         19.93         27.96        13.00 o
  -7  18   5        242.93        204.28        28.64 o
  -6  18   5        149.28        139.58        16.63 o
  -5  18   5         82.81         73.63        14.92 o
  -4  18   5        245.77        232.10        25.38 o
  -3  18   5        428.72        422.11        31.62 o
  -2  18   5       1771.55       1653.66        61.64 o
  -1  18   5        411.60        423.63        21.00 o
   0  18   5       2131.00       2430.18        66.84 o
   1  18   5          0.84          4.18         7.74 o
   2  18   5        701.51        627.83        29.11 o
   3  18   5        227.11        163.69        15.97 o
   4  18   5        590.72        571.23        31.56 o
   5  18   5        143.30        103.60        13.63 o
   6  18   5        102.17        121.59        15.68 o
   7  18   5         54.66         25.11        11.17 o
   8  18   5        403.77        385.93        21.95 o
   9  18   5         16.73          8.01        12.43 o
  10  18   5          7.44         -2.99        14.63 o
  11  18   5         46.42         36.70        15.88 o
  12  18   5          0.88          9.98        19.91 o
  13  18   5          9.29         11.67        22.32 o
  14  18   5          1.45          9.37        21.82 o
  15  18   5        146.71         98.60        49.61 o
 -18  19   5          0.03         10.43        29.81 o
 -17  19   5         80.04        117.75        35.77 o
 -16  19   5         56.44         72.95        22.62 o
 -15  19   5         38.18         34.31        16.21 o
 -14  19   5        278.00        244.57        27.11 o
 -13  19   5          1.28         17.37        14.57 o
 -12  19   5         15.49         21.81        14.64 o
 -11  19   5        541.00        514.89        31.40 o
 -10  19   5         30.62         41.35        15.27 o
  -9  19   5          6.05         12.36        14.38 o
  -8  19   5        689.32        742.31        60.02 o
  -7  19   5        179.63        206.39        22.60 o
  -6  19   5        351.27        312.46        22.71 o
  -5  19   5         28.53         30.17        13.15 o
  -4  19   5         13.97         10.92        11.64 o
  -3  19   5          1.28          5.47        11.94 o
  -2  19   5          0.04          2.89         9.80 o
  -1  19   5         20.21          4.65         8.89 o
   0  19   5       2142.19       2357.68        79.36 o
   1  19   5        203.50        188.27        17.56 o
   2  19   5         64.80         76.06        13.86 o
   3  19   5         18.13          7.87        11.68 o
   4  19   5         52.83         25.88        11.63 o
   5  19   5         19.82         14.46        11.36 o
   6  19   5        106.19        114.95        14.94 o
   7  19   5          2.54          2.70        10.58 o
   8  19   5          7.15         -0.07        11.46 o
   9  19   5         23.35         -1.07        14.28 o
  10  19   5        242.85        231.32        26.68 o
  11  19   5          9.26         29.28        15.74 o
  12  19   5         65.66         60.01        24.41 o
  13  19   5          0.45         -4.49        24.24 o
  14  19   5         32.10         24.59        36.89 o
 -17  20   5          8.90         10.43        38.75 o
 -16  20   5          4.16         35.77        32.79 o
 -15  20   5         80.21         38.44        27.97 o
 -14  20   5          5.63         15.13        16.74 o
 -13  20   5         57.61         89.37        18.50 o
 -12  20   5         36.49         39.66        16.08 o
 -11  20   5        145.38        167.17        20.08 o
 -10  20   5        188.47        154.71        19.80 o
  -9  20   5        132.61        107.61        19.15 o
  -8  20   5        432.81        420.03        32.05 o
  -7  20   5          0.70          1.07        13.18 o
  -6  20   5          5.72         -1.49        12.62 o
  -5  20   5        196.37        185.14        19.58 o
  -4  20   5          0.30          2.56        12.15 o
  -3  20   5        179.60        126.36        16.17 o
  -2  20   5        109.53         87.20        17.21 o
  -1  20   5         24.33         22.28        12.59 o
   0  20   5         46.27         50.74        17.00 o
   1  20   5         58.41         23.40        12.78 o
   2  20   5          6.26         -7.65        10.74 o
   3  20   5         13.13         21.64        12.20 o
   4  20   5          7.20          2.44        11.68 o
   5  20   5        360.65        358.62        22.67 o
   6  20   5         10.45          1.75        11.86 o
   7  20   5         98.20         79.39        14.87 o
   8  20   5          5.04         -3.95        13.76 o
   9  20   5          0.07        -14.14        14.14 o
  10  20   5        260.73        297.37        37.22 o
  11  20   5         19.41          3.86        17.00 o
  12  20   5         30.71         23.28        23.68 o
  13  20   5          4.84         -5.23        31.08 o
 -15  21   5         31.77         95.45        35.03 o
 -14  21   5          0.53        -14.79        16.43 o
 -13  21   5        236.42        267.04        32.05 o
 -12  21   5         27.68         24.50        16.89 o
 -11  21   5        221.98        233.24        23.75 o
 -10  21   5         25.74         36.85        17.08 o
  -9  21   5        360.37        394.62        33.34 o
  -8  21   5         54.76         53.94        20.22 o
  -7  21   5          1.70         -4.09        13.90 o
  -6  21   5         23.23          0.76        14.21 o
  -5  21   5         44.47         40.03        15.22 o
  -4  21   5        436.49        390.97        33.56 o
  -3  21   5         17.71         16.38        13.62 o
  -2  21   5        102.03         72.78        19.12 o
  -1  21   5        351.26        333.64        43.86 o
   0  21   5        438.01        447.72        27.77 o
   1  21   5         75.46         72.83        15.66 o
   2  21   5        140.50        113.67        16.15 o
   3  21   5        159.31        139.84        16.68 o
   4  21   5          0.06         -4.12        12.31 o
   5  21   5          0.38        -12.30        12.30 o
   6  21   5         26.45         15.24        14.07 o
   7  21   5         44.37         49.03        26.03 o
   8  21   5         34.83          1.63        16.56 o
   9  21   5          1.45        -12.17        16.32 o
  10  21   5          0.14        -16.26        16.26 o
  11  21   5        105.86        140.43        30.43 o
  12  21   5          8.77         27.60        37.40 o
 -14  22   5         16.55         37.26        34.28 o
 -13  22   5        374.20        486.66        45.32 o
 -12  22   5        252.92        286.72        26.81 o
 -11  22   5        742.30        855.14        50.88 o
 -10  22   5         57.88         37.72        17.14 o
  -9  22   5         15.61         20.78        15.55 o
  -8  22   5         42.54         26.07        16.09 o
  -7  22   5        194.51        246.29        27.00 o
  -6  22   5        155.47        158.31        20.35 o
  -5  22   5         50.32         47.26        16.21 o
  -4  22   5         18.70         17.77        14.41 o
  -3  22   5         37.09         18.67        16.95 o
  -2  22   5        195.90        243.76        26.64 o
  -1  22   5          7.66         -2.09        17.04 o
   0  22   5       1115.45       1155.32        60.79 o
   1  22   5        406.73        463.17        29.31 o
   2  22   5         12.64          4.13        12.81 o
   3  22   5        143.19        161.09        19.31 o
   4  22   5         55.24         22.06        14.38 o
   5  22   5        244.16        249.12        27.38 o
   6  22   5         48.50         72.61        16.35 o
   7  22   5         17.63         -3.42        14.34 o
   8  22   5         13.87         11.63        26.63 o
   9  22   5          0.16        -13.66        18.55 o
  10  22   5          2.01         15.60        20.38 o
  11  22   5        258.32        296.68        69.31 o
 -12  23   5         12.65          8.94        35.77 o
 -11  23   5        146.32        137.79        23.65 o
 -10  23   5        291.90        375.70        29.37 o
  -9  23   5        267.49        402.97        29.90 o
  -8  23   5          1.46         -6.67        16.46 o
  -7  23   5         35.86         49.52        17.38 o
  -6  23   5          3.48         11.20        14.57 o
  -5  23   5         72.85         80.43        17.52 o
  -4  23   5         24.16         30.04        20.37 o
  -3  23   5         16.71         19.50        18.37 o
  -2  23   5        441.07        421.45        35.21 o
  -1  23   5         18.18         27.11        18.73 o
   0  23   5         17.77          9.35        17.10 o
   1  23   5        239.66        255.38        65.81 o
   2  23   5        225.15        218.23        21.39 o
   3  23   5         13.85         27.70        16.35 o
   4  23   5         47.43         28.32        17.21 o
   5  23   5         17.16         22.02        16.82 o
   6  23   5        128.74        190.33        23.48 o
   7  23   5          3.65         13.74        15.99 o
   8  23   5        201.77        234.21        47.83 o
   9  23   5        348.59        351.53        42.16 o
  10  23   5          3.99          1.41        40.24 o
 -10  24   5         31.56         32.79        34.28 o
  -9  24   5         38.70        -20.42        21.17 o
  -8  24   5         36.01         41.40        19.01 o
  -7  24   5        136.61        151.26        21.03 o
  -6  24   5        125.51        132.69        20.89 o
  -5  24   5        330.53        382.21        34.64 o
  -4  24   5          0.48         -0.52        18.69 o
  -3  24   5         58.89         58.40        22.32 o
  -2  24   5         85.80         68.82        22.02 o
  -1  24   5        240.02        328.91        65.93 o
   0  24   5          0.61          4.23        20.67 o
   1  24   5          1.40         16.81        18.63 o
   2  24   5         61.01         55.93        22.06 o
   3  24   5         16.10         30.59        16.87 o
   4  24   5        264.66        295.35        27.51 o
   5  24   5         14.93         46.25        18.30 o
   6  24   5         87.68        129.07        22.34 o
   7  24   5         90.44        119.63        23.76 o
  -8  25   5          1.93         -8.94        31.30 o
  -7  25   5        215.25        230.42        39.69 o
  -6  25   5        358.70        277.22        81.97 o
  -5  25   5        129.60        149.04        64.09 o
  -4  25   5         13.00         -7.45        56.64 o
  -3  25   5         13.03         25.70        25.56 o
  -2  25   5          0.07         32.43        28.19 o
  -1  25   5        178.68        263.34        32.80 o
   0  25   5        253.79        349.59        43.05 o
   1  25   5        222.61        221.18        37.92 o
   2  25   5          0.40        -23.85        23.85 o
   3  25   5          2.16        -11.92        26.83 o
   4  25   5        251.35        292.44        34.24 o
   5  25   5        136.08        190.25        29.91 o
   6  25   5         79.68        137.12        47.69 o
  -4  26   5         13.75         -2.98        61.11 o
  -3  26   5         80.68         95.39        65.58 o
  -2  26   5        548.60        687.09       120.73 o
 -21   0   6         26.99         63.03        39.50 o
 -20   0   6         27.38         64.75        24.62 o
 -19   0   6         34.97         40.87        19.29 o
 -18   0   6       1403.67       1512.07        57.55 o
 -17   0   6       2655.08       3083.86       107.77 o
 -16   0   6       1094.44       1021.95        35.98 o
 -15   0   6        406.64        423.84        22.97 o
 -14   0   6        696.25        565.86        39.58 o
 -13   0   6       1911.78       2034.26        81.46 o
 -12   0   6         57.45        134.74        26.91 o
 -11   0   6       3276.75       3566.47       138.54 o
 -10   0   6         91.88        173.63        15.13 o
  -9   0   6        201.81        221.47        18.87 o
  -8   0   6       1244.06       1207.13        36.29 o
  -7   0   6          0.19        273.19        11.72 o
  -6   0   6        354.54        532.97        24.38 o
  -5   0   6     136533.67     133964.25      4400.53 o
  -4   0   6      15016.74      13657.67       518.31 o
  -3   0   6       3763.96       3951.31       152.02 o
  -2   0   6       6491.34       5684.73       217.99 o
  -1   0   6      18400.40      17664.77       672.06 o
   0   0   6      53018.76      53057.82      2014.73 o
   1   0   6        354.28        484.64        40.46 o
   2   0   6       3993.41       3678.83       122.75 o
   3   0   6        701.68        680.52        21.47 o
   4   0   6      10526.18      10645.56       500.59 o
   5   0   6        428.02        531.10        32.21 o
   6   0   6       2171.54       1493.42       104.33 o
   7   0   6       1178.39        992.64        81.97 o
   8   0   6       4182.44       4598.02       318.95 o
   9   0   6        175.83        146.17        19.38 o
  10   0   6        141.36        135.06        17.09 o
  11   0   6       3246.18       2973.78       148.42 o
  12   0   6        455.54        467.47        34.68 o
  13   0   6       1667.73       1621.21        88.06 o
  14   0   6          3.80         62.60        16.47 o
  15   0   6          2.40         -5.96        31.30 o
  16   0   6          9.84        -19.38        31.30 o
  17   0   6         33.45         41.73        34.28 o
  18   0   6         23.91          5.96        32.79 o
  19   0   6        102.31         90.92        46.20 o
  20   0   6         77.67        131.16        49.18 o
  21   0   6        787.93        761.62       101.35 o
 -22   1   6         77.04         77.93        29.81 o
 -21   1   6        375.69        384.40        42.60 o
 -20   1   6         77.43         79.11        21.14 o
 -19   1   6       1242.50       1126.80        54.00 o
 -18   1   6        465.18        362.09        18.59 o
 -17   1   6        360.10        274.99        12.28 o
 -16   1   6       2298.28       2513.13        66.58 o
 -15   1   6          8.96         11.97         5.70 o
 -14   1   6        977.42       1084.61        25.76 o
 -13   1   6       2047.01       2224.82        46.71 o
 -12   1   6       2914.24       2905.88        60.20 o
 -11   1   6        138.29        194.63        10.54 o
 -10   1   6       1826.23       1827.74        40.46 o
  -9   1   6          0.25         42.41         4.76 o
  -8   1   6       2894.28       3421.19        86.83 o
  -7   1   6       9670.87       9748.16       215.17 o
  -6   1   6      10032.39       9149.44       201.76 o
  -5   1   6        273.16        313.77        16.56 o
  -4   1   6        232.89        205.39        11.54 o
  -3   1   6          6.80         23.90         2.86 o
  -2   1   6       6122.56       5363.85       134.47 o
  -1   1   6       2500.44       2568.51        64.86 o
   0   1   6       1830.87       1848.52        51.10 o
   1   1   6        497.65        389.04        11.48 o
   2   1   6       3472.40       3533.56        96.73 o
   3   1   6       2400.90       2534.10        64.65 o
   4   1   6       2153.68       1736.78        53.72 o
   5   1   6       9499.70      10366.49       398.98 o
   6   1   6        762.29        770.11        30.82 o
   7   1   6       1019.17        979.15        37.66 o
   8   1   6       1756.38       1864.72        67.08 o
   9   1   6        687.77        712.57        42.38 o
  10   1   6         43.76         23.46        11.08 o
  11   1   6         69.00         93.90        15.46 o
  12   1   6       2735.40       2740.65       114.46 o
  13   1   6          3.47         -0.17         9.46 o
  14   1   6        645.35        671.93        39.03 o
  15   1   6        173.03        192.07        22.79 o
  16   1   6         78.06         84.68        25.80 o
  17   1   6         23.95         22.36        25.29 o
  18   1   6         20.31         22.42        24.17 o
  19   1   6        109.14         81.05        30.51 o
  20   1   6        959.06       1211.56        89.56 o
  21   1   6          0.28          3.14        31.30 o
 -23   2   6          0.38        -15.56        26.28 o
 -22   2   6        123.80        142.19        57.38 o
 -21   2   6        262.85        236.85        35.83 o
 -20   2   6         13.18         38.57        25.23 o
 -19   2   6        378.73        422.18        52.82 o
 -18   2   6         84.61         47.70         7.96 o
 -17   2   6        571.23        565.81        22.65 o
 -16   2   6       1420.46       1441.50        36.26 o
 -15   2   6        177.25        133.81         7.65 o
 -14   2   6       1384.30       1302.64        30.78 o
 -13   2   6       1887.59       1857.84        48.99 o
 -12   2   6        957.48        942.16        22.52 o
 -11   2   6       4009.92       4326.49        97.20 o
 -10   2   6        179.59        176.37         7.11 o
  -9   2   6        234.13        198.82         7.91 o
  -8   2   6        408.94        403.15        12.53 o
  -7   2   6        423.63        435.72        13.07 o
  -6   2   6        129.41         85.16         6.29 o
  -5   2   6       6286.17       6246.17       145.70 o
  -4   2   6       9397.56       9639.63       201.21 o
  -3   2   6       1695.80       1492.59        35.96 o
  -2   2   6      12235.61      12258.42       305.89 o
  -1   2   6      16385.82      16625.20       414.37 o
   0   2   6         52.89         97.85         7.10 o
   1   2   6       8041.34       9229.95       249.27 o
   2   2   6        567.88        586.98        19.82 o
   3   2   6          1.40          6.24         2.17 o
   4   2   6       9709.04      10096.91       252.28 o
   5   2   6          3.59         20.44         6.90 o
   6   2   6        757.08        832.60        28.66 o
   7   2   6       3782.89       3803.37       115.76 o
   8   2   6         31.62         66.90         9.70 o
   9   2   6        717.84        763.26        26.98 o
  10   2   6        178.84        193.30        13.79 o
  11   2   6       3709.62       4089.71       141.67 o
  12   2   6         55.12         54.66        10.66 o
  13   2   6       1112.73       1308.69        80.08 o
  14   2   6        881.95        779.86        57.43 o
  15   2   6        184.08        166.68        40.81 o
  16   2   6        633.20        694.08        57.85 o
  17   2   6        262.99        207.65        34.73 o
  18   2   6        269.18        259.06        39.51 o
  19   2   6          2.95         16.39        27.40 o
  20   2   6          0.46         -4.47        30.56 o
  21   2   6        194.15        280.39        47.94 o
 -24   3   6          3.44        -16.08        36.05 o
 -23   3   6         59.74         77.45        31.08 o
 -22   3   6          0.15         -0.70        26.74 o
 -21   3   6         51.49         63.09        27.34 o
 -20   3   6          5.54          0.30        12.70 o
 -19   3   6        119.47        104.78        13.84 o
 -18   3   6        693.01        770.39        26.12 o
 -17   3   6       1095.70       1151.19        35.25 o
 -16   3   6        913.76        893.95        40.14 o
 -15   3   6        578.12        583.87        26.30 o
 -14   3   6          2.59         13.70         5.22 o
 -13   3   6        423.68        347.06        14.95 o
 -12   3   6        303.12        288.30        21.04 o
 -11   3   6        448.37        391.32        13.93 o
 -10   3   6        306.42        273.82        10.34 o
  -9   3   6        686.58        727.81        21.34 o
  -8   3   6       3959.10       4499.82       107.09 o
  -7   3   6       1481.43       1382.29        34.30 o
  -6   3   6       2843.31       2794.34        62.86 o
  -5   3   6        715.36        552.32        20.14 o
  -4   3   6        203.17        336.68        11.75 o
  -3   3   6       4990.32       4714.81       110.92 o
  -2   3   6      14404.17      14091.43       351.44 o
  -1   3   6        535.00        634.90        29.77 o
   0   3   6       4262.14       3978.93       119.17 o
   1   3   6       1467.24       1498.83        50.47 o
   2   3   6       2715.91       2785.24        84.21 o
   3   3   6        175.36        168.47         7.72 o
   4   3   6         62.02         80.19         5.32 o
   5   3   6       4269.97       4469.88       122.76 o
   6   3   6        314.85        234.71        11.23 o
   7   3   6         28.46         23.49         5.17 o
   8   3   6         30.28         82.32         6.90 o
   9   3   6       1199.67       1383.92        45.32 o
  10   3   6       1920.41       1986.87        72.26 o
  11   3   6       1787.85       1848.81        68.46 o
  12   3   6        251.68        294.89        33.42 o
  13   3   6        553.97        486.64        33.08 o
  14   3   6         29.85         31.04        14.49 o
  15   3   6        909.14        804.98        45.40 o
  16   3   6         59.27         21.80        12.26 o
  17   3   6        282.15        196.02        34.78 o
  18   3   6         13.87         12.93        25.68 o
  19   3   6        216.52        236.79        39.26 o
  20   3   6         59.37         55.27        31.56 o
  21   3   6        390.79        449.94        55.26 o
 -24   4   6         56.19         28.58        33.19 o
 -23   4   6        115.50         69.63        33.68 o
 -22   4   6        203.35        148.69        35.20 o
 -21   4   6        379.37        238.63        73.78 o
 -20   4   6        111.74        124.49        28.61 o
 -19   4   6        406.64        491.84        27.57 o
 -18   4   6        452.60        465.74        19.95 o
 -17   4   6         31.70         11.72         8.31 o
 -16   4   6        339.43        308.81        15.59 o
 -15   4   6        189.60        142.50        10.07 o
 -14   4   6        589.53        529.89        18.76 o
 -13   4   6       1085.60       1248.97        35.61 o
 -12   4   6        287.06        323.33        13.16 o
 -11   4   6        634.66        703.80        21.78 o
 -10   4   6       1048.05       1141.19        34.62 o
  -9   4   6       2315.96       2372.81        66.69 o
  -8   4   6          9.94          0.39         4.33 o
  -7   4   6        202.96        248.37         9.30 o
  -6   4   6      20870.94      22241.87       518.19 o
  -5   4   6          0.71         17.98         4.51 o
  -4   4   6       5209.58       5215.97       141.46 o
  -3   4   6       4632.52       5103.15       120.07 o
  -2   4   6       6015.00       6097.19       153.22 o
  -1   4   6        809.12        670.63        20.24 o
   0   4   6      19009.80      19719.68       582.03 o
   1   4   6         85.87        123.97         8.32 o
   2   4   6        619.80        686.83        21.09 o
   3   4   6          7.86         14.92         4.35 o
   4   4   6       2243.50       2231.92        62.50 o
   5   4   6       3571.68       3658.22       101.16 o
   6   4   6       1687.84       1696.66        48.63 o
   7   4   6        571.06        518.00        17.41 o
   8   4   6       1451.66       1689.25        48.82 o
   9   4   6         15.94         18.84         5.72 o
  10   4   6          2.45         18.33         6.13 o
  11   4   6         69.26         44.49        13.31 o
  12   4   6       1469.84       1376.64        64.20 o
  13   4   6          5.22         19.16        14.24 o
  14   4   6        465.02        443.62        32.34 o
  15   4   6        141.75         84.40        17.88 o
  16   4   6          6.04         23.85        20.02 o
  17   4   6          3.79         15.47        16.55 o
  18   4   6        344.51        318.06        42.60 o
  19   4   6        108.16         71.04        30.97 o
  20   4   6        305.97        356.82        49.40 o
  21   4   6          3.13          3.75        32.62 o
 -25   5   6         35.10         32.63        35.29 o
 -24   5   6         19.37         13.90        50.68 o
 -23   5   6         41.55         42.98        32.13 o
 -22   5   6         14.74          5.70        26.74 o
 -21   5   6        706.88        759.64        47.25 o
 -20   5   6         18.40         17.58        15.66 o
 -19   5   6         24.21         14.42        12.13 o
 -18   5   6         36.36         21.86         9.79 o
 -17   5   6         81.04         61.01        13.27 o
 -16   5   6         16.90         15.60         7.67 o
 -15   5   6        137.89         75.52        13.55 o
 -14   5   6        152.34        168.33        11.83 o
 -13   5   6        220.59        223.48        11.46 o
 -12   5   6        139.68        142.70         8.81 o
 -11   5   6         65.07         58.32         6.62 o
 -10   5   6         29.60         29.22         5.10 o
  -9   5   6        910.18        981.33        27.82 o
  -8   5   6       5228.62       5651.38       143.47 o
  -7   5   6       2788.97       2845.84        73.51 o
  -6   5   6        731.06        721.12        40.57 o
  -5   5   6      14356.25      14620.95       394.49 o
  -4   5   6         80.21         85.80        14.66 o
  -3   5   6       1064.32       1181.11        31.13 o
  -2   5   6        812.27        946.32        25.63 o
  -1   5   6          1.15         45.01         4.45 o
   0   5   6       2971.07       2910.33        79.88 o
   1   5   6        452.57        681.29        33.61 o
   2   5   6        699.37        736.32        24.35 o
   3   5   6      16474.29      18294.50       493.26 o
   4   5   6         45.36         78.49         6.92 o
   5   5   6        363.17        432.04        18.00 o
   6   5   6       5341.28       5802.51       158.97 o
   7   5   6        538.48        445.10        18.14 o
   8   5   6          8.01          9.92         3.98 o
   9   5   6         15.49          3.30         5.36 o
  10   5   6        335.71        306.74        17.73 o
  11   5   6          0.05         -4.79        12.05 o
  12   5   6          0.14          7.37        12.50 o
  13   5   6       2630.29       2630.14       112.54 o
  14   5   6        105.81         67.29        17.03 o
  15   5   6          3.13         19.25        14.83 o
  16   5   6         27.66         25.64        16.26 o
  17   5   6         24.73         29.06        17.31 o
  18   5   6         13.33         31.73        25.68 o
  19   5   6        342.16        370.12        57.38 o
  20   5   6        174.98         96.90        35.01 o
  21   5   6         10.43         14.90        43.22 o
 -25   6   6         10.07         -8.18        38.32 o
 -24   6   6        189.35        204.33        43.17 o
 -23   6   6         44.83         18.65        53.66 o
 -22   6   6        205.41        198.96        25.06 o
 -21   6   6          9.65         33.50        17.34 o
 -20   6   6         42.46         51.61        17.43 o
 -19   6   6        161.12        165.28        20.85 o
 -18   6   6         28.12         19.36         9.23 o
 -17   6   6        230.75        256.53        20.66 o
 -16   6   6        143.03        122.85        16.01 o
 -15   6   6       1425.21       1380.73        48.06 o
 -14   6   6       1166.53       1339.10        57.54 o
 -13   6   6       2928.13       3123.32        88.35 o
 -12   6   6       1092.06       1015.31        29.94 o
 -11   6   6          6.10         -2.13         5.95 o
 -10   6   6       2939.18       2879.63        75.23 o
  -9   6   6       1077.51        981.43        29.88 o
  -8   6   6        976.44        967.37        27.52 o
  -7   6   6        124.80        113.26        12.78 o
  -6   6   6       1821.41       1777.72        55.66 o
  -5   6   6       1686.91       2016.09        90.91 o
  -4   6   6       3932.64       4851.25       114.59 o
  -3   6   6        889.20        919.87        23.75 o
  -2   6   6        256.54        274.76        10.12 o
  -1   6   6       2067.44       1798.55        47.13 o
   0   6   6        549.58        545.87        18.00 o
   1   6   6        945.93       1294.86        41.64 o
   2   6   6        544.17        501.97        17.39 o
   3   6   6        702.48        636.08        20.70 o
   4   6   6       2782.97       2943.50        81.99 o
   5   6   6       1877.41       1909.44        54.64 o
   6   6   6        255.11        269.38        12.83 o
   7   6   6        511.38        470.08        16.67 o
   8   6   6          7.61          9.98         4.28 o
   9   6   6       1622.62       1829.82        59.49 o
  10   6   6       1524.78       1745.87        65.07 o
  11   6   6         50.91         55.76        14.72 o
  12   6   6         54.90         54.10        15.70 o
  13   6   6        146.54        195.83        21.91 o
  14   6   6         61.59         38.70        16.62 o
  15   6   6         12.54         23.19        15.62 o
  16   6   6         75.83         83.40        19.17 o
  17   6   6        185.77        206.06        25.46 o
  18   6   6        160.01        178.32        26.19 o
  19   6   6         20.31         33.53        29.51 o
  20   6   6        132.81        121.62        36.84 o
  21   6   6        266.17        284.67        61.11 o
 -24   7   6          1.19        -10.80        40.24 o
 -23   7   6         14.54         58.11        35.29 o
 -22   7   6          0.18        -16.82        16.82 o
 -21   7   6        145.09        131.91        20.54 o
 -20   7   6        229.40        263.22        32.31 o
 -19   7   6         16.36         48.32        16.10 o
 -18   7   6         47.96         27.88        10.18 o
 -17   7   6         95.44         53.49        12.54 o
 -16   7   6        168.87        132.09        18.72 o
 -15   7   6          2.84          5.96         9.25 o
 -14   7   6        396.11        489.54        27.77 o
 -13   7   6       3969.07       3994.78       113.29 o
 -12   7   6        117.35         87.68         9.00 o
 -11   7   6        844.58        763.05        25.13 o
 -10   7   6         57.93        113.34         9.81 o
  -9   7   6       4601.17       5006.75       137.68 o
  -8   7   6       4593.73       4684.57       128.96 o
  -7   7   6        862.54       1007.93        35.82 o
  -6   7   6         11.35         12.16         4.85 o
  -5   7   6       6925.78       6711.49       181.93 o
  -4   7   6       2383.88       2412.87        62.57 o
  -3   7   6      10654.58      11422.73       303.28 o
  -2   7   6        577.02        696.05        27.78 o
  -1   7   6       7542.16       8032.10       188.90 o
   0   7   6       1533.11       1791.27        52.48 o
   1   7   6       6961.42       7700.35       209.41 o
   2   7   6         33.69         18.14         7.58 o
   3   7   6          1.14         32.62         5.67 o
   4   7   6        517.90        622.52        20.72 o
   5   7   6          1.77          1.65         4.42 o
   6   7   6        202.05        208.51         9.93 o
   7   7   6         49.18         51.66         6.92 o
   8   7   6       3357.87       3507.66        98.35 o
   9   7   6        442.44        445.90        20.36 o
  10   7   6        586.16        595.01        28.36 o
  11   7   6       1804.00       1869.55        83.21 o
  12   7   6       2088.66       2090.43        92.18 o
  13   7   6          7.49          9.87        15.86 o
  14   7   6        470.38        360.08        29.58 o
  15   7   6        301.89        225.25        24.94 o
  16   7   6         28.14         43.62        18.17 o
  17   7   6          3.36          8.10        18.60 o
  18   7   6         15.75         -4.96        17.66 o
  19   7   6         90.46         58.71        31.08 o
  20   7   6          8.00         24.59        30.56 o
  21   7   6         29.33         70.05        47.69 o
 -24   8   6        413.55        414.81       136.38 o
 -23   8   6          5.56         24.28        19.87 o
 -22   8   6          0.56         -4.48        17.44 o
 -21   8   6         86.03         84.74        20.58 o
 -20   8   6         59.24         26.27        19.07 o
 -19   8   6          7.08         24.63        19.37 o
 -18   8   6        325.87        355.87        29.26 o
 -17   8   6          2.91        -10.02        10.02 o
 -16   8   6          2.18          7.76        10.26 o
 -15   8   6        135.37         78.16        12.18 o
 -14   8   6        412.66        479.02        23.28 o
 -13   8   6        395.02        357.44        19.08 o
 -12   8   6         14.96         21.77         7.86 o
 -11   8   6        586.15        523.80        19.11 o
 -10   8   6         50.50         36.77        12.00 o
  -9   8   6         11.81          8.34         5.76 o
  -8   8   6        910.60       1162.90        37.52 o
  -7   8   6         94.39        105.01         9.66 o
  -6   8   6       2296.93       2457.26        69.05 o
  -5   8   6         23.38         29.33         5.20 o
  -4   8   6       2770.84       2866.42       103.72 o
  -3   8   6         12.86         78.04        12.28 o
  -2   8   6       1837.52       2071.02        59.64 o
  -1   8   6         95.23        141.90        12.01 o
   0   8   6        489.48        525.13        18.23 o
   1   8   6       1822.06       1746.10        46.52 o
   2   8   6       8426.44       8899.44       241.75 o
   3   8   6        470.56        575.12        21.93 o
   4   8   6        222.29        231.10        12.43 o
   5   8   6       3795.94       3729.56       103.98 o
   6   8   6       2911.82       3109.47        87.30 o
   7   8   6        613.68        603.28        20.70 o
   8   8   6       1772.30       1868.59        60.46 o
   9   8   6       3829.95       3948.83       121.88 o
  10   8   6         68.46         60.27        11.13 o
  11   8   6         91.26         57.27        16.09 o
  12   8   6          1.27          9.71        14.88 o
  13   8   6         13.18         17.56        14.63 o
  14   8   6        243.01        231.12        25.41 o
  15   8   6        269.47        225.22        25.41 o
  16   8   6          4.36          8.87        17.66 o
  17   8   6        399.37        411.00        35.08 o
  18   8   6          6.46         21.21        21.16 o
  19   8   6         41.01         49.20        20.36 o
  20   8   6         49.85         58.60        36.17 o
 -23   9   6         94.11        166.87        25.14 o
 -22   9   6        299.00        378.57        33.78 o
 -21   9   6        109.00        117.64        26.46 o
 -20   9   6         35.46         37.33        21.82 o
 -19   9   6        217.79        218.51        21.84 o
 -18   9   6        249.44        264.58        22.88 o
 -17   9   6        101.22         83.20        13.33 o
 -16   9   6        876.96        855.75        58.15 o
 -15   9   6         29.13         29.86        10.88 o
 -14   9   6        707.87        784.99        44.27 o
 -13   9   6       1588.87       1547.50        53.32 o
 -12   9   6       1060.81        916.84        35.08 o
 -11   9   6        120.70         69.88        13.43 o
 -10   9   6         19.83         15.84         5.44 o
  -9   9   6        295.65        222.61        14.70 o
  -8   9   6       1210.70       1100.51        40.30 o
  -7   9   6        241.26        306.77        20.84 o
  -6   9   6       1102.14       1091.75        41.77 o
  -5   9   6       2577.81       2683.86        75.35 o
  -4   9   6       3718.42       3877.94       130.97 o
  -3   9   6       4259.28       4723.42       141.17 o
  -2   9   6       1247.61       1243.56        34.40 o
  -1   9   6       1397.56       1690.52        45.13 o
   0   9   6       1787.08       2096.05        55.56 o
   1   9   6        217.68        202.81         9.22 o
   2   9   6          8.64         25.76         5.49 o
   3   9   6        686.25        760.96        27.52 o
   4   9   6       4815.95       5283.75       159.92 o
   5   9   6         12.92         63.60         6.40 o
   6   9   6        181.87        143.12         9.11 o
   7   9   6        246.94        273.14        14.84 o
   8   9   6         95.10         88.21        11.45 o
   9   9   6       1211.56       1309.27        45.35 o
  10   9   6        123.80         77.51        12.19 o
  11   9   6        426.90        320.17        26.91 o
  12   9   6        820.18        787.70        45.83 o
  13   9   6        147.53        119.00        21.21 o
  14   9   6        214.45        203.98        27.35 o
  15   9   6        400.39        396.28        32.65 o
  16   9   6        139.79        117.42        21.69 o
  17   9   6         36.63         35.63        20.49 o
  18   9   6         59.56         51.80        21.62 o
  19   9   6         66.68         60.41        23.32 o
  20   9   6        158.18        165.35        53.33 o
 -24  10   6        121.36        206.10        39.68 o
 -23  10   6        335.01        396.68        42.75 o
 -22  10   6         67.78         75.72        22.67 o
 -21  10   6        120.34        162.61        42.89 o
 -20  10   6        199.42        290.51        31.95 o
 -19  10   6        255.24        218.10        22.08 o
 -18  10   6         35.45         31.77        13.04 o
 -17  10   6        276.02        284.75        19.69 o
 -16  10   6        133.15        110.85        17.38 o
 -15  10   6          4.94          7.84        10.28 o
 -14  10   6        201.16        200.95        17.17 o
 -13  10   6        398.07        379.36        22.48 o
 -12  10   6        342.54        325.12        19.94 o
 -11  10   6         14.72          5.67         9.38 o
 -10  10   6         50.63         58.31        12.58 o
  -9  10   6       1156.81       1283.64        39.02 o
  -8  10   6        264.48        202.76        15.11 o
  -7  10   6        804.57        767.20        30.96 o
  -6  10   6       1021.96       1127.84        34.40 o
  -5  10   6       3043.38       3056.39        85.52 o
  -4  10   6       9676.43       9774.46       265.78 o
  -3  10   6       1493.28       1449.03        51.60 o
  -2  10   6        682.81        665.04        23.86 o
  -1  10   6        196.97        257.80        14.79 o
   0  10   6       1719.92       1786.19        56.11 o
   1  10   6          3.59          1.26         3.72 o
   2  10   6        517.91        519.52        27.85 o
   3  10   6        462.31        373.73        25.22 o
   4  10   6       1098.95       1261.25        42.41 o
   5  10   6       1097.41       1114.71        34.59 o
   6  10   6       1755.27       1732.85        56.75 o
   7  10   6        282.51        325.95        16.81 o
   8  10   6        632.19        558.15        24.20 o
   9  10   6       1405.81       1364.73        47.97 o
  10  10   6       1138.12       1114.90        46.31 o
  11  10   6        331.14        315.88        27.59 o
  12  10   6        244.78        227.82        36.23 o
  13  10   6         29.77          5.56        14.66 o
  14  10   6        178.61        110.10        20.73 o
  15  10   6          0.36         13.14        16.67 o
  16  10   6         51.06         19.48        17.00 o
  17  10   6         48.06         39.05        20.07 o
  18  10   6        430.14        565.03        44.08 o
  19  10   6        248.59        256.20        34.53 o
  20  10   6        259.29        274.24        49.18 o
 -23  11   6        152.36        216.96        39.50 o
 -22  11   6          0.49          7.43        21.35 o
 -21  11   6        367.17        425.36        39.47 o
 -20  11   6         62.96         48.88        36.46 o
 -19  11   6        140.83        141.39        32.70 o
 -18  11   6         99.16        100.92        17.78 o
 -17  11   6         76.17         39.76        12.40 o
 -16  11   6        518.63        506.30        26.67 o
 -15  11   6        322.73        274.35        19.03 o
 -14  11   6        672.98        606.14        47.35 o
 -13  11   6          2.34         -8.59         9.07 o
 -12  11   6         27.20          2.03         9.38 o
 -11  11   6       1416.80       1474.58        56.58 o
 -10  11   6         20.66         76.83        25.17 o
  -9  11   6       1430.59       1462.49        48.67 o
  -8  11   6          7.94         11.76         5.66 o
  -7  11   6        632.03        559.02        25.50 o
  -6  11   6        141.33        183.16        10.60 o
  -5  11   6        106.85        134.48        21.05 o
  -4  11   6        219.57        266.12        12.50 o
  -3  11   6         35.06         29.95         6.52 o
  -2  11   6        546.11        448.71        16.11 o
  -1  11   6        266.08        226.68        18.51 o
   0  11   6        423.34        419.79        18.08 o
   1  11   6        203.40        254.55        16.03 o
   2  11   6        940.14        795.47        23.85 o
   3  11   6       1567.42       1701.11        69.40 o
   4  11   6        245.38        275.34        13.13 o
   5  11   6       1580.28       1542.37        47.02 o
   6  11   6        383.66        344.53        17.73 o
   7  11   6        137.99        173.94        12.65 o
   8  11   6       1314.37       1420.67        49.15 o
   9  11   6        175.14        194.34        20.01 o
  10  11   6       1808.39       2026.71        76.29 o
  11  11   6        472.44        506.33        43.03 o
  12  11   6         84.97        103.23        20.12 o
  13  11   6        104.96        101.00        20.04 o
  14  11   6         21.36         19.88        17.70 o
  15  11   6        150.95        106.40        22.53 o
  16  11   6         79.86         57.81        21.91 o
  17  11   6          0.39        -14.10        19.26 o
  18  11   6          0.00          2.56        18.43 o
  19  11   6         77.97         55.15        35.77 o
  20  11   6          0.13         10.43        35.77 o
 -22  12   6        209.57        256.63        29.12 o
 -21  12   6         14.90          8.01        23.84 o
 -20  12   6        568.17        636.17        49.24 o
 -19  12   6        297.63        260.22        25.17 o
 -18  12   6        934.76       1038.34        56.29 o
 -17  12   6         18.67         23.71        12.33 o
 -16  12   6         77.99         97.53        13.98 o
 -15  12   6         23.89         16.33        11.90 o
 -14  12   6        164.90        161.33        25.37 o
 -13  12   6         48.80         39.05        11.59 o
 -12  12   6          0.29         18.35        13.31 o
 -11  12   6       1098.25       1098.16        50.47 o
 -10  12   6       1253.92       1090.33        55.66 o
  -9  12   6        422.52        364.01        39.48 o
  -8  12   6       1869.97       1936.81        68.70 o
  -7  12   6        226.29        236.51        19.92 o
  -6  12   6       1679.93       1780.00        52.37 o
  -5  12   6        759.82        698.61        24.11 o
  -4  12   6        510.97        503.38        28.43 o
  -3  12   6         20.65          2.60         5.94 o
  -2  12   6        471.68        539.14        23.72 o
  -1  12   6        130.51        110.40        12.54 o
   0  12   6        177.89        144.91        13.15 o
   1  12   6         54.49         31.05         5.99 o
   2  12   6         96.15        112.39         7.38 o
   3  12   6       8107.61       8510.47       201.73 o
   4  12   6       2334.42       2328.05        62.35 o
   5  12   6        720.28        767.30        34.00 o
   6  12   6        319.25        255.97        20.83 o
   7  12   6       1334.28       1519.67        52.08 o
   8  12   6        215.62        130.78        11.89 o
   9  12   6        283.80        207.80        16.63 o
  10  12   6        506.75        473.26        39.73 o
  11  12   6        235.47        260.03        19.10 o
  12  12   6        286.79        224.13        22.76 o
  13  12   6         69.40         84.24        19.17 o
  14  12   6        121.27        101.10        19.08 o
  15  12   6        240.11        197.27        23.65 o
  16  12   6         26.14         24.42        17.81 o
  17  12   6          2.64         28.02        18.39 o
  18  12   6        176.29        168.41        30.91 o
  19  12   6          1.99         11.92        34.28 o
 -21  13   6          0.50         -5.77        23.20 o
 -20  13   6        233.35        272.05        33.63 o
 -19  13   6          5.84         20.75        16.40 o
 -18  13   6         54.23         63.33        17.41 o
 -17  13   6        247.43        254.99        21.62 o
 -16  13   6          7.12         -3.74        11.89 o
 -15  13   6          2.59         -5.28        10.98 o
 -14  13   6        101.73        105.44        14.37 o
 -13  13   6         36.72         14.66        10.64 o
 -12  13   6         10.91         23.62        11.59 o
 -11  13   6       1367.26       1413.00        62.60 o
 -10  13   6       2406.24       2604.19       126.06 o
  -9  13   6       1368.34       1373.59        53.56 o
  -8  13   6       1806.16       1945.52        72.40 o
  -7  13   6       2033.36       2113.89        68.19 o
  -6  13   6        409.72        300.81        20.66 o
  -5  13   6       2474.78       2577.24       101.98 o
  -4  13   6       3324.89       3805.60       107.20 o
  -3  13   6        487.35        558.02        26.35 o
  -2  13   6         31.49         11.54         6.17 o
  -1  13   6         77.05         97.54         7.59 o
   0  13   6        753.57        714.38        28.97 o
   1  13   6        123.91        138.50         9.38 o
   2  13   6        518.62        461.21        16.06 o
   3  13   6          4.30         -1.04         5.66 o
   4  13   6       4663.87       4614.65       129.85 o
   5  13   6        329.52        432.66        24.68 o
   6  13   6        563.81        591.00        34.34 o
   7  13   6        156.42        127.57        12.06 o
   8  13   6          8.63         20.93         8.65 o
   9  13   6          3.23          8.48        11.21 o
  10  13   6          0.02          1.76        10.83 o
  11  13   6         95.94         79.14        13.55 o
  12  13   6         37.17         52.02        16.07 o
  13  13   6         69.96         87.13        19.01 o
  14  13   6          9.11         11.89        15.60 o
  15  13   6        101.69        112.31        21.23 o
  16  13   6         28.15         16.26        17.50 o
  17  13   6         75.69         62.78        31.66 o
  18  13   6        226.03        253.38        50.68 o
 -21  14   6          7.12        -37.26        37.26 o
 -20  14   6         12.75         33.84        24.10 o
 -19  14   6         38.14         36.22        17.94 o
 -18  14   6          8.89          8.06        16.43 o
 -17  14   6         35.53         16.13        12.80 o
 -16  14   6        124.77         98.78        14.93 o
 -15  14   6        148.74        133.72        21.27 o
 -14  14   6        188.62        138.41        17.80 o
 -13  14   6        330.49        273.34        20.21 o
 -12  14   6         34.36         25.83        12.48 o
 -11  14   6          1.28          4.03        15.70 o
 -10  14   6        745.09        715.29        36.71 o
  -9  14   6       1121.42       1068.09        66.31 o
  -8  14   6          7.10         17.92        11.37 o
  -7  14   6       1665.87       1776.38        59.39 o
  -6  14   6       2881.19       2982.18        94.08 o
  -5  14   6        680.88        628.56        30.77 o
  -4  14   6         15.56         16.47         7.86 o
  -3  14   6       1975.89       2113.34        61.89 o
  -2  14   6        144.94        116.82        10.53 o
  -1  14   6         16.33          7.88         6.28 o
   0  14   6        138.34        130.90        15.11 o
   1  14   6        107.94         91.09        10.77 o
   2  14   6        431.78        385.07        15.00 o
   3  14   6          2.18          1.59         6.19 o
   4  14   6        117.48         82.31        10.15 o
   5  14   6       1489.88       1626.87        51.47 o
   6  14   6        254.55        254.40        28.48 o
   7  14   6         44.55         29.82        11.33 o
   8  14   6        370.64        349.00        28.48 o
   9  14   6         10.82         10.11        11.29 o
  10  14   6        616.89        620.01        30.23 o
  11  14   6         85.75         58.64        13.03 o
  12  14   6        199.29        189.28        22.84 o
  13  14   6         59.05          6.45        16.07 o
  14  14   6          5.79         -0.56        15.80 o
  15  14   6         22.47         29.24        18.14 o
  16  14   6          7.08         11.29        22.60 o
  17  14   6         21.68          4.95        21.11 o
 -20  15   6          2.84        -14.67        26.75 o
 -19  15   6         18.87          8.96        21.73 o
 -18  15   6         17.47         13.39        17.52 o
 -17  15   6         45.33         56.62        15.41 o
 -16  15   6        192.56        207.74        22.80 o
 -15  15   6         31.68         26.64        14.24 o
 -14  15   6        195.48        205.11        19.57 o
 -13  15   6          6.75          4.61        13.11 o
 -12  15   6        661.50        471.16        46.90 o
 -11  15   6         82.85        131.10        30.78 o
 -10  15   6        584.75        455.62        26.72 o
  -9  15   6        109.59        149.55        15.79 o
  -8  15   6        172.19        129.38        16.20 o
  -7  15   6        262.25        229.23        25.17 o
  -6  15   6         29.72         22.94         8.53 o
  -5  15   6       3377.83       3537.72       121.83 o
  -4  15   6       2245.08       2528.54        77.21 o
  -3  15   6       1358.10       1667.72        77.36 o
  -2  15   6        634.26        551.28        20.27 o
  -1  15   6       2433.19       2440.45        71.75 o
   0  15   6         14.27         45.86         8.72 o
   1  15   6        399.48        520.26        22.54 o
   2  15   6       1282.39       1405.59        38.35 o
   3  15   6         35.11         17.73         8.94 o
   4  15   6         80.44        109.09        16.33 o
   5  15   6          6.44         14.30         9.01 o
   6  15   6         16.62          6.54         8.86 o
   7  15   6        607.36        526.32        36.65 o
   8  15   6        155.55        151.66        13.95 o
   9  15   6         63.83         87.98        14.27 o
  10  15   6         46.75         20.14        12.70 o
  11  15   6        111.92         93.76        15.11 o
  12  15   6         18.54          4.71        16.95 o
  13  15   6          0.47          8.04        15.55 o
  14  15   6         14.44         18.98        18.86 o
  15  15   6         49.55         44.00        25.48 o
  16  15   6          2.49          1.22        21.85 o
  17  15   6          2.99        -41.73        53.66 o
 -19  16   6         61.61         69.89        21.87 o
 -18  16   6         11.00         -6.97        17.86 o
 -17  16   6          5.41        -18.75        18.75 o
 -16  16   6          2.97          1.13        17.64 o
 -15  16   6        170.67        196.62        30.33 o
 -14  16   6          3.75         -6.88        12.31 o
 -13  16   6         25.43          1.03        12.85 o
 -12  16   6        135.27        134.26        16.46 o
 -11  16   6         13.83         38.74        14.14 o
 -10  16   6        419.70        444.20        32.05 o
  -9  16   6       1179.23       1261.47        52.14 o
  -8  16   6        103.70         73.56        14.18 o
  -7  16   6       1343.78       1458.94        71.42 o
  -6  16   6         40.65         45.55        11.78 o
  -5  16   6        117.92        112.38        12.01 o
  -4  16   6         27.25         45.27         9.53 o
  -3  16   6        557.59        507.58        27.88 o
  -2  16   6        203.76        249.23        13.60 o
  -1  16   6          0.41          2.61         5.33 o
   0  16   6        353.68        369.83        19.05 o
   1  16   6       1354.07       1395.44        53.49 o
   2  16   6        353.37        301.69        31.41 o
   3  16   6          5.77          0.30         9.15 o
   4  16   6        236.25        255.47        21.44 o
   5  16   6        513.58        530.01        24.30 o
   6  16   6          1.24         -0.58         9.37 o
   7  16   6          0.01         -4.18         9.26 o
   8  16   6        227.96        234.78        19.32 o
   9  16   6         31.32         34.49        12.93 o
  10  16   6        381.29        410.60        25.15 o
  11  16   6          1.70          4.90        12.73 o
  12  16   6         30.35         20.21        16.69 o
  13  16   6         73.55         50.38        21.15 o
  14  16   6         47.08         32.60        21.27 o
  15  16   6         13.05         19.62        22.63 o
  16  16   6        120.17         86.25        30.44 o
 -19  17   6        188.31        229.53        43.22 o
 -18  17   6         36.88         17.28        19.75 o
 -17  17   6         32.24          8.71        18.20 o
 -16  17   6         55.80         63.25        16.74 o
 -15  17   6          2.71          1.87        13.30 o
 -14  17   6          1.34         10.74        13.95 o
 -13  17   6         22.76         43.70        14.30 o
 -12  17   6         19.52         20.98        14.52 o
 -11  17   6        603.98        641.20        41.39 o
 -10  17   6          0.41          9.14        12.88 o
  -9  17   6         28.77          4.20        12.85 o
  -8  17   6         50.89         42.60        13.68 o
  -7  17   6        148.04        153.82        17.21 o
  -6  17   6         89.34         76.36        16.56 o
  -5  17   6        147.57        164.47        16.65 o
  -4  17   6        682.77        616.59        26.85 o
  -3  17   6        858.45        810.10        34.59 o
  -2  17   6       3434.61       3374.26        97.17 o
  -1  17   6        642.05        733.34        35.78 o
   0  17   6          0.01         -5.55         8.05 o
   1  17   6       1876.92       1986.28        66.90 o
   2  17   6       1929.52       1918.99        65.40 o
   3  17   6         44.25         26.43        11.16 o
   4  17   6        294.76        326.86        18.52 o
   5  17   6         36.09         28.97        10.35 o
   6  17   6         99.72         75.48        12.66 o
   7  17   6         68.28         55.93        11.73 o
   8  17   6        112.25         78.37        11.78 o
   9  17   6          5.38         -4.47        12.16 o
  10  17   6        134.61         97.85        16.38 o
  11  17   6         19.40         18.55        14.05 o
  12  17   6          2.03          2.57        19.71 o
  13  17   6         58.15         66.84        21.85 o
  14  17   6          4.98         20.96        22.40 o
  15  17   6          6.70        -22.73        22.75 o
 -19  18   6          0.00         23.85        35.77 o
 -18  18   6          7.03         61.11        32.79 o
 -17  18   6        643.27        853.83        95.16 o
 -16  18   6         89.43        103.36        18.54 o
 -15  18   6        129.50        148.12        20.26 o
 -14  18   6         13.50         17.90        15.92 o
 -13  18   6         39.04         44.43        15.22 o
 -12  18   6         34.97         33.70        14.51 o
 -11  18   6        146.00        152.86        26.27 o
 -10  18   6        208.31        221.45        20.61 o
  -9  18   6        408.49        346.06        24.00 o
  -8  18   6        937.72       1024.61        62.17 o
  -7  18   6        344.15        368.89        24.93 o
  -6  18   6          0.74          6.33        11.77 o
  -5  18   6          5.38        -11.74        11.74 o
  -4  18   6        495.36        521.03        33.77 o
  -3  18   6        231.89        202.63        15.37 o
  -2  18   6       2958.70       3218.26        93.54 o
  -1  18   6         37.30         28.53         9.57 o
   0  18   6        379.13        496.35        25.78 o
   1  18   6        237.53        289.86        21.16 o
   2  18   6         80.10         44.00        14.53 o
   3  18   6          4.11         -4.98        10.64 o
   4  18   6         97.41         46.54        11.69 o
   5  18   6        321.01        340.15        20.77 o
   6  18   6          7.96          3.98         9.98 o
   7  18   6         24.52         16.15        10.83 o
   8  18   6         69.95         56.27        12.46 o
   9  18   6         73.29         72.84        14.68 o
  10  18   6        200.67        223.27        24.47 o
  11  18   6          6.69         16.55        18.57 o
  12  18   6         35.26         52.99        21.11 o
  13  18   6         87.21         72.59        24.47 o
  14  18   6        123.13        120.15        28.05 o
 -18  19   6         51.61         83.46        35.77 o
 -17  19   6        123.58        160.97        40.24 o
 -16  19   6         16.35         15.19        16.56 o
 -15  19   6         75.79         96.78        18.75 o
 -14  19   6          5.52         11.78        15.34 o
 -13  19   6         80.94         70.05        17.29 o
 -12  19   6          0.37        -14.09        14.48 o
 -11  19   6        111.13         86.99        17.43 o
 -10  19   6         83.91        104.03        16.84 o
  -9  19   6        374.08        344.09        35.71 o
  -8  19   6         75.11         79.33        14.73 o
  -7  19   6         98.70        102.21        17.24 o
  -6  19   6        264.58        231.71        20.34 o
  -5  19   6          1.52          5.32        12.40 o
  -4  19   6        103.88         38.19        13.31 o
  -3  19   6          4.92          7.40        10.01 o
  -2  19   6        305.58        330.94        19.76 o
  -1  19   6        240.67        187.42        13.71 o
   0  19   6        195.28        185.21        32.60 o
   1  19   6        121.10        106.01        14.33 o
   2  19   6        477.91        422.89        31.41 o
   3  19   6         52.10         75.50        13.09 o
   4  19   6        213.19        214.75        20.13 o
   5  19   6        221.71        163.65        16.58 o
   6  19   6        421.51        374.85        21.60 o
   7  19   6         30.40         19.40        11.33 o
   8  19   6         14.43          5.09        12.23 o
   9  19   6         24.66         13.36        13.88 o
  10  19   6          6.95         20.94        15.28 o
  11  19   6        199.06        182.01        30.25 o
  12  19   6          2.13         -5.18        20.83 o
  13  19   6          2.86         -1.55        21.32 o
 -16  20   6          4.32         64.09        34.28 o
 -15  20   6         27.19         28.81        16.79 o
 -14  20   6        426.53        442.81        30.55 o
 -13  20   6        272.61        289.36        25.08 o
 -12  20   6         53.09         35.42        16.67 o
 -11  20   6          5.80          5.24        15.08 o
 -10  20   6          2.14         10.34        15.21 o
  -9  20   6         20.80         27.29        15.21 o
  -8  20   6        196.33        131.46        18.12 o
  -7  20   6        298.42        203.00        20.87 o
  -6  20   6        399.90        399.82        27.31 o
  -5  20   6         59.09         18.16        14.52 o
  -4  20   6         72.38         75.03        15.48 o
  -3  20   6         79.76         73.02        14.08 o
  -2  20   6        433.98        362.60        26.00 o
  -1  20   6        183.15        164.64        17.67 o
   0  20   6        617.59        649.14        49.05 o
   1  20   6        101.66         82.97        16.13 o
   2  20   6        362.61        362.68        25.02 o
   3  20   6         14.51          7.64        11.59 o
   4  20   6          0.30         14.23        11.63 o
   5  20   6         21.03         18.09        12.55 o
   6  20   6        100.82         92.05        14.84 o
   7  20   6        132.12        104.36        15.66 o
   8  20   6         17.19         15.59        14.81 o
   9  20   6         79.15        127.19        22.80 o
  10  20   6         89.64         53.54        18.17 o
  11  20   6          0.98         -1.63        20.46 o
  12  20   6          3.01          6.99        23.45 o
  13  20   6          0.00          8.87        51.11 o
 -15  21   6        110.71        126.43        28.85 o
 -14  21   6        113.18        121.14        21.41 o
 -13  21   6        158.41        160.78        35.28 o
 -12  21   6        133.28        153.78        20.57 o
 -11  21   6        241.72        221.08        22.51 o
 -10  21   6        365.24        368.33        27.87 o
  -9  21   6         25.67         23.47        15.64 o
  -8  21   6         80.31         51.45        17.18 o
  -7  21   6         14.00         26.91        14.87 o
  -6  21   6          0.73         -2.14        13.47 o
  -5  21   6         28.23         27.94        15.19 o
  -4  21   6         70.62         51.56        13.71 o
  -3  21   6          3.23         15.41        12.30 o
  -2  21   6         14.46         24.06        23.94 o
  -1  21   6        275.09        229.07        20.00 o
   0  21   6        106.94         98.72        16.58 o
   1  21   6         58.85         48.72        14.65 o
   2  21   6        762.82        770.01        39.06 o
   3  21   6        153.74        144.86        17.58 o
   4  21   6        104.51         81.46        15.12 o
   5  21   6         33.93         24.65        14.31 o
   6  21   6        158.76        194.66        19.09 o
   7  21   6        485.19        522.82        31.34 o
   8  21   6         19.62         25.92        20.16 o
   9  21   6         28.48         68.48        20.45 o
  10  21   6          6.91         36.58        18.00 o
  11  21   6          9.63         30.47        43.22 o
  12  21   6        139.76        133.37        46.89 o
 -14  22   6         38.87        -31.30        31.30 o
 -13  22   6        264.10        255.62        52.17 o
 -12  22   6         57.19         68.21        18.68 o
 -11  22   6         77.85         78.22        18.33 o
 -10  22   6        771.09        915.46        46.63 o
  -9  22   6         23.05         53.55        16.68 o
  -8  22   6         18.29         16.57        16.34 o
  -7  22   6        113.15        108.37        18.01 o
  -6  22   6          1.04         -4.40        13.53 o
  -5  22   6         94.85         97.73        15.47 o
  -4  22   6          0.28         -1.04        12.31 o
  -3  22   6        242.27        322.96        33.61 o
  -2  22   6        132.63        130.50        22.58 o
  -1  22   6        460.57        459.29        35.82 o
   0  22   6         15.78          3.35        13.35 o
   1  22   6         58.24         65.11        15.67 o
   2  22   6          8.14         -8.94        12.78 o
   3  22   6         23.13         28.40        14.79 o
   4  22   6         44.05         45.57        16.96 o
   5  22   6        216.76        282.20        24.24 o
   6  22   6         65.70         56.23        18.07 o
   7  22   6         22.05         21.78        15.95 o
   8  22   6         82.89         80.79        21.48 o
   9  22   6        114.38         85.74        21.82 o
  10  22   6        125.14        155.14        85.70 o
  11  22   6        223.25        222.08        76.01 o
 -12  23   6          2.98          2.98        31.30 o
 -11  23   6         29.23         31.28        22.59 o
 -10  23   6         75.67        102.55        29.04 o
  -9  23   6         60.56         49.90        17.95 o
  -8  23   6        144.91        140.67        21.10 o
  -7  23   6         59.67         61.82        17.46 o
  -6  23   6         80.84        126.89        19.50 o
  -5  23   6         61.12         68.74        15.73 o
  -4  23   6        445.23        512.51        43.16 o
  -3  23   6          0.27          3.94        17.97 o
  -2  23   6          7.03         11.16        18.04 o
  -1  23   6        147.76        149.11        24.28 o
   0  23   6        426.93        432.11        35.06 o
   1  23   6          0.10        -13.78        13.78 o
   2  23   6        256.80        297.10        24.34 o
   3  23   6          0.76         -1.58        14.24 o
   4  23   6        213.44        274.49        25.23 o
   5  23   6          9.68         29.10        16.17 o
   6  23   6        610.82        855.32        47.87 o
   7  23   6         47.32         64.90        22.90 o
   8  23   6          2.75          0.20        20.59 o
   9  23   6          0.54        -18.22        25.69 o
  10  23   6          0.04        -18.75        29.10 o
 -10  24   6          1.52        -28.32        28.32 o
  -9  24   6          3.22         -6.08        35.10 o
  -8  24   6          0.05         -4.68        19.06 o
  -7  24   6        317.44        316.76        24.53 o
  -6  24   6         67.77         46.02        16.82 o
  -5  24   6         20.67         20.60        21.03 o
  -4  24   6        127.66        128.52        24.76 o
  -3  24   6        148.81        143.05        26.06 o
  -2  24   6          1.64         21.75        20.77 o
  -1  24   6         67.89         73.70        22.04 o
   0  24   6          4.77          3.66        18.43 o
   1  24   6         26.17         12.96        20.48 o
   2  24   6         17.87         33.60        18.58 o
   3  24   6          2.93         -0.53        16.06 o
   4  24   6          4.02         -8.03        16.30 o
   5  24   6        168.86        218.00        25.70 o
   6  24   6          3.75         19.87        18.93 o
  -8  25   6         25.44         53.66        26.74 o
  -7  25   6         66.71        101.82        49.90 o
  -6  25   6        193.57        268.28        83.46 o
  -5  25   6          8.64         19.38        55.15 o
  -4  25   6         70.54         47.69        62.60 o
  -3  25   6          8.03          6.82        38.01 o
  -2  25   6        220.20        237.91        38.05 o
  -1  25   6          1.66          6.64        29.81 o
   0  25   6          4.12          2.19        28.38 o
   1  25   6          8.83         50.68        32.79 o
   2  25   6         10.28         32.79        32.79 o
   3  25   6          0.77         26.83        34.28 o
   4  25   6        137.80        165.21        28.40 o
   5  25   6         97.08        126.23        29.51 o
   6  25   6          2.77        -13.41        49.18 o
  -4  26   6        128.94        178.85       123.71 o
  -3  26   6         23.13        -25.34        59.62 o
  -2  26   6         60.54         61.11        67.07 o
 -22   1   7          5.92        -13.41        43.22 o
 -21   1   7         27.37        -15.65        23.19 o
 -20   1   7        201.60        142.15        41.23 o
 -19   1   7        475.87        495.91        32.67 o
 -18   1   7        174.35        116.06        14.63 o
 -17   1   7        128.78        101.17        12.92 o
 -16   1   7        534.87        430.25        14.12 o
 -15   1   7          0.10         10.97         5.32 o
 -14   1   7        554.63        642.95        15.92 o
 -13   1   7        476.38        506.78        18.43 o
 -12   1   7       1265.69       1236.03        43.66 o
 -11   1   7         71.62         25.56         4.96 o
 -10   1   7       1554.79       1663.09        37.12 o
  -9   1   7      11447.97      12584.30       251.21 o
  -8   1   7         85.49         95.43         5.92 o
  -7   1   7      18927.32      21037.72       461.43 o
  -6   1   7          0.08        132.63        10.10 o
  -5   1   7       4237.03       4281.75       168.45 o
  -4   1   7      20871.27      21381.80       532.19 o
  -3   1   7      24328.45      23606.06       587.72 o
  -2   1   7      13704.06      13425.58       334.86 o
  -1   1   7       1846.14       1989.90        55.06 o
   0   1   7        252.12        292.69        14.27 o
   1   1   7      10090.76      10475.30       261.78 o
   2   1   7          6.65         23.87         8.11 o
   3   1   7        495.37        539.44        20.54 o
   4   1   7       4928.79       5261.35       157.93 o
   5   1   7       4354.03       4189.57       165.19 o
   6   1   7       3219.43       3263.44       130.73 o
   7   1   7        138.10        118.64        10.58 o
   8   1   7       4054.15       3729.32       128.84 o
   9   1   7         19.69         23.20         8.05 o
  10   1   7        208.08        176.29        17.74 o
  11   1   7       1289.07       1160.57        54.29 o
  12   1   7        919.35       1012.12        50.42 o
  13   1   7         34.40         16.52        10.02 o
  14   1   7       1526.10       1514.64        71.37 o
  15   1   7         50.84         28.92        24.75 o
  16   1   7        133.47        144.33        30.97 o
  17   1   7         26.21         38.81        26.10 o
  18   1   7         59.24         73.31        30.97 o
  19   1   7        284.90        399.86        49.53 o
  20   1   7         71.89        107.95        36.84 o
  21   1   7         21.06         48.96        35.29 o
 -22   2   7          5.12         16.55        25.80 o
 -21   2   7        133.42         96.13        28.46 o
 -20   2   7        496.32        476.84        90.92 o
 -19   2   7        802.11        872.03        42.47 o
 -18   2   7         47.89         40.09         8.23 o
 -17   2   7         89.57         81.54         8.77 o
 -16   2   7         62.98         50.29         6.59 o
 -15   2   7        736.26        706.28        19.13 o
 -14   2   7        149.73        188.01         9.37 o
 -13   2   7        391.56        367.91        11.18 o
 -12   2   7         67.30         74.74         5.37 o
 -11   2   7         40.46         53.01         7.46 o
 -10   2   7        163.61        188.02        11.49 o
  -9   2   7       6120.45       5921.50       125.13 o
  -8   2   7        537.80        604.22        15.32 o
  -7   2   7       9755.95      10471.16       245.16 o
  -6   2   7         31.71         62.54         9.55 o
  -5   2   7       1369.04       1254.90        30.75 o
  -4   2   7       8783.87       9226.14       230.56 o
  -3   2   7        196.68        162.06         7.89 o
  -2   2   7      13313.85      13925.48       347.50 o
  -1   2   7      25603.84      24736.37       614.19 o
   0   2   7      12651.52      12483.86       336.18 o
   1   2   7       3016.15       3288.32        90.44 o
   2   2   7        974.27        933.76        27.76 o
   3   2   7       8291.25       8253.89       244.87 o
   4   2   7       3641.47       4232.08       115.86 o
   5   2   7        789.20        796.76        27.44 o
   6   2   7          1.46         19.00         4.57 o
   7   2   7       1629.65       1629.95        42.93 o
   8   2   7       1240.29       1423.49        53.08 o
   9   2   7        209.62        177.27        13.40 o
  10   2   7       2022.59       2104.18        76.54 o
  11   2   7       2099.72       2211.78        80.64 o
  12   2   7        107.68         91.80        13.94 o
  13   2   7        210.89        113.75        16.48 o
  14   2   7         97.94        101.91        35.77 o
  15   2   7        843.59        892.97        65.81 o
  16   2   7         14.98         17.95        24.75 o
  17   2   7        333.79        372.62        44.26 o
  18   2   7         90.37        113.70        30.97 o
  19   2   7         98.56         90.34        32.62 o
  20   2   7          4.86         20.81        28.97 o
  21   2   7         26.54         26.96        41.41 o
 -23   3   7         94.91         62.91        30.51 o
 -22   3   7        151.54         95.34        61.11 o
 -21   3   7         93.06         61.93        26.86 o
 -20   3   7         62.71         34.20        14.56 o
 -19   3   7        425.14        528.59        27.44 o
 -18   3   7        336.36        353.88        25.69 o
 -17   3   7       1422.14       1454.98        39.59 o
 -16   3   7          6.17         15.87         6.93 o
 -15   3   7          0.66         -5.68         5.68 o
 -14   3   7          0.30         -0.37         5.58 o
 -13   3   7         46.32         35.22         6.32 o
 -12   3   7       4705.81       4991.99       119.59 o
 -11   3   7       7543.77       7647.14       192.97 o
 -10   3   7       5233.36       5882.01       124.80 o
  -9   3   7        158.56        126.92         6.46 o
  -8   3   7        785.48        722.37        18.73 o
  -7   3   7       4869.76       4953.31       124.57 o
  -6   3   7       1462.14       1414.57        32.91 o
  -5   3   7        768.59        717.00        21.13 o
  -4   3   7      37407.13      38966.14       905.30 o
  -3   3   7       4498.63       4455.56       112.50 o
  -2   3   7       3810.66       4151.57       113.27 o
  -1   3   7       9300.29      10039.03       271.37 o
   0   3   7       5728.11       5317.91       158.36 o
   1   3   7       1576.12       1467.72        41.84 o
   2   3   7      13388.99      13861.59       410.18 o
   3   3   7       4795.45       4831.36       145.00 o
   4   3   7       3989.43       4248.92       116.58 o
   5   3   7       1610.97       1740.72        42.60 o
   6   3   7        669.90        640.97        23.04 o
   7   3   7       1086.90       1127.89        37.61 o
   8   3   7        754.95        849.49        29.84 o
   9   3   7        191.97        178.19        13.42 o
  10   3   7        750.86        656.31        29.41 o
  11   3   7        610.58        690.23        30.97 o
  12   3   7         12.84         18.95        13.01 o
  13   3   7        808.99        750.79        42.11 o
  14   3   7        316.00        203.02        32.40 o
  15   3   7        951.96       1005.95        53.67 o
  16   3   7         88.85         42.32        13.75 o
  17   3   7         91.83         69.20        26.86 o
  18   3   7        156.15         97.59        31.08 o
  19   3   7         33.14        105.82        34.78 o
  20   3   7         12.62         11.50        28.62 o
  21   3   7        151.91        146.06        56.64 o
 -24   4   7         19.81         -6.22        30.02 o
 -23   4   7        260.11        252.81        41.54 o
 -22   4   7         22.73         22.08        28.40 o
 -21   4   7         37.15         28.60        16.56 o
 -20   4   7         17.22         18.42        12.89 o
 -19   4   7        100.52         79.71        11.89 o
 -18   4   7       1484.83       1419.80        45.84 o
 -17   4   7        102.53         65.85         9.34 o
 -16   4   7        251.42        243.14        12.26 o
 -15   4   7        414.23        411.89        17.08 o
 -14   4   7        416.73        366.30        13.86 o
 -13   4   7         49.13         65.93         7.43 o
 -12   4   7         73.98         65.97         7.43 o
 -11   4   7       1256.07       1375.22        35.93 o
 -10   4   7        305.06        285.51        15.01 o
  -9   4   7        565.35        642.60        29.85 o
  -8   4   7         35.27         58.67         6.90 o
  -7   4   7        795.73        822.60        28.38 o
  -6   4   7        174.89        142.26         8.22 o
  -5   4   7        221.45        171.00        10.09 o
  -4   4   7        531.16        356.23        12.99 o
  -3   4   7        514.24        525.85        22.13 o
  -2   4   7        273.05        461.62        21.11 o
  -1   4   7       1447.26       1298.95        37.09 o
   0   4   7       5214.16       5461.02       187.94 o
   1   4   7       1334.62       1186.70        38.04 o
   2   4   7         41.55         41.11         4.73 o
   3   4   7        311.27        315.95        12.45 o
   4   4   7         11.60         48.37         4.63 o
   5   4   7       2597.14       2447.81        68.57 o
   6   4   7        883.35        811.09        25.31 o
   7   4   7       4542.21       4546.02       138.03 o
   8   4   7        729.62        727.33        26.43 o
   9   4   7          8.63         17.94         6.43 o
  10   4   7        242.65        185.95        14.63 o
  11   4   7        100.57         47.98        14.09 o
  12   4   7         24.11         17.44        13.56 o
  13   4   7         95.30         57.44        18.08 o
  14   4   7        808.57        817.60        46.47 o
  15   4   7        794.03        772.54        44.53 o
  16   4   7        500.34        526.29        37.89 o
  17   4   7          6.63         20.11        26.86 o
  18   4   7         49.91         44.71        28.22 o
  19   4   7        556.56        672.89        64.81 o
  20   4   7        207.41        285.64        44.99 o
  21   4   7        108.03         65.58        50.68 o
 -25   5   7          0.68        -37.26        68.56 o
 -24   5   7          5.37         -5.96        30.56 o
 -23   5   7        216.38        225.80        41.62 o
 -22   5   7         20.47         36.35        30.02 o
 -21   5   7         25.20         15.07        16.23 o
 -20   5   7         78.98         28.86        13.61 o
 -19   5   7        493.24        451.11        22.37 o
 -18   5   7          8.70         11.69         8.58 o
 -17   5   7       1263.02       1275.32        38.48 o
 -16   5   7         64.84        101.20        20.00 o
 -15   5   7        496.83        503.40        19.53 o
 -14   5   7        211.91        196.62        10.06 o
 -13   5   7          9.33         50.34         6.71 o
 -12   5   7          8.25          2.54         5.66 o
 -11   5   7         35.19         34.51         5.51 o
 -10   5   7        912.23        909.60        24.88 o
  -9   5   7        257.93        239.91         9.61 o
  -8   5   7        355.45        255.19        13.23 o
  -7   5   7        124.15        139.54         8.45 o
  -6   5   7        582.64        541.42        18.37 o
  -5   5   7          8.44         13.73         5.30 o
  -4   5   7       2785.58       2958.65        81.73 o
  -3   5   7        495.21        448.08        14.09 o
  -2   5   7         33.09         17.98         4.19 o
  -1   5   7       3443.64       2969.37       106.25 o
   0   5   7       5808.82       5790.32       157.27 o
   1   5   7       1069.64        869.43        31.45 o
   2   5   7         10.64         16.67         4.89 o
   3   5   7        718.95        706.80        22.50 o
   4   5   7        319.53        362.41        13.77 o
   5   5   7        167.94         98.12         6.89 o
   6   5   7        257.84        332.33        13.16 o
   7   5   7        925.60       1003.56        30.71 o
   8   5   7         23.18         25.30         5.11 o
   9   5   7        312.35        215.35        12.15 o
  10   5   7       2657.31       2783.26       116.58 o
  11   5   7         10.39         13.62        13.49 o
  12   5   7        124.76         49.50        15.16 o
  13   5   7        229.49        182.11        21.47 o
  14   5   7         97.10        103.92        18.92 o
  15   5   7        170.09        113.69        19.67 o
  16   5   7         42.19         32.12        17.47 o
  17   5   7         67.81         65.95        19.15 o
  18   5   7        198.89        221.67        39.88 o
  19   5   7          0.88        -17.94        26.28 o
  20   5   7         74.53         71.61        32.03 o
  21   5   7         16.28         78.99        49.18 o
 -25   6   7         14.53         -1.35        33.68 o
 -24   6   7        344.59        378.19        81.97 o
 -23   6   7         42.90         58.62        33.68 o
 -22   6   7          4.88         33.26        17.83 o
 -21   6   7          0.01         15.01        16.50 o
 -20   6   7         60.54         50.98        13.84 o
 -19   6   7        433.94        444.56        22.04 o
 -18   6   7         35.83         35.97         9.27 o
 -17   6   7          0.77          0.11         9.23 o
 -16   6   7        252.22        229.15        34.49 o
 -15   6   7        143.55        184.08        12.92 o
 -14   6   7       1302.44       1333.75        45.18 o
 -13   6   7        124.61        145.97        13.43 o
 -12   6   7       2710.26       3058.07        80.30 o
 -11   6   7        345.96        323.99        13.59 o
 -10   6   7        696.27        717.10        22.18 o
  -9   6   7       1940.47       2117.36        52.26 o
  -8   6   7       9539.14       9470.53       237.07 o
  -7   6   7        322.03        383.90        22.42 o
  -6   6   7        580.65        531.60        36.47 o
  -5   6   7       7251.15       8195.35       287.00 o
  -4   6   7       3535.65       3506.10        87.84 o
  -3   6   7       3243.22       3761.03        89.63 o
  -2   6   7        918.63        915.89        25.67 o
  -1   6   7       2070.79       2189.57        60.85 o
   0   6   7        118.84        137.50        13.22 o
   1   6   7       2042.97       1841.39        74.27 o
   2   6   7        671.03        906.09        32.76 o
   3   6   7        141.94        158.19         8.32 o
   4   6   7      13224.98      12996.09       351.78 o
   5   6   7       1550.37       1918.49        55.13 o
   6   6   7        645.03        683.59        22.32 o
   7   6   7          1.09          4.05         4.43 o
   8   6   7        367.40        397.19        15.29 o
   9   6   7        602.16        512.51        24.89 o
  10   6   7        638.06        638.40        36.59 o
  11   6   7       1524.38       1522.71        70.01 o
  12   6   7         40.45         26.06        15.21 o
  13   6   7       1522.59       1443.97        69.36 o
  14   6   7        324.28        307.84        28.57 o
  15   6   7        254.53        230.31        24.73 o
  16   6   7          5.89        -13.21        15.15 o
  17   6   7        101.63         68.84        20.76 o
  18   6   7          0.91         -5.29        21.18 o
  19   6   7          0.00        -11.40        26.86 o
  20   6   7         15.38         22.48        32.03 o
  21   6   7         15.61         56.64        43.22 o
 -24   7   7        107.60         90.17        37.94 o
 -23   7   7        225.94        245.46        44.11 o
 -22   7   7        234.50        278.58        26.55 o
 -21   7   7        172.82        222.94        23.75 o
 -20   7   7        457.12        395.70        28.54 o
 -19   7   7        100.23        114.48        15.32 o
 -18   7   7          0.66          3.09        10.13 o
 -17   7   7        345.04        356.74        20.11 o
 -16   7   7        228.54        172.98        15.49 o
 -15   7   7        229.11        219.88        15.91 o
 -14   7   7          9.39         28.16        15.75 o
 -13   7   7       1855.70       1839.24        67.96 o
 -12   7   7        164.23        175.49        21.93 o
 -11   7   7       1461.71       1403.47        39.32 o
 -10   7   7       2643.84       2952.38        82.88 o
  -9   7   7        653.46        696.92        26.03 o
  -8   7   7          9.22          9.67         8.27 o
  -7   7   7        943.91       1014.15        31.25 o
  -6   7   7        431.73        383.67        23.46 o
  -5   7   7       7292.12       8205.76       238.53 o
  -4   7   7       5082.77       4954.79       159.47 o
  -3   7   7       4553.74       4347.40       133.70 o
  -2   7   7       2836.04       3053.58        73.16 o
  -1   7   7        597.00        552.79        19.98 o
   0   7   7        105.49        171.44        18.56 o
   1   7   7       1299.82       1129.55        33.94 o
   2   7   7          1.60          3.79         4.80 o
   3   7   7         57.49         48.70         5.92 o
   4   7   7       1752.72       2007.32        57.72 o
   5   7   7        271.34        232.34        10.81 o
   6   7   7        133.24        156.34         9.31 o
   7   7   7        521.81        632.17        21.42 o
   8   7   7        932.10        951.86        33.81 o
   9   7   7         65.81         83.48        10.83 o
  10   7   7       2942.79       2797.92       118.04 o
  11   7   7         70.42         24.21        14.42 o
  12   7   7       1190.28       1283.10        62.71 o
  13   7   7         77.76        106.49        18.40 o
  14   7   7        811.26        954.99        52.07 o
  15   7   7        166.29        172.69        23.49 o
  16   7   7        410.40        417.01        35.27 o
  17   7   7        166.19        141.89        23.97 o
  18   7   7         39.80         43.48        20.73 o
  19   7   7         97.11         59.90        33.53 o
  20   7   7        431.11        552.95        84.96 o
  21   7   7        132.71        189.29        71.54 o
 -24   8   7        131.15         86.75        49.93 o
 -23   8   7         40.87          3.58        19.71 o
 -22   8   7         19.17          5.52        19.79 o
 -21   8   7          9.37        -13.37        17.09 o
 -20   8   7        369.02        431.60        25.98 o
 -19   8   7         13.65         -8.72        12.57 o
 -18   8   7         15.38         27.01        11.03 o
 -17   8   7         28.63         26.61        10.97 o
 -16   8   7        293.42        267.62        17.94 o
 -15   8   7       1424.43       1660.93        80.57 o
 -14   8   7       4044.17       4449.51       138.16 o
 -13   8   7         29.26         20.24         9.50 o
 -12   8   7         13.33          0.95         8.44 o
 -11   8   7        415.88        381.14        24.25 o
 -10   8   7       2315.26       2251.51        60.21 o
  -9   8   7       1369.69       1286.82        40.59 o
  -8   8   7        814.31        846.35        30.16 o
  -7   8   7       4935.75       5523.27       166.31 o
  -6   8   7        291.19        424.56        27.51 o
  -5   8   7        698.58        711.46        20.97 o
  -4   8   7         20.63        114.95        10.98 o
  -3   8   7       1847.11       2271.17        63.68 o
  -2   8   7        368.82        357.82        26.77 o
  -1   8   7       5349.25       5618.65       152.62 o
   0   8   7          4.95          0.66         3.35 o
   1   8   7       2713.01       3083.44        86.37 o
   2   8   7       1184.56       1112.90        42.67 o
   3   8   7       4869.04       4986.27       137.37 o
   4   8   7       1442.32       1570.47        45.90 o
   5   8   7         49.86         64.29         6.48 o
   6   8   7          4.69          8.71         4.96 o
   7   8   7        141.56        156.94         9.07 o
   8   8   7       1245.09       1290.73        43.96 o
   9   8   7        280.43        283.36        18.45 o
  10   8   7       1301.01       1544.44        60.40 o
  11   8   7       2123.28       2109.63        93.31 o
  12   8   7        100.68         82.23        17.17 o
  13   8   7         20.95         44.46        17.66 o
  14   8   7        356.85        312.52        28.54 o
  15   8   7        259.82        216.82        26.20 o
  16   8   7         65.06         42.61        18.94 o
  17   8   7         25.51         19.29        18.10 o
  18   8   7        115.76        110.20        23.73 o
  19   8   7          3.13         52.99        23.32 o
  20   8   7         11.42         64.09        47.69 o
 -24   9   7          0.28        -37.17        51.51 o
 -23   9   7        286.57        329.70        29.98 o
 -22   9   7         17.60         16.04        19.16 o
 -21   9   7         34.47         21.22        17.60 o
 -20   9   7        134.75        130.41        17.25 o
 -19   9   7        482.06        457.79        30.58 o
 -18   9   7         72.35         50.40        16.72 o
 -17   9   7        423.94        459.55        26.13 o
 -16   9   7        248.10        228.51        17.10 o
 -15   9   7        857.76        990.71        41.54 o
 -14   9   7        306.94        334.73        19.71 o
 -13   9   7        543.42        472.52        25.82 o
 -12   9   7        302.24        379.95        20.26 o
 -11   9   7        203.85        166.64        16.44 o
 -10   9   7        455.94        404.31        22.61 o
  -9   9   7       2809.78       3039.71        93.03 o
  -8   9   7        580.35        589.05        20.15 o
  -7   9   7       1509.76       1720.57        48.74 o
  -6   9   7        474.67        552.26        20.66 o
  -5   9   7        117.25         72.07         7.88 o
  -4   9   7       1350.15       1301.27        39.38 o
  -3   9   7         20.08         31.87         6.64 o
  -2   9   7       2598.09       2484.70        64.83 o
  -1   9   7        305.58        265.03        19.11 o
   0   9   7       2733.24       2880.17        75.04 o
   1   9   7         11.93         10.93         5.59 o
   2   9   7          1.72          3.09         5.25 o
   3   9   7        503.54        447.91        18.72 o
   4   9   7        457.85        387.82        15.58 o
   5   9   7          5.46         -0.17         5.11 o
   6   9   7        101.67         72.16         7.53 o
   7   9   7         84.52        119.53        10.10 o
   8   9   7        493.73        506.68        22.29 o
   9   9   7        637.66        653.04        31.78 o
  10   9   7         55.39         81.69        12.85 o
  11   9   7        736.72        800.16        45.08 o
  12   9   7        940.90        975.13        52.91 o
  13   9   7         26.80         13.83        15.06 o
  14   9   7        473.94        613.48        41.65 o
  15   9   7        249.99        271.88        28.54 o
  16   9   7         74.60         75.47        20.37 o
  17   9   7        328.95        422.03        36.56 o
  18   9   7         11.67         17.39        21.67 o
  19   9   7          5.78         22.32        22.60 o
  20   9   7          0.69         35.77        46.20 o
 -24  10   7         38.59         37.24        33.19 o
 -23  10   7        234.83        276.54        41.09 o
 -22  10   7          6.14         -5.04        18.77 o
 -21  10   7        310.52        320.77        28.40 o
 -20  10   7          5.68         28.84        15.15 o
 -19  10   7         73.63         54.73        16.16 o
 -18  10   7         78.78         50.91        14.63 o
 -17  10   7        434.75        481.59        25.92 o
 -16  10   7          0.15          0.69        10.72 o
 -15  10   7       2846.14       3277.51       116.46 o
 -14  10   7       1189.61       1212.17        49.39 o
 -13  10   7         58.24         37.47        12.54 o
 -12  10   7        885.82        840.18        33.68 o
 -11  10   7        425.82        422.09        28.70 o
 -10  10   7       1356.03       1297.29        58.34 o
  -9  10   7        521.48        525.34        33.61 o
  -8  10   7          4.47         11.08         6.39 o
  -7  10   7       1822.29       1598.70        46.59 o
  -6  10   7        759.70        750.18        24.48 o
  -5  10   7       2663.47       2889.73        75.33 o
  -4  10   7          3.47         17.45         5.48 o
  -3  10   7        225.48        349.92        24.52 o
  -2  10   7        133.68        184.87        12.61 o
  -1  10   7       1465.16       1594.89        45.93 o
   0  10   7       1067.48       1011.29        33.97 o
   1  10   7       1472.03       1391.46        38.45 o
   2  10   7        186.39        142.05         9.41 o
   3  10   7        248.90        282.54        15.75 o
   4  10   7       1610.32       1527.75        50.55 o
   5  10   7        305.29        281.38        13.17 o
   6  10   7       4813.10       4948.56       151.51 o
   7  10   7       1818.72       1910.21        62.79 o
   8  10   7       1534.06       1390.76        47.88 o
   9  10   7       3840.29       3783.82       133.43 o
  10  10   7          7.20         35.13        11.58 o
  11  10   7         36.56         28.16        21.74 o
  12  10   7         73.63         51.85        17.66 o
  13  10   7         69.61         59.78        18.03 o
  14  10   7        115.85         98.30        20.70 o
  15  10   7         45.77         29.07        17.97 o
  16  10   7          7.57         24.02        19.67 o
  17  10   7        293.45        362.39        34.82 o
  18  10   7        326.27        328.07        33.62 o
  19  10   7         42.46         69.19        29.36 o
  20  10   7         11.35        -10.43        32.79 o
 -23  11   7        195.20        244.56        59.62 o
 -22  11   7         82.86        116.82        23.24 o
 -21  11   7         35.06         31.83        18.93 o
 -20  11   7        524.71        597.20        35.72 o
 -19  11   7        153.91        107.78        18.82 o
 -18  11   7          0.12         -1.21        11.59 o
 -17  11   7        195.60        246.91        18.91 o
 -16  11   7          0.99         -0.67        10.99 o
 -15  11   7          1.56          2.94        10.39 o
 -14  11   7         30.90         12.05        10.89 o
 -13  11   7        161.94        163.73        15.17 o
 -12  11   7        247.98        189.94        28.40 o
 -11  11   7         34.63         47.93        11.20 o
 -10  11   7        254.40        182.74        19.10 o
  -9  11   7        764.33        781.92        31.06 o
  -8  11   7       2585.58       2597.36        81.78 o
  -7  11   7        610.29        673.59        23.60 o
  -6  11   7         36.42         68.95         8.17 o
  -5  11   7         20.12          3.73         5.46 o
  -4  11   7        984.40       1027.58        30.00 o
  -3  11   7         37.37         36.11         6.19 o
  -2  11   7        748.04        772.14        23.26 o
  -1  11   7        166.82        189.64        16.02 o
   0  11   7        134.72         92.23         7.25 o
   1  11   7        494.43        557.63        21.94 o
   2  11   7       1420.93       1580.32        43.83 o
   3  11   7       3720.97       3931.78       101.84 o
   4  11   7        131.36         66.36         8.35 o
   5  11   7       3971.82       4020.69       124.16 o
   6  11   7         18.27         40.40         8.93 o
   7  11   7        942.45       1097.75        39.45 o
   8  11   7       5228.95       5131.05       157.73 o
   9  11   7        142.69        147.00        15.13 o
  10  11   7        611.84        534.07        28.90 o
  11  11   7       2572.88       2746.79       118.31 o
  12  11   7         35.15         45.05        17.51 o
  13  11   7        189.91        169.66        23.67 o
  14  11   7        123.56         96.77        22.27 o
  15  11   7          1.03         11.01        19.44 o
  16  11   7         47.90         43.04        21.62 o
  17  11   7          2.81         24.70        20.62 o
  18  11   7        207.57        217.71        29.64 o
  19  11   7          2.31         26.83        29.81 o
 -22  12   7        175.97        178.84        27.25 o
 -21  12   7         87.66         76.39        21.95 o
 -20  12   7          7.68         21.25        16.36 o
 -19  12   7          2.92        -12.92        15.49 o
 -18  12   7          0.05          8.67        12.80 o
 -17  12   7        210.38        162.96        16.82 o
 -16  12   7          1.97          2.69        11.83 o
 -15  12   7        254.62        200.95        23.58 o
 -14  12   7        261.54        203.70        16.89 o
 -13  12   7        308.56        385.83        24.02 o
 -12  12   7       1056.52       1199.23        54.49 o
 -11  12   7        225.70        229.13        19.03 o
 -10  12   7        299.25        322.48        32.91 o
  -9  12   7       1046.01       1045.04        43.28 o
  -8  12   7        382.32        383.57        20.37 o
  -7  12   7        334.13        260.07        14.61 o
  -6  12   7       1077.23        983.30        31.69 o
  -5  12   7       2662.45       2496.77       106.94 o
  -4  12   7        169.61        253.19        12.08 o
  -3  12   7       2216.49       2320.54        90.40 o
  -2  12   7         78.68         68.29        16.51 o
  -1  12   7        352.89        367.84        24.11 o
   0  12   7        570.40        514.73        17.41 o
   1  12   7         85.10         62.98         7.57 o
   2  12   7        854.52        718.61        22.77 o
   3  12   7          7.42          4.34         6.32 o
   4  12   7        724.00        601.92        23.98 o
   5  12   7        866.22        813.68        36.66 o
   6  12   7        693.63        605.25        25.63 o
   7  12   7        880.95        918.72        58.97 o
   8  12   7         14.86         19.05         8.96 o
   9  12   7       2050.41       1943.42        73.90 o
  10  12   7          0.03          3.46        11.93 o
  11  12   7         82.27         44.90        17.08 o
  12  12   7         18.76         13.83        16.42 o
  13  12   7        125.07        112.11        22.59 o
  14  12   7          1.47          7.94        17.79 o
  15  12   7        145.63        152.47        24.63 o
  16  12   7        241.05        307.21        32.44 o
  17  12   7          8.34         17.56        18.93 o
  18  12   7        130.84        120.64        43.97 o
 -22  13   7        265.70        235.49        80.48 o
 -21  13   7        120.15        143.66        25.34 o
 -20  13   7          0.77         -7.64        17.14 o
 -19  13   7         54.71         46.19        17.30 o
 -18  13   7         10.76         14.89        13.93 o
 -17  13   7         47.46         33.23        13.06 o
 -16  13   7        422.43        445.71        27.29 o
 -15  13   7         33.79         40.89        13.15 o
 -14  13   7        658.43        723.62        35.85 o
 -13  13   7        864.01        871.72        39.10 o
 -12  13   7        636.38        626.84        34.64 o
 -11  13   7       2162.24       2363.04        87.38 o
 -10  13   7         31.18         26.45        11.31 o
  -9  13   7        218.78        257.63        18.73 o
  -8  13   7       5301.32       5862.94       178.50 o
  -7  13   7        276.04        251.41        14.51 o
  -6  13   7         45.82         36.27         8.29 o
  -5  13   7        262.05        201.44        11.92 o
  -4  13   7       1597.85       1402.12        65.60 o
  -3  13   7         76.43         69.00        11.46 o
  -2  13   7       1112.91        920.72        28.71 o
  -1  13   7        593.14        601.69        31.70 o
   0  13   7       3383.63       3236.75        79.37 o
   1  13   7         55.49         53.16         6.92 o
   2  13   7        273.65        303.92        12.58 o
   3  13   7        207.56        235.04        21.53 o
   4  13   7         12.40          2.54         8.03 o
   5  13   7        277.58        332.42        22.16 o
   6  13   7         26.59        105.94        14.57 o
   7  13   7        827.54        779.35        29.79 o
   8  13   7        252.73        240.25        15.97 o
   9  13   7        694.45        629.41        29.64 o
  10  13   7        972.66        922.61        38.17 o
  11  13   7          2.24         32.73        16.52 o
  12  13   7         68.13         67.72        17.05 o
  13  13   7        284.89        285.47        29.49 o
  14  13   7          1.64          6.48        16.95 o
  15  13   7         61.48         76.61        19.46 o
  16  13   7         17.50         38.77        19.31 o
  17  13   7         21.67         25.60        28.39 o
  18  13   7         45.49          0.00        31.30 o
 -21  14   7          3.12         -4.93        26.44 o
 -20  14   7         57.65         68.31        22.12 o
 -19  14   7          4.72          2.29        16.66 o
 -18  14   7        895.40        968.95        44.40 o
 -17  14   7         66.90         54.92        14.39 o
 -16  14   7         34.58         37.84        14.69 o
 -15  14   7         67.96         44.51        14.84 o
 -14  14   7          3.16          3.91        12.91 o
 -13  14   7        224.39        269.30        21.10 o
 -12  14   7          1.49         -0.39        11.41 o
 -11  14   7          8.55         11.69        14.20 o
 -10  14   7          3.33         19.59        11.78 o
  -9  14   7       2259.18       2538.20       111.65 o
  -8  14   7       1636.06       1608.30        62.45 o
  -7  14   7         22.90         24.46        10.67 o
  -6  14   7         51.03         22.85         8.25 o
  -5  14   7       2025.06       2295.73        73.95 o
  -4  14   7       1886.08       1929.43        53.43 o
  -3  14   7       1431.65       1416.95        40.68 o
  -2  14   7       1851.38       1703.99        47.71 o
  -1  14   7        985.77        959.93        41.42 o
   0  14   7        384.44        337.50        25.88 o
   1  14   7         52.37         29.03         6.85 o
   2  14   7        550.31        446.68        17.28 o
   3  14   7         40.20          5.62         8.07 o
   4  14   7        515.18        516.96        22.84 o
   5  14   7        243.85        248.63        32.22 o
   6  14   7         94.24         76.64        16.51 o
   7  14   7       3125.65       2962.62        86.67 o
   8  14   7        152.16        167.89        16.15 o
   9  14   7         54.58         61.00        12.98 o
  10  14   7         31.19         31.58        12.14 o
  11  14   7         49.65         29.82        15.70 o
  12  14   7        328.40        258.72        27.97 o
  13  14   7         28.31         10.62        15.72 o
  14  14   7        137.95         94.79        20.23 o
  15  14   7        178.54        152.14        35.07 o
  16  14   7        329.01        362.32        37.76 o
  17  14   7        156.13        170.42        37.19 o
 -20  15   7          5.73        -20.06        25.28 o
 -19  15   7         52.18         71.38        23.93 o
 -18  15   7         20.14         11.37        18.73 o
 -17  15   7         25.90         29.91        14.86 o
 -16  15   7        329.15        322.17        24.68 o
 -15  15   7         86.40         81.85        15.22 o
 -14  15   7        141.52        105.71        31.38 o
 -13  15   7         39.03         37.49        13.68 o
 -12  15   7        119.76        140.54        22.16 o
 -11  15   7        448.61        464.34        29.23 o
 -10  15   7       2090.82       2164.11        81.71 o
  -9  15   7        844.12        864.36        81.07 o
  -8  15   7        171.39        193.05        18.93 o
  -7  15   7        393.65        394.33        26.68 o
  -6  15   7        174.75        154.67        12.55 o
  -5  15   7       1319.76       1304.11        45.81 o
  -4  15   7          9.79          6.06         8.09 o
  -3  15   7        217.02        179.55        11.34 o
  -2  15   7       2853.12       2726.55        72.42 o
  -1  15   7        720.76        657.60        24.87 o
   0  15   7       1432.29       1434.26        41.09 o
   1  15   7         96.81        101.54         8.62 o
   2  15   7       1000.00        979.60        30.76 o
   3  15   7       1958.00       1910.23        58.72 o
   4  15   7        677.48        658.66        32.12 o
   5  15   7        451.66        360.28        23.36 o
   6  15   7        231.68        292.07        17.54 o
   7  15   7        103.70        108.64        14.44 o
   8  15   7        114.84        106.51        16.03 o
   9  15   7         46.26         24.87        12.08 o
  10  15   7        134.79        124.71        15.92 o
  11  15   7         18.31         30.60        16.38 o
  12  15   7          0.16          2.63        15.32 o
  13  15   7          0.29         23.50        17.88 o
  14  15   7          0.40         11.10        17.97 o
  15  15   7        109.56        101.78        26.49 o
  16  15   7         23.35          7.45        22.58 o
 -19  16   7          4.56          8.07        22.28 o
 -18  16   7         13.74         27.61        32.85 o
 -17  16   7        114.09        118.39        19.58 o
 -16  16   7          1.50        -13.21        14.48 o
 -15  16   7        129.41        157.24        19.23 o
 -14  16   7          0.60        -12.42        12.42 o
 -13  16   7        517.97        459.83        50.56 o
 -12  16   7         87.74        114.99        16.65 o
 -11  16   7        762.25        727.59        36.04 o
 -10  16   7        115.94        102.62        15.16 o
  -9  16   7         34.70         31.64        13.05 o
  -8  16   7        136.92        149.99        38.08 o
  -7  16   7          2.42         10.49        11.27 o
  -6  16   7        226.58        235.37        18.86 o
  -5  16   7        770.65        871.56        66.59 o
  -4  16   7          0.49         -7.81         7.81 o
  -3  16   7         61.45         57.10         9.77 o
  -2  16   7        261.73        279.76        34.95 o
  -1  16   7       1096.68       1191.42        39.50 o
   0  16   7       2920.69       2812.03        75.43 o
   1  16   7        499.93        401.83        17.16 o
   2  16   7        357.43        365.19        20.94 o
   3  16   7       2260.97       2294.17        68.90 o
   4  16   7        783.98        802.83        30.75 o
   5  16   7         38.03          6.10         9.76 o
   6  16   7        193.07        163.60        21.94 o
   7  16   7         42.03         31.15        12.91 o
   8  16   7         15.87          6.48        11.69 o
   9  16   7          0.00         10.87        12.56 o
  10  16   7          3.80         23.24        13.53 o
  11  16   7        301.32        244.51        25.23 o
  12  16   7          0.00        -16.67        16.67 o
  13  16   7        224.16        211.35        40.96 o
  14  16   7         25.75         44.37        24.33 o
  15  16   7         27.57         34.52        24.45 o
 -19  17   7          0.31         31.30        32.79 o
 -18  17   7         68.80         67.70        23.14 o
 -17  17   7          3.79         -5.24        17.86 o
 -16  17   7         46.80         58.15        16.35 o
 -15  17   7         25.94         16.67        14.69 o
 -14  17   7        103.19         97.70        27.11 o
 -13  17   7         10.40         -1.10        13.72 o
 -12  17   7         16.96         12.81        14.57 o
 -11  17   7         71.02         58.99        14.87 o
 -10  17   7        437.31        478.01        45.18 o
  -9  17   7        477.30        454.02        45.61 o
  -8  17   7        243.83        205.77        18.76 o
  -7  17   7        458.35        456.88        27.21 o
  -6  17   7        118.12         81.91        13.95 o
  -5  17   7       1689.27       1551.41        54.12 o
  -4  17   7       1463.10       1466.52        46.72 o
  -3  17   7       2228.39       2589.33        76.40 o
  -2  17   7          6.25         25.38         9.09 o
  -1  17   7         11.37         -8.33         8.33 o
   0  17   7        278.41        264.57        14.26 o
   1  17   7         31.18         39.67        15.89 o
   2  17   7         54.64         28.75         9.05 o
   3  17   7        190.34        228.48        16.86 o
   4  17   7         86.37         71.17        11.62 o
   5  17   7        193.12        166.45        14.45 o
   6  17   7          5.79          5.86        10.21 o
   7  17   7         13.87         16.98        10.75 o
   8  17   7        323.21        321.69        23.18 o
   9  17   7         84.86         50.22        15.31 o
  10  17   7         16.79         26.32        13.87 o
  11  17   7        289.07        265.80        27.18 o
  12  17   7          6.61         16.22        17.71 o
  13  17   7        230.19        254.55        31.59 o
  14  17   7        239.85        263.06        34.39 o
  15  17   7        389.25        455.31        83.08 o
 -19  18   7        129.40        141.59        37.26 o
 -18  18   7          5.15         13.41        29.81 o
 -17  18   7        193.83        190.84        22.98 o
 -16  18   7          0.09         -2.75        15.51 o
 -15  18   7         20.58         23.75        15.84 o
 -14  18   7          4.47          8.19        14.81 o
 -13  18   7         10.83          9.83        14.65 o
 -12  18   7         47.66         34.14        15.70 o
 -11  18   7          0.69         16.74        13.59 o
 -10  18   7          0.50         11.88        13.03 o
  -9  18   7         94.86        114.66        31.59 o
  -8  18   7          1.79        -11.30        12.37 o
  -7  18   7         13.99         17.23        12.32 o
  -6  18   7        182.96        168.07        17.55 o
  -5  18   7          3.60          1.57        10.08 o
  -4  18   7         12.16         17.11         9.65 o
  -3  18   7        114.26        119.67        18.55 o
  -2  18   7        433.96        369.62        18.34 o
  -1  18   7         75.92         76.81        13.66 o
   0  18   7        421.58        397.36        32.96 o
   1  18   7         99.85        119.45        15.97 o
   2  18   7          0.49         -7.55         8.69 o
   3  18   7         93.44        105.53        23.67 o
   4  18   7        292.41        254.16        19.11 o
   5  18   7        128.37        137.30        14.45 o
   6  18   7         58.06         20.34        11.49 o
   7  18   7          0.21         -0.79        10.62 o
   8  18   7         46.08         70.86        15.38 o
   9  18   7        157.60        170.66        18.64 o
  10  18   7          2.84         19.26        14.24 o
  11  18   7        230.86        202.98        25.65 o
  12  18   7          5.71         15.69        22.77 o
  13  18   7         33.59         42.76        22.91 o
  14  18   7          5.05        -23.91        35.01 o
 -18  19   7         22.77         73.03        43.22 o
 -17  19   7        114.01        245.92        46.20 o
 -16  19   7         20.32         15.56        16.46 o
 -15  19   7         60.81         58.78        17.79 o
 -14  19   7        103.22        123.64        19.69 o
 -13  19   7         91.92        113.20        18.19 o
 -12  19   7        396.39        468.26        31.28 o
 -11  19   7        796.94        879.83        52.49 o
 -10  19   7         10.90          6.13        14.58 o
  -9  19   7        241.79        226.20        20.55 o
  -8  19   7         86.59        118.66        20.65 o
[truncated: 768,034 more chars]
