# Supplementary material for: London Dispersion versus Intramolecular Hydrogen Bond in Bis‐Pyridines: How Accurate Is DFT for Competing Noncovalent Interactions in the Condensed Phase?
Source: Chemistry. 2025 Oct 23;31(66):e02745. doi: 10.1002/chem.202502745 (PMC12648470; doi:10.1002/chem.202502745)
Supplement: Supplementary file 1 — Supporting Information [file CHEM-31-e02745-s002.zip › Crystal_structures/proton_bound_dimer_BHB/proton_bound_dimer_crystal_structure.xyz]

97

N       10.325608000     13.511651000      8.434572000
H       10.441330000     12.423235000      8.236675000
C        9.544926000     13.897066000      9.464260000
H        9.183187000     13.245768000     10.053701000
C        9.269358000     15.235052000      9.665074000
H        8.721812000     15.512695000     10.390105000
C        9.802152000     16.158316000      8.796411000
H        9.610661000     17.081893000      8.910128000
C       10.616321000     15.745437000      7.757765000
H       10.993222000     16.385639000      7.165657000
C       10.881715000     14.396576000      7.581324000
C       11.726694000     13.846009000      6.471227000
H       12.041344000     14.597633000      5.909054000
H       11.163976000     13.262007000      5.903534000
C       12.935614000     13.049927000      6.943679000
C       13.182590000     11.791383000      6.398734000
H       12.581041000     11.433524000      5.756340000
C       14.299715000     11.048754000      6.782446000
C       15.164062000     11.622729000      7.718602000
H       15.938215000     11.137615000      7.978826000
C       14.939444000     12.882195000      8.290420000
C       13.803844000     13.582246000      7.886918000
H       13.621496000     14.435505000      8.262693000
C       14.601509000      9.651601000      6.224793000
C       13.510903000      9.159279000      5.271555000
H       13.442553000      9.771354000      4.509402000
H       12.652965000      9.129198000      5.744404000
H       13.738466000      8.261746000      4.950525000
C       15.938429000      9.685516000      5.460911000
H       16.139912000      8.791006000      5.115071000
H       16.653925000      9.970236000      6.067038000
H       15.872154000     10.317055000      4.714424000
C       14.707319000      8.655161000      7.392176000
H       13.867050000      8.652470000      7.896605000
H       15.442285000      8.921229000      7.983221000
H       14.879851000      7.756891000      7.040336000
C       15.940271000     13.433683000      9.305735000
C       17.299261000     13.617635000      8.616220000
H       17.200956000     14.232070000      7.859171000
H       17.621744000     12.750350000      8.293336000
H       17.942733000     13.987807000      9.255990000
C       16.080131000     12.438534000     10.469993000
H       16.689124000     12.807213000     11.143509000
H       16.439107000     11.590934000     10.133964000
H       15.201012000     12.283483000     10.874598000
C       15.505524000     14.781254000      9.884218000
H       14.623196000     14.688614000     10.300843000
H       15.459082000     15.445731000      9.165457000
H       16.155396000     15.072868000     10.557276000
N       10.350917000     10.927839000      7.802968000
C        9.578082000     10.645091000      6.746408000
H        9.147082000     11.361620000      6.295474000
C        9.379553000      9.361848000      6.283329000
H        8.837689000      9.195959000      5.520822000
C        9.991276000      8.323936000      6.960344000
H        9.857002000      7.424855000      6.684310000
C       10.801242000      8.609450000      8.044194000
H       11.233630000      7.905823000      8.513751000
C       10.981789000      9.929188000      8.445821000
C       11.894731000     10.327874000      9.576541000
H       12.521170000     11.019871000      9.246803000
H       12.432513000      9.539607000      9.840202000
C       11.184803000     10.865170000     10.811000000
C       11.674048000     11.999850000     11.464477000
H       12.411157000     12.469942000     11.092826000
C       11.100358000     12.455492000     12.652899000
C       10.011295000     11.742722000     13.162432000
H        9.607071000     12.043571000     13.967726000
C        9.493788000     10.609148000     12.538536000
C       10.096273000     10.190555000     11.343655000
H        9.752189000      9.430139000     10.889993000
C       11.600810000     13.697446000     13.412407000
C       10.476956000     14.742915000     13.434488000
H        9.692586000     14.370071000     13.888692000
H       10.237739000     14.985039000     12.515517000
H       10.782784000     15.541357000     13.913544000
C       11.930873000     13.334150000     14.879135000
H       12.213820000     14.140222000     15.359441000
H       12.653509000     12.672566000     14.897133000
H       11.134329000     12.959812000     15.310133000
C       12.837446000     14.291144000     12.784553000
H       13.125172000     15.071007000     13.303709000
H       12.637265000     14.566354000     11.865541000
H       13.553301000     13.621912000     12.776554000
C        8.298650000      9.831129000     13.101604000
C        7.853029000     10.352942000     14.470842000
H        7.529013000     11.273367000     14.379893000
H        8.611907000     10.333459000     15.090509000
H        7.133041000      9.785971000     14.817953000
C        8.680324000      8.348267000     13.272421000
H        7.908633000      7.849310000     13.612907000
H        9.423575000      8.273174000     13.906690000
H        8.951638000      7.978887000     12.406132000
C        7.121512000      9.951122000     12.120453000
H        7.366209000      9.540824000     11.264892000
H        6.908589000     10.897408000     11.979946000
H        6.339115000      9.491886000     12.491145000
