# Supplementary material for: London Dispersion versus Intramolecular Hydrogen Bond in Bis‐Pyridines: How Accurate Is DFT for Competing Noncovalent Interactions in the Condensed Phase?
Source: Chemistry. 2025 Oct 23;31(66):e02745. doi: 10.1002/chem.202502745 (PMC12648470; doi:10.1002/chem.202502745)
Supplement: Supplementary file 3 — Supporting Information [file CHEM-31-e02745-s001.zip]

Archive with 529 entries (503 files):
- XYZ files/
- XYZ files/.DS_Store
- __MACOSX/XYZ files/._.DS_Store
- XYZ files/crystal_structures/
- XYZ files/BP86_geometries/
- XYZ files/NMR_conformers_calculations/
- __MACOSX/XYZ files/._NMR_conformers_calculations
- XYZ files/crystal_structures/11b_crystal_structure.xyz
- __MACOSX/XYZ files/crystal_structures/._11b_crystal_structure.xyz
- XYZ files/crystal_structures/6b_crystal_structure.xyz
- __MACOSX/XYZ files/crystal_structures/._6b_crystal_structure.xyz
- XYZ files/crystal_structures/1b_crystal_structure.xyz
- __MACOSX/XYZ files/crystal_structures/._1b_crystal_structure.xyz
- XYZ files/crystal_structures/8b_crystal_structure.xyz
- __MACOSX/XYZ files/crystal_structures/._8b_crystal_structure.xyz
- XYZ files/crystal_structures/2b_crystal_structure.xyz
- __MACOSX/XYZ files/crystal_structures/._2b_crystal_structure.xyz
- XYZ files/crystal_structures/12b_crystal_structure.xyz
- __MACOSX/XYZ files/crystal_structures/._12b_crystal_structure.xyz
- XYZ files/crystal_structures/5b_crystal_structure.xyz
- __MACOSX/XYZ files/crystal_structures/._5b_crystal_structure.xyz
- XYZ files/crystal_structures/4b_crystal_structure.xyz
- __MACOSX/XYZ files/crystal_structures/._4b_crystal_structure.xyz
- XYZ files/crystal_structures/13b_crystal_structure.xyz
- __MACOSX/XYZ files/crystal_structures/._13b_crystal_structure.xyz
- XYZ files/crystal_structures/3b_crystal_structure.xyz
- __MACOSX/XYZ files/crystal_structures/._3b_crystal_structure.xyz
- XYZ files/crystal_structures/9b_crystal_structure.xyz
- __MACOSX/XYZ files/crystal_structures/._9b_crystal_structure.xyz
- XYZ files/crystal_structures/14b_crystal_structure.xyz
- __MACOSX/XYZ files/crystal_structures/._14b_crystal_structure.xyz
- XYZ files/crystal_structures/BHB_crystal_structure.xyz
- __MACOSX/XYZ files/crystal_structures/._BHB_crystal_structure.xyz
- XYZ files/crystal_structures/7b_crystal_structure.xyz
- __MACOSX/XYZ files/crystal_structures/._7b_crystal_structure.xyz
- XYZ files/crystal_structures/10b_crystal_structure.xyz
- __MACOSX/XYZ files/crystal_structures/._10b_crystal_structure.xyz
- XYZ files/BP86_geometries/Coordinates_from_ORCA-job_cmp_3_bp86_nod3_tzvp_1.xyz
- XYZ files/BP86_geometries/Coordinates_from_ORCA-job_cmp_6_bp86_nod3_tzvp_1.xyz
- XYZ files/BP86_geometries/Coordinates_from_ORCA-job_cmp_9_bp86_nod3_tzvp_1.xyz
- XYZ files/BP86_geometries/Coordinates_from_ORCA-job_cmp_14_bp86_d3bj_tzvp_1.xyz
- XYZ files/BP86_geometries/Coordinates_from_ORCA-job_cmp_11_bp86_d3bj_tzvp_1.xyz
- XYZ files/BP86_geometries/Coordinates_from_ORCA-job_cmp_8_bp86_d3bj_tzvp_1.xyz
- XYZ files/BP86_geometries/Coordinates_from_ORCA-job_cmp_10_bp86_nod3_tzvp_1.xyz
- XYZ files/BP86_geometries/Coordinates_from_ORCA-job_cmp_2_bp86_d3bj_tzvp_1.xyz
- XYZ files/BP86_geometries/Coordinates_from_ORCA-job_cmp_7_bp86_d3bj_tzvp_1.xyz
- XYZ files/BP86_geometries/Coordinates_from_ORCA-job_cmp_8_bp86_nod3_tzvp_1.xyz
- XYZ files/BP86_geometries/Coordinates_from_ORCA-job_cmp_10_bp86_d3bj_tzvp_1.xyz
- XYZ files/BP86_geometries/Coordinates_from_ORCA-job_cmp_2_bp86_nod3_tzvp_1.xyz
- XYZ files/BP86_geometries/Coordinates_from_ORCA-job_cmp_7_bp86_nod3_tzvp_1.xyz
- XYZ files/BP86_geometries/Coordinates_from_ORCA-job_cmp_3_bp86_d3bj_tzvp_1.xyz
- XYZ files/BP86_geometries/Coordinates_from_ORCA-job_cmp_6_bp86_d3bj_tzvp_1.xyz
- XYZ files/BP86_geometries/Coordinates_from_ORCA-job_cmp_9_bp86_d3bj_tzvp_1.xyz
- XYZ files/BP86_geometries/Coordinates_from_ORCA-job_cmp_14_bp86_nod3_tzvp_1.xyz
- XYZ files/BP86_geometries/Coordinates_from_ORCA-job_cmp_11_bp86_nod3_tzvp_1.xyz
- XYZ files/BP86_geometries/Coordinates_from_ORCA-job_cmp_12_bp86_nod3_tzvp_1.xyz
- XYZ files/BP86_geometries/Coordinates_from_ORCA-job_cmp_5_bp86_d3bj_tzvp_1.xyz
- XYZ files/BP86_geometries/Coordinates_from_ORCA-job_cmp_4_bp86_nod3_tzvp_1.xyz
- XYZ files/BP86_geometries/Coordinates_from_ORCA-job_cmp_1_bp86_nod3_tzvp_1.xyz
- XYZ files/BP86_geometries/Coordinates_from_ORCA-job_cmp_13_bp86_d3bj_tzvp_1.xyz
- XYZ files/BP86_geometries/Coordinates_from_ORCA-job_cmp_4_bp86_d3bj_tzvp_1.xyz
- XYZ files/BP86_geometries/Coordinates_from_ORCA-job_cmp_1_bp86_d3bj_tzvp_1.xyz
- XYZ files/BP86_geometries/Coordinates_from_ORCA-job_cmp_13_bp86_nod3_tzvp_1.xyz
- XYZ files/BP86_geometries/Coordinates_from_ORCA-job_cmp_12_bp86_d3bj_tzvp_1.xyz
- XYZ files/BP86_geometries/Coordinates_from_ORCA-job_cmp_5_bp86_nod3_tzvp_1.xyz
- XYZ files/NMR_conformers_calculations/.DS_Store
- __MACOSX/XYZ files/NMR_conformers_calculations/._.DS_Store
- XYZ files/NMR_conformers_calculations/PBE_D4_def2_TZVPD_SMD_DCM_optimized_geometries/
- __MACOSX/XYZ files/NMR_conformers_calculations/._PBE_D4_def2_TZVPD_SMD_DCM_optimized_geometries
- XYZ files/NMR_conformers_calculations/CREST/
- __MACOSX/XYZ files/NMR_conformers_calculations/._CREST
- XYZ files/NMR_conformers_calculations/Comp_data.xlsx
- __MACOSX/XYZ files/NMR_conformers_calculations/._Comp_data.xlsx
- XYZ files/NMR_conformers_calculations/PBE_D4_def2_TZVPD_SMD_DCM_optimized_geometries/.DS_Store
- __MACOSX/XYZ files/NMR_conformers_calculations/PBE_D4_def2_TZVPD_SMD_DCM_optimized_geometries/._.DS_Store
- XYZ files/NMR_conformers_calculations/PBE_D4_def2_TZVPD_SMD_DCM_optimized_geometries/Bis_Py_w_tBu/
- __MACOSX/XYZ files/NMR_conformers_calculations/PBE_D4_def2_TZVPD_SMD_DCM_optimized_geometries/._Bis_Py_w_tBu
- XYZ files/NMR_conformers_calculations/PBE_D4_def2_TZVPD_SMD_DCM_optimized_geometries/Reference_compounds/
- __MACOSX/XYZ files/NMR_conformers_calculations/PBE_D4_def2_TZVPD_SMD_DCM_optimized_geometries/._Reference_compounds
- XYZ files/NMR_conformers_calculations/CREST/3b/
- __MACOSX/XYZ files/NMR_conformers_calculations/CREST/._3b
- XYZ files/NMR_conformers_calculations/CREST/.DS_Store
- __MACOSX/XYZ files/NMR_conformers_calculations/CREST/._.DS_Store
- XYZ files/NMR_conformers_calculations/CREST/14b/
- __MACOSX/XYZ files/NMR_conformers_calculations/CREST/._14b
- XYZ files/NMR_conformers_calculations/CREST/1b/
- __MACOSX/XYZ files/NMR_conformers_calculations/CREST/._1b
- XYZ files/NMR_conformers_calculations/CREST/2b/
- __MACOSX/XYZ files/NMR_conformers_calculations/CREST/._2b
- XYZ files/NMR_conformers_calculations/PBE_D4_def2_TZVPD_SMD_DCM_optimized_geometries/Bis_Py_w_tBu/13b/
- __MACOSX/XYZ files/NMR_conformers_calculations/PBE_D4_def2_TZVPD_SMD_DCM_optimized_geometries/Bis_Py_w_tBu/._13b
- XYZ files/NMR_conformers_calculations/PBE_D4_def2_TZVPD_SMD_DCM_optimized_geometries/Bis_Py_w_tBu/10b/
- __MACOSX/XYZ files/NMR_conformers_calculations/PBE_D4_def2_TZVPD_SMD_DCM_optimized_geometries/Bis_Py_w_tBu/._10b
- XYZ files/NMR_conformers_calculations/PBE_D4_def2_TZVPD_SMD_DCM_optimized_geometries/Bis_Py_w_tBu/7b/
- __MACOSX/XYZ files/NMR_conformers_calculations/PBE_D4_def2_TZVPD_SMD_DCM_optimized_geometries/Bis_Py_w_tBu/._7b
- XYZ files/NMR_conformers_calculations/PBE_D4_def2_TZVPD_SMD_DCM_optimized_geometries/Reference_compounds/3b/
- __MACOSX/XYZ files/NMR_conformers_calculations/PBE_D4_def2_TZVPD_SMD_DCM_optimized_geometries/Reference_compounds/._3b
- XYZ files/NMR_conformers_calculations/PBE_D4_def2_TZVPD_SMD_DCM_optimized_geometries/Reference_compounds/9b/
- __MACOSX/XYZ files/NMR_conformers_calculations/PBE_D4_def2_TZVPD_SMD_DCM_optimized_geometries/Reference_compounds/._9b
- XYZ files/NMR_conformers_calculations/PBE_D4_def2_TZVPD_SMD_DCM_optimized_geometries/Reference_compounds/4b/
- __MACOSX/XYZ files/NMR_conformers_calculations/PBE_D4_def2_TZVPD_SMD_DCM_optimized_geometries/Reference_compounds/._4b
- XYZ files/NMR_conformers_calculations/PBE_D4_def2_TZVPD_SMD_DCM_optimized_geometries/Reference_compounds/14b/
- __MACOSX/XYZ files/NMR_conformers_calculations/PBE_D4_def2_TZVPD_SMD_DCM_optimized_geometries/Reference_compounds/._14b
- XYZ files/NMR_conformers_calculations/PBE_D4_def2_TZVPD_SMD_DCM_optimized_geometries/Reference_compounds/6b/
- __MACOSX/XYZ files/NMR_conformers_calculations/PBE_D4_def2_TZVPD_SMD_DCM_optimized_geometries/Reference_compounds/._6b
- XYZ files/NMR_conformers_calculations/PBE_D4_def2_TZVPD_SMD_DCM_optimized_geometries/Reference_compounds/5b/
- __MACOSX/XYZ files/NMR_conformers_calculations/PBE_D4_def2_TZVPD_SMD_DCM_optimized_geometries/Reference_compounds/._5b
- XYZ files/NMR_conformers_calculations/PBE_D4_def2_TZVPD_SMD_DCM_optimized_geometries/Reference_compounds/1b/
- __MACOSX/XYZ files/NMR_conformers_calculations/PBE_D4_def2_TZVPD_SMD_DCM_optimized_geometries/Reference_compounds/._1b
- XYZ files/NMR_conformers_calculations/PBE_D4_def2_TZVPD_SMD_DCM_optimized_geometries/Reference_compounds/11b/
- __MACOSX/XYZ files/NMR_conformers_calculations/PBE_D4_def2_TZVPD_SMD_DCM_optimized_geometries/Reference_compounds/._11b
- XYZ files/NMR_conformers_calculations/PBE_D4_def2_TZVPD_SMD_DCM_optimized_geometries/Reference_compounds/2b/
- __MACOSX/XYZ files/NMR_conformers_calculations/PBE_D4_def2_TZVPD_SMD_DCM_optimized_geometries/Reference_compounds/._2b
- XYZ files/NMR_conformers_calculations/PBE_D4_def2_TZVPD_SMD_DCM_optimized_geometries/Reference_compounds/12b/
- __MACOSX/XYZ files/NMR_conformers_calculations/PBE_D4_def2_TZVPD_SMD_DCM_optimized_geometries/Reference_compounds/._12b
- XYZ files/NMR_conformers_calculations/PBE_D4_def2_TZVPD_SMD_DCM_optimized_geometries/Reference_compounds/8b/
- __MACOSX/XYZ files/NMR_conformers_calculations/PBE_D4_def2_TZVPD_SMD_DCM_optimized_geometries/Reference_compounds/._8b
- XYZ files/NMR_conformers_calculations/CREST/3b/crest_best.xyz
- __MACOSX/XYZ files/NMR_conformers_calculations/CREST/3b/._crest_best.xyz
- XYZ files/NMR_conformers_calculations/CREST/3b/crest_conformers.xyz
- __MACOSX/XYZ files/NMR_conformers_calculations/CREST/3b/._crest_conformers.xyz
- XYZ files/NMR_conformers_calculations/CREST/14b/crest_best.xyz
- __MACOSX/XYZ files/NMR_conformers_calculations/CREST/14b/._crest_best.xyz
- XYZ files/NMR_conformers_calculations/CREST/14b/crest_conformers.xyz
- __MACOSX/XYZ files/NMR_conformers_calculations/CREST/14b/._crest_conformers.xyz
- XYZ files/NMR_conformers_calculations/CREST/1b/crest_best.xyz
- __MACOSX/XYZ files/NMR_conformers_calculations/CREST/1b/._crest_best.xyz
- XYZ files/NMR_conformers_calculations/CREST/1b/crest_conformers.xyz
- __MACOSX/XYZ files/NMR_conformers_calculations/CREST/1b/._crest_conformers.xyz
- XYZ files/NMR_conformers_calculations/CREST/2b/crest_best.xyz
- __MACOSX/XYZ files/NMR_conformers_calculations/CREST/2b/._crest_best.xyz
- XYZ files/NMR_conformers_calculations/CREST/2b/crest_conformers.xyz
- __MACOSX/XYZ files/NMR_conformers_calculations/CREST/2b/._crest_conformers.xyz
- XYZ files/NMR_conformers_calculations/PBE_D4_def2_TZVPD_SMD_DCM_optimized_geometries/Bis_Py_w_tBu/13b/13b_16.xyz
- __MACOSX/XYZ files/NMR_conformers_calculations/PBE_D4_def2_TZVPD_SMD_DCM_optimized_geometries/Bis_Py_w_tBu/13b/._13b_16.xyz
- XYZ files/NMR_conformers_calculations/PBE_D4_def2_TZVPD_SMD_DCM_optimized_geometries/Bis_Py_w_tBu/13b/13b_17.xyz
- __MACOSX/XYZ files/NMR_conformers_calculations/PBE_D4_def2_TZVPD_SMD_DCM_optimized_geometries/Bis_Py_w_tBu/13b/._13b_17.xyz
- XYZ files/NMR_conformers_calculations/PBE_D4_def2_TZVPD_SMD_DCM_optimized_geometries/Bis_Py_w_tBu/13b/13b_15.xyz
- __MACOSX/XYZ files/NMR_conformers_calculations/PBE_D4_def2_TZVPD_SMD_DCM_optimized_geometries/Bis_Py_w_tBu/13b/._13b_15.xyz
- XYZ files/NMR_conformers_calculations/PBE_D4_def2_TZVPD_SMD_DCM_optimized_geometries/Bis_Py_w_tBu/13b/13b_29.xyz
- __MACOSX/XYZ files/NMR_conformers_calculations/PBE_D4_def2_TZVPD_SMD_DCM_optimized_geometries/Bis_Py_w_tBu/13b/._13b_29.xyz
- XYZ files/NMR_conformers_calculations/PBE_D4_def2_TZVPD_SMD_DCM_optimized_geometries/Bis_Py_w_tBu/13b/13b_28.xyz
- __MACOSX/XYZ files/NMR_conformers_calculations/PBE_D4_def2_TZVPD_SMD_DCM_optimized_geometries/Bis_Py_w_tBu/13b/._13b_28.xyz
- XYZ files/NMR_conformers_calculations/PBE_D4_def2_TZVPD_SMD_DCM_optimized_geometries/Bis_Py_w_tBu/13b/13b_14.xyz
- __MACOSX/XYZ files/NMR_conformers_calculations/PBE_D4_def2_TZVPD_SMD_DCM_optimized_geometries/Bis_Py_w_tBu/13b/._13b_14.xyz
- XYZ files/NMR_conformers_calculations/PBE_D4_def2_TZVPD_SMD_DCM_optimized_geometries/Bis_Py_w_tBu/13b/13b_38.xyz
- __MACOSX/XYZ files/NMR_conformers_calculations/PBE_D4_def2_TZVPD_SMD_DCM_optimized_geometries/Bis_Py_w_tBu/13b/._13b_38.xyz
- XYZ files/NMR_conformers_calculations/PBE_D4_def2_TZVPD_SMD_DCM_optimized_geometries/Bis_Py_w_tBu/13b/13b_10.xyz
- __MACOSX/XYZ files/NMR_conformers_calculations/PBE_D4_def2_TZVPD_SMD_DCM_optimized_geometries/Bis_Py_w_tBu/13b/._13b_10.xyz
- XYZ files/NMR_conformers_calculations/PBE_D4_def2_TZVPD_SMD_DCM_optimized_geometries/Bis_Py_w_tBu/13b/13b_11.xyz
- __MACOSX/XYZ files/NMR_conformers_calculations/PBE_D4_def2_TZVPD_SMD_DCM_optimized_geometries/Bis_Py_w_tBu/13b/._13b_11.xyz
- XYZ files/NMR_conformers_calculations/PBE_D4_def2_TZVPD_SMD_DCM_optimized_geometries/Bis_Py_w_tBu/13b/13b_39.xyz
- __MACOSX/XYZ files/NMR_conformers_calculations/PBE_D4_def2_TZVPD_SMD_DCM_optimized_geometries/Bis_Py_w_tBu/13b/._13b_39.xyz
- XYZ files/NMR_conformers_calculations/PBE_D4_def2_TZVPD_SMD_DCM_optimized_geometries/Bis_Py_w_tBu/13b/13b_13.xyz
- __MACOSX/XYZ files/NMR_conformers_calculations/PBE_D4_def2_TZVPD_SMD_DCM_optimized_geometries/Bis_Py_w_tBu/13b/._13b_13.xyz
- XYZ files/NMR_conformers_calculations/PBE_D4_def2_TZVPD_SMD_DCM_optimized_geometries/Bis_Py_w_tBu/13b/13b_12.xyz
- __MACOSX/XYZ files/NMR_conformers_calculations/PBE_D4_def2_TZVPD_SMD_DCM_optimized_geometries/Bis_Py_w_tBu/13b/._13b_12.xyz
- XYZ files/NMR_conformers_calculations/PBE_D4_def2_TZVPD_SMD_DCM_optimized_geometries/Bis_Py_w_tBu/13b/13b_61.xyz
- __MACOSX/XYZ files/NMR_conformers_calculations/PBE_D4_def2_TZVPD_SMD_DCM_optimized_geometries/Bis_Py_w_tBu/13b/._13b_61.xyz
- XYZ files/NMR_conformers_calculations/PBE_D4_def2_TZVPD_SMD_DCM_optimized_geometries/Bis_Py_w_tBu/13b/13b_75.xyz
- __MACOSX/XYZ files/NMR_conformers_calculations/PBE_D4_def2_TZVPD_SMD_DCM_optimized_geometries/Bis_Py_w_tBu/13b/._13b_75.xyz
- XYZ files/NMR_conformers_calculations/PBE_D4_def2_TZVPD_SMD_DCM_optimized_geometries/Bis_Py_w_tBu/13b/13b_49.xyz
- __MACOSX/XYZ files/NMR_conformers_calculations/PBE_D4_def2_TZVPD_SMD_DCM_optimized_geometries/Bis_Py_w_tBu/13b/._13b_49.xyz
- XYZ files/NMR_conformers_calculations/PBE_D4_def2_TZVPD_SMD_DCM_optimized_geometries/Bis_Py_w_tBu/13b/13b_4.xyz
- __MACOSX/XYZ files/NMR_conformers_calculations/PBE_D4_def2_TZVPD_SMD_DCM_optimized_geometries/Bis_Py_w_tBu/13b/._13b_4.xyz
- XYZ files/NMR_conformers_calculations/PBE_D4_def2_TZVPD_SMD_DCM_optimized_geometries/Bis_Py_w_tBu/13b/13b_5.xyz
- __MACOSX/XYZ files/NMR_conformers_calculations/PBE_D4_def2_TZVPD_SMD_DCM_optimized_geometries/Bis_Py_w_tBu/13b/._13b_5.xyz
- XYZ files/NMR_conformers_calculations/PBE_D4_def2_TZVPD_SMD_DCM_optimized_geometries/Bis_Py_w_tBu/13b/13b_48.xyz
- __MACOSX/XYZ files/NMR_conformers_calculations/PBE_D4_def2_TZVPD_SMD_DCM_optimized_geometries/Bis_Py_w_tBu/13b/._13b_48.xyz
- XYZ files/NMR_conformers_calculations/PBE_D4_def2_TZVPD_SMD_DCM_optimized_geometries/Bis_Py_w_tBu/13b/13b_74.xyz
- __MACOSX/XYZ files/NMR_conformers_calculations/PBE_D4_def2_TZVPD_SMD_DCM_optimized_geometries/Bis_Py_w_tBu/13b/._13b_74.xyz
- XYZ files/NMR_conformers_calculations/PBE_D4_def2_TZVPD_SMD_DCM_optimized_geometries/Bis_Py_w_tBu/13b/13b_60.xyz
- __MACOSX/XYZ files/NMR_conformers_calculations/PBE_D4_def2_TZVPD_SMD_DCM_optimized_geometries/Bis_Py_w_tBu/13b/._13b_60.xyz
- XYZ files/NMR_conformers_calculations/PBE_D4_def2_TZVPD_SMD_DCM_optimized_geometries/Bis_Py_w_tBu/13b/13b_76.xyz
- __MACOSX/XYZ files/NMR_conformers_calculations/PBE_D4_def2_TZVPD_SMD_DCM_optimized_geometries/Bis_Py_w_tBu/13b/._13b_76.xyz
- XYZ files/NMR_conformers_calculations/PBE_D4_def2_TZVPD_SMD_DCM_optimized_geometries/Bis_Py_w_tBu/13b/13b_62.xyz
- __MACOSX/XYZ files/NMR_conformers_calculations/PBE_D4_def2_TZVPD_SMD_DCM_optimized_geometries/Bis_Py_w_tBu/13b/._13b_62.xyz
- XYZ files/NMR_conformers_calculations/PBE_D4_def2_TZVPD_SMD_DCM_optimized_geometries/Bis_Py_w_tBu/13b/13b_7.xyz
- __MACOSX/XYZ files/NMR_conformers_calculations/PBE_D4_def2_TZVPD_SMD_DCM_optimized_geometries/Bis_Py_w_tBu/13b/._13b_7.xyz
- XYZ files/NMR_conformers_calculations/PBE_D4_def2_TZVPD_SMD_DCM_optimized_geometries/Bis_Py_w_tBu/13b/13b_6.xyz
- __MACOSX/XYZ files/NMR_conformers_calculations/PBE_D4_def2_TZVPD_SMD_DCM_optimized_geometries/Bis_Py_w_tBu/13b/._13b_6.xyz
- XYZ files/NMR_conformers_calculations/PBE_D4_def2_TZVPD_SMD_DCM_optimized_geometries/Bis_Py_w_tBu/13b/13b_63.xyz
- __MACOSX/XYZ files/NMR_conformers_calculations/PBE_D4_def2_TZVPD_SMD_DCM_optimized_geometries/Bis_Py_w_tBu/13b/._13b_63.xyz
- XYZ files/NMR_conformers_calculations/PBE_D4_def2_TZVPD_SMD_DCM_optimized_geometries/Bis_Py_w_tBu/13b/13b_77.xyz
- __MACOSX/XYZ files/NMR_conformers_calculations/PBE_D4_def2_TZVPD_SMD_DCM_optimized_geometries/Bis_Py_w_tBu/13b/._13b_77.xyz
- XYZ files/NMR_conformers_calculations/PBE_D4_def2_TZVPD_SMD_DCM_optimized_geometries/Bis_Py_w_tBu/13b/13b_73.xyz
- __MACOSX/XYZ files/NMR_conformers_calculations/PBE_D4_def2_TZVPD_SMD_DCM_optimized_geometries/Bis_Py_w_tBu/13b/._13b_73.xyz
- XYZ files/NMR_conformers_calculations/PBE_D4_def2_TZVPD_SMD_DCM_optimized_geometries/Bis_Py_w_tBu/13b/13b_67.xyz
- __MACOSX/XYZ files/NMR_conformers_calculations/PBE_D4_def2_TZVPD_SMD_DCM_optimized_geometries/Bis_Py_w_tBu/13b/._13b_67.xyz
- XYZ files/NMR_conformers_calculations/PBE_D4_def2_TZVPD_SMD_DCM_optimized_geometries/Bis_Py_w_tBu/13b/13b_2.xyz
- __MACOSX/XYZ files/NMR_conformers_calculations/PBE_D4_def2_TZVPD_SMD_DCM_optimized_geometries/Bis_Py_w_tBu/13b/._13b_2.xyz
- XYZ files/NMR_conformers_calculations/PBE_D4_def2_TZVPD_SMD_DCM_optimized_geometries/Bis_Py_w_tBu/13b/13b_3.xyz
- __MACOSX/XYZ files/NMR_conformers_calculations/PBE_D4_def2_TZVPD_SMD_DCM_optimized_geometries/Bis_Py_w_tBu/13b/._13b_3.xyz
- XYZ files/NMR_conformers_calculations/PBE_D4_def2_TZVPD_SMD_DCM_optimized_geometries/Bis_Py_w_tBu/13b/13b_66.xyz
- __MACOSX/XYZ files/NMR_conformers_calculations/PBE_D4_def2_TZVPD_SMD_DCM_optimized_geometries/Bis_Py_w_tBu/13b/._13b_66.xyz
- XYZ files/NMR_conformers_calculations/PBE_D4_def2_TZVPD_SMD_DCM_optimized_geometries/Bis_Py_w_tBu/13b/13b_72.xyz
- __MACOSX/XYZ files/NMR_conformers_calculations/PBE_D4_def2_TZVPD_SMD_DCM_optimized_geometries/Bis_Py_w_tBu/13b/._13b_72.xyz
- XYZ files/NMR_conformers_calculations/PBE_D4_def2_TZVPD_SMD_DCM_optimized_geometries/Bis_Py_w_tBu/13b/13b_58.xyz
- __MACOSX/XYZ files/NMR_conformers_calculations/PBE_D4_def2_TZVPD_SMD_DCM_optimized_geometries/Bis_Py_w_tBu/13b/._13b_58.xyz
- XYZ files/NMR_conformers_calculations/PBE_D4_def2_TZVPD_SMD_DCM_optimized_geometries/Bis_Py_w_tBu/13b/13b_64.xyz
- __MACOSX/XYZ files/NMR_conformers_calculations/PBE_D4_def2_TZVPD_SMD_DCM_optimized_geometries/Bis_Py_w_tBu/13b/._13b_64.xyz
- XYZ files/NMR_conformers_calculations/PBE_D4_def2_TZVPD_SMD_DCM_optimized_geometries/Bis_Py_w_tBu/13b/13b_70.xyz
- __MACOSX/XYZ files/NMR_conformers_calculations/PBE_D4_def2_TZVPD_SMD_DCM_optimized_geometries/Bis_Py_w_tBu/13b/._13b_70.xyz
- XYZ files/NMR_conformers_calculations/PBE_D4_def2_TZVPD_SMD_DCM_optimized_geometries/Bis_Py_w_tBu/13b/13b_1.xyz
- __MACOSX/XYZ files/NMR_conformers_calculations/PBE_D4_def2_TZVPD_SMD_DCM_optimized_geometries/Bis_Py_w_tBu/13b/._13b_1.xyz
- XYZ files/NMR_conformers_calculations/PBE_D4_def2_TZVPD_SMD_DCM_optimized_geometries/Bis_Py_w_tBu/13b/13b_71.xyz
- __MACOSX/XYZ files/NMR_conformers_calculations/PBE_D4_def2_TZVPD_SMD_DCM_optimized_geometries/Bis_Py_w_tBu/13b/._13b_71.xyz
- XYZ files/NMR_conformers_calculations/PBE_D4_def2_TZVPD_SMD_DCM_optimized_geometries/Bis_Py_w_tBu/13b/13b_65.xyz
- __MACOSX/XYZ files/NMR_conformers_calculations/PBE_D4_def2_TZVPD_SMD_DCM_optimized_geometries/Bis_Py_w_tBu/13b/._13b_65.xyz
- XYZ files/NMR_conformers_calculations/PBE_D4_def2_TZVPD_SMD_DCM_optimized_geometries/Bis_Py_w_tBu/13b/13b_59.xyz
- __MACOSX/XYZ files/NMR_conformers_calculations/PBE_D4_def2_TZVPD_SMD_DCM_optimized_geometries/Bis_Py_w_tBu/13b/._13b_59.xyz
- XYZ files/NMR_conformers_calculations/PBE_D4_def2_TZVPD_SMD_DCM_optimized_geometries/Bis_Py_w_tBu/13b/13b_40.xyz
- __MACOSX/XYZ files/NMR_conformers_calculations/PBE_D4_def2_TZVPD_SMD_DCM_optimized_geometries/Bis_Py_w_tBu/13b/._13b_40.xyz
- XYZ files/NMR_conformers_calculations/PBE_D4_def2_TZVPD_SMD_DCM_optimized_geometries/Bis_Py_w_tBu/13b/13b_54.xyz
- __MACOSX/XYZ files/NMR_conformers_calculations/PBE_D4_def2_TZVPD_SMD_DCM_optimized_geometries/Bis_Py_w_tBu/13b/._13b_54.xyz
- XYZ files/NMR_conformers_calculations/PBE_D4_def2_TZVPD_SMD_DCM_optimized_geometries/Bis_Py_w_tBu/13b/13b_68.xyz
- __MACOSX/XYZ files/NMR_conformers_calculations/PBE_D4_def2_TZVPD_SMD_DCM_optimized_geometries/Bis_Py_w_tBu/13b/._13b_68.xyz
- XYZ files/NMR_conformers_calculations/PBE_D4_def2_TZVPD_SMD_DCM_optimized_geometries/Bis_Py_w_tBu/13b/13b_69.xyz
- __MACOSX/XYZ files/NMR_conformers_calculations/PBE_D4_def2_TZVPD_SMD_DCM_optimized_geometries/Bis_Py_w_tBu/13b/._13b_69.xyz
- XYZ files/NMR_conformers_calculations/PBE_D4_def2_TZVPD_SMD_DCM_optimized_geometries/Bis_Py_w_tBu/13b/13b_55.xyz
- __MACOSX/XYZ files/NMR_conformers_calculations/PBE_D4_def2_TZVPD_SMD_DCM_optimized_geometries/Bis_Py_w_tBu/13b/._13b_55.xyz
- XYZ files/NMR_conformers_calculations/PBE_D4_def2_TZVPD_SMD_DCM_optimized_geometries/Bis_Py_w_tBu/13b/13b_41.xyz
- __MACOSX/XYZ files/NMR_conformers_calculations/PBE_D4_def2_TZVPD_SMD_DCM_optimized_geometries/Bis_Py_w_tBu/13b/._13b_41.xyz
- XYZ files/NMR_conformers_calculations/PBE_D4_def2_TZVPD_SMD_DCM_optimized_geometries/Bis_Py_w_tBu/13b/13b_80.xyz
- __MACOSX/XYZ files/NMR_conformers_calculations/PBE_D4_def2_TZVPD_SMD_DCM_optimized_geometries/Bis_Py_w_tBu/13b/._13b_80.xyz
- XYZ files/NMR_conformers_calculations/PBE_D4_def2_TZVPD_SMD_DCM_optimized_geometries/Bis_Py_w_tBu/13b/13b_57.xyz
- __MACOSX/XYZ files/NMR_conformers_calculations/PBE_D4_def2_TZVPD_SMD_DCM_optimized_geometries/Bis_Py_w_tBu/13b/._13b_57.xyz
- XYZ files/NMR_conformers_calculations/PBE_D4_def2_TZVPD_SMD_DCM_optimized_geometries/Bis_Py_w_tBu/13b/13b_43.xyz
- __MACOSX/XYZ files/NMR_conformers_calculations/PBE_D4_def2_TZVPD_SMD_DCM_optimized_geometries/Bis_Py_w_tBu/13b/._13b_43.xyz
- XYZ files/NMR_conformers_calculations/PBE_D4_def2_TZVPD_SMD_DCM_optimized_geometries/Bis_Py_w_tBu/13b/13b_42.xyz
- __MACOSX/XYZ files/NMR_conformers_calculations/PBE_D4_def2_TZVPD_SMD_DCM_optimized_geometries/Bis_Py_w_tBu/13b/._13b_42.xyz
- XYZ files/NMR_conformers_calculations/PBE_D4_def2_TZVPD_SMD_DCM_optimized_geometries/Bis_Py_w_tBu/13b/13b_56.xyz
- __MACOSX/XYZ files/NMR_conformers_calculations/PBE_D4_def2_TZVPD_SMD_DCM_optimized_geometries/Bis_Py_w_tBu/13b/._13b_56.xyz
- XYZ files/NMR_conformers_calculations/PBE_D4_def2_TZVPD_SMD_DCM_optimized_geometries/Bis_Py_w_tBu/13b/13b_81.xyz
- __MACOSX/XYZ files/NMR_conformers_calculations/PBE_D4_def2_TZVPD_SMD_DCM_optimized_geometries/Bis_Py_w_tBu/13b/._13b_81.xyz
- XYZ files/NMR_conformers_calculations/PBE_D4_def2_TZVPD_SMD_DCM_optimized_geometries/Bis_Py_w_tBu/13b/13b_52.xyz
- __MACOSX/XYZ files/NMR_conformers_calculations/PBE_D4_def2_TZVPD_SMD_DCM_optimized_geometries/Bis_Py_w_tBu/13b/._13b_52.xyz
- XYZ files/NMR_conformers_calculations/PBE_D4_def2_TZVPD_SMD_DCM_optimized_geometries/Bis_Py_w_tBu/13b/13b_46.xyz
- __MACOSX/XYZ files/NMR_conformers_calculations/PBE_D4_def2_TZVPD_SMD_DCM_optimized_geometries/Bis_Py_w_tBu/13b/._13b_46.xyz
- XYZ files/NMR_conformers_calculations/PBE_D4_def2_TZVPD_SMD_DCM_optimized_geometries/Bis_Py_w_tBu/13b/13b_47.xyz
- __MACOSX/XYZ files/NMR_conformers_calculations/PBE_D4_def2_TZVPD_SMD_DCM_optimized_geometries/Bis_Py_w_tBu/13b/._13b_47.xyz
- XYZ files/NMR_conformers_calculations/PBE_D4_def2_TZVPD_SMD_DCM_optimized_geometries/Bis_Py_w_tBu/13b/13b_53.xyz
- __MACOSX/XYZ files/NMR_conformers_calculations/PBE_D4_def2_TZVPD_SMD_DCM_optimized_geometries/Bis_Py_w_tBu/13b/._13b_53.xyz
- XYZ files/NMR_conformers_calculations/PBE_D4_def2_TZVPD_SMD_DCM_optimized_geometries/Bis_Py_w_tBu/13b/13b_79.xyz
- __MACOSX/XYZ files/NMR_conformers_calculations/PBE_D4_def2_TZVPD_SMD_DCM_optimized_geometries/Bis_Py_w_tBu/13b/._13b_79.xyz
- XYZ files/NMR_conformers_calculations/PBE_D4_def2_TZVPD_SMD_DCM_optimized_geometries/Bis_Py_w_tBu/13b/13b_45.xyz
- __MACOSX/XYZ files/NMR_conformers_calculations/PBE_D4_def2_TZVPD_SMD_DCM_optimized_geometries/Bis_Py_w_tBu/13b/._13b_45.xyz
- XYZ files/NMR_conformers_calculations/PBE_D4_def2_TZVPD_SMD_DCM_optimized_geometries/Bis_Py_w_tBu/13b/13b_51.xyz
- __MACOSX/XYZ files/NMR_conformers_calculations/PBE_D4_def2_TZVPD_SMD_DCM_optimized_geometries/Bis_Py_w_tBu/13b/._13b_51.xyz
- XYZ files/NMR_conformers_calculations/PBE_D4_def2_TZVPD_SMD_DCM_optimized_geometries/Bis_Py_w_tBu/13b/13b_8.xyz
- __MACOSX/XYZ files/NMR_conformers_calculations/PBE_D4_def2_TZVPD_SMD_DCM_optimized_geometries/Bis_Py_w_tBu/13b/._13b_8.xyz
- XYZ files/NMR_conformers_calculations/PBE_D4_def2_TZVPD_SMD_DCM_optimized_geometries/Bis_Py_w_tBu/13b/13b_9.xyz
- __MACOSX/XYZ files/NMR_conformers_calculations/PBE_D4_def2_TZVPD_SMD_DCM_optimized_geometries/Bis_Py_w_tBu/13b/._13b_9.xyz
- XYZ files/NMR_conformers_calculations/PBE_D4_def2_TZVPD_SMD_DCM_optimized_geometries/Bis_Py_w_tBu/13b/13b_50.xyz
- __MACOSX/XYZ files/NMR_conformers_calculations/PBE_D4_def2_TZVPD_SMD_DCM_optimized_geometries/Bis_Py_w_tBu/13b/._13b_50.xyz
- XYZ files/NMR_conformers_calculations/PBE_D4_def2_TZVPD_SMD_DCM_optimized_geometries/Bis_Py_w_tBu/13b/13b_44.xyz
- __MACOSX/XYZ files/NMR_conformers_calculations/PBE_D4_def2_TZVPD_SMD_DCM_optimized_geometries/Bis_Py_w_tBu/13b/._13b_44.xyz
- XYZ files/NMR_conformers_calculations/PBE_D4_def2_TZVPD_SMD_DCM_optimized_geometries/Bis_Py_w_tBu/13b/13b_78.xyz
- __MACOSX/XYZ files/NMR_conformers_calculations/PBE_D4_def2_TZVPD_SMD_DCM_optimized_geometries/Bis_Py_w_tBu/13b/._13b_78.xyz
- XYZ files/NMR_conformers_calculations/PBE_D4_def2_TZVPD_SMD_DCM_optimized_geometries/Bis_Py_w_tBu/13b/13b_23.xyz
- __MACOSX/XYZ files/NMR_conformers_calculations/PBE_D4_def2_TZVPD_SMD_DCM_optimized_geometries/Bis_Py_w_tBu/13b/._13b_23.xyz
- XYZ files/NMR_conformers_calculations/PBE_D4_def2_TZVPD_SMD_DCM_optimized_geometries/Bis_Py_w_tBu/13b/13b_37.xyz
- __MACOSX/XYZ files/NMR_conformers_calculations/PBE_D4_def2_TZVPD_SMD_DCM_optimized_geometries/Bis_Py_w_tBu/13b/._13b_37.xyz
- XYZ files/NMR_conformers_calculations/PBE_D4_def2_TZVPD_SMD_DCM_optimized_geometries/Bis_Py_w_tBu/13b/13b_36.xyz
- __MACOSX/XYZ files/NMR_conformers_calculations/PBE_D4_def2_TZVPD_SMD_DCM_optimized_geometries/Bis_Py_w_tBu/13b/._13b_36.xyz
- XYZ files/NMR_conformers_calculations/PBE_D4_def2_TZVPD_SMD_DCM_optimized_geometries/Bis_Py_w_tBu/13b/13b_22.xyz
- __MACOSX/XYZ files/NMR_conformers_calculations/PBE_D4_def2_TZVPD_SMD_DCM_optimized_geometries/Bis_Py_w_tBu/13b/._13b_22.xyz
- XYZ files/NMR_conformers_calculations/PBE_D4_def2_TZVPD_SMD_DCM_optimized_geometries/Bis_Py_w_tBu/13b/13b_34.xyz
- __MACOSX/XYZ files/NMR_conformers_calculations/PBE_D4_def2_TZVPD_SMD_DCM_optimized_geometries/Bis_Py_w_tBu/13b/._13b_34.xyz
- XYZ files/NMR_conformers_calculations/PBE_D4_def2_TZVPD_SMD_DCM_optimized_geometries/Bis_Py_w_tBu/13b/13b_20.xyz
- __MACOSX/XYZ files/NMR_conformers_calculations/PBE_D4_def2_TZVPD_SMD_DCM_optimized_geometries/Bis_Py_w_tBu/13b/._13b_20.xyz
- XYZ files/NMR_conformers_calculations/PBE_D4_def2_TZVPD_SMD_DCM_optimized_geometries/Bis_Py_w_tBu/13b/13b_21.xyz
- __MACOSX/XYZ files/NMR_conformers_calculations/PBE_D4_def2_TZVPD_SMD_DCM_optimized_geometries/Bis_Py_w_tBu/13b/._13b_21.xyz
- XYZ files/NMR_conformers_calculations/PBE_D4_def2_TZVPD_SMD_DCM_optimized_geometries/Bis_Py_w_tBu/13b/13b_35.xyz
- __MACOSX/XYZ files/NMR_conformers_calculations/PBE_D4_def2_TZVPD_SMD_DCM_optimized_geometries/Bis_Py_w_tBu/13b/._13b_35.xyz
- XYZ files/NMR_conformers_calculations/PBE_D4_def2_TZVPD_SMD_DCM_optimized_geometries/Bis_Py_w_tBu/13b/13b_19.xyz
- __MACOSX/XYZ files/NMR_conformers_calculations/PBE_D4_def2_TZVPD_SMD_DCM_optimized_geometries/Bis_Py_w_tBu/13b/._13b_19.xyz
- XYZ files/NMR_conformers_calculations/PBE_D4_def2_TZVPD_SMD_DCM_optimized_geometries/Bis_Py_w_tBu/13b/13b_31.xyz
- __MACOSX/XYZ files/NMR_conformers_calculations/PBE_D4_def2_TZVPD_SMD_DCM_optimized_geometries/Bis_Py_w_tBu/13b/._13b_31.xyz
- XYZ files/NMR_conformers_calculations/PBE_D4_def2_TZVPD_SMD_DCM_optimized_geometries/Bis_Py_w_tBu/13b/13b_25.xyz
- __MACOSX/XYZ files/NMR_conformers_calculations/PBE_D4_def2_TZVPD_SMD_DCM_optimized_geometries/Bis_Py_w_tBu/13b/._13b_25.xyz
- XYZ files/NMR_conformers_calculations/PBE_D4_def2_TZVPD_SMD_DCM_optimized_geometries/Bis_Py_w_tBu/13b/13b_24.xyz
- __MACOSX/XYZ files/NMR_conformers_calculations/PBE_D4_def2_TZVPD_SMD_DCM_optimized_geometries/Bis_Py_w_tBu/13b/._13b_24.xyz
- XYZ files/NMR_conformers_calculations/PBE_D4_def2_TZVPD_SMD_DCM_optimized_geometries/Bis_Py_w_tBu/13b/13b_30.xyz
- __MACOSX/XYZ files/NMR_conformers_calculations/PBE_D4_def2_TZVPD_SMD_DCM_optimized_geometries/Bis_Py_w_tBu/13b/._13b_30.xyz
- XYZ files/NMR_conformers_calculations/PBE_D4_def2_TZVPD_SMD_DCM_optimized_geometries/Bis_Py_w_tBu/13b/13b_18.xyz
- __MACOSX/XYZ files/NMR_conformers_calculations/PBE_D4_def2_TZVPD_SMD_DCM_optimized_geometries/Bis_Py_w_tBu/13b/._13b_18.xyz
- XYZ files/NMR_conformers_calculations/PBE_D4_def2_TZVPD_SMD_DCM_optimized_geometries/Bis_Py_w_tBu/13b/13b_26.xyz
- __MACOSX/XYZ files/NMR_conformers_calculations/PBE_D4_def2_TZVPD_SMD_DCM_optimized_geometries/Bis_Py_w_tBu/13b/._13b_26.xyz
- XYZ files/NMR_conformers_calculations/PBE_D4_def2_TZVPD_SMD_DCM_optimized_geometries/Bis_Py_w_tBu/13b/13b_32.xyz
- __MACOSX/XYZ files/NMR_conformers_calculations/PBE_D4_def2_TZVPD_SMD_DCM_optimized_geometries/Bis_Py_w_tBu/13b/._13b_32.xyz
- XYZ files/NMR_conformers_calculations/PBE_D4_def2_TZVPD_SMD_DCM_optimized_geometries/Bis_Py_w_tBu/13b/13b_33.xyz
- __MACOSX/XYZ files/NMR_conformers_calculations/PBE_D4_def2_TZVPD_SMD_DCM_optimized_geometries/Bis_Py_w_tBu/13b/._13b_33.xyz
- XYZ files/NMR_conformers_calculations/PBE_D4_def2_TZVPD_SMD_DCM_optimized_geometries/Bis_Py_w_tBu/13b/13b_27.xyz
- __MACOSX/XYZ files/NMR_conformers_calculations/PBE_D4_def2_TZVPD_SMD_DCM_optimized_geometries/Bis_Py_w_tBu/13b/._13b_27.xyz
- XYZ files/NMR_conformers_calculations/PBE_D4_def2_TZVPD_SMD_DCM_optimized_geometries/Bis_Py_w_tBu/10b/10b_9.xyz
- __MACOSX/XYZ files/NMR_conformers_calculations/PBE_D4_def2_TZVPD_SMD_DCM_optimized_geometries/Bis_Py_w_tBu/10b/._10b_9.xyz
- XYZ files/NMR_conformers_calculations/PBE_D4_def2_TZVPD_SMD_DCM_optimized_geometries/Bis_Py_w_tBu/10b/10b_8.xyz
- __MACOSX/XYZ files/NMR_conformers_calculations/PBE_D4_def2_TZVPD_SMD_DCM_optimized_geometries/Bis_Py_w_tBu/10b/._10b_8.xyz
- XYZ files/NMR_conformers_calculations/PBE_D4_def2_TZVPD_SMD_DCM_optimized_geometries/Bis_Py_w_tBu/10b/10b_15.xyz
[truncated: 229 more entries]
