# Supplementary material for: London Dispersion versus Intramolecular Hydrogen Bond in Bis‐Pyridines: How Accurate Is DFT for Competing Noncovalent Interactions in the Condensed Phase?
Source: Chemistry. 2025 Oct 23;31(66):e02745. doi: 10.1002/chem.202502745 (PMC12648470; doi:10.1002/chem.202502745)
Supplement: Supplementary file 3 — Supporting Information [file CHEM-31-e02745-s001.zip › XYZ files/BP86_geometries/Coordinates_from_ORCA-job_cmp_3_bp86_nod3_tzvp_1.xyz]

45
Coordinates from ORCA-job cmp_3_bp86_nod3_tzvp_1; charge=1
  N        2.19500        6.66550       -9.79540
  H        1.78970        6.08340       -9.03610
  C        2.41930        7.94210       -9.39760
  C        2.95000        8.83710      -10.32720
  C        2.46310        6.21730      -11.03840
  H        2.24130        5.17060      -11.24010
  C        2.99130        7.08210      -11.97400
  C        3.24780        8.43240      -11.63770
  H        3.20200        6.70290      -12.97180
  C        2.05020        8.20530       -7.98820
  C        2.23190        9.44420       -7.36370
  N        1.52600        7.13120       -7.36530
  C        1.16050        7.27880       -6.08800
  H        0.73580        6.39870       -5.60000
  C        1.85560        9.60880       -6.02140
  C        1.30360        8.48030       -5.39170
  H        0.98180        8.52340       -4.35130
  H        3.12720        9.86450      -10.02010
  H        2.66710       10.27680       -7.91330
  C        3.82950        9.38190      -12.68310
  C        2.88830        9.40600      -13.91360
  C        5.22230        8.84780      -13.10530
  H        5.91440        8.81620      -12.25200
  H        5.16730        7.84060      -13.54080
  H        5.65010        9.51570      -13.86560
  H        2.78310        8.41590      -14.37740
  H        3.30220       10.08360      -14.67290
  H        1.88610        9.76900      -13.64500
  C        2.02290       10.92720       -5.26130
  C        2.68110       12.01830       -6.12250
  C        2.90840       10.67830       -4.01620
  H        2.45990        9.94680       -3.33040
  H        3.90600       10.31370       -4.30050
  H        3.03600       11.61780       -3.46040
  H        3.69000       11.73060       -6.45500
  H        2.78520       12.93620       -5.52850
  H        2.07670       12.27220       -7.00650
  C        3.98630       10.81570      -12.15010
  H        3.02220       11.25370      -11.85210
  H        4.67920       10.86930      -11.29730
  H        4.40080       11.45250      -12.94270
  C        0.62610       11.42180       -4.81230
  H       -0.02920       11.60620       -5.67570
  H        0.12580       10.69970       -4.15250
  H        0.72980       12.36410       -4.25630
