# Supplementary material for: London Dispersion versus Intramolecular Hydrogen Bond in Bis‐Pyridines: How Accurate Is DFT for Competing Noncovalent Interactions in the Condensed Phase?
Source: Chemistry. 2025 Oct 23;31(66):e02745. doi: 10.1002/chem.202502745 (PMC12648470; doi:10.1002/chem.202502745)
Supplement: Supplementary file 3 — Supporting Information [file CHEM-31-e02745-s001.zip › XYZ files/BP86_geometries/Coordinates_from_ORCA-job_cmp_6_bp86_nod3_tzvp_1.xyz]

30
Coordinates from ORCA-job cmp_6_bp86_nod3_tzvp_1; charge=1
  N        1.94950        7.34430       -7.44750
  H        1.02240        7.68770       -6.98810
  C        2.78330        8.38200       -7.69930
  C        4.05880        8.11120       -8.18920
  C        2.26860        6.03890       -7.63950
  C        3.53540        5.74710       -8.14050
  C        4.43060        6.78500       -8.41130
  H        3.81510        4.70850       -8.31150
  C        1.16840        9.96250       -6.42560
  C        1.06810       11.16310       -5.72060
  N        0.28570        8.95710       -6.25190
  C       -0.73890        9.09380       -5.38000
  C        0.01050       11.31990       -4.82510
  C       -0.90370       10.28120       -4.65750
  H       -1.74220       10.38280       -3.96870
  H        5.42590        6.55690       -8.79470
  H       -0.09980       12.24740       -4.26190
  H        4.74630        8.93150       -8.39180
  H        1.79770       11.95880       -5.87330
  C        1.23590        5.00980       -7.30490
  C       -1.67050        7.92630       -5.22450
  H        1.62360        4.00130       -7.48340
  H        0.93460        5.08240       -6.24940
  H       -1.17800        7.10740       -4.67690
  H       -1.97520        7.53610       -6.20540
  H       -2.57070        8.20570       -4.66480
  C        2.25050        9.77590       -7.47880
  H        3.09450       10.44570       -7.26730
  H        1.83890       10.11970       -8.44760
  H        0.33330        5.14700       -7.91870
