# Supplementary material for: London Dispersion versus Intramolecular Hydrogen Bond in Bis‐Pyridines: How Accurate Is DFT for Competing Noncovalent Interactions in the Condensed Phase?
Source: Chemistry. 2025 Oct 23;31(66):e02745. doi: 10.1002/chem.202502745 (PMC12648470; doi:10.1002/chem.202502745)
Supplement: Supplementary file 3 — Supporting Information [file CHEM-31-e02745-s001.zip › XYZ files/BP86_geometries/Coordinates_from_ORCA-job_cmp_9_bp86_nod3_tzvp_1.xyz]

28
Coordinates from ORCA-job cmp_9_bp86_nod3_tzvp_1; charge=1
  N        1.75040        6.85290       -7.13770
  H        1.04170        7.21660       -6.42910
  C        2.26720        7.85330       -7.88930
  C        3.21650        7.57280       -8.87510
  C        2.10770        5.54160       -7.28360
  C        3.04760        5.23060       -8.25350
  C        3.59930        6.25000       -9.04680
  H        3.34960        4.19380       -8.39010
  C        0.94630        9.57570       -6.76550
  C        0.71760       10.94960       -6.77250
  N        0.35640        8.70340       -5.95560
  C       -0.54760        9.16410       -5.05160
  C       -0.20740       11.42260       -5.84670
  C       -0.84360       10.52740       -4.98140
  H       -1.56970       10.88420       -4.25190
  H        4.33870        6.00090       -9.80870
  H       -0.43240       12.48850       -5.79940
  H        3.62210        8.38780       -9.47120
  H        1.24310       11.59900       -7.47010
  C        1.45170        4.54910       -6.37850
  C       -1.19480        8.14760       -4.15890
  O        1.88260        9.12710       -7.70640
  H        1.67430        4.77160       -5.32400
  H        1.80570        3.53650       -6.59860
  H        0.35820        4.56770       -6.49990
  H       -0.43660        7.59540       -3.58420
  H       -1.75960        7.41380       -4.75320
  H       -1.88550        8.62160       -3.45270
