# Supplementary material for: London Dispersion versus Intramolecular Hydrogen Bond in Bis‐Pyridines: How Accurate Is DFT for Competing Noncovalent Interactions in the Condensed Phase?
Source: Chemistry. 2025 Oct 23;31(66):e02745. doi: 10.1002/chem.202502745 (PMC12648470; doi:10.1002/chem.202502745)
Supplement: Supplementary file 3 — Supporting Information [file CHEM-31-e02745-s001.zip › XYZ files/BP86_geometries/Coordinates_from_ORCA-job_cmp_14_bp86_d3bj_tzvp_1.xyz]

30
Coordinates from ORCA-job cmp_14_bp86_d3bj_tzvp_1; charge=1
  N        2.62700        8.03210        8.81960
  C        2.95350        8.30360        7.53700
  C        3.27080        7.27730        6.64500
  C        2.60250        6.75850        9.24840
  C        2.90590        5.68590        8.41510
  C        3.24860        5.95480        7.08910
  H        2.86990        4.66720        8.79800
  H        3.49020        5.14120        6.40460
  H        3.52640        7.51670        5.61300
  C        2.92880        9.75940        7.14920
  H        3.77230       10.26630        7.64910
  H        3.12420        9.85030        6.07370
  C        1.59130       10.45870        7.52160
  H        1.08400       10.77840        6.60220
  H        0.91210        9.73580        7.99760
  C        1.73380       11.69090        8.41500
  H        0.76040       12.20530        8.48050
  H        2.41150       12.42400        7.94520
  C        2.20770       11.48330        9.83020
  C        2.36690       12.56840       10.70160
  C        2.78020       12.36450       12.01320
  C        2.88760       10.02240       11.56900
  C        3.04620       11.06450       12.46150
  H        2.15670       13.57230       10.33350
  H        2.89810       13.21310       12.68740
  H        3.08760        8.98300       11.82610
  H        3.37420       10.86680       13.48020
  N        2.47430       10.24370       10.30000
  H        2.43790        9.31710        9.65320
  H        2.32270        6.60030       10.29180
