# Supplementary material for: London Dispersion versus Intramolecular Hydrogen Bond in Bis‐Pyridines: How Accurate Is DFT for Competing Noncovalent Interactions in the Condensed Phase?
Source: Chemistry. 2025 Oct 23;31(66):e02745. doi: 10.1002/chem.202502745 (PMC12648470; doi:10.1002/chem.202502745)
Supplement: Supplementary file 3 — Supporting Information [file CHEM-31-e02745-s001.zip › XYZ files/BP86_geometries/Coordinates_from_ORCA-job_cmp_11_bp86_d3bj_tzvp_1.xyz]

27
Coordinates from ORCA-job cmp_11_bp86_d3bj_tzvp_1; charge=1
  N        1.59610        7.38480        5.72590
  H        0.79510        8.17840        5.54860
  C        2.17990        7.44050        6.94530
  C        3.16400        6.50130        7.25680
  C        1.92320        6.46260        4.80090
  C        2.89230        5.50880        5.06890
  C        3.51970        5.53240        6.31850
  H        3.15150        4.76780        4.31510
  C        0.32830       10.25680        6.58200
  C       -0.38130       11.43520        6.82820
  N       -0.11260        9.36720        5.66620
  C       -1.24340        9.60930        4.98030
  C       -1.55200       11.69240        6.11500
  C       -1.99520       10.76370        5.17180
  H       -2.90590       10.92600        4.59760
  H        4.28890        4.79810        6.55890
  H       -2.11600       12.60750        6.29720
  H        3.64660        6.53660        8.23270
  H       -0.01710       12.14190        7.57380
  C        1.61480        9.93990        7.31050
  H        1.38960        6.51830        3.85270
  H       -1.54580        8.84690        4.26030
  C        1.72030        8.51060        7.89920
  H        2.46750       10.12320        6.63510
  H        1.72410       10.65610        8.13470
  H        2.42330        8.52600        8.74190
  H        0.74440        8.21330        8.31930
