# Supplementary material for: London Dispersion versus Intramolecular Hydrogen Bond in Bis‐Pyridines: How Accurate Is DFT for Competing Noncovalent Interactions in the Condensed Phase?
Source: Chemistry. 2025 Oct 23;31(66):e02745. doi: 10.1002/chem.202502745 (PMC12648470; doi:10.1002/chem.202502745)
Supplement: Supplementary file 3 — Supporting Information [file CHEM-31-e02745-s001.zip › XYZ files/BP86_geometries/Coordinates_from_ORCA-job_cmp_8_bp86_d3bj_tzvp_1.xyz]

22
Coordinates from ORCA-job cmp_8_bp86_d3bj_tzvp_1; charge=1
  N        1.78770        6.87150       -7.09320
  H        1.05770        7.23930       -6.40120
  C        2.26600        7.85470       -7.88840
  C        3.23210        7.56530       -8.85730
  C        2.21240        5.58670       -7.19570
  C        3.16280        5.24830       -8.13400
  C        3.67520        6.25580       -8.97250
  H        3.50230        4.21800       -8.21490
  C        0.86840        9.55210       -6.84740
  C        0.56180       10.91010       -6.90030
  N        0.32170        8.68010       -6.00530
  C       -0.60100        9.14230       -5.13420
  C       -0.39070       11.37240       -5.99690
  C       -0.98340       10.47710       -5.09810
  H       -1.73110       10.81090       -4.38060
  H        4.42790        6.00880       -9.72130
  H       -0.66900       12.42610       -5.99410
  H        3.60530        8.36960       -9.48810
  H        1.05460       11.56060       -7.62050
  O        1.82850        9.11800       -7.76630
  H        1.75920        4.87850       -6.50490
  H       -1.03060        8.40320       -4.45740
