# Supplementary material for: London Dispersion versus Intramolecular Hydrogen Bond in Bis‐Pyridines: How Accurate Is DFT for Competing Noncovalent Interactions in the Condensed Phase?
Source: Chemistry. 2025 Oct 23;31(66):e02745. doi: 10.1002/chem.202502745 (PMC12648470; doi:10.1002/chem.202502745)
Supplement: Supplementary file 3 — Supporting Information [file CHEM-31-e02745-s001.zip › XYZ files/BP86_geometries/Coordinates_from_ORCA-job_cmp_10_bp86_nod3_tzvp_1.xyz]

46
Coordinates from ORCA-job cmp_10_bp86_nod3_tzvp_1; charge=1
  N        1.75270        6.75930        7.14240
  H        1.05360        7.04950        6.41910
  C        2.24380        7.80110        7.85810
  C        3.23200        7.58750        8.82430
  C        2.16280        5.45790        7.32390
  C        3.14360        5.22970        8.27640
  C        3.67890        6.29280        9.02110
  H        3.49820        4.21690        8.44450
  C        0.85330        9.52760        6.77810
  C        0.55530       10.87870        6.95020
  N        0.34180        8.72370        5.85820
  C       -0.55430        9.25560        4.97510
  C       -0.36930       11.41540        6.06520
  C       -0.92290       10.60100        5.07350
  H       -1.64090       11.02070        4.37390
  H        4.45170        6.09630        9.76500
  H       -0.65530       12.46490        6.14080
  H        3.61280        8.43940        9.38360
  H        1.03410       11.45860        7.73670
  C        1.48680        4.37460        6.49220
  C        2.16060        3.00840        6.71360
  C        0.00510        4.27430        6.93620
  H        2.07660        2.66800        7.75510
  H        3.22170        3.02080        6.42710
  H        1.65780        2.26040        6.08660
  H       -0.53720        5.22130        6.80820
  H       -0.07260        3.97790        7.99160
  H       -0.50560        3.51370        6.33020
  H        1.09670        3.94420        4.39930
  H        2.62780        4.80740        4.66500
  H        1.07490        5.67570        4.74560
  C        1.58110        4.73200        4.99170
  C       -1.09100        8.33170        3.87880
  C        0.09240        7.92300        2.96940
  C       -1.72930        7.08390        4.52420
  H        0.90720        7.46220        3.54350
  H        0.50550        8.79640        2.44470
  H       -0.24710        7.20210        2.21220
  H       -2.58390        7.35630        5.16020
  H       -1.00830        6.53350        5.14170
  H       -2.09080        6.40150        3.74240
  H       -2.51700        8.31860        2.24930
  H       -1.75080        9.89620        2.47610
  H       -3.02640        9.34660        3.59910
  C       -2.15580        9.02460        3.00960
  O        1.81100        9.05400        7.68870
