# Supplementary material for: London Dispersion versus Intramolecular Hydrogen Bond in Bis‐Pyridines: How Accurate Is DFT for Competing Noncovalent Interactions in the Condensed Phase?
Source: Chemistry. 2025 Oct 23;31(66):e02745. doi: 10.1002/chem.202502745 (PMC12648470; doi:10.1002/chem.202502745)
Supplement: Supplementary file 3 — Supporting Information [file CHEM-31-e02745-s001.zip › XYZ files/BP86_geometries/Coordinates_from_ORCA-job_cmp_2_bp86_d3bj_tzvp_1.xyz]

27
Coordinates from ORCA-job cmp_2_bp86_d3bj_tzvp_1; charge=1
  N        2.19064        6.69813       -9.80952
  H        1.78490        6.12810       -9.03772
  C        2.43828        7.96852       -9.39892
  C        2.98306        8.85989      -10.31982
  C        2.42833        6.21113      -11.04972
  C        2.97361        7.09129      -11.98232
  C        3.24847        8.41158      -11.61362
  H        3.17875        6.73651      -12.99062
  C        2.07969        8.22307       -7.99012
  C        2.25511        9.46060       -7.36782
  N        1.56783        7.14539       -7.36242
  C        1.20037        7.24235       -6.07572
  C        1.87676        9.56886       -6.02842
  C        1.34819        8.45779       -5.37882
  H        1.04691        8.51841       -4.33322
  H        3.19570        9.88630      -10.03062
  H        2.67228       10.31462       -7.89892
  H        3.67486        9.09800      -12.34542
  H        1.99606       10.51391       -5.49872
  C        2.09082        4.78237      -11.31772
  H        2.32111        4.51847      -12.35482
  H        2.66154        4.11563      -10.65412
  H        1.02154        4.59372      -11.13972
  C        0.62475        6.01889       -5.42952
  H       -0.35105        5.77861       -5.87772
  H        1.28098        5.15341       -5.59402
  H        0.48371        6.15945       -4.35202
