# Supplementary material for: London Dispersion versus Intramolecular Hydrogen Bond in Bis‐Pyridines: How Accurate Is DFT for Competing Noncovalent Interactions in the Condensed Phase?
Source: Chemistry. 2025 Oct 23;31(66):e02745. doi: 10.1002/chem.202502745 (PMC12648470; doi:10.1002/chem.202502745)
Supplement: Supplementary file 3 — Supporting Information [file CHEM-31-e02745-s001.zip › XYZ files/BP86_geometries/Coordinates_from_ORCA-job_cmp_7_bp86_d3bj_tzvp_1.xyz]

48
Coordinates from ORCA-job cmp_7_bp86_d3bj_tzvp_1; charge=1
  N        2.00320        6.61700       -7.82570
  H        1.24030        6.86320       -7.13910
  C        2.32580        7.64550       -8.64740
  C        3.35150        7.46880       -9.56920
  C        2.61010        5.39730       -7.83970
  C        3.62410        5.20340       -8.77470
  C        3.99910        6.23740       -9.63290
  H        4.12270        4.23970       -8.82560
  C        1.04140        9.31700       -7.17370
  C        1.23220       10.62890       -6.74030
  N        0.36280        8.39780       -6.45720
  C       -0.23730        8.77280       -5.30130
  C        0.66640       11.00720       -5.52540
  C       -0.09080       10.07980       -4.81590
  H       -0.57500       10.37320       -3.88810
  H        4.80150        6.07940      -10.35430
  H        0.79460       12.02150       -5.14640
  C        1.51650        8.90520       -8.55260
  H        2.09020        9.71990       -9.01070
  H        0.62110        8.76640       -9.18700
  H        3.62570        8.28990      -10.22930
  H        1.79680       11.33680       -7.34670
  C        2.17270        4.36640       -6.81540
  C        2.74140        2.97740       -7.14550
  C        0.63260        4.27590       -6.78900
  H        2.42240        2.62800       -8.13760
  H        3.83870        2.95490       -7.09640
  H        2.37080        2.25750       -6.40450
  H        0.15200        5.22670       -6.52550
  H        0.23960        3.95120       -7.76240
  H        0.32420        3.54170       -6.03360
  H        2.38550        4.13630       -4.66020
  H        3.82840        4.81710       -5.44990
  H        2.39650        5.83540       -5.17930
  C        2.72980        4.82380       -5.44430
  C       -1.09210        7.73140       -4.57660
  C       -0.15960        6.68620       -3.93420
  C       -2.03290        7.05350       -5.59400
  H        0.44300        6.17630       -4.69290
  H        0.52240        7.15420       -3.21020
  H       -0.75140        5.92550       -3.40610
  H       -2.74670        7.77830       -6.01040
  H       -1.47670        6.61450       -6.43120
  H       -2.60530        6.25660       -5.09970
  H       -2.59480        7.58930       -3.02940
  H       -1.33750        8.77400       -2.65260
  H       -2.60110        9.15890       -3.85450
  C       -1.94960        8.36260       -3.46750
