# Supplementary material for: London Dispersion versus Intramolecular Hydrogen Bond in Bis‐Pyridines: How Accurate Is DFT for Competing Noncovalent Interactions in the Condensed Phase?
Source: Chemistry. 2025 Oct 23;31(66):e02745. doi: 10.1002/chem.202502745 (PMC12648470; doi:10.1002/chem.202502745)
Supplement: Supplementary file 3 — Supporting Information [file CHEM-31-e02745-s001.zip › XYZ files/BP86_geometries/Coordinates_from_ORCA-job_cmp_8_bp86_nod3_tzvp_1.xyz]

22
Coordinates from ORCA-job cmp_8_bp86_nod3_tzvp_1; charge=1
  N        1.78940        6.86380       -7.09340
  H        1.06030        7.22430       -6.40030
  C        2.26490        7.85100       -7.88690
  C        3.23170        7.56420       -8.85750
  C        2.21730        5.57910       -7.19940
  C        3.16780        5.24470       -8.13910
  C        3.67760        6.25570       -8.97590
  H        3.50940        4.21500       -8.22250
  C        0.86430        9.55200       -6.84290
  C        0.56090       10.91150       -6.89920
  N        0.31610        8.68240       -5.99970
  C       -0.60620        9.14960       -5.12970
  C       -0.39100       11.37790       -5.99680
  C       -0.98610       10.48560       -5.09620
  H       -1.73360       10.82230       -4.37940
  H        4.43050        6.01200       -9.72600
  H       -0.66710       12.43260       -5.99640
  H        3.60360        8.37030       -9.48750
  H        1.05500       11.56030       -7.62050
  O        1.82520        9.11380       -7.76250
  H        1.76600        4.86800       -6.50970
  H       -1.03840        8.41330       -4.45090
