# Supplementary material for: London Dispersion versus Intramolecular Hydrogen Bond in Bis‐Pyridines: How Accurate Is DFT for Competing Noncovalent Interactions in the Condensed Phase?
Source: Chemistry. 2025 Oct 23;31(66):e02745. doi: 10.1002/chem.202502745 (PMC12648470; doi:10.1002/chem.202502745)
Supplement: Supplementary file 3 — Supporting Information [file CHEM-31-e02745-s001.zip › XYZ files/BP86_geometries/Coordinates_from_ORCA-job_cmp_10_bp86_d3bj_tzvp_1.xyz]

46
Coordinates from ORCA-job cmp_10_bp86_d3bj_tzvp_1; charge=1
  N        1.74020        6.78660        7.14350
  H        1.04740        7.10220        6.41820
  C        2.24430        7.81270        7.86840
  C        3.22580        7.57850        8.83420
  C        2.12930        5.48140        7.31520
  C        3.10410        5.22680        8.26570
  C        3.65330        6.27520        9.02000
  H        3.44140        4.20690        8.42360
  C        0.87250        9.53200        6.78450
  C        0.56250       10.88230        6.93380
  N        0.36850        8.71350        5.87280
  C       -0.52620        9.22470        4.97940
  C       -0.36430       11.39790        6.03840
  C       -0.90830       10.56570        5.05630
  H       -1.62730       10.96700        4.34750
  H        4.42140        6.06110        9.76350
  H       -0.65920       12.44550        6.09850
  H        3.61720        8.41970        9.40170
  H        1.03440       11.47730        7.71270
  C        1.43160        4.42620        6.47520
  C        2.07960        3.04700        6.67310
  C       -0.04540        4.35260        6.93210
  H        1.99610        2.69730        7.71120
  H        3.13880        3.04620        6.38010
  H        1.55900        2.31700        6.04030
  H       -0.56120        5.31780        6.84150
  H       -0.11560        4.02690        7.97900
  H       -0.58380        3.62590        6.30930
  H        1.01790        4.04430        4.37930
  H        2.57140        4.86580        4.65480
  H        1.04120        5.76760        4.76020
  C        1.52450        4.80810        4.98340
  C       -1.03630        8.27920        3.89650
  C        0.16520        7.88890        3.00610
  C       -1.64770        7.02970        4.55760
  H        0.98990        7.47230        3.59810
  H        0.55090        8.76480        2.46590
  H       -0.14430        7.13890        2.26520
  H       -2.52600        7.29100        5.16450
  H       -0.92480        6.52530        5.20870
  H       -1.96270        6.31300        3.78730
  H       -2.45090        8.21420        2.26170
  H       -1.71440        9.80900        2.47150
  H       -2.98510        9.25110        3.59630
  C       -2.10750        8.93750        3.01320
  O        1.82390        9.07120        7.70270
