# Supplementary material for: London Dispersion versus Intramolecular Hydrogen Bond in Bis‐Pyridines: How Accurate Is DFT for Competing Noncovalent Interactions in the Condensed Phase?
Source: Chemistry. 2025 Oct 23;31(66):e02745. doi: 10.1002/chem.202502745 (PMC12648470; doi:10.1002/chem.202502745)
Supplement: Supplementary file 3 — Supporting Information [file CHEM-31-e02745-s001.zip › XYZ files/BP86_geometries/Coordinates_from_ORCA-job_cmp_2_bp86_nod3_tzvp_1.xyz]

27
Coordinates from ORCA-job cmp_2_bp86_nod3_tzvp_1; charge=1
  N        2.19080        6.69660       -9.81420
  H        1.78520        6.12290       -9.04570
  C        2.43750        7.96750       -9.40030
  C        2.98250        8.85980      -10.32210
  C        2.42920        6.21040      -11.05630
  C        2.97440        7.09290      -11.98770
  C        3.24850        8.41300      -11.61670
  H        3.18050        6.74020      -12.99700
  C        2.07840        8.22290       -7.98830
  C        2.25430        9.46160       -7.36590
  N        1.56610        7.14620       -7.35830
  C        1.19880        7.24420       -6.07070
  C        1.87640        9.57120       -6.02620
  C        1.34740        8.46090       -5.37490
  H        1.04670        8.52370       -4.32890
  H        3.19540        9.88670      -10.03350
  H        2.67150       10.31650       -7.89640
  H        3.67480        9.10110      -12.34770
  H        1.99620       10.51710       -5.49750
  C        2.09270        4.78030      -11.32850
  H        2.32540        4.51910      -12.36600
  H        2.66230        4.11060      -10.66640
  H        1.02310        4.58890      -11.15440
  C        0.62300        6.02040       -5.42070
  H       -0.34780        5.77050       -5.87460
  H        1.28480        5.15640       -5.57200
  H        0.47200        6.16710       -4.34520
