# Supplementary material for: London Dispersion versus Intramolecular Hydrogen Bond in Bis‐Pyridines: How Accurate Is DFT for Competing Noncovalent Interactions in the Condensed Phase?
Source: Chemistry. 2025 Oct 23;31(66):e02745. doi: 10.1002/chem.202502745 (PMC12648470; doi:10.1002/chem.202502745)
Supplement: Supplementary file 3 — Supporting Information [file CHEM-31-e02745-s001.zip › XYZ files/BP86_geometries/Coordinates_from_ORCA-job_cmp_7_bp86_nod3_tzvp_1.xyz]

48
Coordinates from ORCA-job cmp_7_bp86_nod3_tzvp_1; charge=1
  N        1.83680        6.61250       -7.94420
  H        1.13940        6.82820       -7.19240
  C        2.20090        7.70240       -8.66980
  C        3.17450        7.55250       -9.65160
  C        2.33960        5.35590       -8.12230
  C        3.30310        5.19890       -9.11870
  C        3.72670        6.29270       -9.87370
  H        3.72220        4.21320       -9.30190
  C        1.19420        9.36770       -6.97160
  C        1.57870       10.62020       -6.49030
  N        0.48820        8.48210       -6.24050
  C        0.06010        8.83930       -5.00370
  C        1.18450       10.97640       -5.20280
  C        0.40410       10.08960       -4.46620
  H        0.05620       10.37320       -3.47570
  H        4.48810        6.15840      -10.64320
  H        1.46440       11.94440       -4.78510
  C        1.48370        8.99850       -8.41720
  H        2.05250        9.80260       -8.90000
  H        0.51510        8.94570       -8.94870
  H        3.48220        8.41770      -10.23690
  H        2.15870       11.30200       -7.11270
  C        1.85100        4.23180       -7.21670
  C        2.20990        2.85400       -7.80560
  C        0.31720        4.30810       -7.04890
  H        1.78180        2.70830       -8.80770
  H        3.29520        2.69000       -7.85630
  H        1.79930        2.07310       -7.15200
  H       -0.01880        5.23810       -6.56940
  H       -0.19560        4.21330       -8.01660
  H       -0.01800        3.48270       -6.40710
  H        2.21210        3.60400       -5.16300
  H        3.65160        4.28460       -5.95560
  H        2.35710        5.36110       -5.38070
  C        2.56290        4.38860       -5.84770
  C       -0.82460        7.84320       -4.24080
  C       -1.46870        8.47980       -2.99530
  C        0.04560        6.65350       -3.78150
  H       -0.72280        8.77070       -2.24190
  H       -2.07420        9.36210       -3.24880
  H       -2.13670        7.74750       -2.52120
  H        0.51910        6.15430       -4.63620
  H        0.83800        6.98030       -3.09250
  H       -0.57500        5.91130       -3.25900
  H       -2.56670        6.60040       -4.64630
  H       -2.61070        8.17460       -5.47140
  H       -1.55480        6.88620       -6.08430
  C       -1.95290        7.34620       -5.17100
