# Supplementary material for: London Dispersion versus Intramolecular Hydrogen Bond in Bis‐Pyridines: How Accurate Is DFT for Competing Noncovalent Interactions in the Condensed Phase?
Source: Chemistry. 2025 Oct 23;31(66):e02745. doi: 10.1002/chem.202502745 (PMC12648470; doi:10.1002/chem.202502745)
Supplement: Supplementary file 3 — Supporting Information [file CHEM-31-e02745-s001.zip › XYZ files/BP86_geometries/Coordinates_from_ORCA-job_cmp_3_bp86_d3bj_tzvp_1.xyz]

45
Coordinates from ORCA-job cmp_3_bp86_d3bj_tzvp_1; charge=1
  N        2.19477        6.66496       -9.79532
  H        1.78957        6.08238       -9.03670
  C        2.41842        7.94023       -9.39544
  C        2.94884        8.83848      -10.31936
  C        2.46391        6.22019      -11.03904
  H        2.24294        5.17430      -11.24372
  C        2.99212        7.08824      -11.97054
  C        3.24667        8.43627      -11.62816
  H        3.20463        6.71530      -12.96985
  C        2.04982        8.20272       -7.99035
  C        2.23163        9.44311       -7.37250
  N        1.52625        7.13023       -7.36485
  C        1.16094        7.28186       -6.08791
  H        0.73700        6.40367       -5.59698
  C        1.85495        9.61037       -6.03278
  C        1.30384        8.48610       -5.39718
  H        0.98314        8.53630       -4.35725
  H        3.12508        9.86454      -10.00912
  H        2.66621       10.27346       -7.92499
  C        3.82783        9.38675      -12.66585
  C        2.88957        9.41084      -13.89528
  C        5.21994        8.85332      -13.08211
  H        5.90419        8.81638      -12.22305
  H        5.16335        7.84795      -13.52083
  H        5.65327        9.52359      -13.83653
  H        2.79002        8.42108      -14.36015
  H        3.30091       10.09262      -14.65173
  H        1.88624        9.76733      -13.62352
  C        2.01825       10.92922       -5.28258
  C        2.68549       12.00933       -6.14633
  C        2.88988       10.68497       -4.03023
  H        2.43001        9.96058       -3.34521
  H        3.88611       10.31148       -4.30619
  H        3.01832       11.62735       -3.48030
  H        3.69430       11.71222       -6.46951
  H        2.78928       12.93104       -5.55902
  H        2.08716       12.25642       -7.03589
  C        3.98011       10.81601      -12.12641
  H        3.01359       11.24759      -11.82775
  H        4.67031       10.86447      -11.27148
  H        4.39456       11.45748      -12.91464
  C        0.61801       11.42466       -4.85391
  H       -0.02626       11.59567       -5.72779
  H        0.11437       10.70598       -4.19344
  H        0.71296       12.37275       -4.30713
