# Supplementary material for: London Dispersion versus Intramolecular Hydrogen Bond in Bis‐Pyridines: How Accurate Is DFT for Competing Noncovalent Interactions in the Condensed Phase?
Source: Chemistry. 2025 Oct 23;31(66):e02745. doi: 10.1002/chem.202502745 (PMC12648470; doi:10.1002/chem.202502745)
Supplement: Supplementary file 3 — Supporting Information [file CHEM-31-e02745-s001.zip › XYZ files/BP86_geometries/Coordinates_from_ORCA-job_cmp_6_bp86_d3bj_tzvp_1.xyz]

30
Coordinates from ORCA-job cmp_6_bp86_d3bj_tzvp_1; charge=1
  N        1.93640        7.36280       -7.45880
  H        1.00740        7.71860       -7.00040
  C        2.77770        8.39240       -7.71020
  C        4.05530        8.11160       -8.18550
  C        2.24980        6.05610       -7.63280
  C        3.51860        5.75070       -8.11870
  C        4.42120        6.78120       -8.39160
  H        3.79390        4.70910       -8.27530
  C        1.17220        9.96800       -6.44180
  C        1.07260       11.15920       -5.72310
  N        0.29330        8.96000       -6.27170
  C       -0.72130        9.07820       -5.38840
  C        0.02160       11.30040       -4.81740
  C       -0.88570       10.25550       -4.65120
  H       -1.71670       10.34400       -3.95230
  H        5.41850        6.54400       -8.76300
  H       -0.08780       12.22070       -4.24310
  H        4.74890        8.92620       -8.38800
  H        1.79830       11.95850       -5.87210
  C        1.20430        5.04370       -7.29420
  C       -1.63550        7.89840       -5.24030
  H        1.58700        4.02810       -7.43730
  H        0.88100        5.15030       -6.24850
  H       -1.11240        7.06810       -4.74100
  H       -1.96790        7.53920       -6.22390
  H       -2.51810        8.14760       -4.64070
  C        2.24800        9.78700       -7.49890
  H        3.09100       10.45860       -7.29220
  H        1.83000       10.12480       -8.46640
  H        0.31700        5.17420       -7.93110
