# Supplementary material for: London Dispersion versus Intramolecular Hydrogen Bond in Bis‐Pyridines: How Accurate Is DFT for Competing Noncovalent Interactions in the Condensed Phase?
Source: Chemistry. 2025 Oct 23;31(66):e02745. doi: 10.1002/chem.202502745 (PMC12648470; doi:10.1002/chem.202502745)
Supplement: Supplementary file 3 — Supporting Information [file CHEM-31-e02745-s001.zip › XYZ files/BP86_geometries/Coordinates_from_ORCA-job_cmp_9_bp86_d3bj_tzvp_1.xyz]

28
Coordinates from ORCA-job cmp_9_bp86_d3bj_tzvp_1; charge=1
  N        1.74820        6.86810       -7.13780
  H        1.03850        7.24460       -6.43060
  C        2.27010        7.86040       -7.89380
  C        3.21790        7.57120       -8.87670
  C        2.09810        5.55640       -7.27560
  C        3.03670        5.23350       -8.24220
  C        3.59380        6.24530       -9.04040
  H        3.33280        4.19450       -8.37190
  C        0.95380        9.57840       -6.77410
  C        0.71770       10.95020       -6.77230
  N        0.36750        8.70080       -5.96740
  C       -0.53730        9.15000       -5.06070
  C       -0.20890       11.41280       -5.84290
  C       -0.84030       10.51030       -4.98190
  H       -1.56730       10.85880       -4.24990
  H        4.33220        5.98830       -9.80010
  H       -0.43900       12.47690       -5.78950
  H        3.62770        8.38080       -9.47650
  H        1.23920       11.60580       -7.46640
  C        1.43380        4.57860       -6.36340
  C       -1.17400        8.12100       -4.17780
  O        1.88920        9.13620       -7.71520
  H        1.65820        4.81140       -5.31160
  H        1.77800        3.56100       -6.57340
  H        0.34090        4.60900       -6.48610
  H       -0.40850        7.56910       -3.61310
  H       -1.73310        7.39000       -4.78050
  H       -1.86630        8.58170       -3.46480
