# Supplementary material for: London Dispersion versus Intramolecular Hydrogen Bond in Bis‐Pyridines: How Accurate Is DFT for Competing Noncovalent Interactions in the Condensed Phase?
Source: Chemistry. 2025 Oct 23;31(66):e02745. doi: 10.1002/chem.202502745 (PMC12648470; doi:10.1002/chem.202502745)
Supplement: Supplementary file 3 — Supporting Information [file CHEM-31-e02745-s001.zip › XYZ files/BP86_geometries/Coordinates_from_ORCA-job_cmp_14_bp86_nod3_tzvp_1.xyz]

30
Coordinates from ORCA-job cmp_14_bp86_nod3_tzvp_1; charge=1
  N        2.66050        8.03100        8.81030
  C        2.94760        8.28990        7.51490
  C        3.23930        7.25410        6.62280
  C        2.64910        6.75840        9.24770
  C        2.92840        5.67810        8.41590
  C        3.23210        5.93500        7.07790
  H        2.90440        4.66270        8.80960
  H        3.45490        5.11580        6.39330
  H        3.46430        7.48380        5.58110
  C        2.91880        9.74280        7.10630
  H        3.79000       10.24890        7.55800
  H        3.07110        9.81090        6.02160
  C        1.60530       10.47320        7.51260
  H        1.09640       10.82030        6.60340
  H        0.91030        9.76190        7.98380
  C        1.78000       11.69740        8.41670
  H        0.82360       12.24520        8.46390
  H        2.48820       12.40840        7.95640
  C        2.22110       11.48640        9.84480
  C        2.33970       12.57140       10.72470
  C        2.72550       12.37140       12.04550
  C        2.88440       10.03220       11.59780
  C        3.00360       11.07470       12.49660
  H        2.11910       13.57310       10.35540
  H        2.81120       13.22030       12.72480
  H        3.09450        8.99600       11.86050
  H        3.30980       10.87890       13.52270
  N        2.49880       10.24900       10.31770
  H        2.48100        9.32860        9.66470
  H        2.40060        6.60610       10.30020
