# Supplementary material for: London Dispersion versus Intramolecular Hydrogen Bond in Bis‐Pyridines: How Accurate Is DFT for Competing Noncovalent Interactions in the Condensed Phase?
Source: Chemistry. 2025 Oct 23;31(66):e02745. doi: 10.1002/chem.202502745 (PMC12648470; doi:10.1002/chem.202502745)
Supplement: Supplementary file 3 — Supporting Information [file CHEM-31-e02745-s001.zip › XYZ files/BP86_geometries/Coordinates_from_ORCA-job_cmp_11_bp86_nod3_tzvp_1.xyz]

27
Coordinates from ORCA-job cmp_11_bp86_nod3_tzvp_1; charge=1
  N        1.59870        7.38540        5.72510
  H        0.79630        8.18610        5.54950
  C        2.18840        7.43940        6.94280
  C        3.17010        6.49480        7.25140
  C        1.91970        6.45890        4.80040
  C        2.88550        5.50040        5.06580
  C        3.51800        5.52250        6.31310
  H        3.13790        4.75700        4.31150
  C        0.32070       10.25840        6.58970
  C       -0.39420       11.43520        6.83430
  N       -0.11010        9.37230        5.66430
  C       -1.23550        9.61750        4.96850
  C       -1.55850       11.69460        6.11070
  C       -1.99090       10.77000        5.15820
  H       -2.89630       10.93370        4.57530
  H        4.28480        4.78470        6.55200
  H       -2.12530       12.60850        6.29200
  H        3.65730        6.52800        8.22550
  H       -0.03910       12.13990        7.58660
  C        1.60630        9.94370        7.32610
  H        1.38380        6.51420        3.85300
  H       -1.53090        8.85890        4.24110
  C        1.73350        8.50960        7.90340
  H        2.46200       10.14860        6.66010
  H        1.70120       10.65140        8.16030
  H        2.44900        8.53010        8.73610
  H        0.76800        8.20140        8.34060
