# Supplementary material for: London Dispersion versus Intramolecular Hydrogen Bond in Bis‐Pyridines: How Accurate Is DFT for Competing Noncovalent Interactions in the Condensed Phase?
Source: Chemistry. 2025 Oct 23;31(66):e02745. doi: 10.1002/chem.202502745 (PMC12648470; doi:10.1002/chem.202502745)
Supplement: Supplementary file 3 — Supporting Information [file CHEM-31-e02745-s001.zip › XYZ files/BP86_geometries/Coordinates_from_ORCA-job_cmp_12_bp86_nod3_tzvp_1.xyz]

33
Coordinates from ORCA-job cmp_12_bp86_nod3_tzvp_1; charge=1
  N        1.89980        7.10370       -7.49140
  H        1.24720        7.77020       -6.88480
  C        2.84460        7.76250       -8.20910
  C        3.74270        7.02080       -8.97360
  C        1.76290        5.75300       -7.48300
  C        2.65150        4.99300       -8.24250
  C        3.64700        5.62880       -8.98450
  H        2.55230        3.90840       -8.25050
  C        0.65670       10.13420       -7.08860
  C        0.03830       11.35400       -6.80260
  N        0.53420        9.07220       -6.26140
  C       -0.18310        9.17770       -5.11830
  C       -0.71680       11.47130       -5.63650
  C       -0.82360       10.37560       -4.78320
  H       -1.39390       10.44210       -3.85690
  H        4.34340        5.03840       -9.58130
  H       -1.20730       12.41360       -5.38940
  H        4.50360        7.53640       -9.55810
  H        0.15490       12.19860       -7.48170
  C        0.66750        5.15620       -6.65590
  C       -0.26790        7.96770       -4.23110
  C        2.86170        9.26690       -8.14130
  H        3.55860        9.62020       -8.91250
  H        3.29230        9.57690       -7.17380
  C        1.49000        9.96250       -8.34180
  H        0.90540        9.41580       -9.10160
  H        1.67280       10.95800       -8.76710
  H        0.52800        4.09960       -6.90910
  H       -0.28360        5.68270       -6.81400
  H        0.91070        5.21690       -5.58420
  H       -0.93690        7.20930       -4.66600
  H       -0.66500        8.22950       -3.24360
  H        0.72140        7.50900       -4.09450
