# Supplementary material for: London Dispersion versus Intramolecular Hydrogen Bond in Bis‐Pyridines: How Accurate Is DFT for Competing Noncovalent Interactions in the Condensed Phase?
Source: Chemistry. 2025 Oct 23;31(66):e02745. doi: 10.1002/chem.202502745 (PMC12648470; doi:10.1002/chem.202502745)
Supplement: Supplementary file 3 — Supporting Information [file CHEM-31-e02745-s001.zip › XYZ files/BP86_geometries/Coordinates_from_ORCA-job_cmp_5_bp86_d3bj_tzvp_1.xyz]

24
Coordinates from ORCA-job cmp_5_bp86_d3bj_tzvp_1; charge=1
  N        1.67990        6.93830        7.32090
  H        0.84870        7.37990        6.74440
  C        2.26640        7.86610        8.11090
  C        3.40050        7.50330        8.83760
  C        2.13790        5.67700        7.19520
  C        3.25430        5.27260        7.90750
  C        3.89250        6.20280        8.73680
  H        3.61980        4.25200        7.81190
  C        0.77110        9.67070        7.01470
  C        0.60090       11.02750        6.72980
  N        0.14590        8.71600        6.29570
  C       -0.66130        9.07170        5.28090
  C       -0.24420       11.39590        5.68380
  C       -0.89150       10.40250        4.94620
  H       -1.55940       10.65210        4.12300
  H        4.77850        5.91220        9.30170
  H       -0.39330       12.44890        5.44440
  H        3.88900        8.23950        9.47500
  H        1.12120       11.78210        7.32000
  C        1.62520        9.22740        8.18990
  H        1.58630        5.02510        6.51950
  H       -1.13300        8.25600        4.73080
  H        2.40620        9.97490        8.38300
  H        0.98590        9.23220        9.09340
