# Supplementary material for: London Dispersion versus Intramolecular Hydrogen Bond in Bis‐Pyridines: How Accurate Is DFT for Competing Noncovalent Interactions in the Condensed Phase?
Source: Chemistry. 2025 Oct 23;31(66):e02745. doi: 10.1002/chem.202502745 (PMC12648470; doi:10.1002/chem.202502745)
Supplement: Supplementary file 3 — Supporting Information [file CHEM-31-e02745-s001.zip › XYZ files/BP86_geometries/Coordinates_from_ORCA-job_cmp_4_bp86_nod3_tzvp_1.xyz]

29
Coordinates from ORCA-job cmp_4_bp86_nod3_tzvp_1; charge=1
  N        0.00000        1.34025       -1.93022
  C        0.00000        0.68285       -0.74022
  C        0.00000        1.40715        0.47518
  C        0.00000        2.67635       -2.04302
  H        0.00000        3.09115       -3.04922
  C        0.00000        3.44665       -0.88172
  C        0.00000        2.81885        0.36058
  H        0.00000        3.43275        1.26048
  H        0.00000        4.53205       -0.96272
  C        0.00000       -0.74675       -0.76762
  C        0.00000       -1.43095        0.47308
  N        0.00000       -1.33275       -1.98722
  C        0.00000       -2.65995       -2.02722
  H        0.00000       -3.12185       -3.01702
  C        0.00000       -2.84585        0.38248
  H        0.00000       -3.45705        1.28368
  C        0.00000       -3.45445       -0.86042
  H        0.00000       -4.54085       -0.94832
  C        0.00000        0.69025        1.73468
  C        0.00000       -0.69865        1.73118
  C        0.00000        1.52765        2.98818
  H        0.88700        2.17855        3.02978
  H       -0.88700        2.17855        3.02978
  H        0.00000        0.92735        3.90008
  C        0.00000       -1.52565        2.98928
  H        0.00000       -0.92465        3.90068
  H       -0.88520       -2.17895        3.02678
  H        0.88520       -2.17895        3.02678
  H        0.00000        0.81882       -2.79521
