# Supplementary material for: London Dispersion versus Intramolecular Hydrogen Bond in Bis‐Pyridines: How Accurate Is DFT for Competing Noncovalent Interactions in the Condensed Phase?
Source: Chemistry. 2025 Oct 23;31(66):e02745. doi: 10.1002/chem.202502745 (PMC12648470; doi:10.1002/chem.202502745)
Supplement: Supplementary file 3 — Supporting Information [file CHEM-31-e02745-s001.zip › XYZ files/BP86_geometries/Coordinates_from_ORCA-job_cmp_1_bp86_nod3_tzvp_1.xyz]

27
Coordinates from ORCA-job cmp_1_bp86_nod3_tzvp_1; charge=1
  N        2.14591        6.68339       -9.81286
  H        1.73154        6.10430       -9.05546
  C        2.41267        7.94812       -9.39906
  C        2.97276        8.83286      -10.31986
  C        2.39217        6.23664      -11.06066
  H        2.13413        5.19960      -11.26966
  C        2.94602        7.09179      -11.99216
  C        3.24935        8.42349      -11.63246
  H        3.14396        6.72659      -12.99926
  C        2.05673        8.20648       -7.98636
  C        2.25006        9.43858       -7.35566
  N        1.52816        7.13290       -7.36356
  C        1.17730        7.26845       -6.08116
  H        0.75422        6.38527       -5.59776
  C        1.88181        9.58805       -6.00966
  C        1.33559        8.46349       -5.37386
  H        1.03363        8.51209       -4.32656
  H        3.19747        9.85344      -10.01376
  H        2.68430       10.28325       -7.89196
  C        3.84229        9.36530      -12.63466
  C        2.04921       10.89428       -5.28866
  H        3.13196        9.54080      -13.45756
  H        4.74746        8.93309      -13.08626
  H        4.09945       10.33264      -12.18866
  H        2.42875       10.73931       -4.26976
  H        2.73308       11.56790       -5.81946
  H        1.07782       11.40525       -5.19656
