# Supplementary material for: London Dispersion versus Intramolecular Hydrogen Bond in Bis‐Pyridines: How Accurate Is DFT for Competing Noncovalent Interactions in the Condensed Phase?
Source: Chemistry. 2025 Oct 23;31(66):e02745. doi: 10.1002/chem.202502745 (PMC12648470; doi:10.1002/chem.202502745)
Supplement: Supplementary file 3 — Supporting Information [file CHEM-31-e02745-s001.zip › XYZ files/BP86_geometries/Coordinates_from_ORCA-job_cmp_13_bp86_d3bj_tzvp_1.xyz]

51
Coordinates from ORCA-job cmp_13_bp86_d3bj_tzvp_1; charge=1
  N        2.12490        6.99900        7.08020
  H        1.27200        7.50630        6.69070
  C        3.12530        7.85340        7.43060
  C        4.36400        7.32060        7.75980
  C        2.22320        5.64620        7.10110
  C        3.47290        5.10370        7.40820
  C        4.54390        5.93660        7.71770
  H        3.59460        4.02320        7.42070
  C        0.23900        9.58820        7.38060
  C       -0.92580       10.25290        7.76320
  N        0.32820        8.92520        6.20830
  C       -0.69070        8.96600        5.32280
  C       -2.01850       10.22740        6.89700
  C       -1.89430        9.59890        5.66130
  H       -2.72150        9.61610        4.95340
  H        5.51660        5.50550        7.95640
  H       -2.95020       10.72360        7.17070
  H        5.17360        7.98800        8.05060
  H       -0.97210       10.78620        8.71290
  C        0.99660        4.78350        6.84100
  C        0.89720        3.72520        7.96510
  C       -0.29580        5.61270        6.84450
  H        0.83020        4.19720        8.95510
  H        1.74900        3.03330        7.96660
  H       -0.01130        3.12840        7.80930
  H       -0.32540        6.34460        6.02930
  H       -0.43890        6.14580        7.79540
  H       -1.15360        4.94250        6.70680
  H        0.30060        3.41870        5.30050
  H        2.06980        3.44550        5.46320
  H        1.23100        4.78840        4.65190
  C        1.16660        4.07030        5.48010
  C       -0.47100        8.39940        3.91800
  C        0.91890        7.76680        3.76610
  C       -1.55570        7.35930        3.57030
  H        1.04320        6.88700        4.41070
  H        1.71730        8.48030        4.00740
  H        1.05740        7.43410        2.72850
  H       -2.56500        7.78840        3.62290
  H       -1.52080        6.49440        4.24680
  H       -1.40380        6.99330        2.54530
  H       -0.40200        9.22680        1.90200
  H        0.18030       10.35380        3.15190
  H       -1.56270       10.05800        2.95910
  C       -0.57230        9.58500        2.92710
  C        2.79310        9.31420        7.49520
  H        3.63280        9.82200        7.98570
  H        2.72050        9.71870        6.47250
  C        1.48000        9.61860        8.25100
  H        1.36640        8.92530        9.10170
  H        1.55510       10.62010        8.69740
