# Supplementary material for: London Dispersion versus Intramolecular Hydrogen Bond in Bis‐Pyridines: How Accurate Is DFT for Competing Noncovalent Interactions in the Condensed Phase?
Source: Chemistry. 2025 Oct 23;31(66):e02745. doi: 10.1002/chem.202502745 (PMC12648470; doi:10.1002/chem.202502745)
Supplement: Supplementary file 3 — Supporting Information [file CHEM-31-e02745-s001.zip › XYZ files/BP86_geometries/Coordinates_from_ORCA-job_cmp_4_bp86_d3bj_tzvp_1.xyz]

29
Coordinates from ORCA-job cmp_4_bp86_d3bj_tzvp_1; charge=1
  N        0.00000        1.33870       -1.93020
  C        0.00000        0.68230       -0.74070
  C        0.00000        1.40590        0.47400
  C        0.00000        2.67440       -2.04220
  H        0.00000        3.08970       -3.04780
  C        0.00000        3.44390       -0.88050
  C        0.00000        2.81660        0.36140
  H        0.00000        3.42870        1.26200
  H        0.00000        4.52900       -0.96140
  C        0.00000       -0.74540       -0.76820
  C        0.00000       -1.42950        0.47150
  N        0.00000       -1.33140       -1.98750
  C        0.00000       -2.65840       -2.02670
  H        0.00000       -3.12080       -3.01590
  C        0.00000       -2.84350        0.38310
  H        0.00000       -3.45280        1.28510
  C        0.00000       -3.45200       -0.85940
  H        0.00000       -4.53810       -0.94690
  C        0.00000        0.68950        1.73130
  C        0.00000       -0.69790        1.72760
  C        0.00000        1.52560        2.98290
  H        0.88700        2.17600        3.02260
  H       -0.88700        2.17600        3.02260
  H        0.00000        0.92500        3.89420
  C        0.00000       -1.52400        2.98370
  H        0.00000       -0.92270        3.89450
  H       -0.88520       -2.17680        3.01930
  H        0.88520       -2.17680        3.01930
  H        0.00000        0.81687       -2.79495
