# Supplementary material for: London Dispersion versus Intramolecular Hydrogen Bond in Bis‐Pyridines: How Accurate Is DFT for Competing Noncovalent Interactions in the Condensed Phase?
Source: Chemistry. 2025 Oct 23;31(66):e02745. doi: 10.1002/chem.202502745 (PMC12648470; doi:10.1002/chem.202502745)
Supplement: Supplementary file 3 — Supporting Information [file CHEM-31-e02745-s001.zip › XYZ files/BP86_geometries/Coordinates_from_ORCA-job_cmp_1_bp86_d3bj_tzvp_1.xyz]

27
Coordinates from ORCA-job cmp_1_bp86_d3bj_tzvp_1; charge=1
  N        2.14560        6.68450       -9.81030
  H        1.73140        6.10740       -9.05120
  C        2.41230        7.94870       -9.39720
  C        2.97170        8.83470      -10.31490
  C        2.39170        6.23850      -11.05760
  H        2.13410        5.20190      -11.26720
  C        2.94530        7.09470      -11.98760
  C        3.24800        8.42560      -11.62650
  H        3.14400        6.73190      -12.99510
  C        2.05710        8.20610       -7.98770
  C        2.25110        9.43800       -7.35970
  N        1.52860        7.13270       -7.36500
  C        1.17800        7.26890       -6.08290
  H        0.75500        6.38640       -5.59910
  C        1.88310        9.58750       -6.01460
  C        1.33690        8.46450       -5.37740
  H        1.03580        8.51550       -4.33040
  H        3.19560        9.85450      -10.00730
  H        2.68530       10.28130       -7.89720
  C        3.84020        9.36710      -12.62700
  C        2.04960       10.89330       -5.29610
  H        3.13030        9.54000      -13.45060
  H        4.74650        8.93540      -13.07620
  H        4.09430       10.33450      -12.18010
  H        2.42100       10.73880       -4.27440
  H        2.73920       11.56260       -5.82450
  H        1.07880       11.40640       -5.21320
