# Supplementary material for: London Dispersion versus Intramolecular Hydrogen Bond in Bis‐Pyridines: How Accurate Is DFT for Competing Noncovalent Interactions in the Condensed Phase?
Source: Chemistry. 2025 Oct 23;31(66):e02745. doi: 10.1002/chem.202502745 (PMC12648470; doi:10.1002/chem.202502745)
Supplement: Supplementary file 3 — Supporting Information [file CHEM-31-e02745-s001.zip › XYZ files/BP86_geometries/Coordinates_from_ORCA-job_cmp_13_bp86_nod3_tzvp_1.xyz]

51
Coordinates from ORCA-job cmp_13_bp86_nod3_tzvp_1; charge=1
  N        2.15460        6.93370        7.13080
  H        1.29060        7.38640        6.73720
  C        3.12790        7.82540        7.47690
  C        4.36770        7.32980        7.86120
  C        2.28480        5.57990        7.19410
  C        3.53640        5.08220        7.56630
  C        4.57790        5.95020        7.88210
  H        3.68490        4.00610        7.61920
  C        0.22600        9.63740        7.33270
  C       -0.90480       10.35600        7.72580
  N        0.28410        8.96930        6.15980
  C       -0.74120        9.06650        5.28100
  C       -2.00140       10.39040        6.86600
  C       -1.91050        9.76080        5.62840
  H       -2.73930        9.82440        4.92430
  H        5.55110        5.55020        8.16970
  H       -2.90610       10.93250        7.14480
  H        5.15510        8.02610        8.14610
  H       -0.91930       10.88720        8.67830
  C        1.10180        4.66790        6.87880
  C        1.00740        3.56870        7.96560
  C       -0.23140        5.43510        6.85840
  H        0.88870        4.00110        8.96900
  H        1.88090        2.90390        7.97470
  H        0.12730        2.94480        7.75930
  H       -0.26790        6.20470        6.07590
  H       -0.44840        5.90850        7.82730
  H       -1.04590        4.72960        6.64830
  H        0.52650        3.31520        5.27400
  H        2.28600        3.42510        5.49550
  H        1.40620        4.74870        4.69520
  C        1.35220        4.00390        5.50110
  C       -0.58270        8.48350        3.86850
  C        0.77600        7.79400        3.67450
  C       -1.71740        7.47770        3.56940
  H        0.89200        6.92170        4.33300
  H        1.61250        8.47910        3.86660
  H        0.85930        7.43590        2.63890
  H       -2.70930        7.94360        3.64430
  H       -1.69540        6.62230        4.25970
  H       -1.61120        7.08890        2.54650
  H       -0.55350        9.27730        1.83590
  H        0.11380       10.40280        3.04240
  H       -1.64430       10.16970        2.91480
  C       -0.67410        9.65800        2.86040
  C        2.78020        9.28450        7.46860
  H        3.61920        9.82210        7.92840
  H        2.70350        9.63300        6.42540
  C        1.46650        9.62810        8.21010
  H        1.32540        8.94580        9.06600
  H        1.57060       10.62870        8.65350
