# Supplementary material for: London Dispersion versus Intramolecular Hydrogen Bond in Bis‐Pyridines: How Accurate Is DFT for Competing Noncovalent Interactions in the Condensed Phase?
Source: Chemistry. 2025 Oct 23;31(66):e02745. doi: 10.1002/chem.202502745 (PMC12648470; doi:10.1002/chem.202502745)
Supplement: Supplementary file 3 — Supporting Information [file CHEM-31-e02745-s001.zip › XYZ files/BP86_geometries/Coordinates_from_ORCA-job_cmp_12_bp86_d3bj_tzvp_1.xyz]

33
Coordinates from ORCA-job cmp_12_bp86_d3bj_tzvp_1; charge=1
  N        1.88780        7.11940       -7.48900
  H        1.24010        7.80150       -6.87920
  C        2.84130        7.76270       -8.20520
  C        3.72710        7.00900       -8.97020
  C        1.72920        5.77410       -7.48030
  C        2.60380        4.99840       -8.23900
  C        3.60850        5.61880       -8.98110
  H        2.48680        3.91590       -8.24700
  C        0.67720       10.13380       -7.09220
  C        0.06530       11.35180       -6.79160
  N        0.55240        9.06750       -6.27300
  C       -0.15870        9.16020       -5.12750
  C       -0.68410       11.45920       -5.62080
  C       -0.79290       10.35600       -4.77750
  H       -1.35910       10.41540       -3.84860
  H        4.29450        5.01770       -9.57870
  H       -1.16930       12.40070       -5.36210
  H        4.49510        7.51280       -9.55510
  H        0.18280       12.20230       -7.46250
  C        0.62330        5.20460       -6.65080
  C       -0.23980        7.93760       -4.26080
  C        2.87460        9.26490       -8.13630
  H        3.57900        9.61390       -8.90190
  H        3.29760        9.57010       -7.16440
  C        1.50790        9.96420       -8.34440
  H        0.92370        9.41510       -9.10230
  H        1.69140       10.95920       -8.76930
  H        0.44710        4.15570       -6.91160
  H       -0.30940        5.76580       -6.79650
  H        0.87830        5.24910       -5.58130
  H       -0.92400        7.19490       -4.69840
  H       -0.61560        8.18580       -3.26190
  H        0.74730        7.46740       -4.15390
