# Supplementary material for: London Dispersion versus Intramolecular Hydrogen Bond in Bis‐Pyridines: How Accurate Is DFT for Competing Noncovalent Interactions in the Condensed Phase?
Source: Chemistry. 2025 Oct 23;31(66):e02745. doi: 10.1002/chem.202502745 (PMC12648470; doi:10.1002/chem.202502745)
Supplement: Supplementary file 3 — Supporting Information [file CHEM-31-e02745-s001.zip › XYZ files/BP86_geometries/Coordinates_from_ORCA-job_cmp_5_bp86_nod3_tzvp_1.xyz]

24
Coordinates from ORCA-job cmp_5_bp86_nod3_tzvp_1; charge=1
  N        1.69870        6.93750        7.30490
  H        0.87610        7.38230        6.71820
  C        2.28100        7.86420        8.10040
  C        3.40000        7.49230        8.84840
  C        2.14600        5.66980        7.19420
  C        3.24650        5.25760        7.92700
  C        3.88040        6.18610        8.76220
  H        3.60310        4.23250        7.84260
  C        0.78060        9.67700        6.99870
  C        0.58340       11.03540        6.73320
  N        0.16620        8.72140        6.27070
  C       -0.65630        9.07780        5.26730
  C       -0.27650       11.40340        5.69890
  C       -0.91260       10.40890        4.95240
  H       -1.59180       10.65780        4.13790
  H        4.75390        5.88950        9.34390
  H       -0.44610       12.45730        5.47570
  H        3.88630        8.22590        9.49110
  H        1.09460       11.79220        7.32950
  C        1.65360        9.23560        8.16410
  H        1.59870        5.01910        6.51340
  H       -1.11900        8.26180        4.70940
  H        2.44740        9.97700        8.33190
  H        1.03340        9.26440        9.08090
