# Supplementary material for: London Dispersion versus Intramolecular Hydrogen Bond in Bis‐Pyridines: How Accurate Is DFT for Competing Noncovalent Interactions in the Condensed Phase?
Source: Chemistry. 2025 Oct 23;31(66):e02745. doi: 10.1002/chem.202502745 (PMC12648470; doi:10.1002/chem.202502745)
Supplement: Supplementary file 3 — Supporting Information [file CHEM-31-e02745-s001.zip › XYZ files/NMR_conformers_calculations/Comp_data.xlsx]

## Sheet: General_info
Comp.	# of conf found by CREST		Numbering used in
			https://doi.org/10.1021/jacs.4c14525
1b	5
2b	5
3b	14
4b	5		1
5b	1		4
6b	2		5
7b	76		6
8b	1		7
9b	3		8
10b	22		9
11b	1		10
12b	2		11
13b	81		12
14b	3
Optimization of the entire conformer ensemble was performed for the compounds 4b, 9b, and 14b, along with the target bis-pyridine featuring tert-butyl groups
Additional conformer ensembles are available in Ref:					https://doi.org/10.1021/jacs.4c14525
however, compound labels differ from those used here (e.g., 13b was labeled as 12, 4b as 1, etc.).

## Sheet: Reference_compounds
TMS (average shift)	31.3743		4b	3	-650.166	0	17.719	13.6553			9b	3	-649.181	0	12.91	18.4643		14b	1	-613.273	0	11.127	20.2473
				1	-650.166	1.25897e-05	17.671	13.7033				1	-649.181	1.01581e-05	12.901	18.4733			3	-613.268	2.79338	11.032	20.3423
				4	-650.166	2.9914e-05	17.701	13.6733				2	-649.181	7.54982e-05	12.933	18.4413			2	-613.268	3.02414	10.997	20.3773
				2	-650.166	3.75558e-05	17.661	13.7133
				5	-650.166	0.351891	17.535	13.8393

## Sheet: 7b_conformer_space
65	-848.923	0	17.1	14.2743	0.539212
39	-848.923	0.000266272	17.163	14.2113	0.532627
60	-848.923	0.00263953	17.147	14.2273	0.814933
61	-848.923	0.00339706	17.146	14.2283	0.812894
28	-848.923	0.00474238	17.133	14.2413	0.528742
35	-848.923	0.0104484	17.168	14.2063	0.534778
36	-848.923	0.0256809	17.164	14.2103	0.837414
27	-848.923	0.0267219	17.186	14.1883	0.528304
64	-848.923	0.0274982	17.145	14.2293	0.818982
29	-848.923	0.0280827	17.202	14.1723	0.802092
31	-848.923	0.0288094	17.203	14.1713	0.823847
4	-848.923	0.0338843	17.173	14.2013	0.539624
12	-848.923	0.0356825	17.224	14.1503	0.530481
11	-848.923	0.0362982	17.163	14.2113	0.53687
16	-848.923	0.0394972	17.149	14.2253	0.537179
38	-848.923	0.0412953	17.171	14.2033	0.529313
15	-848.923	0.0421818	17.187	14.1873	0.81943
14	-848.923	0.0453712	17.15	14.2243	0.540379
41	-848.923	0.052378	17.149	14.2253	0.531969
58	-848.923	0.0527565	17.031	14.3433	0.54216
9	-848.923	0.0552906	17.172	14.2023	0.81818
17	-848.923	0.0561262	17.188	14.1863	0.534143
50	-848.923	0.056691	17.014	14.3603	0.541007
8	-848.923	0.0575801	17.153	14.2213	0.826892
13	-848.923	0.0590208	17.146	14.2283	0.82575
6	-848.923	0.0606446	17.156	14.2183	0.824298
53	-848.923	0.0626761	17.152	14.2223	0.836677
10	-848.923	0.0636019	17.191	14.1833	0.5353
33	-848.923	0.0679594	17.103	14.2713	0.544086
55	-848.923	0.0680595	17.136	14.2383	0.537495
43	-848.923	0.0739351	17.155	14.2193	0.831586
1	-848.923	0.0757347	17.212	14.1623	0.538091
49	-848.923	0.0801304	17.158	14.2163	0.814818
73	-848.923	0.0890716	17.145	14.2293	0.540445
57	-848.923	0.100138	17.069	14.3053	0.544585
26	-848.922	0.586211	16.707	14.6673	0.685346
2	-848.922	0.588165	16.731	14.6433	0.904202
72	-848.922	0.588533	16.755	14.6193	0.700665
70	-848.922	0.595266	16.966	14.4083	0.916048
19	-848.922	0.596067	16.79	14.5843	0.872474
25	-848.922	0.597087	16.848	14.5263	0.878551
54	-848.922	0.59792	16.818	14.5563	0.68229
5	-848.922	0.599559	16.683	14.6913	0.691169
7	-848.922	0.600424	16.862	14.5123	0.715218
3	-848.922	0.601387	16.741	14.6333	0.867246
34	-848.922	0.605485	16.85	14.5243	0.697884
22	-848.922	0.605714	16.728	14.6463	0.682399
59	-848.922	0.608716	16.83	14.5443	0.689043
18	-848.922	0.60888	18.984	12.3903	0.49008
62	-848.922	0.610162	16.841	14.5333	0.68809
20	-848.922	0.619145	16.87	14.5043	0.912882
24	-848.922	0.624696	16.82	14.5543	0.870791
21	-848.922	0.625473	16.604	14.7703	0.691511
23	-848.922	0.629458	16.761	14.6133	0.879951
56	-848.922	0.632607	16.809	14.5653	0.858079
42	-848.922	0.657365	16.741	14.6333	0.862763
37	-848.922	0.658456	16.784	14.5903	0.675144
32	-848.922	0.663366	16.739	14.6353	0.698074
68	-848.922	0.67191	16.761	14.6133	0.862941
63	-848.922	0.680859	16.799	14.5753	0.859253
67	-848.921	1.39565	18.999	12.3753	1.18969
30	-848.92	1.88403	19.939	11.4353	0.88984
44	-848.919	2.41059	20.7	10.6743	1.34764
46	-848.919	2.42756	20.815	10.5593	1.14296
45	-848.919	2.42937	20.744	10.6303	1.39106
48	-848.919	2.43731	20.779	10.5953	1.11702
51	-848.919	2.46915	20.817	10.5573	1.14638
40	-848.919	2.4739	20.814	10.5603	1.25523
75	-848.919	2.48985	20.89	10.4843	1.20004
47	-848.919	2.51332	20.749	10.6253	1.11422
69	-848.919	2.52724	20.953	10.4213	1.20044
52	-848.918	3.11809	20.68	10.6943	1.24655
66	-848.918	3.14472	20.73	10.6443	1.31094
71	-848.918	3.15257	20.745	10.6293	1.26386
76	-848.918	3.16604	20.661	10.7133	1.34315
74	-848.918	3.17111	20.657	10.7173	1.25519

## Sheet: 10b_conformer_space
2	-884.824	0	15.197	16.1773	0.521148
1	-884.824	0.000972423	15.183	16.1913	0.520964
3	-884.824	0.01118	15.213	16.1613	0.0891035
4	-884.824	0.0171431	15.209	16.1653	0.0858535
13	-884.824	0.041555	15.192	16.1823	0.539575
20	-884.821	2.04313	20.965	10.4093	1.36334
19	-884.821	2.05987	20.97	10.4043	1.35941
21	-884.821	2.06323	20.958	10.4163	1.38991
14	-884.821	2.06978	20.958	10.4163	1.39395
10	-884.82	2.13815	20.855	10.5193	1.53403
22	-884.82	2.13871	20.97	10.4043	1.35644
18	-884.82	2.15149	20.836	10.5383	1.53645
12	-884.82	2.16141	20.856	10.5183	1.52221
9	-884.82	2.21784	20.864	10.5103	1.53444
17	-884.82	2.23283	20.848	10.5263	1.39712
5	-884.82	2.35415	20.678	10.6963	1.2971
16	-884.82	2.53904	20.973	10.4013	1.46107
6	-884.82	2.64604	20.865	10.5093	1.44528
8	-884.82	2.6587	20.853	10.5213	1.49764
11	-884.82	2.66373	20.844	10.5303	1.58287
15	-884.82	2.6874	20.85	10.5243	1.53001
7	-884.82	2.69649	20.848	10.5263	1.59996

## Sheet: 13b_conformer_space
42	-888.198	0	21.339	10.0353	0.655846
17	-888.198	0.0102434	21.383	9.99133	1.24259
34	-888.198	0.0492686	21.447	9.92733	0.681719
4	-888.198	0.145208	20.212	11.1623	1.21002
62	-888.198	0.149125	21.752	9.62233	1.42058
67	-888.198	0.153699	21.759	9.61533	1.09753
60	-888.198	0.157538	21.699	9.67533	1.47694
54	-888.198	0.166361	21.622	9.75233	1.43209
61	-888.198	0.169331	21.752	9.62233	1.41191
70	-888.198	0.17205	20.388	10.9863	0.49493
57	-888.198	0.175266	21.737	9.63733	1.41571
3	-888.198	0.180567	20.33	11.0443	1.27068
59	-888.198	0.184387	21.774	9.60033	1.43648
51	-888.198	0.211134	21.735	9.63933	1.42106
52	-888.198	0.219409	21.641	9.73333	1.43
63	-888.198	0.23828	21.602	9.77233	1.43145
80	-888.198	0.250178	21.773	9.60133	1.38024
31	-888.198	0.410521	17.208	14.1663	0.778156
30	-888.198	0.416835	17.359	14.0153	0.778647
48	-888.198	0.4436	17.284	14.0903	0.787043
1	-888.198	0.45174	17.268	14.1063	0.785266
2	-888.198	0.499613	17.406	13.9683	0.759537
33	-888.198	0.500305	17.417	13.9573	0.76747
40	-888.198	0.518423	17.033	14.3413	0.782256
66	-888.198	0.566576	20.303	11.0713	1.32195
5	-888.197	0.586987	20.306	11.0683	0.761904
49	-888.197	0.587127	20.311	11.0633	0.75549
68	-888.197	0.656836	20.101	11.2733	1.11063
50	-888.197	0.66609	20.105	11.2693	1.1117
69	-888.197	0.704899	20.086	11.2883	0.641637
47	-888.197	0.72897	20.147	11.2273	0.645541
58	-888.197	0.729773	21.647	9.72733	1.4364
46	-888.197	0.735952	20.389	10.9853	1.28847
23	-888.197	0.762441	20.828	10.5463	1.35711
22	-888.197	0.777031	20.914	10.4603	1.33843
79	-888.197	0.783932	20.276	11.0983	1.20473
76	-888.197	0.800124	21.694	9.68033	1.45255
77	-888.197	0.814139	20.22	11.1543	0.709178
78	-888.197	0.828673	20.259	11.1153	1.21255
53	-888.197	0.84508	21.106	10.2683	1.13555
25	-888.197	0.8488	21.028	10.3463	1.08684
55	-888.197	0.851166	20.833	10.5413	1.00941
81	-888.197	0.857981	20.201	11.1733	0.703174
14	-888.197	0.861681	20.769	10.6053	1.41067
16	-888.197	0.861959	20.773	10.6013	0.933002
11	-888.197	0.863927	20.761	10.6133	0.932256
26	-888.197	0.866857	21.001	10.3733	1.13594
10	-888.197	0.868428	20.76	10.6143	0.933018
20	-888.197	0.881709	21.096	10.2783	1.13476
13	-888.197	0.889416	20.728	10.6463	0.952255
39	-888.197	0.890777	20.754	10.6203	0.917842
7	-888.197	0.894545	20.731	10.6433	0.9509
12	-888.197	0.89881	20.714	10.6603	0.947593
15	-888.197	0.902435	20.679	10.6953	0.949579
73	-888.197	0.903487	21.109	10.2653	1.2586
19	-888.197	0.903625	20.66	10.7143	0.947628
18	-888.197	0.910679	20.698	10.6763	0.956604
35	-888.197	0.917235	20.697	10.6773	0.928832
41	-888.197	0.924287	20.771	10.6033	1.32726
43	-888.197	0.926054	20.708	10.6663	0.944623
38	-888.197	0.93103	20.676	10.6983	0.941085
9	-888.197	0.938234	20.687	10.6873	1.35853
8	-888.197	0.951595	20.6	10.7743	0.894306
6	-888.197	0.966921	20.563	10.8113	0.84244
71	-888.197	0.976673	21.555	9.81933	1.48932
21	-888.197	0.977622	20.983	10.3913	1.35396
37	-888.197	0.992189	20.243	11.1313	0.476516
45	-888.197	0.994531	20.762	10.6123	0.973806
44	-888.197	1.01901	20.226	11.1483	0.464158
36	-888.197	1.02919	20.235	11.1393	0.461171
24	-888.197	1.06737	20.95	10.4243	1.11554
72	-888.196	1.45453	20.381	10.9933	1.14739
29	-888.196	1.46334	20.388	10.9863	0.75261
27	-888.196	1.46597	20.415	10.9593	1.11696
32	-888.196	1.48126	20.348	11.0263	1.13683
28	-888.196	1.51243	20.408	10.9663	0.739665
56	-888.196	1.60224	20.529	10.8453	0.783439
65	-888.194	2.77582	20.286	11.0883	1.28982
64	-888.194	2.87187	20.26	11.1143	1.29124
75	-888.194	2.98438	20.771	10.6033	1.21685
74	-888.194	2.98458	20.785	10.5893	0.7926
