# Supplementary material for: London Dispersion versus Intramolecular Hydrogen Bond in Bis‐Pyridines: How Accurate Is DFT for Competing Noncovalent Interactions in the Condensed Phase?
Source: Chemistry. 2025 Oct 23;31(66):e02745. doi: 10.1002/chem.202502745 (PMC12648470; doi:10.1002/chem.202502745)
Supplement: Supplementary file 3 — Supporting Information [file CHEM-31-e02745-s001.zip › XYZ files/NMR_conformers_calculations/CREST/3b/crest_best.xyz]

  45
        -56.77567152
 C         -3.8655338071       -1.2228581163        0.0003809071
 C         -2.9262633140       -0.0415416934        0.0000202745
 C         -3.4451854170        1.2654336539       -0.0009714590
 C         -2.6013183881        2.3480094592       -0.0012541860
 N         -1.2817268674        2.1616231024       -0.0007434009
 H         -0.5802718266        2.9162674799       -0.0007264722
 C         -0.7186491017        0.9411983530       -0.0000754467
 C          0.7460355703        0.9639143089        0.0001803150
 N          1.2438876556        2.2073568566        0.0006925217
 C          2.5524378629        2.3503190861        0.0011807899
 C          3.4312957621        1.2762118572        0.0010217225
 C          2.9373839002       -0.0280121834        0.0000244382
 C          3.8884644593       -1.2060312541       -0.0004049952
 C          1.5493897438       -0.1705246198       -0.0002517633
 C         -1.5390232844       -0.1782748524        0.0003822924
 H         -4.5087736277        1.4337981327       -0.0014693808
 H         -2.9643986442        3.3646229477       -0.0018657584
 H          2.9126524862        3.3695609764        0.0016936952
 H          4.4910887420        1.4689636388        0.0016175594
 H          1.0993582459       -1.1474507222       -0.0009105793
 H         -1.0896169612       -1.1555147965        0.0010958391
 C          4.7638651682       -1.1284379090        1.2591902596
 H          5.3584656514       -0.2197096231        1.2796045314
 H          4.1472813603       -1.1565498864        2.1552910824
 H          5.4429187996       -1.9762680680        1.2843993126
 C          4.7697487402       -1.1236079979       -1.2555805700
 H          5.3660326130       -0.2158750364       -1.2688361537
 H          5.4475543282       -1.9724010196       -1.2819242057
 H          4.1572201680       -1.1462832112       -2.1546028897
 C          3.1584545307       -2.5511446206       -0.0048470521
 H          2.5408322383       -2.6694898918        0.8830158260
 H          2.5432079860       -2.6647534871       -0.8949827619
 H          3.8908644573       -3.3539878654       -0.0059417788
 C         -4.7473775868       -1.1437916691        1.2574496296
 H         -5.3561418408       -0.2447199470        1.2708798188
 H         -5.4137700033       -2.0011928403        1.2829283508
 H         -4.1347005193       -1.1609804339        2.1559401146
 C         -4.7441333516       -1.1464525669       -1.2591484457
 H         -4.1291320291       -1.1651620202       -2.1560100130
 H         -5.4102159212       -2.0040942357       -1.2847362094
 H         -5.3530441280       -0.2475416490       -1.2758145989
 C         -3.1295092434       -2.5642418816        0.0028438892
 H         -2.5141222932       -2.6776929592        0.8923498531
 H         -3.8585871224       -3.3698050247        0.0036851312
 H         -2.5131825058       -2.6804362385       -0.8856487574
