# Supplementary material for: London Dispersion versus Intramolecular Hydrogen Bond in Bis‐Pyridines: How Accurate Is DFT for Competing Noncovalent Interactions in the Condensed Phase?
Source: Chemistry. 2025 Oct 23;31(66):e02745. doi: 10.1002/chem.202502745 (PMC12648470; doi:10.1002/chem.202502745)
Supplement: Supplementary file 3 — Supporting Information [file CHEM-31-e02745-s001.zip › XYZ files/NMR_conformers_calculations/CREST/3b/crest_conformers.xyz]

  45
        -56.77567152
 C         -3.8655338071       -1.2228581163        0.0003809071
 C         -2.9262633140       -0.0415416934        0.0000202745
 C         -3.4451854170        1.2654336539       -0.0009714590
 C         -2.6013183881        2.3480094592       -0.0012541860
 N         -1.2817268674        2.1616231024       -0.0007434009
 H         -0.5802718266        2.9162674799       -0.0007264722
 C         -0.7186491017        0.9411983530       -0.0000754467
 C          0.7460355703        0.9639143089        0.0001803150
 N          1.2438876556        2.2073568566        0.0006925217
 C          2.5524378629        2.3503190861        0.0011807899
 C          3.4312957621        1.2762118572        0.0010217225
 C          2.9373839002       -0.0280121834        0.0000244382
 C          3.8884644593       -1.2060312541       -0.0004049952
 C          1.5493897438       -0.1705246198       -0.0002517633
 C         -1.5390232844       -0.1782748524        0.0003822924
 H         -4.5087736277        1.4337981327       -0.0014693808
 H         -2.9643986442        3.3646229477       -0.0018657584
 H          2.9126524862        3.3695609764        0.0016936952
 H          4.4910887420        1.4689636388        0.0016175594
 H          1.0993582459       -1.1474507222       -0.0009105793
 H         -1.0896169612       -1.1555147965        0.0010958391
 C          4.7638651682       -1.1284379090        1.2591902596
 H          5.3584656514       -0.2197096231        1.2796045314
 H          4.1472813603       -1.1565498864        2.1552910824
 H          5.4429187996       -1.9762680680        1.2843993126
 C          4.7697487402       -1.1236079979       -1.2555805700
 H          5.3660326130       -0.2158750364       -1.2688361537
 H          5.4475543282       -1.9724010196       -1.2819242057
 H          4.1572201680       -1.1462832112       -2.1546028897
 C          3.1584545307       -2.5511446206       -0.0048470521
 H          2.5408322383       -2.6694898918        0.8830158260
 H          2.5432079860       -2.6647534871       -0.8949827619
 H          3.8908644573       -3.3539878654       -0.0059417788
 C         -4.7473775868       -1.1437916691        1.2574496296
 H         -5.3561418408       -0.2447199470        1.2708798188
 H         -5.4137700033       -2.0011928403        1.2829283508
 H         -4.1347005193       -1.1609804339        2.1559401146
 C         -4.7441333516       -1.1464525669       -1.2591484457
 H         -4.1291320291       -1.1651620202       -2.1560100130
 H         -5.4102159212       -2.0040942357       -1.2847362094
 H         -5.3530441280       -0.2475416490       -1.2758145989
 C         -3.1295092434       -2.5642418816        0.0028438892
 H         -2.5141222932       -2.6776929592        0.8923498531
 H         -3.8585871224       -3.3698050247        0.0036851312
 H         -2.5131825058       -2.6804362385       -0.8856487574
  45
        -56.77553451
 C         -3.8344239540       -1.2388998587       -0.1530125137
 C         -2.9037475359       -0.0511624286       -0.1223396544
 C         -3.4313745542        1.2519590549       -0.1520669675
 C         -2.5959096426        2.3406620811       -0.1241703609
 N         -1.2762724345        2.1638204748       -0.0682575035
 H         -0.5797466514        2.9229972297       -0.0440672858
 C         -0.7050675613        0.9476260754       -0.0368929148
 C          0.7579624819        0.9827035069        0.0241862779
 N          1.2448234088        2.2328539550        0.0360570814
 C          2.5488307354        2.3880729904        0.0898295673
 C          3.4429018626        1.3235024954        0.1348643886
 C          2.9621674777        0.0178791777        0.1238832650
 C          3.8587379253       -1.2016876199        0.1710694275
 C          1.5735584368       -0.1385147207        0.0664290050
 C         -1.5167514401       -0.1777727331       -0.0639166096
 H         -4.4952182344        1.4124793459       -0.1969892190
 H         -2.9657624469        3.3545987376       -0.1457785550
 H          2.8991688672        3.4108539069        0.0974075002
 H          4.4972794677        1.5333429449        0.1777012356
 H          1.1390677657       -1.1239479914        0.0551854796
 H         -1.0609283471       -1.1516744291       -0.0392014546
 C          5.3418757801       -0.8309219548        0.2280793569
 H          5.6421832028       -0.2682624001       -0.6527210245
 H          5.5703659239       -0.2533409442        1.1206887031
 H          5.9375773243       -1.7394184305        0.2599262184
 C          3.6135095292       -2.0428828948       -1.0905118249
 H          3.8227808675       -1.4585319010       -1.9839314773
 H          4.2723261610       -2.9068407209       -1.0858001005
 H          2.5890653404       -2.4015583038       -1.1456868675
 C          3.5108706212       -2.0198498611        1.4236791689
 H          4.1658262778       -2.8844026247        1.4874169148
 H          3.6490376443       -1.4196860420        2.3204386995
 H          2.4843548992       -2.3762739715        1.4026359029
 C         -3.0900686195       -2.5752282482       -0.1190183732
 H         -3.8131907481       -3.3857457002       -0.1444390905
 H         -2.4391974786       -2.6888642061       -0.9829180977
 H         -2.5088706292       -2.6826953549        0.7939478978
 C         -4.7619436649       -1.1614781378        1.0709107245
 H         -5.3759588110       -0.2659579544        1.0591646016
 H         -5.4237332933       -2.0228099609        1.0748615507
 H         -4.1823425799       -1.1721930797        1.9911871847
 C         -4.6670820225       -1.1729495377       -1.4439078243
 H         -4.0196873661       -1.1886397715       -2.3177411627
 H         -5.3246410916       -2.0362191709       -1.4914147947
 H         -5.2826112070       -0.2793790694       -1.4852632165
  45
        -56.77537792
 C         -3.8406710926       -1.2267148379        0.0000746128
 C         -2.9533236777       -0.0050539782       -0.0008468421
 C         -3.4620281248        1.3027082243       -0.0017413759
 C         -2.6054340377        2.3787482597       -0.0017862889
 N         -1.2894542670        2.1831837966       -0.0011834590
 H         -0.5801582508        2.9310978614       -0.0010047421
 C         -0.7341609841        0.9571312130       -0.0002798246
 C          0.7309704602        0.9722759989        0.0002361244
 N          1.2341800554        2.2134107209        0.0012757245
 C          2.5434513888        2.3508623056        0.0019207879
 C          3.4175157604        1.2730758990        0.0014799269
 C          2.9179364932       -0.0290004784        0.0001755625
 C          3.8642244068       -1.2108799443       -0.0001623534
 C          1.5293280726       -0.1654199192       -0.0004462773
 C         -1.5641026721       -0.1518360607        0.0001061568
 H         -4.5227442398        1.4830173182       -0.0022775534
 H         -2.9615757802        3.3980054510       -0.0025099276
 H          2.9079655967        3.3685696550        0.0027527408
 H          4.4781260336        1.4611978690        0.0020510176
 H          1.0749460516       -1.1403322072       -0.0015775203
 H         -1.1256124881       -1.1351873707        0.0011447683
 C          4.7418301331       -1.1357582423        1.2580629066
 H          5.3403821597       -0.2296147902        1.2766232084
 H          4.1264876433       -1.1602106408        2.1551212893
 H          5.4173116622       -1.9864467277        1.2831962191
 C          4.7439774070       -1.1332889041       -1.2567119458
 H          5.3436507804       -0.2278173386       -1.2717377062
 H          5.4185017454       -1.9847006330       -1.2829749180
 H          4.1301530814       -1.1546107839       -2.1548961497
 C          3.1288450002       -2.5530596586       -0.0021434692
 H          2.5125947246       -2.6654840480       -0.8917838279
 H          3.8579853563       -3.3588750258       -0.0025457480
 H          2.5114842718       -2.6674094112        0.8864730408
 C         -3.5302590869       -2.0576234990       -1.2559251499
 H         -2.5018839686       -2.4067416953       -1.2696911284
 H         -4.1805918674       -2.9272628307       -1.2809441771
 H         -3.7093011862       -1.4721178179       -2.1547468371
 C         -3.5350850534       -2.0514096152        1.2614048154
 H         -3.7173520325       -1.4614195280        2.1566471871
 H         -4.1855791589       -2.9208773026        1.2883719603
 H         -2.5067270296       -2.4003560971        1.2805651098
 C         -5.3292681163       -0.8739042892       -0.0037137513
 H         -5.9122397142       -1.7908270658       -0.0037031197
 H         -5.6057148960       -0.3088438779        0.8831383811
 H         -5.6016227612       -0.3113703688       -0.8934417938
  45
        -56.77522482
 C         -3.8164302139       -1.2208172111       -0.1621232219
 C         -2.9338047462       -0.0064327140       -0.0001104773
 C         -3.4481484430        1.2875973240        0.1727974737
 C         -2.5962291253        2.3579100699        0.3149109067
 N         -1.2794962292        2.1696844720        0.2892221960
 H         -0.5729505937        2.9139769508        0.3877942559
 C         -0.7187827449        0.9568995500        0.1273870499
 C          0.7461377267        0.9799124813        0.1300581316
 N          1.2420629974        2.2156763243        0.2931378614
 C          2.5483614013        2.3605242243        0.3119147389
 C          3.4357236856        1.2989332367        0.1713217876
 C          2.9455524496        0.0079547648        0.0009560260
 C          3.8350236945       -1.2070844263       -0.1604016871
 C          1.5546588276       -0.1372719229       -0.0175510745
 C         -1.5439303558       -0.1458689523       -0.0195122701
 H         -4.5096327461        1.4616464366        0.1965847369
 H         -2.9566553460        3.3667359784        0.4494092597
 H          2.9058535691        3.3720692732        0.4454697178
 H          4.4924459338        1.4994231031        0.1973330375
 H          1.1130044087       -1.1112180276       -0.1456191419
 H         -1.1012871637       -1.1186397566       -0.1497789182
 C          5.3217580038       -0.8492274455       -0.1153802243
 H          5.9120140543       -1.7538134004       -0.2360482585
 H          5.5886929356       -0.1693303861       -0.9210262627
 H          5.5914609899       -0.4022376590        0.8385641433
 C          3.5314482646       -1.8632099205       -1.5156640268
 H          4.1826745350       -2.7210222626       -1.6590373197
 H          2.5025978103       -2.2079365066       -1.5777093263
 H          3.7087458111       -1.1602531695       -2.3267552639
 C          3.5348817685       -2.1921536089        0.9793072527
 H          4.1863680569       -3.0574486167        0.8937673099
 H          3.7144488971       -1.7233387978        1.9444035285
 H          2.5061211500       -2.5417005550        0.9525602834
 C         -5.3064254271       -0.8772571181       -0.1134515311
 H         -5.5846500137       -0.2014870052       -0.9185290872
 H         -5.8857837953       -1.7884440704       -0.2347066847
 H         -5.5814493978       -0.4377970204        0.8422933911
 C         -3.5072990125       -1.8715556488       -1.5205636715
 H         -2.4778380932       -2.2118401277       -1.5843864549
 H         -4.1550582298       -2.7318571804       -1.6624414361
 H         -3.6906967815       -1.1694850461       -2.3306322189
 C         -3.5035102530       -2.2081398013        0.9743454817
 H         -4.1496586309       -3.0765372732        0.8837576648
 H         -2.4734387510       -2.5512208480        0.9441542635
 H         -3.6863810946       -1.7465895862        1.9419536828
  45
        -56.77500864
 C         -3.8479746620       -1.2174761092        0.1602883823
 C         -2.9447667443       -0.0100603309        0.0881332431
 C         -3.4525916978        1.2990480109        0.1043256389
 C         -2.5974051487        2.3749519314        0.0860411823
 N         -1.2813020801        2.1793857157        0.0489368048
 H         -0.5728621167        2.9276670414        0.0334995910
 C         -0.7271658394        0.9535276256        0.0330161595
 C          0.7372287538        0.9673248695       -0.0133838060
 N          1.2424096262        2.2076095043        0.0003462907
 C          2.5511261575        2.3437446618       -0.0410787069
 C          3.4225874775        1.2655466656       -0.1019965629
 C          2.9207514473       -0.0354931615       -0.1222548146
 C          3.8639134829       -1.2174287317       -0.1986362859
 C          1.5328605198       -0.1707493503       -0.0737314860
 C         -1.5565026150       -0.1565028926        0.0576923549
 H         -4.5131080167        1.4788392306        0.1295910928
 H         -2.9532980825        3.3941594583        0.0978881941
 H          2.9173503756        3.3607297052       -0.0261065237
 H          4.4828644825        1.4526789619       -0.1349489630
 H          1.0766927403       -1.1447369870       -0.0873269895
 H         -1.1173387358       -1.1388443892        0.0520794784
 C          3.1268033796       -2.5586211004       -0.2046751436
 H          3.8537979850       -3.3645257515       -0.2594017905
 H          2.5491332797       -2.6966996317        0.7069418227
 H          2.4715359539       -2.6465061511       -1.0687854519
 C          4.7999228555       -1.1792168004        1.0183120759
 H          5.4020851958       -0.2754695847        1.0338243285
 H          4.2274984967       -1.2273853945        1.9423797235
 H          5.4728674888       -2.0317503836        0.9878821615
 C          4.6836419327       -1.1038927806       -1.4925991601
 H          5.3568661710       -1.9528443587       -1.5739370204
 H          4.0282095670       -1.1019108519       -2.3611421627
 H          5.2809935542       -0.1969358273       -1.5109542819
 C         -5.2750165132       -0.8979080263       -0.2960478039
 H         -5.2774472067       -0.4661477115       -1.2941586738
 H         -5.8557459911       -1.8155315767       -0.3261553822
 H         -5.7782834623       -0.2221567007        0.3900479370
 C         -3.3034893909       -2.3671233154       -0.6987956953
 H         -2.3944788915       -2.7938548763       -0.2848152114
 H         -4.0408878406       -3.1633679387       -0.7427137907
 H         -3.1077890211       -2.0310353418       -1.7143564251
 C         -3.8754269356       -1.6487785122        1.6385367886
 H         -4.2739523051       -0.8548704818        2.2658052987
 H         -4.5119986675       -2.5225379825        1.7446402970
 H         -2.8793137871       -1.9026580880        1.9928564679
  45
        -56.77485393
 C         -3.8307008047       -1.2208721893        0.0470393318
 C         -2.9192869972       -0.0202402720       -0.0317150119
 C         -3.4343031208        1.2744995001       -0.2116209356
 C         -2.5865176261        2.3502224627       -0.3187019074
 N         -1.2688503650        2.1680672298       -0.2574225487
 H         -0.5651587873        2.9183096477       -0.3208101071
 C         -0.7080707524        0.9557998262       -0.1006287359
 C          0.7561908511        0.9818211049       -0.0670089116
 N          1.2536128588        2.2227056317       -0.1787551974
 C          2.5597061646        2.3692086780       -0.1606800113
 C          3.4454588403        1.3041758553       -0.0358695770
 C          2.9536606720        0.0075169193        0.0768414628
 C          3.8407425807       -1.2129480254        0.2072653714
 C          1.5629581565       -0.1391400894        0.0610504743
 C         -1.5309093023       -0.1542041548        0.0137233470
 H         -4.4960102788        1.4419005449       -0.2634054964
 H         -2.9481624878        3.3588022629       -0.4508887661
 H          2.9186151086        3.3850260701       -0.2511084622
 H          4.5021658464        1.5064184058       -0.0303003462
 H          1.1200723668       -1.1172563288        0.1452555586
 H         -1.0851822687       -1.1246908964        0.1430361794
 C          3.5668976067       -2.1465439097       -0.9814994588
 H          2.5393395505       -2.5005913285       -0.9899195101
 H          3.7624511863       -1.6337195950       -1.9208089619
 H          4.2206273163       -3.0123699791       -0.9228705882
 C          3.5076395020       -1.9285640527        1.5248244489
 H          2.4784837433       -2.2770770868        1.5481494670
 H          4.1572912740       -2.7911259656        1.6450646342
 H          3.6649200397       -1.2619147601        2.3699454777
 C          5.3276362679       -0.8530719998        0.2112950240
 H          5.9161779238       -1.7616231941        0.3082370782
 H          5.6187010264       -0.3671415091       -0.7169934930
 H          5.5749169143       -0.2067305148        1.0501413294
 C         -3.2028885370       -2.3587463615        0.8609687113
 H         -2.8866567453       -2.0064548690        1.8401171209
 H         -3.9388351107       -3.1440798682        1.0074867998
 H         -2.3552315148       -2.8066586951        0.3495744775
 C         -5.1846970569       -0.8595432019        0.6701312840
 H         -5.7766951174       -0.2233807703        0.0185026339
 H         -5.7570419917       -1.7674085811        0.8377297669
 H         -5.0507583434       -0.3633800379        1.6284559131
 C         -4.0469487674       -1.6912356750       -1.4036391015
 H         -3.1044787070       -1.9749133136       -1.8662365716
 H         -4.7052630556       -2.5552806232       -1.4049125442
 H         -4.5049796153       -0.9083197910       -2.0031472664
  45
        -56.77468861
 C         -3.8215337378       -1.2345413484       -0.0833495589
 C         -2.9398076822       -0.0090960128       -0.0556960231
 C         -3.4543566204        1.2963901724       -0.0523317143
 C         -2.6030892021        2.3758742035       -0.0126157551
 N         -1.2866309467        2.1859183890        0.0197511771
 H         -0.5817002466        2.9367442476        0.0616077669
 C         -0.7258074127        0.9624574605        0.0129422014
 C          0.7383739689        0.9837976207        0.0571076421
 N          1.2343215318        2.2266336561        0.1379100243
 C          2.5409237430        2.3681234413        0.1889319170
 C          3.4240793782        1.2955047824        0.1676397424
 C          2.9332880323       -0.0053082274        0.0842482645
 C          3.8467672548       -1.2106740727        0.0043842985
 C          1.5443829438       -0.1457239418        0.0209200929
 C         -1.5503900200       -0.1498729381       -0.0241821106
 H         -4.5155194520        1.4721342251       -0.0783169043
 H         -2.9637849245        3.3935051492       -0.0058495108
 H          2.9000344425        3.3858924623        0.2517503576
 H          4.4807619593        1.4926717481        0.2162547787
 H          1.0994026704       -1.1223108124       -0.0577006560
 H         -1.1074879345       -1.1312148685       -0.0235335075
 C          5.2059753319       -0.9311690524        0.6542740452
 H          5.7794086928       -0.2001929379        0.0909973895
 H          5.0819278786       -0.5771355559        1.6753081780
 H          5.7892402992       -1.8475773372        0.6820767211
 C          4.0519262048       -1.5164900627       -1.4883727828
 H          4.5076228937       -0.6691814619       -1.9957755333
 H          4.7070448436       -2.3762852979       -1.5983943214
 H          3.1047779416       -1.7395691940       -1.9751887393
 C          3.2197322193       -2.4285895519        0.6952599568
 H          3.9525531379       -3.2285722281        0.7530200671
 H          2.9083051861       -2.1804449759        1.7077216647
 H          2.3655540015       -2.8143000144        0.1447597668
 C         -3.4698434379       -2.0676798292       -1.3266324722
 H         -2.4419086167       -2.4177145736       -1.3056915111
 H         -4.1192790839       -2.9372038771       -1.3716486049
 H         -3.6187974157       -1.4837647657       -2.2319697923
 C         -3.5505606478       -2.0541342285        1.1893992857
 H         -3.7665889504       -1.4635937876        2.0767274881
 H         -4.1945883853       -2.9287751545        1.1973118118
 H         -2.5203169783       -2.3939892729        1.2429750275
 C         -5.3107887630       -0.8881011299       -0.1333865875
 H         -5.5566593938       -0.3222600452       -1.0287073872
 H         -5.8893830996       -1.8075114831       -0.1564196205
 H         -5.6183477545       -0.3287128145        0.7467598788
  45
        -56.77429319
 C         -3.8395820005       -1.2265079992        0.0587427907
 C         -2.9293144402       -0.0224589132        0.0712710623
 C         -3.4412857778        1.2789225284        0.2049078778
 C         -2.5916341358        2.3575693531        0.2522872905
 N         -1.2752749164        2.1719797956        0.1766976058
 H         -0.5710505121        2.9241276776        0.1947080357
 C         -0.7170447706        0.9538323921        0.0612962260
 C          0.7464802860        0.9778720141       -0.0006630282
 N          1.2447451274        2.2215426291        0.0436376767
 C          2.5512797347        2.3657015757       -0.0038004785
 C          3.4316935461        1.2951729136       -0.0997679948
 C          2.9383289046       -0.0066461492       -0.1506941644
 C          3.8553303321       -1.2109010602       -0.2015699620
 C          1.5497276718       -0.1508453104       -0.0928123716
 C         -1.5418030439       -0.1593053119        0.0077319298
 H         -4.5018967271        1.4494074670        0.2670207050
 H         -2.9508866561        3.3711112241        0.3478654825
 H          2.9122405203        3.3839519542        0.0355825114
 H          4.4887412971        1.4939875579       -0.1337724400
 H          1.1023032878       -1.1290351490       -0.1178164167
 H         -1.0985703751       -1.1347181598       -0.0895643666
 C          4.1385882597       -1.6145704221        1.2547886856
 H          4.7965366958       -2.4790453969        1.2729996683
 H          4.6217268076       -0.8024051273        1.7931935331
 H          3.2173519052       -1.8707832144        1.7740953582
 C          5.1774891300       -0.8775552741       -0.9017728012
 H          5.7816914817       -0.1891670580       -0.3176734499
 H          5.7581895749       -1.7867654789       -1.0313719254
 H          4.9973365872       -0.4467016989       -1.8841763408
 C          3.1986375472       -2.3852882373       -0.9377073742
 H          2.3747392099       -2.8111014414       -0.3705828009
 H          2.8367925985       -2.0751167267       -1.9157323662
 H          3.9304527801       -3.1750901355       -1.0830022699
 C         -5.2162190072       -0.8883597432       -0.5258647691
 H         -5.1190950751       -0.4255341949       -1.5050660743
 H         -5.7921871512       -1.8021202913       -0.6407463212
 H         -5.7852451533       -0.2309986253        0.1252498986
 C         -3.2352462515       -2.3848766899       -0.7444734923
 H         -2.3722931689       -2.8196542331       -0.2476476536
 H         -3.9746790378       -3.1736462081       -0.8493926087
 H         -2.9481008949       -2.0573386536       -1.7410321526
 C         -4.0028927593       -1.6556913714        1.5289993036
 H         -4.4480802276       -0.8589656135        2.1200309103
 H         -4.6529647775       -2.5246488322        1.5776456698
 H         -3.0431511880       -1.9177829724        1.9682033233
  45
        -56.76751142
 C         -4.3342420101        0.4330702153       -0.5186906943
 C         -3.0756137977       -0.1234237876        0.0955209876
 C         -3.1533769098       -1.0965218150        1.1113859428
 C         -2.0123515246       -1.5999042626        1.6730467389
 N         -0.8049181995       -1.1773471979        1.2640644877
 H          0.0279680357       -1.5624967754        1.6995386727
 C         -0.6593527593       -0.2540763682        0.2964254452
 C          0.6673342351        0.1910317335       -0.1319797378
 N          0.6469669286        1.1723711484       -1.0364596131
 C          1.7956490171        1.6374282971       -1.4750348625
 C          3.0266814605        1.1595447925       -1.0459541427
 C          3.0793300722        0.1305446566       -0.1062858082
 C          4.4152599858       -0.4048590331        0.3668015870
 C          1.8566229324       -0.3560263986        0.3527164461
 C         -1.8029447500        0.2784330161       -0.2920818263
 H         -4.1067964513       -1.4556227796        1.4606035845
 H         -2.0347596180       -2.3435036332        2.4550072748
 H          1.7284928060        2.4317750421       -2.2050311077
 H          3.9277999310        1.5908787530       -1.4487197121
 H          1.8457328503       -1.1588408030        1.0724951159
 H         -1.6407011531        1.0174907109       -1.0589624095
 C          5.2035865329        0.7465920598        1.0080695338
 H          5.3968381472        1.5446001604        0.2972439640
 H          4.6557360255        1.1627647341        1.8511493910
 H          6.1597928245        0.3782612762        1.3694734730
 C          5.1808416428       -0.9508224470       -0.8473359964
 H          5.3707401568       -0.1750026748       -1.5832247537
 H          6.1380134665       -1.3520440782       -0.5256716710
 H          4.6182243491       -1.7491721159       -1.3271156924
 C          4.2721919940       -1.5285467702        1.3965588479
 H          3.7614696001       -1.1825258568        2.2932828672
 H          3.7442739276       -2.3842875170        0.9799024270
 H          5.2613489655       -1.8669159292        1.6931326493
 C         -5.1686797867        1.0904352911        0.5931274156
 H         -4.6068136512        1.8908884187        1.0687572390
 H         -6.0691883011        1.5168120120        0.1605968910
 H         -5.4673059406        0.3759210899        1.3546333210
 C         -4.0462769317        1.4752744157       -1.6004386356
 H         -3.4773781987        1.0464554436       -2.4214683929
 H         -4.9870140286        1.8393201927       -2.0042218716
 H         -3.5077938363        2.3279731872       -1.1948341166
 C         -5.1243470722       -0.7273969856       -1.1460586227
 H         -6.0242384479       -0.3370979607       -1.6125958660
 H         -4.5311476454       -1.2229940626       -1.9110259123
 H         -5.4220033468       -1.4644255322       -0.4059281362
  45
        -56.76742822
 C         -4.3113581007        0.3977887107        0.5360417196
 C         -3.0871678921       -0.1980044845       -0.1103286195
 C         -3.1478796388       -1.2344085128       -1.0588092965
 C         -1.9959995167       -1.7291015498       -1.6122406014
 N         -0.7988426096       -1.2418838781       -1.2548374685
 H          0.0406476931       -1.6173954548       -1.6863754476
 C         -0.6698184602       -0.2556383315       -0.3464461939
 C          0.6489330633        0.2572506750        0.0271214528
 N          0.6148597019        1.3899107151        0.7316495218
 C          1.7584512884        1.9238184364        1.1014445988
 C          2.9938304666        1.3655241689        0.8024504086
 C          3.0583353557        0.1718805481        0.0842441686
 C          4.3986805876       -0.4618678723       -0.2268442502
 C          1.8420662459       -0.3834351848       -0.3091586127
 C         -1.8200561515        0.2724535177        0.2250962393
 H         -4.0915182406       -1.6500522401       -1.3670153832
 H         -2.0070762315       -2.5180719997       -2.3489114948
 H          1.6827723951        2.8432636843        1.6647113717
 H          3.8895179223        1.8608258862        1.1381612371
 H          1.8344039471       -1.3183386103       -0.8464665258
 H         -1.6752615843        1.0678497223        0.9381809188
 C          4.2678859871       -1.7622790647       -1.0238839697
 H          5.2594424242       -2.1647594157       -1.2128488177
 H          3.7092425901       -2.5137477690       -0.4691841970
 H          3.7941586018       -1.5903381708       -1.9886239926
 C          5.1094717802       -0.7718189924        1.0988548368
 H          4.5127932387       -1.4525860347        1.7027292415
 H          6.0681348450       -1.2424218621        0.8985899588
 H          5.2904319672        0.1299753562        1.6764099739
 C          5.2332390436        0.5316408617       -1.0481767011
 H          5.4166926040        1.4507987438       -0.4996454260
 H          6.1943745142        0.0873452043       -1.2920163342
 H          4.7255936607        0.7817490888       -1.9776413154
 C         -4.2021602253        0.1946705266        2.0565493267
 H         -3.3295425255        0.6924957257        2.4684849401
 H         -5.0851975722        0.6055933547        2.5373731045
 H         -4.1445112901       -0.8643670938        2.2974819940
 C         -4.3475968244        1.9010687180        0.2148650487
 H         -3.4732446859        2.4174613781        0.5992153134
 H         -4.4006997612        2.0606108424       -0.8595874130
 H         -5.2296513357        2.3433709739        0.6689738041
 C         -5.6103327436       -0.2436004054        0.0449002266
 H         -5.6422991410       -1.3052448692        0.2781825472
 H         -6.4515802140        0.2279556303        0.5453219320
 H         -5.7432658021       -0.1023898066       -1.0250726116
  45
        -56.76718648
 C         -4.3266650718        0.5632423153       -0.3054152847
 C         -3.0576119231       -0.1144635568        0.1429875433
 C         -3.1152801981       -1.2282724740        1.0038800825
 C         -1.9654621136       -1.8509956765        1.4050736973
 N         -0.7674721999       -1.4065012538        0.9913212573
 H          0.0724355240       -1.8917133933        1.2922202238
 C         -0.6412022531       -0.3427276811        0.1775906307
 C          0.6760975516        0.1221573766       -0.2575111393
 N          0.6378845999        1.0381105752       -1.2301738611
 C          1.7769949740        1.5041841866       -1.6870185378
 C          3.0204702624        1.0992505706       -1.2113134177
 C          3.0896648791        0.1592406222       -0.1879565330
 C          4.3938949056       -0.3274642300        0.4117440233
 C          1.8729630460       -0.3329251874        0.2904881430
 C         -1.7939023728        0.3068254788       -0.2537572040
 H         -4.0607024979       -1.6073799261        1.3537348406
 H         -1.9734804533       -2.7111312578        2.0569919047
 H          1.6966674508        2.2392449451       -2.4755804236
 H          3.9087843136        1.5273125826       -1.6416165412
 H          1.8788026139       -1.0474610025        1.1001936361
 H         -1.6472367883        1.1461669499       -0.9129566752
 C          4.4188479725        0.0457130015        1.9016327089
 H          4.3254973165        1.1224647914        2.0250373301
 H          3.6153037013       -0.4341313731        2.4549472060
 H          5.3620956509       -0.2677567958        2.3403822338
 C          5.6125046015        0.3011051016       -0.2667536106
 H          5.6162167295        1.3819805345       -0.1484891854
 H          6.5184000791       -0.0852106955        0.1930548249
 H          5.6453989912        0.0535208625       -1.3251205258
 C          4.4804317928       -1.8524014814        0.2492510454
 H          5.4357015197       -2.2054767684        0.6276849924
 H          3.6946350878       -2.3662299461        0.7973827342
 H          4.4063216424       -2.1279203586       -0.8005734879
 C         -5.0748095172        1.0686268623        0.9394244252
 H         -4.4593431206        1.7727281958        1.4945588706
 H         -5.9815790673        1.5798454104        0.6292425068
 H         -5.3570412543        0.2562320888        1.6027363852
 C         -4.0603898471        1.7476947577       -1.2357293258
 H         -3.5505941892        1.4317957398       -2.1423069716
 H         -5.0080037192        2.1926487162       -1.5265700383
 H         -3.4723683805        2.5158612757       -0.7399038665
 C         -5.1915819533       -0.4671063478       -1.0503465725
 H         -6.1010103652        0.0137963230       -1.3988855902
 H         -4.6594243691       -0.8575536504       -1.9146348534
 H         -5.4746269254       -1.2989459394       -0.4119534856
  45
        -56.76710349
 C         -4.3088327084       -0.6015815377        0.0188579668
 C         -3.0688137618        0.2547877363        0.0039813125
 C         -3.1055026069        1.6559143186       -0.1101534135
 C         -1.9405250744        2.3774349491       -0.1105256846
 N         -0.7528250747        1.7622350783       -0.0133598213
 H          0.0969944427        2.3184550885       -0.0026918741
 C         -0.6470335511        0.4232976366        0.0884747142
 C          0.6621398938       -0.2222701303        0.1898936768
 N          0.6139009326       -1.4980638313        0.5845727451
 C          1.7476910397       -2.1486451969        0.7108409694
 C          2.9922307924       -1.5845921662        0.4483176073
 C          3.0691829090       -0.2653291949        0.0131902681
 C          4.3732414444        0.4245681738       -0.3342840936
 C          1.8592269344        0.4216196973       -0.1116432712
 C         -1.8106903994       -0.3340893683        0.1040464842
 H         -4.0409822665        2.1815188143       -0.1928481482
 H         -1.9334114057        3.4542568804       -0.1858234545
 H          1.6615706542       -3.1751354036        1.0387204679
 H          3.8753030438       -2.1850558170        0.5791600459
 H          1.8663015331        1.4394759744       -0.4723920224
 H         -1.6841275819       -1.4001586978        0.2017761744
 C          4.5153938831        1.6945923939        0.5176086407
 H          3.7381931876        2.4223793515        0.2982200329
 H          4.4714828004        1.4495721159        1.5766578608
 H          5.4747857411        2.1628258768        0.3157665976
 C          4.3458227648        0.7915942672       -1.8258242918
 H          3.5388418077        1.4818905194       -2.0592758069
 H          5.2839829330        1.2645766583       -2.1026319819
 H          4.2202835043       -0.1013068328       -2.4343727721
 C          5.5873585275       -0.4694519813       -0.0752770022
 H          6.4939788898        0.0745793864       -0.3270090662
 H          5.6499932314       -0.7542060519        0.9723809906
 H          5.5572424450       -1.3647530988       -0.6914968852
 C         -5.5941388940        0.2172631130       -0.1130917128
 H         -5.6224248451        0.7632534691       -1.0531264528
 H         -6.4476042358       -0.4549344978       -0.0978581114
 H         -5.7091082063        0.9127502179        0.7148529143
 C         -4.2288367794       -1.5907950952       -1.1559112880
 H         -3.3705136891       -2.2502946256       -1.0707324718
 H         -5.1259181046       -2.2030269972       -1.1706329903
 H         -4.1649862934       -1.0570302953       -2.1014058940
 C         -4.3469282217       -1.3755370491        1.3470552898
 H         -5.2387287177       -1.9950187961        1.3753293326
 H         -3.4815189685       -2.0209320992        1.4631411999
 H         -4.3824509831       -0.6877517665        2.1887258490
  45
        -56.76694488
 C         -4.3258238191        0.6737235960        0.0065951399
 C         -3.0844441221       -0.1793191311       -0.0402316571
 C         -3.1549898808       -1.5851208707       -0.0159020681
 C         -2.0083980992       -2.3328974821       -0.0201629709
 N         -0.8041974218       -1.7410078883       -0.0405474413
 H          0.0317914624       -2.3177351270       -0.0532294967
 C         -0.6649703127       -0.4020139359       -0.0493693587
 C          0.6594896339        0.2207906010       -0.0634021093
 N          0.6354135783        1.5518551311       -0.1585905599
 C          1.7824378251        2.1940079422       -0.1799121612
 C          3.0148553757        1.5586690302       -0.1074899350
 C          3.0709924519        0.1694059760       -0.0014802796
 C          4.4079688556       -0.5373856484        0.0890358115
 C          1.8502488631       -0.5026189364        0.0202660914
 C         -1.8121419766        0.3838001278       -0.0503207525
 H         -4.1046960355       -2.0913527247        0.0003470675
 H         -2.0265911569       -3.4121043982       -0.0108871287
 H          1.7125752134        3.2697559504       -0.2593384620
 H          3.9141863437        2.1509501205       -0.1314478794
 H          1.8420147977       -1.5769593201        0.1119546366
 H         -1.6562699601        1.4497736366       -0.0650323480
 C          5.1377600696       -0.0373290664        1.3443989324
 H          5.3236307799        1.0318008990        1.2997768076
 H          4.5516498827       -0.2470459430        2.2369177930
 H          6.0950136017       -0.5430258708        1.4367996728
 C          5.2291267138       -0.1985835706       -1.1635553786
 H          5.4223681450        0.8672062358       -1.2405283073
 H          6.1858731098       -0.7120539442       -1.1231768066
 H          4.7060633364       -0.5188518776       -2.0623131462
 C          4.2684131878       -2.0591882351        0.1807942097
 H          3.7247102954       -2.3552752596        1.0760208166
 H          3.7754525289       -2.4660809772       -0.7001421241
 H          5.2582071258       -2.5040643181        0.2372893467
 C         -4.6321913740        0.8957153859        1.5001781152
 H         -3.8084021412        1.4057584470        1.9935277893
 H         -5.5235944387        1.5093876125        1.5935769565
 H         -4.8101515431       -0.0496322221        2.0073966977
 C         -4.1032264918        2.0301515781       -0.6720373896
 H         -3.7287495221        1.8994170537       -1.6843718843
 H         -5.0478876377        2.5636189347       -0.7273820574
 H         -3.4107710792        2.6542047637       -0.1149439416
 C         -5.5179481325       -0.0250057916       -0.6580776480
 H         -6.3517392255        0.6684093004       -0.7197339734
 H         -5.2677898191       -0.3417945311       -1.6678352268
 H         -5.8574837007       -0.8851028693       -0.0878389553
  45
        -56.76662932
 C         -4.3105595922        0.1314080688        0.6825095970
 C         -3.0728256655       -0.0714412464       -0.1527849777
 C         -3.1403945663       -0.5377228089       -1.4791457938
 C         -1.9925382286       -0.7456301052       -2.1957785623
 N         -0.7900971498       -0.5153371778       -1.6463850694
 H          0.0461081562       -0.6645952136       -2.2028950951
 C         -0.6534923908       -0.0836029776       -0.3784560658
 C          0.6688269583        0.1572898751        0.2004688195
 N          0.6387731779        0.6976861391        1.4228311225
 C          1.7815961235        0.9548867687        2.0153910067
 C          3.0222177731        0.6950887829        1.4411001406
 C          3.0838729891        0.1239129727        0.1740649736
 C          4.3845207394       -0.2074441791       -0.5303315671
 C          1.8630023916       -0.1467700059       -0.4486244834
 C         -1.8016917956        0.1399153590        0.3727315560
 H         -4.0883600265       -0.7309380480       -1.9506746831
 H         -2.0087660761       -1.0938571246       -3.2173428319
 H          1.7070207651        1.3929015072        3.0009148225
 H          3.9139099608        0.9388916956        1.9914891357
 H          1.8664658109       -0.6030922137       -1.4273928508
 H         -1.6483248182        0.4922329213        1.3793515931
 C          4.4344525383       -1.7209933888       -0.7879224110
 H          4.3677727381       -2.2682252801        0.1498837003
 H          3.6263461059       -2.0509144991       -1.4361891375
 H          5.3748856061       -1.9784132589       -1.2672989113
 C          5.6082415510        0.1838286685        0.3004041505
 H          5.6326617409       -0.3546654386        1.2447485691
 H          6.5111226049       -0.0700762723       -0.2489649990
 H          5.6270595085        1.2537515633        0.4940988321
 C          4.4379200380        0.5556505141       -1.8624268075
 H          5.3880811300        0.3652006702       -2.3537040148
 H          3.6447503403        0.2494702001       -2.5401629365
 H          4.3507595017        1.6265235652       -1.6910337259
 C         -4.1224089850        1.2720635763        1.6902343105
 H         -5.0674936592        1.4721190297        2.1869243628
 H         -3.3985030317        1.0206504426        2.4593703181
 H         -3.8042742579        2.1823858445        1.1880899359
 C         -5.5404284655        0.4303562173       -0.1819163207
 H         -5.8440866425       -0.4310986487       -0.7703671970
 H         -6.3763753479        0.6903605971        0.4611076217
 H         -5.3532318239        1.2707273279       -0.8462661295
 C         -4.5316219569       -1.1902616617        1.4428925175
 H         -5.4154973730       -1.0983138107        2.0675808601
 H         -4.6827573411       -2.0165942638        0.7521631697
 H         -3.6807425454       -1.4198765077        2.0795019946
