# Supplementary material for: London Dispersion versus Intramolecular Hydrogen Bond in Bis‐Pyridines: How Accurate Is DFT for Competing Noncovalent Interactions in the Condensed Phase?
Source: Chemistry. 2025 Oct 23;31(66):e02745. doi: 10.1002/chem.202502745 (PMC12648470; doi:10.1002/chem.202502745)
Supplement: Supplementary file 3 — Supporting Information [file CHEM-31-e02745-s001.zip › XYZ files/NMR_conformers_calculations/CREST/14b/crest_best.xyz]

  30
        -40.94268492
 C          1.7328799257       -0.4700908654        0.5229679493
 C          0.7095682105       -1.4065399616        1.0771089701
 C          0.0016109631       -2.2297290768       -0.0143728126
 C         -0.7171970902       -1.3960596761       -1.0866154014
 C         -1.7355777231       -0.4534354209       -0.5154135861
 N         -1.2822298124        0.7015549538       -0.0230971112
 C         -2.1223966629        1.5894328765        0.4941768577
 C         -3.4854818555        1.3680697834        0.5501769287
 C         -3.9760803897        0.1684042814        0.0523456211
 C         -3.0915892094       -0.7528206463       -0.4860696312
 C          3.0935239996       -0.7519360021        0.5007307271
 C          3.9728231182        0.1746037047       -0.0364673931
 C          3.4797102028        1.3715239406       -0.5454012716
 C          2.1181037070        1.5910047707       -0.5036656901
 N          1.2926126209        0.6865911701        0.0172525760
 H          0.1375291960        0.8149102727        0.0009938967
 H         -0.0349171368       -0.8370785759        1.6363478433
 H          1.1909542866       -2.1018914855        1.7646776618
 H         -0.7237043983       -2.8771242883        0.4795398709
 H          0.7323359871       -2.8672888497       -0.5135547224
 H         -1.2157341641       -2.0870341124       -1.7667833845
 H          0.0149514228       -0.8308536391       -1.6668256767
 H         -1.6776966220        2.4995666965        0.8718720501
 H         -4.1431656502        2.1098131540        0.9715669614
 H         -5.0332663166       -0.0442974942        0.0813351908
 H         -3.4462318831       -1.6902877463       -0.8834817689
 H          3.4546229920       -1.6844762680        0.9038408993
 H          5.0317837216       -0.0305572911       -0.0580918545
 H          4.1393623420        2.1124629943       -0.9653646235
 H          1.6684494572        2.4944863547       -0.8880765872
