# Supplementary material for: London Dispersion versus Intramolecular Hydrogen Bond in Bis‐Pyridines: How Accurate Is DFT for Competing Noncovalent Interactions in the Condensed Phase?
Source: Chemistry. 2025 Oct 23;31(66):e02745. doi: 10.1002/chem.202502745 (PMC12648470; doi:10.1002/chem.202502745)
Supplement: Supplementary file 3 — Supporting Information [file CHEM-31-e02745-s001.zip › XYZ files/NMR_conformers_calculations/CREST/14b/crest_conformers.xyz]

  30
        -40.94268492
 C          1.7328799257       -0.4700908654        0.5229679493
 C          0.7095682105       -1.4065399616        1.0771089701
 C          0.0016109631       -2.2297290768       -0.0143728126
 C         -0.7171970902       -1.3960596761       -1.0866154014
 C         -1.7355777231       -0.4534354209       -0.5154135861
 N         -1.2822298124        0.7015549538       -0.0230971112
 C         -2.1223966629        1.5894328765        0.4941768577
 C         -3.4854818555        1.3680697834        0.5501769287
 C         -3.9760803897        0.1684042814        0.0523456211
 C         -3.0915892094       -0.7528206463       -0.4860696312
 C          3.0935239996       -0.7519360021        0.5007307271
 C          3.9728231182        0.1746037047       -0.0364673931
 C          3.4797102028        1.3715239406       -0.5454012716
 C          2.1181037070        1.5910047707       -0.5036656901
 N          1.2926126209        0.6865911701        0.0172525760
 H          0.1375291960        0.8149102727        0.0009938967
 H         -0.0349171368       -0.8370785759        1.6363478433
 H          1.1909542866       -2.1018914855        1.7646776618
 H         -0.7237043983       -2.8771242883        0.4795398709
 H          0.7323359871       -2.8672888497       -0.5135547224
 H         -1.2157341641       -2.0870341124       -1.7667833845
 H          0.0149514228       -0.8308536391       -1.6668256767
 H         -1.6776966220        2.4995666965        0.8718720501
 H         -4.1431656502        2.1098131540        0.9715669614
 H         -5.0332663166       -0.0442974942        0.0813351908
 H         -3.4462318831       -1.6902877463       -0.8834817689
 H          3.4546229920       -1.6844762680        0.9038408993
 H          5.0317837216       -0.0305572911       -0.0580918545
 H          4.1393623420        2.1124629943       -0.9653646235
 H          1.6684494572        2.4944863547       -0.8880765872
  30
        -40.93887049
 C          1.9980859697       -0.7305985363       -0.0823579668
 C          1.3586850692       -2.0688894937       -0.2878920109
 C         -0.1362826487       -2.0882608175       -0.5987197764
 C         -1.0309370783       -1.7138709258        0.6030943289
 C         -1.9209613039       -0.5496486338        0.2874293632
 N         -1.3009326215        0.5406573650       -0.1654072668
 C         -1.9983153898        1.6202453609       -0.4948518033
 C         -3.3751941130        1.6693389565       -0.3843260273
 C         -4.0364813681        0.5450639112        0.0912737219
 C         -3.3013120786       -0.5803150666        0.4293533911
 C          3.3802067876       -0.6548154347        0.1031762842
 C          3.9899960227        0.5715659520        0.2789112097
 C          3.2090727151        1.7252879692        0.2702184740
 C          1.8521989111        1.5896198254        0.0902311934
 N          1.2809342389        0.3931761244       -0.0814525096
 H          0.1315405421        0.4094407635       -0.1749388872
 H          1.5528845319       -2.6761307437        0.6015580959
 H          1.8925711746       -2.5559874889       -1.1091186376
 H         -0.3869411664       -3.0980044140       -0.9226274604
 H         -0.3422988740       -1.4274428587       -1.4425921123
 H         -0.4072893994       -1.4486361651        1.4608695590
 H         -1.6429947891       -2.5635447510        0.9009507792
 H         -1.4297821607        2.4630989837       -0.8621732619
 H         -3.9144278665        2.5596188844       -0.6617785486
 H         -5.1104801152        0.5446022026        0.1924765414
 H         -3.7890010372       -1.4690537963        0.7959305506
 H          3.9619191006       -1.5630512924        0.1049537258
 H          5.0574439698        0.6354456681        0.4204598186
 H          3.6498562732        2.6990964684        0.4028611331
 H          1.1888432826        2.4411544609        0.0826768965
  30
        -40.93869144
 C          1.9087741941       -0.5795386105        0.3537168618
 C          1.0048736803       -1.7439260939        0.5832606319
 C          0.1587352043       -2.0650347778       -0.6706365923
 C         -1.3466995149       -2.0489514801       -0.4170462502
 C         -1.9926840786       -0.7101972857       -0.1933077976
 N         -1.2624934155        0.3992677281       -0.1115650601
 C         -1.8593165067        1.5769227546        0.0767425975
 C         -3.2254076746        1.7136535185        0.1918836690
 C         -4.0055778351        0.5650821125        0.1133276653
 C         -3.3827115090       -0.6522042287       -0.0796350659
 C          3.2876770767       -0.6099751465        0.5166862331
 C          4.0264599757        0.5323810580        0.2520057113
 C          3.3765095717        1.6851662659       -0.1760041298
 C          2.0042248515        1.6519401580       -0.3180159093
 N          1.3150614231        0.5453101644       -0.0547246784
 H          0.1532624185        0.4796197089       -0.1316440922
 H          0.3387130110       -1.5008353742        1.4148756642
 H          1.5931662664       -2.6105340036        0.8799090229
 H          0.4214418464       -3.0623244522       -1.0224214770
 H          0.3955045521       -1.3721097635       -1.4796106186
 H         -1.5771784620       -2.6845039534        0.4429201387
 H         -1.8450486591       -2.5040539471       -1.2772945562
 H         -1.2030054497        2.4335517584        0.1391226484
 H         -3.6691897486        2.6837532648        0.3403649716
 H         -5.0790933647        0.6238273051        0.2003618064
 H         -3.9585737780       -1.5616608809       -0.1461965224
 H          3.7714650722       -1.5158259275        0.8446117460
 H          5.0984916851        0.5258221645        0.3728764646
 H          3.9257062992        2.5860010551       -0.3936140969
 H          1.4417626911        2.5118094093       -0.6497078433
