# Supplementary material for: London Dispersion versus Intramolecular Hydrogen Bond in Bis‐Pyridines: How Accurate Is DFT for Competing Noncovalent Interactions in the Condensed Phase?
Source: Chemistry. 2025 Oct 23;31(66):e02745. doi: 10.1002/chem.202502745 (PMC12648470; doi:10.1002/chem.202502745)
Supplement: Supplementary file 3 — Supporting Information [file CHEM-31-e02745-s001.zip › XYZ files/NMR_conformers_calculations/CREST/1b/crest_best.xyz]

  27
        -37.78082790
 C         -3.8320506976       -1.9507290104        0.0010917094
 C         -2.9219020917       -0.7811680688        0.0006960494
 C         -3.4457065580        0.5223508513       -0.0012788103
 C         -2.5955340522        1.6006417369       -0.0022190077
 N         -1.2770247772        1.4042218356       -0.0014043547
 H         -0.5713646124        2.1560367112       -0.0017997176
 C         -0.7131513253        0.1827814086        0.0002729263
 C          0.7514434197        0.2068081607        0.0003780537
 N          1.2479136530        1.4517315902       -0.0005338173
 C          2.5553198274        1.6076488491        0.0004038084
 C          3.4427890414        0.5399148142        0.0030653871
 C          2.9463890050       -0.7615920608        0.0043998349
 C          3.8653788606       -1.9325649459       -0.0050741450
 C          1.5608600724       -0.9226730801        0.0027715042
 C         -1.5369802117       -0.9337420983        0.0013704696
 H         -4.4911578273       -1.9117513606        0.8676984819
 H         -3.2853300300       -2.8885476109        0.0146743839
 H         -4.4708815841       -1.9265445690       -0.8813006364
 H         -4.5128257592        0.6755270501       -0.0017911487
 H         -2.9509946799        2.6199842633       -0.0035903863
 H          2.9051265721        2.6303983169        0.0001797922
 H          4.5060726207        0.7189041189        0.0047620890
 H          4.6499607138       -1.8071614403        0.7380561636
 H          4.3492658578       -2.0114558638       -0.9784460120
 H          3.3326919018       -2.8587325861        0.1909374006
 H          1.1359244762       -1.9134651122        0.0043786051
 H         -1.1078063349       -1.9222790990        0.0031309316
