# Supplementary material for: London Dispersion versus Intramolecular Hydrogen Bond in Bis‐Pyridines: How Accurate Is DFT for Competing Noncovalent Interactions in the Condensed Phase?
Source: Chemistry. 2025 Oct 23;31(66):e02745. doi: 10.1002/chem.202502745 (PMC12648470; doi:10.1002/chem.202502745)
Supplement: Supplementary file 3 — Supporting Information [file CHEM-31-e02745-s001.zip › XYZ files/NMR_conformers_calculations/CREST/1b/crest_conformers.xyz]

  27
        -37.78082790
 C         -3.8320506976       -1.9507290104        0.0010917094
 C         -2.9219020917       -0.7811680688        0.0006960494
 C         -3.4457065580        0.5223508513       -0.0012788103
 C         -2.5955340522        1.6006417369       -0.0022190077
 N         -1.2770247772        1.4042218356       -0.0014043547
 H         -0.5713646124        2.1560367112       -0.0017997176
 C         -0.7131513253        0.1827814086        0.0002729263
 C          0.7514434197        0.2068081607        0.0003780537
 N          1.2479136530        1.4517315902       -0.0005338173
 C          2.5553198274        1.6076488491        0.0004038084
 C          3.4427890414        0.5399148142        0.0030653871
 C          2.9463890050       -0.7615920608        0.0043998349
 C          3.8653788606       -1.9325649459       -0.0050741450
 C          1.5608600724       -0.9226730801        0.0027715042
 C         -1.5369802117       -0.9337420983        0.0013704696
 H         -4.4911578273       -1.9117513606        0.8676984819
 H         -3.2853300300       -2.8885476109        0.0146743839
 H         -4.4708815841       -1.9265445690       -0.8813006364
 H         -4.5128257592        0.6755270501       -0.0017911487
 H         -2.9509946799        2.6199842633       -0.0035903863
 H          2.9051265721        2.6303983169        0.0001797922
 H          4.5060726207        0.7189041189        0.0047620890
 H          4.6499607138       -1.8071614403        0.7380561636
 H          4.3492658578       -2.0114558638       -0.9784460120
 H          3.3326919018       -2.8587325861        0.1909374006
 H          1.1359244762       -1.9134651122        0.0043786051
 H         -1.1078063349       -1.9222790990        0.0031309316
  27
        -37.78063541
 C         -3.8134654326       -1.9629604961        0.0101964186
 C         -2.9253063889       -0.7760128019        0.0000055500
 C         -3.4468371136        0.5255786096       -0.0043051042
 C         -2.5939575080        1.6042689741       -0.0073152013
 N         -1.2772217462        1.4071966654       -0.0058408866
 H         -0.5689355380        2.1570514574       -0.0059330058
 C         -0.7139711420        0.1840190344       -0.0025729309
 C          0.7508100946        0.2080612866       -0.0006196767
 N          1.2472892269        1.4540409323        0.0061780865
 C          2.5538512239        1.6098596656        0.0092952200
 C          3.4428523980        0.5416168375        0.0028396987
 C          2.9472771050       -0.7581467792       -0.0069077550
 C          3.8501716700       -1.9418125108       -0.0002963723
 C          1.5600044171       -0.9196406234       -0.0071064028
 C         -1.5380381817       -0.9298961758       -0.0001112616
 H         -3.6645517164       -2.5306548187        0.9286381839
 H         -3.5678694144       -2.6279989826       -0.8165000465
 H         -4.8595102759       -1.6813554180       -0.0594734127
 H         -4.5131005172        0.6835179031       -0.0053159274
 H         -2.9496251830        2.6236383476       -0.0111878443
 H          2.9040065198        2.6325381842        0.0150843272
 H          4.5054984816        0.7235437718        0.0034094392
 H          4.8599430646       -1.6660084917       -0.2898208173
 H          3.4823926026       -2.7139280982       -0.6724158158
 H          3.8883443789       -2.3675555578        1.0026708717
 H          1.1375436471       -1.9114675548       -0.0143681312
 H         -1.1127581245       -1.9203396846        0.0027264450
  27
        -37.77234847
 C         -3.9992352601       -1.4480841874       -0.8188837401
 C         -2.9947236400       -0.4999712615       -0.2866165654
 C         -3.4004236089        0.6781730237        0.3681312466
 C         -2.4586815681        1.5451513127        0.8514130157
 N         -1.1497329160        1.2801141086        0.7064295191
 H         -0.4705772042        1.9403191896        1.0732623073
 C         -0.6982182787        0.1706734055        0.0910774823
 C          0.7356120489       -0.0858981456       -0.0487727480
 N          1.0252155321       -1.2134505496       -0.7028119540
 C          2.2879799888       -1.5338456592       -0.8817303468
 C          3.3429464199       -0.7558048312       -0.4222913951
 C          3.0664184714        0.4241569522        0.2643828797
 C          4.1675653304        1.2894826821        0.7719588774
 C          1.7273459964        0.7596237478        0.4510227066
 C         -1.6309067490       -0.7312311753       -0.4125488934
 H         -4.6723229891       -1.7685930582       -0.0243503044
 H         -3.5299041551       -2.3204591401       -1.2626164181
 H         -4.6143728084       -0.9551063786       -1.5716243463
 H         -4.4485577244        0.8996238540        0.4895652510
 H         -2.7228065451        2.4602124828        1.3592524349
 H          2.4628480873       -2.4561504967       -1.4173250445
 H          4.3627797463       -1.0610512233       -0.5936874665
 H          4.7589893861        1.6648157374       -0.0621309556
 H          4.8355886280        0.7120343569        1.4084942488
 H          3.7864253166        2.1353756843        1.3373878566
 H          1.4940593390        1.6706553672        0.9843164533
 H         -1.2477792433       -1.6128000217       -0.9025848453
  27
        -37.77219193
 C         -3.9834891210       -1.0463721824       -1.3156680847
 C         -2.9985924198       -0.3527807337       -0.4549078600
 C         -3.4032254004        0.4944128893        0.5905804810
 C         -2.4598277849        1.1186180489        1.3633488319
 N         -1.1523832871        0.9263774799        1.1310203179
 H         -0.4727115656        1.4033850720        1.7160719358
 C         -0.7004354577        0.1248860075        0.1460324380
 C          0.7341841601       -0.0597685561       -0.0779184112
 N          1.0264384759       -0.8369061527       -1.1235673922
 C          2.2902473773       -1.0615717645       -1.4099234103
 C          3.3430761105       -0.5302052814       -0.6761276633
 C          3.0633640779        0.2801304695        0.4216938048
 C          4.1615916932        0.8723784141        1.2354127559
 C          1.7233994629        0.5157975191        0.7207396096
 C         -1.6323021585       -0.5218412003       -0.6570391288
 H         -3.8510233306       -2.1252141209       -1.2389902426
 H         -3.8178266463       -0.7849039788       -2.3601553834
 H         -5.0041274331       -0.7953002162       -1.0436735814
 H         -4.4503470899        0.6576368693        0.7880131946
 H         -2.7250291686        1.7789522334        2.1750142489
 H          2.4676554888       -1.6971653288       -2.2658599419
 H          4.3637023204       -0.7436123589       -0.9506883719
 H          3.7781763974        1.4044851998        2.1016759873
 H          4.7397867770        1.5670225988        0.6273265798
 H          4.8423731663        0.0929851715        1.5725479026
 H          1.4874287139        1.1375535624        1.5731198585
 H         -1.2522268741       -1.1572317054       -1.4421149591
  27
        -37.77210644
 C         -3.9777105536       -0.5603306807       -1.5943806590
 C         -2.9952842316       -0.1864985248       -0.5518165879
 C         -3.4026911339        0.2607937696        0.7164184611
 C         -2.4615702662        0.5974619714        1.6533786145
 N         -1.1534738513        0.5000610075        1.3710497088
 H         -0.4744385193        0.7619438270        2.0797099711
 C         -0.6991595423        0.0734059528        0.1758624688
 C          0.7360307505       -0.0191088761       -0.0961189399
 N          1.0309346588       -0.3395326023       -1.3597971879
 C          2.2942054878       -0.4420973244       -1.7057764676
 C          3.3472075321       -0.2353524489       -0.8207552311
 C          3.0651946958        0.0907157278        0.5010380305
 C          4.1420989037        0.3102143356        1.5074463027
 C          1.7220820256        0.1998158209        0.8640515982
 C         -1.6284093160       -0.2722137441       -0.7978472871
 H         -3.7776554807       -0.0136164809       -2.5147434484
 H         -4.9973334821       -0.3657705975       -1.2760262909
 H         -3.8795633023       -1.6195777074       -1.8322222669
 H         -4.4504125466        0.3437463499        0.9562631998
 H         -2.7292935053        0.9499460327        2.6378813171
 H          2.4745770015       -0.7006969302       -2.7396004100
 H          4.3669463190       -0.3308781117       -1.1571718845
 H          5.1230600871        0.2773066666        1.0432855447
 H          4.0973241607       -0.4598395009        2.2770528208
 H          4.0170523418        1.2742473649        1.9977978626
 H          1.4867444598        0.4410458729        1.8913857975
 H         -1.2462172315       -0.6056093667       -1.7503379066
