# Supplementary material for: London Dispersion versus Intramolecular Hydrogen Bond in Bis‐Pyridines: How Accurate Is DFT for Competing Noncovalent Interactions in the Condensed Phase?
Source: Chemistry. 2025 Oct 23;31(66):e02745. doi: 10.1002/chem.202502745 (PMC12648470; doi:10.1002/chem.202502745)
Supplement: Supplementary file 3 — Supporting Information [file CHEM-31-e02745-s001.zip › XYZ files/NMR_conformers_calculations/CREST/2b/crest_best.xyz]

  27
        -37.78311006
 C         -2.9090351124       -1.5394853750       -0.0004261283
 C         -3.4400083261       -0.2579753943       -0.0001784661
 C         -2.5877103501        0.8410557494        0.0002093965
 N         -1.2740752781        0.6065057520        0.0003114122
 H         -0.5574598322        1.3509021197        0.0004300417
 C         -0.7076490934       -0.6168919037        0.0000861683
 C          0.7551846690       -0.5879557375        0.0001445268
 N          1.2507115000        0.6591322768       -0.0000066288
 C          2.5569313223        0.8471121867       -0.0000925515
 C          3.4459212119       -0.2382724298       -0.0000555515
 C          2.9429809863       -1.5233725497        0.0001924591
 C          1.5652103087       -1.7157080269        0.0003112833
 C         -1.5335275898       -1.7310033808       -0.0002548971
 H         -4.5066825100       -0.1031454759       -0.0003435930
 H          4.5088962977       -0.0575507929       -0.0002005389
 H          1.1500453920       -2.7092783216        0.0005532284
 H         -1.1188634851       -2.7244960045       -0.0003618584
 H          3.6075105217       -2.3733038604        0.0002956361
 H         -3.5687337736       -2.3933769083       -0.0006803556
 C          3.0550141302        2.2506797080       -0.0003920426
 H          3.6730885155        2.4274521024       -0.8787344790
 H          2.2263402597        2.9523780084       -0.0003798987
 H          3.6733377086        2.4277250177        0.8777094149
 C         -3.0703643160        2.2422143284        0.0002282766
 H         -2.2462926439        2.9503173666        0.0042106055
 H         -3.6894725997        2.4263025176       -0.8770301849
 H         -3.6963383988        2.4240972053        0.8730078347
