# Supplementary material for: London Dispersion versus Intramolecular Hydrogen Bond in Bis‐Pyridines: How Accurate Is DFT for Competing Noncovalent Interactions in the Condensed Phase?
Source: Chemistry. 2025 Oct 23;31(66):e02745. doi: 10.1002/chem.202502745 (PMC12648470; doi:10.1002/chem.202502745)
Supplement: Supplementary file 3 — Supporting Information [file CHEM-31-e02745-s001.zip › XYZ files/NMR_conformers_calculations/CREST/2b/crest_conformers.xyz]

  27
        -37.78311006
 C         -2.9090351124       -1.5394853750       -0.0004261283
 C         -3.4400083261       -0.2579753943       -0.0001784661
 C         -2.5877103501        0.8410557494        0.0002093965
 N         -1.2740752781        0.6065057520        0.0003114122
 H         -0.5574598322        1.3509021197        0.0004300417
 C         -0.7076490934       -0.6168919037        0.0000861683
 C          0.7551846690       -0.5879557375        0.0001445268
 N          1.2507115000        0.6591322768       -0.0000066288
 C          2.5569313223        0.8471121867       -0.0000925515
 C          3.4459212119       -0.2382724298       -0.0000555515
 C          2.9429809863       -1.5233725497        0.0001924591
 C          1.5652103087       -1.7157080269        0.0003112833
 C         -1.5335275898       -1.7310033808       -0.0002548971
 H         -4.5066825100       -0.1031454759       -0.0003435930
 H          4.5088962977       -0.0575507929       -0.0002005389
 H          1.1500453920       -2.7092783216        0.0005532284
 H         -1.1188634851       -2.7244960045       -0.0003618584
 H          3.6075105217       -2.3733038604        0.0002956361
 H         -3.5687337736       -2.3933769083       -0.0006803556
 C          3.0550141302        2.2506797080       -0.0003920426
 H          3.6730885155        2.4274521024       -0.8787344790
 H          2.2263402597        2.9523780084       -0.0003798987
 H          3.6733377086        2.4277250177        0.8777094149
 C         -3.0703643160        2.2422143284        0.0002282766
 H         -2.2462926439        2.9503173666        0.0042106055
 H         -3.6894725997        2.4263025176       -0.8770301849
 H         -3.6963383988        2.4240972053        0.8730078347
  27
        -37.78264751
 C         -2.9095481164       -1.5373426371       -0.0046151134
 C         -3.4377406544       -0.2548062013       -0.0021593231
 C         -2.5830543725        0.8425924142        0.0013539560
 N         -1.2701627390        0.6050513831        0.0018491341
 H         -0.5502039961        1.3469725979        0.0029380307
 C         -0.7065247910       -0.6195969430       -0.0003242125
 C          0.7569669430       -0.5916174315        0.0004280392
 N          1.2510474161        0.6534979240       -0.0028919587
 C          2.5589562671        0.8460107936       -0.0030860280
 C          3.4465247193       -0.2377804471        0.0009613286
 C          2.9438536598       -1.5249682941        0.0047760800
 C          1.5678756728       -1.7199945721        0.0041841662
 C         -1.5342404008       -1.7320079657       -0.0034875350
 H         -4.5040893754       -0.0976838522       -0.0029842225
 H          4.5100947319       -0.0616241050        0.0009434009
 H          1.1532176216       -2.7137595141        0.0067352992
 H         -1.1216387000       -2.7263802853       -0.0056038995
 H          3.6106877537       -2.3731128123        0.0075311199
 H         -3.5711151324       -2.3897964655       -0.0076691139
 C          3.0351982763        2.2582215967       -0.0046381586
 H          4.1177374459        2.3051821245       -0.0618928983
 H          2.6090107372        2.7959239313       -0.8496181829
 H          2.7070249546        2.7616010022        0.9035051356
 C         -3.0620064514        2.2449765700        0.0062060982
 H         -2.2359845854        2.9506492999       -0.0108758269
 H         -3.7011164486        2.4275672166       -0.8567100392
 H         -3.6667694641        2.4317922171        0.8929683548
  27
        -37.78254551
 C         -2.9086864203       -1.5411936414       -0.0080927585
 C         -3.4411163413       -0.2582194930       -0.0028577534
 C         -2.5902654138        0.8389946043        0.0028558892
 N         -1.2741691832        0.6033309441        0.0028325687
 H         -0.5609095805        1.3506512834        0.0046572118
 C         -0.7078718473       -0.6181697404       -0.0011635397
 C          0.7554555266       -0.5900522488        0.0004869275
 N          1.2500614425        0.6549289751       -0.0038699254
 C          2.5579780628        0.8465941747       -0.0035247359
 C          3.4452430774       -0.2377008862        0.0030546969
 C          2.9420595776       -1.5245812972        0.0086720872
 C          1.5659015211       -1.7188369385        0.0068602498
 C         -1.5344373486       -1.7330748822       -0.0069355512
 H         -4.5082096094       -0.1079577541       -0.0033622159
 H          4.5088571624       -0.0617890201        0.0038726215
 H          1.1510764691       -2.7125261001        0.0111538514
 H         -1.1195576500       -2.7265057259       -0.0112681723
 H          3.6082851080       -2.3731886354        0.0142736897
 H         -3.5689815100       -2.3946686403       -0.0135294978
 C          3.0352710728        2.2584217627       -0.0105585775
 H          4.1193004764        2.3043127733       -0.0115586335
 H          2.6566877934        2.7752326034       -0.8907415673
 H          2.6580068651        2.7839215164        0.8650350685
 C         -3.0473991958        2.2491800787        0.0113326171
 H         -2.6471631128        2.7848279962       -0.8490026483
 H         -4.1307579823        2.3091092140       -0.0137322196
 H         -2.6912011685        2.7576447806        0.9070747220
  27
        -37.77415603
 C         -2.4919445349        1.6388160769       -0.3536520508
 C         -3.3992072933        0.6080127660       -0.1262238463
 C         -2.9320651312       -0.6640160555        0.1497598931
 N         -1.6002329387       -0.8624765172        0.1892328433
 H         -1.2697235993       -1.8027851215        0.3942651668
 C         -0.6810290340        0.0997506948       -0.0233690738
 C          0.7485504374       -0.1990532997        0.0383975645
 N          1.5337295476        0.8584720357       -0.1865246161
 C          2.8448475362        0.7274443547       -0.1587569013
 C          3.4500365227       -0.5115181368        0.1046194050
 C          2.6497289336       -1.6113920585        0.3374991853
 C          1.2679330162       -1.4653742523        0.3064694318
 C         -1.1335276856        1.3873559769       -0.3029807729
 H         -4.4606283725        0.7905472375       -0.1626971636
 H          4.5250365468       -0.5932804358        0.1224423525
 H          0.6445599933       -2.3282534368        0.4882645962
 H         -0.3948463955        2.1534728230       -0.4724442060
 H          3.0864865986       -2.5768426002        0.5419998190
 H         -2.8510537768        2.6330589498       -0.5695747670
 C          3.6611375658        1.9451858567       -0.4169086320
 H          4.2941510065        2.1608250819        0.4418935199
 H          4.3116247350        1.7863017055       -1.2749051088
 H          3.0147583982        2.7957798835       -0.6083919627
 C         -3.8071568681       -1.8330826267        0.4123870442
 H         -3.5763833877       -2.6502849213       -0.2707203505
 H         -3.6595417058       -2.1994295492        1.4287705565
 H         -4.8531481156       -1.5688570224        0.2938429174
  27
        -37.77364197
 C         -2.4941447266        1.1791779838        1.1844051644
 C         -3.3989569394        0.4463158385        0.4217014493
 C         -2.9289056002       -0.4655126939       -0.5056998711
 N         -1.5966397976       -0.6148137042       -0.6381933038
 H         -1.2641945364       -1.2878593258       -1.3252394669
 C         -0.6800129374        0.0676314862        0.0755928225
 C          0.7504417176       -0.1542620740       -0.1309215441
 N          1.5331286017        0.6260809178        0.6160291974
 C          2.8469397626        0.5313227626        0.5267463525
 C          3.4515135107       -0.3837454083       -0.3465413730
 C          2.6515746192       -1.2002346377       -1.1226507802
 C          1.2708886459       -1.0936119827       -1.0225803047
 C         -1.1350980911        0.9918687131        1.0133288513
 H         -4.4607450883        0.5825095268        0.5455572987
 H          4.5260342347       -0.4470010484       -0.4070971461
 H          0.6479366675       -1.7365150958       -1.6265080179
 H         -0.3978509070        1.5367307188        1.5800168962
 H          3.0910170275       -1.9154931407       -1.8008809158
 H         -2.8557041500        1.8924059483        1.9087650526
 C          3.6472311822        1.4411261311        1.3923983091
 H          3.4358749157        2.4765230745        1.1313539637
 H          3.3618690117        1.3065740246        2.4336894029
 H          4.7107823776        1.2554095474        1.2829534983
 C         -3.8006994143       -1.2983903065       -1.3704057693
 H         -4.8478922520       -1.0687351022       -1.2013929504
 H         -3.5748971086       -1.1286169771       -2.4231349816
 H         -3.6438513557       -2.3576126445       -1.1649571233
