# Supplementary material for: London Dispersion versus Intramolecular Hydrogen Bond in Bis‐Pyridines: How Accurate Is DFT for Competing Noncovalent Interactions in the Condensed Phase?
Source: Chemistry. 2025 Oct 23;31(66):e02745. doi: 10.1002/chem.202502745 (PMC12648470; doi:10.1002/chem.202502745)
Supplement: Supplementary file 3 — Supporting Information [file CHEM-31-e02745-s001.zip › XYZ files/NMR_conformers_calculations/PBE_D4_def2_TZVPD_SMD_DCM_optimized_geometries/Bis_Py_w_tBu/13b/13b_16.xyz]

51
Coordinates from ORCA-job /scratch/tmp.26157369.vgorbach/NMR_PBE_molecule_1_conformer_16 E -888.197029309098
  C          -1.54669026365964     -0.95010862947123     -2.83732170038149
  C          -2.40631337518236     -1.46875015958386     -1.67661920622251
  C          -2.35038802962684     -0.55198238203495     -0.46558676492071
  N          -1.63894831371834      0.59920469250007     -0.54376366564594
  H          -1.17695187860940      0.79076365027780     -1.43705488122953
  C          -1.47103249300086      1.49849613242727      0.45752112389703
  C          -0.67965882939305      2.74553072148209      0.20546240513494
  C           0.34593054098597      2.69804482416362     -0.92426200171068
  C           1.44855511197753      1.67505662028219     -0.74879762860609
  N           1.39886434230763      0.88416243932785      0.32933329595349
  C           2.35549603927783     -0.04873672659131      0.52639965766056
  C           2.19840218275632     -0.89914444330718      1.78894925186094
  C           3.35116766136124     -1.89434101620076      1.96720569918308
  C           2.14853174391263      0.03378936969166      3.01390982881016
  C           0.87449689666948     -1.68160175562399      1.68698706318665
  C           3.40371860343735     -0.21001618124392     -0.38477365562625
  C           3.45698841023262      0.61336340340550     -1.51285004872644
  C           2.46965329364383      1.57150438287821     -1.70508798080023
  C          -2.10181194860394      1.22902189629645      1.66709713644336
  C          -2.86492157170260      0.07174288964696      1.80259478423495
  C          -2.98906501395960     -0.82221795086238      0.74032284771904
  C          -3.87595883944622     -1.57222717340988     -2.13527424502005
  C          -1.89318259784015     -2.86148120385898     -1.25523184637320
  H          -1.89380335590456      0.02453226641847     -3.21670850487780
  H          -1.61680961391019     -1.65978266994566     -3.67274484896148
  H          -0.48185394660621     -0.87368165352069     -2.56565148571225
  H          -0.19511413573961      3.01601762274450      1.15418296201920
  H          -1.39964993477417      3.55361771442574     -0.01222926864827
  H           0.79900278398493      3.69833255251704     -1.00908993891781
  H          -0.14556648102175      2.54014740478336     -1.90080665384083
  H           4.32338457632225     -1.38556529463870      2.05034568456239
  H           3.40642351493288     -2.61054121277246      1.13372132275564
  H           3.19632272937776     -2.47086709489936      2.89122058615843
  H           3.08995617407958      0.59422047338792      3.12282843243092
  H           1.99687338322456     -0.55710882393145      3.93009045581176
  H           1.32733546310634      0.75907976793686      2.92940287909714
  H           0.70644258432072     -2.26112953791201      2.60782568001220
  H           0.89791404748157     -2.38704101525282      0.84181695046410
  H           0.02326388127834     -1.00211144675882      1.54608789953182
  H           4.17318812246302     -0.96393957360950     -0.22617315275408
  H           4.26904187226628      0.50277173907544     -2.23447006400510
  H           2.48168043517896      2.23167563484589     -2.57444066103736
  H          -1.98364759462031      1.93101496739468      2.49176378934208
  H          -3.36278553771933     -0.14139672309330      2.74978218753016
  H          -3.57539558018085     -1.73340549715709      0.84337197014506
  H          -4.51919115465468     -1.97599420705581     -1.34097402418894
  H          -3.93837250569892     -2.24714025183087     -3.00138583834560
  H          -4.26897388530938     -0.58949551290724     -2.43445937258115
  H          -1.93471176546303     -3.53855096233254     -2.12078182959151
  H          -2.50789361448085     -3.29567737864966     -0.45498890132314
  H          -0.85205926215271     -2.81073957515316     -0.90504626149669
