# Supplementary material for: London Dispersion versus Intramolecular Hydrogen Bond in Bis‐Pyridines: How Accurate Is DFT for Competing Noncovalent Interactions in the Condensed Phase?
Source: Chemistry. 2025 Oct 23;31(66):e02745. doi: 10.1002/chem.202502745 (PMC12648470; doi:10.1002/chem.202502745)
Supplement: Supplementary file 3 — Supporting Information [file CHEM-31-e02745-s001.zip › XYZ files/NMR_conformers_calculations/PBE_D4_def2_TZVPD_SMD_DCM_optimized_geometries/Bis_Py_w_tBu/13b/13b_17.xyz]

51
Coordinates from ORCA-job /scratch/tmp.26157371.vgorbach/NMR_PBE_molecule_1_conformer_17 E -888.198386604288
  C          -0.88763647291333     -1.29655694782487      1.91266419130921
  C          -2.27214019587863     -1.41958258273461      1.23926832972773
  C          -2.62600924790886     -0.08316060064636      0.61041236469365
  N          -1.79873701022803      0.38840926371706     -0.36034040820083
  H          -0.98719376392437     -0.18116119060242     -0.62226806468516
  C          -1.95128387988945      1.55706774266666     -1.03141207968708
  C          -0.90405929393649      1.92874787232221     -2.02796535822518
  C           0.28496200027763      2.66974420869230     -1.37310560273713
  C           1.07574974071553      1.82203487038018     -0.40532866999536
  N           1.54192564064160      0.65079538207205     -0.87188094180141
  C           2.29881514256209     -0.13407833728475     -0.08029753756801
  C           2.81125364649296     -1.42858043149391     -0.71870050963157
  C           3.65963205527940     -2.25935624073019      0.25169625553477
  C           1.60712975944685     -2.27322239254862     -1.17677959585084
  C           3.66852914984365     -1.05983619405351     -1.94551812657778
  C           2.59335461135445      0.23818003309991      1.23883067910206
  C           2.08904241998331      1.43986340839890      1.73460809873419
  C           1.31756756182869      2.25013140901215      0.90502229605789
  C          -3.04523911757451      2.35121113623774     -0.70464454257467
  C          -3.92912770887204      1.92045046073349      0.28061014592762
  C          -3.72138400780215      0.70674378522356      0.93902396744897
  C          -2.23169339474896     -2.50101674066504      0.13795602920185
  C          -3.31019732532734     -1.82097695632308      2.29356441640929
  H          -0.09298597698582     -1.05685626301350      1.19296961560538
  H          -0.62935630906323     -2.25607722510235      2.38324356890285
  H          -0.89503005613895     -0.51936636712791      2.69051701092813
  H          -1.35761384348323      2.58163893061269     -2.78508545729829
  H          -0.53251075258805      1.02516218925757     -2.53339907822282
  H          -0.07367907560340      3.57589240524400     -0.86493697668443
  H           0.95115304678609      2.99365356170952     -2.18906756797132
  H           4.55307230626808     -1.71210989262774      0.58772431378316
  H           4.00127004938106     -3.17404278841702     -0.25493638337625
  H           3.08774772852127     -2.56585452101807      1.14067718277172
  H           0.98025170225991     -1.71645143820891     -1.88749558810653
  H           0.98361856159925     -2.57164604904340     -0.32087860497214
  H           1.96065801673314     -3.18877289274240     -1.67517952249263
  H           3.08523833476761     -0.47813193615231     -2.67275709439219
  H           4.02864040080423     -1.97466024708084     -2.44045304410083
  H           4.54609675421135     -0.46326485219863     -1.65213887553809
  H           3.20262118047036     -0.40052986466678      1.87604435547852
  H           2.29911521443172      1.74148704128209      2.76281170004143
  H           0.91252474076388      3.20033459621888      1.25682856450700
  H          -3.19039836038631      3.29456604791887     -1.22942619540059
  H          -4.79338423923400      2.53353352985055      0.54072922082078
  H          -4.41475328036567      0.37224797830741      1.70640556350567
  H          -3.21211357829175     -2.60469780781774     -0.34933760028654
  H          -1.96880648309090     -3.46636814015399      0.59352177086682
  H          -1.48126607118582     -2.28699754664141     -0.63651436137755
  H          -3.02380683570529     -2.79326882449535      2.71779739391408
  H          -4.31469573246524     -1.92701154648270      1.85866734907262
  H          -3.36011821233230     -1.09610673725932      3.11913940460984
