# Supplementary material for: London Dispersion versus Intramolecular Hydrogen Bond in Bis‐Pyridines: How Accurate Is DFT for Competing Noncovalent Interactions in the Condensed Phase?
Source: Chemistry. 2025 Oct 23;31(66):e02745. doi: 10.1002/chem.202502745 (PMC12648470; doi:10.1002/chem.202502745)
Supplement: Supplementary file 3 — Supporting Information [file CHEM-31-e02745-s001.zip › XYZ files/NMR_conformers_calculations/PBE_D4_def2_TZVPD_SMD_DCM_optimized_geometries/Bis_Py_w_tBu/13b/13b_15.xyz]

51
Coordinates from ORCA-job /scratch/tmp.26157367.vgorbach/NMR_PBE_molecule_1_conformer_15 E -888.196964806384
  C          -1.90420968786837     -0.70068186750705     -2.84447304875420
  C          -2.59135534829268     -1.29018334512301     -1.60519188272481
  C          -2.39794292481933     -0.41765397801568     -0.37616305539268
  N          -1.63791092215424      0.69956109487275     -0.47746016362253
  H          -1.24393713369238      0.90642350502541     -1.39924505443470
  C          -1.34088229469477      1.55412009694686      0.53233756509114
  C          -0.50962961884535      2.76471948399492      0.23644975471607
  C           0.45499918925494      2.65549108285469     -0.94288674522325
  C           1.51080524516767      1.57837736899089     -0.80832343636373
  N           1.46212469002068      0.78912134706084      0.27092539090778
  C           2.38492373717798     -0.18263096773495      0.43908592399250
  C           2.23247088779353     -1.02723305974248      1.70632819062524
  C           2.21751406926208     -0.09303712258813      2.93107032243665
  C           0.89301362366718     -1.78545289996080      1.62474558900574
  C           3.36940613265063     -2.04326669662343      1.86832535019420
  C           3.39595145643502     -0.38721593143599     -0.50495048840607
  C           3.44589842992033      0.43183656774439     -1.63627588689264
  C           2.49416426090398      1.43088351347327     -1.79770830874304
  C          -1.88213743622393      1.27583597232346      1.78236974060585
  C          -2.68679361040787      0.15059715730459      1.94662250343239
  C          -2.94289371836284     -0.70055563589833      0.87223790568964
  C          -4.10313417717345     -1.42684768123995     -1.87816344304645
  C          -1.98735907574303     -2.67790363568924     -1.30286904562916
  H          -2.30944627081322      0.28779360580984     -3.11363402505857
  H          -2.08052629597618     -1.36684490867319     -3.69979847537108
  H          -0.81223310449841     -0.62099173512127     -2.71823337538170
  H           0.03263857275489      3.02012080389505      1.15734721049568
  H          -1.20144999253407      3.60305905800489      0.04306690368395
  H           0.95380245313569      3.63000027242762     -1.06238841786318
  H          -0.09053220909520      2.51387651696021     -1.89328620141759
  H           2.07148331392320     -0.68141094772665      3.84977086451911
  H           1.40650443032001      0.64480525066941      2.85934223446538
  H           3.16923811520497      0.45257668075211      3.02466936733595
  H           0.89370513128922     -2.49515340344652      0.78302078181627
  H           0.05296579840616     -1.09067612333597      1.49131010012026
  H           0.72556608416545     -2.35743892853651      2.55046231596701
  H           3.39507707488791     -2.76551110916156      1.03866994330474
  H           3.22141533766856     -2.61158215942124      2.79854569317866
  H           4.35239425019810     -1.55230839760883      1.92931486229923
  H           4.13934083902498     -1.17114491283226     -0.36888282277068
  H           4.22878875071722      0.28720912921365     -2.38365103937163
  H           2.50691631941404      2.09102439618651     -2.66707789754908
  H          -1.66103085271342      1.94278001173259      2.61476211361815
  H          -3.11332934432351     -0.07225581266388      2.92582251816078
  H          -3.55823344300333     -1.58945614154186      0.99859205481640
  H          -4.63097870286677     -1.87780754675160     -1.02651606940515
  H          -4.25408071010750     -2.07512470617178     -2.75343757810971
  H          -4.55838442706715     -0.44843184834935     -2.09044062768698
  H          -0.90766434849781     -2.60374960788075     -1.10822344170659
  H          -2.13939127286440     -3.33542903374566     -2.17118050255655
  H          -2.46522621762520     -3.14666311451604     -0.43119856879695
