# Supplementary material for: London Dispersion versus Intramolecular Hydrogen Bond in Bis‐Pyridines: How Accurate Is DFT for Competing Noncovalent Interactions in the Condensed Phase?
Source: Chemistry. 2025 Oct 23;31(66):e02745. doi: 10.1002/chem.202502745 (PMC12648470; doi:10.1002/chem.202502745)
Supplement: Supplementary file 3 — Supporting Information [file CHEM-31-e02745-s001.zip › XYZ files/NMR_conformers_calculations/PBE_D4_def2_TZVPD_SMD_DCM_optimized_geometries/Bis_Py_w_tBu/13b/13b_29.xyz]

51
Coordinates from ORCA-job /scratch/tmp.26157461.vgorbach/NMR_PBE_molecule_1_conformer_29 E -888.196070940782
  C          -4.76753930426796     -1.67145763167122     -0.54960065707383
  C          -3.23591722057621     -1.85656887908166     -0.48181353742402
  C          -2.63311209509349     -0.54462074169424     -0.00543595021016
  N          -1.83767563152557      0.16281075665575     -0.84285579463965
  H          -1.65424273143694     -0.23611637878858     -1.76812001926173
  C          -1.24395599238358      1.35273795227575     -0.56577069053519
  C          -0.45768895014287      1.99209688241693     -1.66880076985919
  C           0.70701538429500      2.86513005348989     -1.21029816476478
  C           1.79122632009817      2.12609387147435     -0.45660104115519
  N           1.64165904270968      0.80111002769662     -0.28857982130748
  C           2.58611748271229      0.10016538099777      0.36532325169740
  C           2.39529760032406     -1.41226983013429      0.51326797625116
  C           2.50316972265465     -1.80538102847955      2.00009202352221
  C           1.02994454441789     -1.86371075274636     -0.01694684191671
  C           3.50604595612456     -2.12644168902336     -0.28430684064900
  C           3.72964767785361      0.72775825955062      0.88065648530222
  C           3.88531695646121      2.10184789311650      0.71318916219134
  C           2.90282258779562      2.81913953780417      0.03472879303387
  C          -1.46667098139369      1.89725937613789      0.69268924186532
  C          -2.27361238924770      1.21389174337139      1.60121217803807
  C          -2.85976119962517     -0.00203199845994      1.25665717596443
  C          -2.89325078984486     -2.96118454599062      0.53828822968790
  C          -2.71239789728624     -2.27056940524147     -1.86365147063670
  H          -5.18384052814265     -1.40360021798337      0.43162167319772
  H          -5.23123210648604     -2.61472184677646     -0.87331585013183
  H          -5.04121631769353     -0.88661571741494     -1.26985087360758
  H          -1.15511188861378      2.61915211952046     -2.25124515143713
  H          -0.10203758956334      1.20341371910219     -2.34880881577245
  H           0.34271214465964      3.70295137314650     -0.59409673234616
  H           1.15013970314436      3.33722871767981     -2.10175013027158
  H           2.35924375664157     -2.89109033949370      2.11133224036141
  H           1.73398270836740     -1.29618855329463      2.60084795413631
  H           3.48714422713350     -1.55362026242735      2.42042812466928
  H           0.89605730121070     -1.59886131281939     -1.07488352329227
  H           0.20838751832156     -1.40807070840474      0.55323488595514
  H           0.94802790824601     -2.95694317390461      0.07889995633704
  H           4.50618180855828     -1.85298848710887      0.08232250106523
  H           3.45270110162512     -1.87080046929140     -1.35367309065048
  H           3.39682501739150     -3.21785035389878     -0.18845799069573
  H           4.49066782112400      0.14797241444149      1.40375907850568
  H           4.76774873739300      2.60945394553183      1.10811196963104
  H           2.99238656664104      3.89664265843331     -0.11627984814367
  H          -1.00663072644582      2.84765065337431      0.95649449485639
  H          -2.44950686497561      1.63624174547246      2.59175846034006
  H          -3.49385802306091     -0.53426832712239      1.96291478473279
  H          -3.28405090873078     -2.72956115395312      1.53844050594714
  H          -1.80656036215762     -3.10859040442160      0.61418248802690
  H          -3.34814824635131     -3.90651514730696      0.20884128599959
  H          -2.99246841387799     -1.55352463822150     -2.65180667087445
  H          -3.16176421574441     -3.23497300565654     -2.13626004357931
  H          -1.61928453173636     -2.40461510127827     -1.86901693247937
