# Supplementary material for: London Dispersion versus Intramolecular Hydrogen Bond in Bis‐Pyridines: How Accurate Is DFT for Competing Noncovalent Interactions in the Condensed Phase?
Source: Chemistry. 2025 Oct 23;31(66):e02745. doi: 10.1002/chem.202502745 (PMC12648470; doi:10.1002/chem.202502745)
Supplement: Supplementary file 3 — Supporting Information [file CHEM-31-e02745-s001.zip › XYZ files/NMR_conformers_calculations/PBE_D4_def2_TZVPD_SMD_DCM_optimized_geometries/Bis_Py_w_tBu/13b/13b_28.xyz]

51
Coordinates from ORCA-job /scratch/tmp.26157456.vgorbach/NMR_PBE_molecule_1_conformer_28 E -888.195992715001
  C          -2.69313436595323     -3.15277510397768      0.32794988721548
  C          -3.12554356110375     -2.01859938684085     -0.62381997685830
  C          -2.59410210672466     -0.69950844790239     -0.08628812518080
  N          -1.82753859447116      0.08380476849186     -0.88245627470802
  H          -1.61329040169578     -0.26575590617523     -1.82148185379773
  C          -1.30087225611482      1.29029823910681     -0.54576912428788
  C          -0.53874065998870      2.02015006353771     -1.60905571615320
  C           0.56366369489238      2.94353027006126     -1.09931007682355
  C           1.68372220201169      2.24149258625300     -0.36271444426240
  N           1.59779247201721      0.90778748457090     -0.22170877120627
  C           2.57405093654421      0.23953510740775      0.41947509027477
  C           2.45171159934371     -1.28235617168855      0.54307357898994
  C           3.60144916903000     -1.93448521817927     -0.25202820415803
  C           2.56296997118071     -1.68985082930906      2.02592105974752
  C           1.11329514957667     -1.78833635457103     -0.00661205752150
  C           3.68719421563296      0.91029439765645      0.94697915623040
  C           3.77763999998996      2.29326822001596      0.80642503889788
  C           2.76150397646904      2.97659341284650      0.14266891788212
  C          -1.56812054030413      1.76704454422192      0.73157804071642
  C          -2.34560185681833      1.00221051683027      1.59984150700602
  C          -2.86073525781176     -0.22743143369812      1.19574559036152
  C          -2.60655535130763     -2.32403419206591     -2.03475110174327
  C          -4.66674174434582     -1.92738931226682     -0.65452480501059
  H          -1.59798013694393     -3.23301987371949      0.37720448716818
  H          -3.09334546071903     -4.10621841869223     -0.04617224145927
  H          -3.07699250161327     -3.00142072558796      1.34619813926981
  H          -1.26479023660292      2.62571724442486     -2.17917451799764
  H          -0.12247843007596      1.28407243225822     -2.31340815201004
  H           0.14323916750996      3.73170631656751     -0.45370964823140
  H           0.98626256449359      3.47875406157726     -1.96454769392044
  H           4.58465468685751     -1.62121060167592      0.12829386339131
  H           3.54683880104218     -1.66742805999181     -1.31853292695241
  H           3.54066678031616     -3.03082716674240     -0.17121542765474
  H           1.76576305824719     -1.22356947646332      2.62494178881908
  H           3.53032105689582     -1.39868215935094      2.45925400973107
  H           2.46754841012569     -2.78230694132822      2.12234663341110
  H           0.97586863625370     -1.51387008208795     -1.06169651502146
  H           0.26683136553839     -1.38025387438655      0.56285090167021
  H           1.08152114977811     -2.88553828583673      0.07224826057740
  H           4.47502054440002      0.35685352973200      1.45876280902452
  H           4.63570806292264      2.83406133808415      1.21089364019765
  H           2.79957469056202      4.05992996107548      0.01324560268756
  H          -1.16536745702775      2.72903666922088      1.04244013287966
  H          -2.55416503666549      1.37116607371279      2.60524399699721
  H          -3.47097733651961     -0.82439964623921      1.87050995676889
  H          -1.50857352060307     -2.40700468161997     -2.06276149639214
  H          -2.92992278666235     -1.57283131266257     -2.77279010069951
  H          -3.01378963408323     -3.29025436823123     -2.36202019448550
  H          -5.07846830613011     -1.73653830771237      0.34633126616975
  H          -5.07836758706605     -2.88036138639137     -1.01777087289448
  H          -5.00454054327901     -1.12574459535834     -1.32748360415494
