# Supplementary material for: London Dispersion versus Intramolecular Hydrogen Bond in Bis‐Pyridines: How Accurate Is DFT for Competing Noncovalent Interactions in the Condensed Phase?
Source: Chemistry. 2025 Oct 23;31(66):e02745. doi: 10.1002/chem.202502745 (PMC12648470; doi:10.1002/chem.202502745)
Supplement: Supplementary file 3 — Supporting Information [file CHEM-31-e02745-s001.zip › XYZ files/NMR_conformers_calculations/PBE_D4_def2_TZVPD_SMD_DCM_optimized_geometries/Bis_Py_w_tBu/13b/13b_14.xyz]

51
Coordinates from ORCA-job /scratch/tmp.26157365.vgorbach/NMR_PBE_molecule_1_conformer_14 E -888.197029752295
  C          -1.58101288788974     -0.83873654741300      2.86443070535795
  C          -2.43363193008685     -1.38643661376545      1.71195590929266
  C          -2.36008520755838     -0.50617454069114      0.47508664270867
  N          -1.63226782829958      0.63621043159305      0.52318879071964
  H          -1.17032321938818      0.84633229511674      1.41229303909094
  C          -1.45071395514773      1.50586839671870     -0.50152807986314
  C          -0.64528735342212      2.74976041064223     -0.28041516498850
  C           0.37789385588353      2.71949514764238      0.85222292351827
  C           1.46587020372792      1.67615202162651      0.70697421994687
  N           1.40856687054504      0.86034501743296     -0.35202064780195
  C           2.35168109437895     -0.09133627486177     -0.52253865737367
  C           2.18828777011903     -0.96830733745418     -1.76612953781268
  C           0.85254721076056     -1.72884800693647     -1.65391369100657
  C           2.15819236897422     -0.06259132166660     -3.01216129453022
  C           3.32728066911751     -1.98390170154651     -1.91575423024603
  C           3.39321664530131     -0.24696897044936      0.39717227238544
  C           3.45445518110332      0.60236318341292      1.50542792867456
  C           2.48141688960360      1.58012745130638      1.66997101399643
  C          -2.08184594724559      1.21144353381705     -1.70508186685762
  C          -2.85913185241278      0.06051183574996     -1.81130586994376
  C          -2.99845764390686     -0.80175672848864     -0.72501905068358
  C          -1.92702399264256     -2.79444431124455      1.33576967421085
  C          -3.90781310186317     -1.46616781438998      2.16061745864169
  H          -0.51272073876284     -0.78005201377146      2.60178855043555
  H          -1.66551742361977     -1.52037911888058      3.72157488728925
  H          -1.92375487542116      0.15054062198863      3.20833581364756
  H          -1.35636169341821      3.57125276969961     -0.08462887403845
  H          -0.15659859396738      2.99031331593875     -1.23504975797278
  H          -0.11709004051388      2.59595149149966      1.83202058921267
  H           0.84514276222129      3.71521309698090      0.90979798104280
  H           0.01085912094866     -1.03448174812329     -1.52924645402266
  H           0.86297516049411     -2.41836974812250     -0.79548119575286
  H           0.67897667289415     -2.32363181541696     -2.56395510254190
  H           1.34557193358069      0.67428548981445     -2.94882968217637
  H           2.00461045444291     -0.67201118179508     -3.91579049314149
  H           3.10722775938984      0.48353741380951     -3.12724777617513
  H           3.36814333515249     -2.68194950203892     -1.06616778174821
  H           4.30719370410539     -1.49127797061258     -2.00543849028726
  H           3.16837993896785     -2.57865406754353     -2.82742100499956
  H           4.15156721410230     -1.01621960655388      0.26012768616226
  H           4.26153871759127      0.49668733954942      2.23333572467562
  H           2.50001293622761      2.26094260409223      2.52312520967271
  H          -1.95297354043643      1.88931497427491     -2.54811710351678
  H          -3.35685488875298     -0.17223877900776     -2.75393222859362
  H          -3.59682654880212     -1.70746471920872     -0.80443569378546
  H          -0.88153962980756     -2.76170883505303      0.99663026608088
  H          -2.53604338343141     -3.24529015722364      0.54030638747198
  H          -1.98433827589616     -3.44708601981899      2.21901107759210
  H          -3.98188657357590     -2.11531309401850      3.04525955102759
  H          -4.54739115320143     -1.88838264732979      1.37306290183551
  H          -4.29622038106278     -0.47243176078012      2.42779504186978
