# Supplementary material for: London Dispersion versus Intramolecular Hydrogen Bond in Bis‐Pyridines: How Accurate Is DFT for Competing Noncovalent Interactions in the Condensed Phase?
Source: Chemistry. 2025 Oct 23;31(66):e02745. doi: 10.1002/chem.202502745 (PMC12648470; doi:10.1002/chem.202502745)
Supplement: Supplementary file 3 — Supporting Information [file CHEM-31-e02745-s001.zip › XYZ files/NMR_conformers_calculations/PBE_D4_def2_TZVPD_SMD_DCM_optimized_geometries/Bis_Py_w_tBu/13b/13b_38.xyz]

51
Coordinates from ORCA-job /scratch/tmp.26157560.vgorbach/NMR_PBE_molecule_1_conformer_38 E -888.196919237623
  C          -2.06852404362932     -0.84981454457195     -2.73469527986266
  C          -2.68793359074140     -1.44042515724849     -1.46074866403451
  C          -2.44797010974893     -0.55647083559460     -0.24816158343932
  N          -1.72477743447356      0.57966872567667     -0.39767321287098
  H          -1.38626235199809      0.78885092065196     -1.34074549397802
  C          -1.39375836031872      1.44746864680632      0.58987726616394
  C          -0.61293984412085      2.67798927196663      0.24382092891112
  C           0.28441178230525      2.59357175154575     -0.98970795304398
  C           1.37743537157815      1.54779191645725     -0.91535679640245
  N           1.41138464597778      0.75916878203602      0.16475883992548
  C           2.36922474145068     -0.18563237098982      0.28116009880369
  C           2.30618683292025     -1.03773250034810      1.55061833054356
  C           2.33099181136138     -0.10833921319931      2.77886249404961
  C           0.98313719234774     -1.82826387667268      1.53384914186076
  C           3.47496598707008     -2.02549981026437      1.64766865447822
  C           3.33355322001349     -0.36089375595806     -0.71591800496101
  C           3.29757607193363      0.45748843836232     -1.84832432473402
  C           2.30865908862391      1.42727047397038     -1.95775993397854
  C          -1.85628827169168      1.16244891109593      1.86968687592333
  C          -2.62068342890297      0.01782127840475      2.08455103266068
  C          -2.91503562642785     -0.84574466820920      1.03007933079027
  C          -4.20942499663233     -1.59745235931947     -1.66007545538003
  C          -2.05372641583508     -2.81914858388153     -1.17965441546031
  H          -0.97408773942201     -0.74626828871105     -2.65721588414726
  H          -2.50621972131074      0.12718918307921     -2.99468905313859
  H          -2.26885703732848     -1.52780171207525     -3.57529123719452
  H          -0.02433146395269      2.94975322363809      1.13106753462470
  H          -1.33717300230208      3.49730358517329      0.09149097551142
  H           0.74743588809578      3.58186614908827     -1.13699202245253
  H          -0.30975412756072      2.43538247110222     -1.90753482204801
  H           1.50197911388188      0.61201966118654      2.74795205345404
  H           3.27431403368684      0.45727861743853      2.82884522102485
  H           2.24144735592429     -0.70231124800340      3.70117994957864
  H           0.12140726100102     -1.15235949508070      1.45212646897445
  H           0.87893912481674     -2.41211340056399      2.46145718705777
  H           0.95581064011252     -2.52976016094910      0.68584580718431
  H           3.47563959330583     -2.74389730478970      0.81418081080149
  H           3.38988748589941     -2.60088758646015      2.58135521055673
  H           4.44750891041603     -1.51062294969959      1.66021852931824
  H           4.10588366717291     -1.12237445581252     -0.61958042032408
  H           4.04250961692811      0.33552730723559     -2.63737391043226
  H           2.25286127538746      2.08598578640385     -2.82644759759965
  H          -1.60557141680178      1.83950960130706      2.68531793591692
  H          -2.98467496201309     -0.21032133945577      3.08749215411258
  H          -3.49956977070853     -1.74907282826058      1.19482906507997
  H          -4.39430182880151     -2.25117558924851     -2.52472511675887
  H          -4.68722265816865     -0.62589357839616     -1.85330663282279
  H          -4.68881038301464     -2.05190933606153     -0.78207700968313
  H          -2.23788912670116     -3.48297691003281     -2.03684817239814
  H          -2.48577984532207     -3.28874107407931     -0.28491905430448
  H          -0.96716744608224     -2.73219131638891     -1.03480797435664
