# Supplementary material for: London Dispersion versus Intramolecular Hydrogen Bond in Bis‐Pyridines: How Accurate Is DFT for Competing Noncovalent Interactions in the Condensed Phase?
Source: Chemistry. 2025 Oct 23;31(66):e02745. doi: 10.1002/chem.202502745 (PMC12648470; doi:10.1002/chem.202502745)
Supplement: Supplementary file 3 — Supporting Information [file CHEM-31-e02745-s001.zip › XYZ files/NMR_conformers_calculations/PBE_D4_def2_TZVPD_SMD_DCM_optimized_geometries/Bis_Py_w_tBu/13b/13b_10.xyz]

51
Coordinates from ORCA-job /scratch/tmp.26157317.vgorbach/NMR_PBE_molecule_1_conformer_10 E -888.197019000635
  C          -1.64118426168610     -0.88128359021313     -2.82048938111370
  C          -2.44629892128182     -1.43194749877055     -1.63586977796575
  C          -2.35282146412600     -0.53492840971723     -0.41266561644477
  N          -1.64491945148117      0.61813181218998     -0.49457884743781
  H          -1.21165917186141      0.82532947225347     -1.39880069556099
  C          -1.44754376859785      1.50199081102496      0.51507840512941
  C          -0.66883588705886      2.75551993588782      0.25625686051709
  C           0.33077959595668      2.72334371296674     -0.89717059210634
  C           1.44156840897610      1.70385142773311     -0.75590398702653
  N           1.41651904656036      0.90007004058633      0.31344665907044
  C           2.38073377394333     -0.03084097481422      0.48055270876292
  C           2.25224452043218     -0.89719837340052      1.73542754299063
  C           0.92739818745553     -1.68010612723204      1.65195547958848
  C           3.40989912329285     -1.89277012548527      1.87657433220148
  C           2.22740962762927      0.02082649756947      2.97243886838622
  C           3.41154390292259     -0.17664408133772     -0.45262498388389
  C           3.43943759669049      0.66038437025572     -1.57155109033262
  C           2.44445328249424      1.61635480648091     -1.73301913595246
  C          -2.03935802933515      1.21189410323080      1.73953375665482
  C          -2.79569223423361      0.05082229106280      1.88059003709092
  C          -2.95242668030076     -0.82593029940014      0.80831665767839
  C          -3.93150966506310     -1.54885181200513     -2.03716043756377
  C          -1.89802297828294     -2.82399335943903     -1.25856407123204
  H          -2.01104239902461      0.09936217393302     -3.16099205082149
  H          -1.74186577038338     -1.57207869301837     -3.66850379022012
  H          -0.56614115417358     -0.80310239669960     -2.59284193598504
  H          -0.16440641229350      3.02096962609400      1.19592509056367
  H          -1.39828028673710      3.56107716141715      0.06159043198613
  H           0.77709969209247      3.72651750028241     -0.98344437093236
  H          -0.18195017562164      2.57163990476536     -1.86373605361782
  H           0.77875171546503     -2.27031949229005      2.56935606354663
  H           0.93453618656324     -2.37583051384712      0.79849385540699
  H           0.07300195432877     -0.99991333845464      1.53614386733393
  H           3.27545482774590     -2.48060634595924      2.79659833847784
  H           4.38307926643486     -1.38367378719916      1.94519204634081
  H           3.44814666921586     -2.59863155474131      1.03333845874406
  H           3.17075941008275      0.58031685394661      3.06886166714872
  H           2.09431730563273     -0.58098302519689      3.88439745890786
  H           1.40454611577290      0.74662025537683      2.91285262927319
  H           4.18687235713334     -0.92915310577904     -0.31784742716651
  H           4.23765134998272      0.56230228416553     -2.31023223259782
  H           2.43632367071844      2.28715041830472     -2.59421575250299
  H          -1.89681854659197      1.90117395224940      2.57102978772379
  H          -3.26273151717684     -0.17869197796344      2.83957706936796
  H          -3.53387580435246     -1.73985802349901      0.91475034991521
  H          -4.01872339202451     -2.21030687353197     -2.91141640663156
  H          -4.34974932260371     -0.56711654162216     -2.30363213338061
  H          -4.53702951208840     -1.97516604091859     -1.22518845538427
  H          -1.96964469575623     -3.48927442536885     -2.13128975321722
  H          -2.47149861680312     -3.27693783707454     -0.43819028554720
  H          -0.84309779938285     -2.76489488149811     -0.95390618468190
