# Supplementary material for: London Dispersion versus Intramolecular Hydrogen Bond in Bis‐Pyridines: How Accurate Is DFT for Competing Noncovalent Interactions in the Condensed Phase?
Source: Chemistry. 2025 Oct 23;31(66):e02745. doi: 10.1002/chem.202502745 (PMC12648470; doi:10.1002/chem.202502745)
Supplement: Supplementary file 3 — Supporting Information [file CHEM-31-e02745-s001.zip › XYZ files/NMR_conformers_calculations/PBE_D4_def2_TZVPD_SMD_DCM_optimized_geometries/Bis_Py_w_tBu/13b/13b_11.xyz]

51
Coordinates from ORCA-job /scratch/tmp.26157319.vgorbach/NMR_PBE_molecule_1_conformer_11 E -888.197026173237
  C          -1.59999090311742     -0.93104643992340     -2.82748349687612
  C          -2.42796067566155     -1.47467941624501     -1.65534414334594
  C          -2.35962096475369     -0.56999717221123     -0.43594934890840
  N          -1.66244079020405      0.58978749654666     -0.51525585922832
  H          -1.21964229113901      0.79583343308629     -1.41506305462106
  C          -1.48601523575154      1.48057927210571      0.49217869976061
  C          -0.71493821891266      2.73971609458160      0.23781321075021
  C           0.29603895833746      2.71363638375980     -0.90577787684449
  C           1.41443402625128      1.70438046681857     -0.75177997845301
  N           1.38740880635387      0.90366861705757      0.31986928989889
  C           2.35819652799064     -0.01840522200810      0.49773521419515
  C           2.22725737606584     -0.88150092059258      1.75460778211518
  C           3.39076994730149     -1.86859993520225      1.90671020848325
  C           2.18823951009703      0.04053855452144      2.98824453397174
  C           0.90843290688091     -1.67384366035481      1.66553269948948
  C           3.39776037699890     -0.15828004731514     -0.42661310292182
  C           3.42771217614844      0.67559175741409     -1.54783685071208
  C           2.42599172809390      1.62251585705418     -1.72038087067395
  C          -2.09071698200057      1.19114528701101      1.71049934151841
  C          -2.83813287388555      0.02389827787199      1.84799598033605
  C          -2.97250838334723     -0.86007676597090      0.77864552700485
  C          -3.90507366802740     -1.59519895725482     -2.08462178499627
  C          -1.88610989139693     -2.86397830801153     -1.25932782335131
  H          -0.53056868591232     -0.84559062566787     -2.57743224904594
  H          -1.96646361396876      0.04439606614634     -3.18609541781046
  H          -1.67959853055000     -1.63044293230678     -3.67067764060737
  H          -0.22156182652989      3.01097957590404      1.18171740824464
  H          -1.44889186689838      3.53908934600442      0.03485381626233
  H           0.73430414953721      3.72054027584626     -0.98999227655261
  H          -0.20596181343987      2.55534301700267     -1.87688487739091
  H           4.35987774409907     -1.35254847709896      1.98083891883873
  H           3.43988159445814     -2.57634002864569      1.06562956242865
  H           3.25392367270065     -2.45489990392699      2.82736163745376
  H           1.36083132107006      0.76055393585640      2.92122218488755
  H           3.12712259961593      0.60679562637748      3.08868297663094
  H           2.05357673845946     -0.55909281511541      3.90141301027080
  H           0.75814810771297     -2.26179898387920      2.58411001712866
  H           0.92548934353496     -2.37258205740933      0.81463903574382
  H           0.05012281544352     -0.99994905977239      1.54202562721705
  H           4.17833309396746     -0.90374368443664     -0.28329700213641
  H           4.23275157118334      0.58207256159339     -2.27966568474577
  H           2.41921407705239      2.29055250564603     -2.58373548718708
  H          -1.96495193181538      1.88583558906957      2.54020954902971
  H          -3.31543893178433     -0.20489029441699      2.80208915072918
  H          -3.54663340194867     -1.77889379282100      0.88269405107991
  H          -4.31868505474688     -0.61539642676167     -2.36505835923590
  H          -4.52564257240119     -2.01681444208365     -1.28159792398885
  H          -3.97537801114753     -2.26202136656347     -2.95636137331405
  H          -2.47703931550933     -3.31432391394453     -0.45008363025248
  H          -0.83831717425983     -2.80182297143712     -0.93155963359940
  H          -1.93715858964498     -3.53330962669801     -2.13038940216956
