# Supplementary material for: London Dispersion versus Intramolecular Hydrogen Bond in Bis‐Pyridines: How Accurate Is DFT for Competing Noncovalent Interactions in the Condensed Phase?
Source: Chemistry. 2025 Oct 23;31(66):e02745. doi: 10.1002/chem.202502745 (PMC12648470; doi:10.1002/chem.202502745)
Supplement: Supplementary file 3 — Supporting Information [file CHEM-31-e02745-s001.zip › XYZ files/NMR_conformers_calculations/PBE_D4_def2_TZVPD_SMD_DCM_optimized_geometries/Bis_Py_w_tBu/13b/13b_39.xyz]

51
Coordinates from ORCA-job /scratch/tmp.26157562.vgorbach/NMR_PBE_molecule_1_conformer_39 E -888.196983384844
  C          -4.01720352759291     -1.63865118356966     -1.95228701471286
  C          -2.52952686143421     -1.57307578601683     -1.54623981068745
  C          -2.40717378350704     -0.63539190034352     -0.35657081942883
  N          -1.69686971999976      0.51165637438099     -0.49009005594884
  H          -1.27296262484295      0.68726876686326     -1.40522938311436
  C          -1.48311273626955      1.43070067629051      0.48377948036327
  C          -0.70683376326130      2.67214221223684      0.16597308572849
  C           0.25963685275543      2.59978402359666     -1.01331702618605
  C           1.37868999769812      1.59028637149105     -0.86554461573798
  N           1.37669178192123      0.81355130657527      0.22391298618333
  C           2.34832424839257     -0.10849108447146      0.39673229385491
  C           2.24236604477429     -0.94831525676949      1.67149924647984
  C           3.40901741829029     -1.93242304886405      1.81898411920366
  C           2.22454209082283     -0.00555932189433      2.88955232596534
  C           0.92274319540039     -1.74296206955178      1.61889098718558
  C           3.36455256980295     -0.27113021122190     -0.54960097608388
  C           3.36854803324426      0.53795943004520     -1.68921953313522
  C           2.36490011189819      1.48362063805517     -1.85759582711694
  C          -2.05571263594994      1.18699024795007      1.72719917507273
  C          -2.81324262872240      0.03447885552665      1.92116705992646
  C          -2.98974664658483     -0.87898624013320      0.88295957938222
  C          -2.04620586953253     -2.97410554016562     -1.11799484465362
  C          -1.69499990750124     -1.10187785055982     -2.74469229862994
  H          -4.39177714980440     -0.64899970116493     -2.25225676664419
  H          -4.64310517563667     -2.01228576700058     -1.12973114096730
  H          -4.12928160072619     -2.32356307826275     -2.80543615925970
  H          -0.17537638513946      2.96427442938714      1.08259638843580
  H          -1.43872063326207      3.47443550251134     -0.03283574555876
  H           0.69896755546447      3.60034317666736     -1.15002879455863
  H          -0.27945222093668      2.41057729637612     -1.95899124091865
  H           4.37927229292938     -1.41520948078452      1.86459433710275
  H           3.44181912890310     -2.65554506211781      0.99027499900825
  H           3.29021843085317     -2.50194761508596      2.75257719946144
  H           3.16545876281095      0.56120963393688      2.96525527018372
  H           2.10425189098953     -0.58932712872493      3.81492457605330
  H           1.39688604142643      0.71426025268124      2.82371311170921
  H           0.79163316460481     -2.32043028510519      2.54699737118453
  H           0.92431975584192     -2.45088843321568      0.77557911307301
  H           0.06126478207722     -1.07140853161375      1.50469185685274
  H           4.14658677487737     -1.01567542075205     -0.40934746630854
  H           4.15491279612357      0.42620901109894     -2.43858581718144
  H           2.33780197879962      2.13249149630867     -2.73505655871531
  H          -1.89830059236708      1.90513755513497      2.53107225521952
  H          -3.26627600855280     -0.15928787315482      2.89464782230771
  H          -3.57406416414564     -1.78519818400589      1.03097951369043
  H          -2.64489083009543     -3.37493229601983     -0.28869616591371
  H          -0.99192050529085     -2.95179540566768     -0.80674350809735
  H          -2.14156327309836     -3.66381741023307     -1.96910280054465
  H          -0.62082539708798     -1.04777519767227     -2.50725809912393
  H          -2.02892279585606     -0.12642823383705     -3.13379967057145
  H          -1.81046266310375     -1.82643102713379     -3.56211278282866
