# Supplementary material for: London Dispersion versus Intramolecular Hydrogen Bond in Bis‐Pyridines: How Accurate Is DFT for Competing Noncovalent Interactions in the Condensed Phase?
Source: Chemistry. 2025 Oct 23;31(66):e02745. doi: 10.1002/chem.202502745 (PMC12648470; doi:10.1002/chem.202502745)
Supplement: Supplementary file 3 — Supporting Information [file CHEM-31-e02745-s001.zip › XYZ files/NMR_conformers_calculations/PBE_D4_def2_TZVPD_SMD_DCM_optimized_geometries/Bis_Py_w_tBu/13b/13b_13.xyz]

51
Coordinates from ORCA-job /scratch/tmp.26157332.vgorbach/NMR_PBE_molecule_1_conformer_13 E -888.196985554124
  C          -1.76386674162917     -2.85199705938143     -1.27842038217123
  C          -2.47931314637740     -1.51581099189665     -1.56873572652840
  C          -2.36297408661880     -0.64100198713617     -0.33123479333294
  N          -1.71969442958165      0.54787768789916     -0.42678044875864
  H          -1.35536884536646      0.79769699925292     -1.35046365881609
  C          -1.50177983115891      1.41748186565917      0.59064066838548
  C          -0.79296553194759      2.70699880040486      0.31165098762410
  C           0.15763432773606      2.72295359233443     -0.88316502521224
  C           1.30755241765335      1.74025233990200     -0.80122616836450
  N           1.36423770703008      0.93546127893165      0.26605491530635
  C           2.36971974593927      0.04174766676670      0.38469062362593
  C           2.33048308968546     -0.83548812481031      1.63805212858278
  C           3.54039084968446     -1.77304068911566      1.72992358492582
  C           2.30418176936494      0.07258490952201      2.88213214478131
  C           1.04369352870935     -1.68247169453332      1.59489662457571
  C           3.36100013558129     -0.06265171447837     -0.59576283985982
  C           3.30296782499192      0.77418050724679     -1.71375406281889
  C           2.26438180587499      1.69023897529326     -1.82615988616800
  C          -2.00588863209477      1.07425564572801      1.84025112996202
  C          -2.69268171337433     -0.12734810405196      1.99807625253171
  C          -2.86839065335116     -0.98988702445980      0.91700897174740
  C          -1.84432927966978     -0.85903981835457     -2.80197796708052
  C          -3.97468118532393     -1.77562270349305     -1.84410463057312
  H          -0.69544629483493     -2.69331798686393     -1.07184928688994
  H          -1.85332020732810     -3.50883832043486     -2.15596825186163
  H          -2.20992031367025     -3.36955362626092     -0.41776881098328
  H          -0.26098102060479      2.98817377683073      1.23117055301019
  H          -1.56423085949785      3.48103748520623      0.15354569925682
  H           0.56632635531330      3.74173947773491     -0.97364010204667
  H          -0.38760552306596      2.56607400090159     -1.83072168260166
  H           4.48908094506912     -1.21652257140167      1.76716839251118
  H           3.58295331779052     -2.47148175752031      0.88077239332477
  H           3.46931107031178     -2.37250671191287      2.64956202739229
  H           1.44678701407757      0.75922946183651      2.85534402204758
  H           3.22287476800762      0.67549974278127      2.95143009750988
  H           2.23039147131733     -0.54043062307915      3.79334691872796
  H           0.95421954820041     -2.28186389431823      2.51408609167738
  H           1.05556033996880     -2.37431438727516      0.73841593136624
  H           0.15402211757867     -1.04432614508012      1.51051806628264
  H           4.17052012714600     -0.78397307884582     -0.49702925813851
  H           4.06852435826182      0.70767905612053     -2.48959564611021
  H           2.18867417319722      2.36051015670274     -2.68443846342183
  H          -1.84724587661153      1.75222841110885      2.67804939888577
  H          -3.08820700998902     -0.40082460766280      2.97745744022788
  H          -3.39071654996346     -1.93708997801742      1.03805697022031
  H          -0.76241967702513     -0.68970843811465     -2.67708808989812
  H          -2.33110878569002      0.09445191846975     -3.06275803300926
  H          -1.96673347511184     -1.52924693347908     -3.66354639562618
  H          -4.46084673909268     -2.28009090156552     -0.99771392124547
  H          -4.07213855473462     -2.42284848996378     -2.72780694315747
  H          -4.51107186977715     -0.83635280022646     -2.04321977721477
