# Supplementary material for: London Dispersion versus Intramolecular Hydrogen Bond in Bis‐Pyridines: How Accurate Is DFT for Competing Noncovalent Interactions in the Condensed Phase?
Source: Chemistry. 2025 Oct 23;31(66):e02745. doi: 10.1002/chem.202502745 (PMC12648470; doi:10.1002/chem.202502745)
Supplement: Supplementary file 3 — Supporting Information [file CHEM-31-e02745-s001.zip › XYZ files/NMR_conformers_calculations/PBE_D4_def2_TZVPD_SMD_DCM_optimized_geometries/Bis_Py_w_tBu/13b/13b_12.xyz]

51
Coordinates from ORCA-job /scratch/tmp.26157320.vgorbach/NMR_PBE_molecule_1_conformer_12 E -888.196970583510
  C          -1.69034250037803     -2.86009096731176     -1.31059272491798
  C          -2.41827869289677     -1.52797110838335     -1.58797246446589
  C          -2.32164681242472     -0.66876417365127     -0.33778679658699
  N          -1.70418395527304      0.53496350447180     -0.41505161008780
  H          -1.34548229109248      0.80676598933803     -1.33468241227583
  C          -1.50630970694454      1.39387347259864      0.61550535241406
  C          -0.82604135644113      2.70284830014266      0.35707125918206
  C           0.12582911084255      2.75856634788289     -0.83537050348424
  C           1.29845177927159      1.80223297476263     -0.76633985885299
  N           1.37100707529937      0.97984100862027      0.28643636151171
  C           2.39776106182916      0.10896122077386      0.39247887785032
  C           2.37696296440858     -0.79077379005396      1.63036737793696
  C           3.60774584137637     -1.70201142313671      1.70709834014737
  C           2.33042012137113      0.09545089849828      2.88968984122064
  C           1.10951954424799     -1.66555329743695      1.57273499585230
  C           3.39466618465682      0.04685810205701     -0.58596826722465
  C           3.32020122402691      0.90245008943303     -1.68871371251014
  C           2.25975933172321      1.79464148798842     -1.78822964600793
  C          -2.00488455183504      1.02149993773812      1.85899960761913
  C          -2.66657382487470     -0.19644527281936      1.99792031241063
  C          -2.82173328053828     -1.04665577133627      0.90406818448529
  C          -1.78110406577711     -0.84765938317581     -2.80728524072859
  C          -3.90865246739320     -1.80066403760592     -1.87783314570706
  H          -0.62627406510923     -2.69232221962676     -1.08931260049263
  H          -1.76206668221074     -3.50381372708670     -2.19941370927013
  H          -2.14006349882908     -3.39664133015880     -0.46367787107122
  H          -0.30201698308515      2.98224756683734      1.28171312029359
  H          -1.61432955569908      3.46161963802981      0.20922112704953
  H           0.51054249463554      3.78791100497132     -0.90998793758904
  H          -0.41380182118706      2.60307478718142     -1.78632628947764
  H           3.66872217557673     -2.38203275814751      0.84423977122912
  H           3.54853313073351     -2.32154777103435      2.61424173653527
  H           4.54321734676989     -1.12461794212415      1.75835860623433
  H           2.27128632944997     -0.53430935653626      3.79050205061958
  H           1.45756940805192      0.76270555871265      2.87470680973110
  H           3.23519833518873      0.71786428289072      2.96871972654127
  H           1.13610747631018     -2.34312735398326      0.70518091205512
  H           0.20543886047437     -1.04665702474334      1.49884167841801
  H           1.03384860919122     -2.28172618237996      2.48200395263465
  H           4.22120158609329     -0.65611964755088     -0.49672087381006
  H           4.09001766191123      0.86900970086263     -2.46245935419522
  H           2.17081677338707      2.47892233583905     -2.63409312149788
  H          -1.86217151868850      1.69033871764775      2.70695934355935
  H          -3.05815001008182     -0.49233808354054      2.97235552274561
  H          -3.32456913032421     -2.00612953137894      1.00999056183514
  H          -2.27886824934362      0.10173703709230     -3.06250103834320
  H          -1.88585705935224     -1.50933436674106     -3.67770646225375
  H          -0.70316470497997     -0.66426199408278     -2.66944559656398
  H          -3.99268165937844     -2.43785701131377     -2.77020573646562
  H          -4.45405259294150     -0.86492521439846     -2.06899200479185
  H          -4.39486725534763     -2.32088049683175     -1.04099967133979
