# Supplementary material for: London Dispersion versus Intramolecular Hydrogen Bond in Bis‐Pyridines: How Accurate Is DFT for Competing Noncovalent Interactions in the Condensed Phase?
Source: Chemistry. 2025 Oct 23;31(66):e02745. doi: 10.1002/chem.202502745 (PMC12648470; doi:10.1002/chem.202502745)
Supplement: Supplementary file 3 — Supporting Information [file CHEM-31-e02745-s001.zip › XYZ files/NMR_conformers_calculations/PBE_D4_def2_TZVPD_SMD_DCM_optimized_geometries/Bis_Py_w_tBu/13b/13b_61.xyz]

51
Coordinates from ORCA-job /scratch/tmp.26252303.vgorbach/NMR_PBE_molecule_1_conformer_61 E -888.198133081439
  C          -1.39251733882836     -0.86645154977782      2.81659120432885
  C          -2.22419255265677     -1.30390315062363      1.60354816168423
  C          -2.18884525727320     -0.27517546457473      0.48530113112484
  N          -1.54369822395776      0.89728842561374      0.68939505745039
  H          -1.06856778261514      1.02163795617847      1.58886684899913
  C          -1.47400199560938      1.93069577150471     -0.19050425203192
  C          -0.67158972658163      3.12506498821523      0.21170318158227
  C           0.79427822887182      3.04400622035069     -0.29123846115230
  C           1.47230574397848      1.76904422173559      0.13870478003691
  N           1.50263282497712      0.77453946866227     -0.76364096544015
  C           2.03687314887522     -0.41759554823285     -0.43067377012684
  C           2.07968239847877     -1.46086064141505     -1.55043304388459
  C           2.55002385036938     -2.83189615932565     -1.05034349554925
  C           0.67798952342016     -1.60672895676219     -2.17110628303962
  C           3.06017494487264     -0.95425563199041     -2.62832610008974
  C           2.54556009653369     -0.64938159097138      0.85401381876870
  C           2.51717956869827      0.38253278597744      1.79342043774989
  C           1.97733957808569      1.61483568754860      1.43668979423186
  C          -2.10995235459832      1.77573868737532     -1.41377655402109
  C          -2.78179040976838      0.58386725231981     -1.68868735720302
  C          -2.82158420056911     -0.43976409376097     -0.74516350031542
  C          -1.68015149110889     -2.64633921527549      1.07597352145736
  C          -3.69807528536502     -1.47730910697805      2.03206502389939
  H          -1.77733607781177      0.05731059542755      3.27759974411648
  H          -0.32994505035131     -0.72678848533670      2.56338363837634
  H          -1.44432475816614     -1.65177234778911      3.58275273194706
  H          -0.67866968573412      3.21825016487590      1.30828247698652
  H          -1.14191521155017      4.02605299069058     -0.20559224282056
  H           1.32656877988400      3.92047241691956      0.10593050949565
  H           0.80544080774715      3.09964357714316     -1.38843085427830
  H           1.89284645435141     -3.22868741687758     -0.26141291081712
  H           3.57718352123522     -2.79868164732547     -0.65742830298695
  H           2.53936550997320     -3.54820345280815     -1.88519466264939
  H           0.31697949444600     -0.64613436250416     -2.56194975420632
  H          -0.04766635917054     -1.97211667453241     -1.42936970654149
  H           0.71019161335261     -2.32975769396476     -3.00025175888814
  H           2.74136979197475      0.02196275969699     -3.02073869583583
  H           3.10267112920795     -1.66744602705461     -3.46589584793097
  H           4.07695956507795     -0.84597906919918     -2.22051017753578
  H           2.96754004287614     -1.61681217341113      1.12190510188916
  H           2.91845264815909      0.22286262714733      2.79638588478758
  H           1.94604830971204      2.44517731748177      2.14463254695102
  H          -2.07279897147682      2.58738305874890     -2.13932975752568
  H          -3.28365280179830      0.45319393062102     -2.64849065197582
  H          -3.35380549774940     -1.36628536754533     -0.95295889852791
  H          -1.75487229166088     -3.39922567291207      1.87405643006828
  H          -0.62469112574394     -2.56102231047257      0.78234850065368
  H          -2.25510094790318     -3.01019887123418      0.21355506080209
  H          -3.75183402423732     -2.21618199652906      2.84481575483843
  H          -4.32000313350527     -1.83793517221796      1.20084995259290
  H          -4.12075645036763     -0.53007749483195      2.39764660255521
