# Supplementary material for: London Dispersion versus Intramolecular Hydrogen Bond in Bis‐Pyridines: How Accurate Is DFT for Competing Noncovalent Interactions in the Condensed Phase?
Source: Chemistry. 2025 Oct 23;31(66):e02745. doi: 10.1002/chem.202502745 (PMC12648470; doi:10.1002/chem.202502745)
Supplement: Supplementary file 3 — Supporting Information [file CHEM-31-e02745-s001.zip › XYZ files/NMR_conformers_calculations/PBE_D4_def2_TZVPD_SMD_DCM_optimized_geometries/Bis_Py_w_tBu/13b/13b_75.xyz]

51
Coordinates from ORCA-job /scratch/tmp.26157847.vgorbach/NMR_PBE_molecule_1_conformer_75 E -888.193647017806
  C          -3.33708523797611     -2.48031703941068      0.66588008120386
  C          -2.15874397528001     -1.56623212418850      0.30875125334324
  C          -2.60567275992153     -0.11707856661070      0.23160143184048
  N          -1.69288242748098      0.78729590773961     -0.22002270239721
  H          -0.77794939780623      0.42014058675874     -0.50360093561713
  C          -1.88544880502175      2.12193276897971     -0.32093480174391
  C          -0.78299510318483      2.99821480442242     -0.83552602397223
  C           0.46373994047527      2.29369041743153     -1.37185447441747
  C           1.29082463833112      1.52482116879307     -0.36028917798805
  N           1.76420116866908      0.33410610748891     -0.78358063130191
  C           2.54639800817223     -0.40005254641626      0.02665455867484
  C           3.11168396106189     -1.71988197536431     -0.50646134438631
  C           2.65820031170229     -2.87901435678765      0.40312737710181
  C           2.64598109836713     -2.00055062509551     -1.93911251315320
  C           4.65220760474431     -1.63359631366448     -0.48862791852909
  C           2.85333579371476      0.03336726464482      1.32670208160617
  C           2.35298029301642      1.25218368988696      1.77261897251192
  C           1.56249096696330      2.02061594908468      0.91751032952795
  C          -3.12721899608046      2.62284546954524      0.06379664298548
  C          -4.10398014075457      1.74795718262492      0.52386534695757
  C          -3.84645198006067      0.37663488801999      0.60935089253004
  C          -1.08068920529720     -1.67513699264059      1.41054018598449
  C          -1.57389407853671     -2.01052896688208     -1.04803060667255
  H          -3.75642277776993     -2.24290000848644      1.65399205318743
  H          -2.98238380318640     -3.51994642737772      0.69602437430315
  H          -4.14117223248263     -2.41877233922278     -0.08190773289107
  H          -0.52035255921832      3.70313381662043     -0.02934200287041
  H          -1.21520887147677      3.62500082295227     -1.63133571323950
  H           1.10269369622663      3.06824071588952     -1.82655401555038
  H           0.19717282930025      1.60438196612890     -2.18804132179612
  H           1.56232938454436     -2.97441979824227      0.40713268859738
  H           2.99319233416818     -2.74166667717166      1.44150429867970
  H           3.08107209881113     -3.82692685620496      0.03653049623038
  H           1.55152395031839     -2.08197534813306     -2.00256167588876
  H           3.08028133569957     -2.95185954285577     -2.28193319556774
  H           2.96371631229242     -1.20935055954118     -2.63281247247987
  H           5.01049452918385     -0.81156188182740     -1.12688005900659
  H           5.08446197289682     -2.57275757454100     -0.86662564843342
  H           5.03796013452947     -1.46942169198422      0.52790192636788
  H           3.47833305329604     -0.57587297139945      1.98011464978900
  H           2.58106362772185      1.60725666677127      2.77962300754021
  H           1.16942013102012      2.98592280042668      1.23969536010650
  H          -3.31032011487136      3.69422529949464     -0.01017412587405
  H          -5.08107684055544      2.13223406829007      0.82048975483350
  H          -4.61126599164179     -0.30553315267527      0.97178688075178
  H          -1.48687102498011     -1.37601458561234      2.38788028018815
  H          -0.20251533172423     -1.04927850334800      1.19520453063796
  H          -0.74287071329240     -2.71884897328152      1.48206353546991
  H          -0.66172546310152     -1.46061276670601     -1.32466320771602
  H          -2.31037511507426     -1.89198335528347     -1.85609560574799
  H          -1.30088302045076     -3.07342496833900     -0.98605199530978
