# Supplementary material for: London Dispersion versus Intramolecular Hydrogen Bond in Bis‐Pyridines: How Accurate Is DFT for Competing Noncovalent Interactions in the Condensed Phase?
Source: Chemistry. 2025 Oct 23;31(66):e02745. doi: 10.1002/chem.202502745 (PMC12648470; doi:10.1002/chem.202502745)
Supplement: Supplementary file 3 — Supporting Information [file CHEM-31-e02745-s001.zip › XYZ files/NMR_conformers_calculations/PBE_D4_def2_TZVPD_SMD_DCM_optimized_geometries/Bis_Py_w_tBu/13b/13b_49.xyz]

51
Coordinates from ORCA-job /scratch/tmp.26157650.vgorbach/NMR_PBE_molecule_1_conformer_49 E -888.197467281035
  C          -2.49251366894587     -2.22136712058580     -2.02554726645522
  C          -2.96017594192395     -2.01313531235749     -0.57934604052055
  C          -2.51480196525014     -0.67311718109277     -0.01671022330045
  N          -1.77865164167544      0.16107137633784     -0.79012607083367
  H          -1.54273712484071     -0.16032870738248     -1.73399187838688
  C          -1.31464553364831      1.38482424670427     -0.42583894592233
  C          -0.58780460432946      2.18057948536603     -1.46562811232429
  C           0.56873382778649      3.03277287474229     -0.94641130935206
  C           1.72936043148606      2.23881912345942     -0.39077110362218
  N           1.54340988878306      0.93000642664580     -0.18096886537375
  C           2.54748833362788      0.17734511471623      0.31791832010447
  C           2.21876305264104     -1.30156263060775      0.53465541353993
  C           3.43564476733522     -2.10675352511861      1.00479297466281
  C           1.11097699393851     -1.39445896196467      1.60258677930858
  C           1.70536545360503     -1.89746723293720     -0.79018478129582
  C           3.79036844718562      0.74130142661768      0.62188493176126
  C           3.98784224431301      2.10766665962580      0.40448400982603
  C           2.94809330936328      2.87360049983699     -0.10808186819404
  C          -1.62369296154997      1.82608495151567      0.85528256158589
  C          -2.37359525310313      1.00968229510547      1.69977568108042
  C          -2.82056815750158     -0.23785086795820      1.26921858716689
  C          -4.50197979397653     -2.06546617909392     -0.53132698513138
  C          -2.37565302677732     -3.13219322268230      0.30784776480389
  H          -2.90318126800951     -1.46277156367892     -2.71053773869511
  H          -2.84817944835866     -3.19952559779004     -2.37673848194035
  H          -1.39440233654335     -2.22783937637198     -2.11255492730410
  H          -1.32537297082016      2.85070866104249     -1.94044194794991
  H          -0.23002688404323      1.49951709504988     -2.25261941514867
  H           0.21318788451197      3.73978639721858     -0.17814965920015
  H           0.92967145963077      3.66457183918865     -1.77237461104098
  H           3.81861542609963     -1.74913032074191      1.97240693873926
  H           4.25769574681017     -2.06872977993622      0.27412723055175
  H           3.15001680335117     -3.16165347483433      1.13134596930529
  H           0.21681053661632     -0.83806015247876      1.29091641324968
  H           1.45320222971650     -0.98099276443322      2.56396421873663
  H           0.82890178420511     -2.44579598077869      1.76611512771978
  H           1.41513590911546     -2.94923052223188     -0.64557387832663
  H           2.48552886494262     -1.86399360404579     -1.56644429515800
  H           0.83381027793614     -1.34046726951171     -1.15911470836316
  H           4.59971361694101      0.13126905204348      1.01992378877444
  H           4.95268571069431      2.56550160203999      0.63230754443974
  H           3.06972155262946      3.94218957857257     -0.29501821284967
  H          -1.27778583619522      2.80373412101539      1.18608197182817
  H          -2.61512323372206      1.35186005100660      2.70726875066178
  H          -3.40621479598758     -0.87768339539711      1.92638681346211
  H          -4.94583101134082     -1.27067098358948     -1.14848072462115
  H          -4.87804812578093     -1.95932680847956      0.49557581176375
  H          -4.84272528609040     -3.03594766341477     -0.92045968501553
  H          -2.71529230468360     -3.04373792546897      1.34920405361635
  H          -1.27678868349061     -3.11339843134519      0.29766188455230
  H          -2.70894982757732     -4.10683867454136     -0.07741326431519
