# Supplementary material for: London Dispersion versus Intramolecular Hydrogen Bond in Bis‐Pyridines: How Accurate Is DFT for Competing Noncovalent Interactions in the Condensed Phase?
Source: Chemistry. 2025 Oct 23;31(66):e02745. doi: 10.1002/chem.202502745 (PMC12648470; doi:10.1002/chem.202502745)
Supplement: Supplementary file 3 — Supporting Information [file CHEM-31-e02745-s001.zip › XYZ files/NMR_conformers_calculations/PBE_D4_def2_TZVPD_SMD_DCM_optimized_geometries/Bis_Py_w_tBu/13b/13b_4.xyz]

51
Coordinates from ORCA-job /scratch/tmp.26157656.vgorbach/NMR_PBE_molecule_1_conformer_4 E -888.198171524190
  C          -3.25648833259254     -2.23800345472038      1.61854798810591
  C          -2.08724516090855     -1.57638951497591      0.87942722160622
  C          -2.50722149093195     -0.24665578570993      0.27800561650982
  N          -1.56632511126470      0.46026025811597     -0.40359842298856
  H          -0.61736930204840      0.06943752642230     -0.49323845840061
  C          -1.76143824567161      1.67099963930168     -0.98488707017998
  C          -0.59246192304934      2.33018137240580     -1.63793122421744
  C           0.41573602849652      2.89569506142428     -0.61700299837432
  C           1.22184529759618      1.85790197982044      0.13239673605043
  N           1.54957189344690      0.73339931960503     -0.53680328681792
  C           2.36510639372930     -0.17136101343585      0.03364932122176
  C           2.78744163799338     -1.39181475831761     -0.78901477888543
  C           4.31442206452635     -1.31505878261218     -1.00418029233002
  C           2.45229361917378     -2.68479771924876     -0.02043153916537
  C           2.09571899057852     -1.42304313073547     -2.15597999584074
  C           2.84932746018775      0.01130251420550      1.33926146197691
  C           2.47421775664374      1.14618766735407      2.05070420780139
  C           1.65010062007514      2.09259515962194      1.44066978907866
  C          -3.02791084367771      2.23794424696882     -0.89415493425363
  C          -4.03504826611875      1.55402003986339     -0.21938427739194
  C          -3.77564839462610      0.31583737427195      0.36990590467192
  C          -0.93935209238845     -1.32708671400557      1.88173577583222
  C          -1.61542320921144     -2.51248801320072     -0.25314063681875
  H          -4.10169707400146     -2.44564759134543      0.94658915063344
  H          -3.61549883272914     -1.61955017094179      2.45411059476661
  H          -2.91408455974866     -3.19603284873337      2.03389302577830
  H          -0.96796153237175      3.14955964295352     -2.26345279553997
  H          -0.07578201964486      1.60959094357689     -2.28925640330303
  H          -0.09434436117209      3.55626349080574      0.09917059795952
  H           1.12128181678447      3.53130123686228     -1.17882086355648
  H           4.85691865746953     -1.32890484677447     -0.04787626158990
  H           4.59386513028609     -0.39706780722912     -1.54323455262353
  H           4.65250492669457     -2.17751185559196     -1.59893815143072
  H           2.77771519485103     -3.55952749681773     -0.60388415276412
  H           1.37054725383825     -2.77588620584643      0.15354795560936
  H           2.96026694226326     -2.72400390238876      0.95370014148537
  H           1.00122916574652     -1.46901594824124     -2.05991719229613
  H           2.42608570948401     -2.31438376732233     -2.71029619027749
  H           2.34038344061436     -0.53544502820845     -2.75610840959762
  H           3.50729374640507     -0.73014547769134      1.79306515792566
  H           2.82649809954217      1.29786116290695      3.07298866721965
  H           1.34979398919989      3.00222792801655      1.96340784560370
  H          -3.20706076127899      3.20839187124531     -1.35511650043501
  H          -5.03352880950576      1.98783404301756     -0.14658131253042
  H          -4.56072549537194     -0.21529593340748      0.90167871886995
  H          -0.04883219941333     -0.89629831798926      1.40365869016525
  H          -0.64375935426387     -2.28406242948019      2.33505159993657
  H          -1.26111847318318     -0.64988781512442      2.68632464915111
  H          -1.30873485081263     -3.47552589011253      0.17924941114425
  H          -0.75439966400776     -2.10393691507660     -0.80058075142929
  H          -2.42550321733180     -2.70034425578069     -0.97301845596558
