# Supplementary material for: London Dispersion versus Intramolecular Hydrogen Bond in Bis‐Pyridines: How Accurate Is DFT for Competing Noncovalent Interactions in the Condensed Phase?
Source: Chemistry. 2025 Oct 23;31(66):e02745. doi: 10.1002/chem.202502745 (PMC12648470; doi:10.1002/chem.202502745)
Supplement: Supplementary file 3 — Supporting Information [file CHEM-31-e02745-s001.zip › XYZ files/NMR_conformers_calculations/PBE_D4_def2_TZVPD_SMD_DCM_optimized_geometries/Bis_Py_w_tBu/13b/13b_5.xyz]

51
Coordinates from ORCA-job /scratch/tmp.26157750.vgorbach/NMR_PBE_molecule_1_conformer_5 E -888.197467504748
  C          -2.60487387642084     -2.10013247827046     -2.01411374830841
  C          -3.04080824980413     -1.91100201238539     -0.55561201751012
  C          -2.52539290398741     -0.60847863378042      0.03506546694646
  N          -1.78811797940388      0.22510958209853     -0.73755333926008
  H          -1.59554396535396     -0.07367016704087     -1.69852504986679
  C          -1.27216640949842      1.42141526038612     -0.35290790346370
  C          -0.55350532371728      2.22423749671189     -1.39302724983494
  C           0.63630698320553      3.03517275172599     -0.88361092166425
  C           1.78631688082278      2.19826610854720     -0.37029756401361
  N           1.57522275085852      0.88670320883396     -0.20686070807313
  C           2.56833277121979      0.09506825241954      0.25165756534293
  C           2.21028055128465     -1.38350834089777      0.41879770978885
  C           1.12528156381846     -1.49438667801852      1.50811323426856
  C           1.65362453042793     -1.91779028312660     -0.91443552580449
  C           3.41925170745248     -2.23176945284273      0.83074049736366
  C           3.82615219379159      0.62159077269786      0.56147032692621
  C           4.04977876723244      1.99090608218203      0.39303998253614
  C           3.02086702482053      2.79700078003116     -0.07815448935242
  C          -1.52278636016451      1.83194098763756      0.95101312954338
  C          -2.26921411032370      1.01320116666235      1.79646114191625
  C          -2.77162382363363     -0.20517531606199      1.34404390273460
  C          -4.58276044986863     -1.88933877063731     -0.48387939745405
  C          -2.49848793557445     -3.08089062700921      0.29122155946519
  H          -2.99604961104827     -1.30887107717741     -2.67321311351026
  H          -3.00427505757285     -3.05414689402460     -2.38414744200962
  H          -1.50921636224940     -2.14613649648763     -2.11782997740442
  H          -1.28599501884696      2.92272891020630     -1.83357240964517
  H          -0.23190199789141      1.55303580685035     -2.20372283754513
  H           0.31748698308929      3.73556401784570     -0.09360448595479
  H           0.99589451679005      3.67378845506626     -1.70499984558822
  H           0.23885350650936     -0.90250613274788      1.24312878262749
  H           1.50081748644043     -1.13283875286848      2.47793405659111
  H           0.81934776112770     -2.54444212202193      1.63243217960930
  H           0.77701226834800     -1.33893039650625     -1.23550767786301
  H           1.35630760432470     -2.97187983131736     -0.80492321340459
  H           2.41198002342550     -1.86015628902490     -1.71061849266764
  H           3.11396471912671     -3.28467424131801      0.92299406151016
  H           3.82844783063897     -1.91917246093853      1.80305786573965
  H           4.22691921233442     -2.18186368078998      0.08492520219003
  H           4.62724962358904     -0.01895627525731      0.92685014238867
  H           5.02639884421218      2.41990903545414      0.62673413216149
  H           3.16229687288417      3.86928138991345     -0.22583066843918
  H          -1.13295419020288      2.78674711853584      1.29897460716379
  H          -2.46392808655053      1.33048324132569      2.82207481490854
  H          -3.35509769752085     -0.84674677135889      2.00148725524851
  H          -4.97684048818841     -2.83322238346168     -0.88787517013210
  H          -4.99582707903438     -1.06033535499807     -1.07693584615578
  H          -4.93738034044348     -1.78674980354702      0.55103081371387
  H          -2.88688741996028     -4.02708536322848     -0.11272162953616
  H          -2.81546728428457     -3.00361270042762      1.34050910343170
  H          -1.40027456913013     -3.11726171485858      0.26118286424553
