# Supplementary material for: London Dispersion versus Intramolecular Hydrogen Bond in Bis‐Pyridines: How Accurate Is DFT for Competing Noncovalent Interactions in the Condensed Phase?
Source: Chemistry. 2025 Oct 23;31(66):e02745. doi: 10.1002/chem.202502745 (PMC12648470; doi:10.1002/chem.202502745)
Supplement: Supplementary file 3 — Supporting Information [file CHEM-31-e02745-s001.zip › XYZ files/NMR_conformers_calculations/PBE_D4_def2_TZVPD_SMD_DCM_optimized_geometries/Bis_Py_w_tBu/13b/13b_48.xyz]

51
Coordinates from ORCA-job /scratch/tmp.26157646.vgorbach/NMR_PBE_molecule_1_conformer_48 E -888.197696006146
  C          -3.44561541741715     -1.74352876239960     -1.98841065665387
  C          -2.34079902772517     -1.59772254596301     -0.92043506781047
  C          -2.60488872886839     -0.33185455422932     -0.11936015197205
  N          -1.60241697107615      0.55391995577278      0.09939341694288
  H          -0.61255421827076      0.30726484157181     -0.13097103741994
  C          -1.74949539533063      1.76301976061757      0.70284439526650
  C          -0.56463134293223      2.67678158063094      0.75079857623668
  C           0.21695035464072      2.78040682295754     -0.57310751265217
  C           1.34097741876244      1.78055466650041     -0.72997190725232
  N           1.28969090311181      0.66287653977239      0.02161994832091
  C           2.31443068234177     -0.21359047639833     -0.00239969742788
  C           2.30765337719336     -1.38515577281603      0.98386963397026
  C           3.54131717810622     -1.24201965242806      1.90250135768532
  C           1.05081486659807     -1.38773840192275      1.86025361861702
  C           2.40409617856954     -2.72169684236005      0.22239885551534
  C           3.39852493931492     -0.02326506890454     -0.87021654316784
  C           3.42968235973909      1.10138457443688     -1.69054691720486
  C           2.39870374671960      2.03448780555030     -1.60644912516757
  C          -3.00261424484185      2.09979772395534      1.19635659528969
  C          -4.05458260820877      1.19392519753878      1.06402146145571
  C          -3.86100758159613     -0.01052642536129      0.39445579111786
  C          -2.39492601064048     -2.80724579086778      0.03650212223588
  C          -0.98381692619209     -1.55193785010295     -1.63338132876975
  H          -4.44304672850448     -1.85783031722392     -1.54348514995141
  H          -3.24093772330128     -2.64331237136016     -2.58642773930526
  H          -3.46177169864113     -0.87723051728713     -2.66575724900231
  H           0.11635249900925      2.34738750427597      1.55346684679356
  H          -0.93802693450623      3.66832546235363      1.03728326424084
  H           0.65121213821945      3.78777529144891     -0.64638061567508
  H          -0.47761321944416      2.69698032436187     -1.42719353742941
  H           3.55266625031778     -2.06352682255232      2.63498198950198
  H           3.51594922080472     -0.29100215126494      2.45583427378858
  H           4.48117951168466     -1.28258752123468      1.33369874942619
  H           0.13627124063695     -1.50939602747144      1.26537101731573
  H           0.95629009774880     -0.45831916730797      2.43963819457570
  H           1.10445682770477     -2.22808654202381      2.56860544947828
  H           1.53970384878239     -2.86934332179222     -0.44112119928804
  H           2.42756257742070     -3.55641554701530      0.93950082180306
  H           3.31699071355586     -2.77826036312327     -0.38787617697657
  H           4.21798910626386     -0.74179155819443     -0.89188085796333
  H           4.26743761035322      1.26282360887125     -2.37179239077349
  H           2.41395348758283      2.94973366111843     -2.20041862141429
  H          -3.14298727364848      3.06913314207205      1.67307331967640
  H          -5.03981378460120      1.44048442545206      1.46278703663964
  H          -4.68823264061778     -0.70382505881623      0.25605260691228
  H          -3.37118140490215     -2.87604425515096      0.53736279083006
  H          -1.61323940652547     -2.74417088659351      0.80639986129257
  H          -2.23840200027653     -3.73162557222573     -0.53874967331228
  H          -0.14162909654665     -1.51612213032065     -0.93059816580997
  H          -0.91148351652820     -0.69047007038287     -2.31447303928248
  H          -0.86536323403923     -2.46535754416366     -2.23228463324630
