# Supplementary material for: London Dispersion versus Intramolecular Hydrogen Bond in Bis‐Pyridines: How Accurate Is DFT for Competing Noncovalent Interactions in the Condensed Phase?
Source: Chemistry. 2025 Oct 23;31(66):e02745. doi: 10.1002/chem.202502745 (PMC12648470; doi:10.1002/chem.202502745)
Supplement: Supplementary file 3 — Supporting Information [file CHEM-31-e02745-s001.zip › XYZ files/NMR_conformers_calculations/PBE_D4_def2_TZVPD_SMD_DCM_optimized_geometries/Bis_Py_w_tBu/13b/13b_74.xyz]

51
Coordinates from ORCA-job /scratch/tmp.26157845.vgorbach/NMR_PBE_molecule_1_conformer_74 E -888.193646696079
  C          -0.96518469028415     -1.62599849671773     -1.48319416895599
  C          -2.12312117081103     -1.56543491542089     -0.46097388869882
  C          -2.58904349219745     -0.12304355285295     -0.36915069931291
  N          -1.70985186558545      0.77661352112438      0.15348227872030
  H          -0.81063998446810      0.40890945968077      0.48290081842057
  C          -1.91517064956326      2.10805563529393      0.26825189682058
  C          -0.84311064377835      2.98145150099630      0.84840326025630
  C           0.38198773329064      2.27578685594891      1.43094400185284
  C           1.25542074899759      1.51814140191150      0.45009542789650
  N           1.71961706160945      0.32875599258398      0.88736062071057
  C           2.53768108775512     -0.39772764779825      0.10644775988973
  C           3.08754804775708     -1.71681596011184      0.65709428456322
  C           2.67198620332384     -2.87569127396878     -0.27072164535713
  C           4.62735774746342     -1.62616846855655      0.69696532641921
  C           2.56909277274634     -2.00129366399863      2.07076616103182
  C           2.89398708786574      0.04268524799787     -1.17856452285989
  C           2.40409249837229      1.26016234986484     -1.63935607061374
  C           1.57489474878290      2.02042687644632     -0.81395912662093
  C          -3.13865133627758      2.60945933310645     -0.17089352137419
  C          -4.08421735975194      1.73827376177425     -0.69828086354445
  C          -3.81176369741185      0.37092971885089     -0.80116491048079
  C          -3.26116031538627     -2.47821657014458     -0.93097527117469
  C          -1.62975660661716     -2.04492392337949      0.92015060580031
  H          -0.61624484890338     -2.66467048277953     -1.57164959849495
  H          -0.11052304808860     -1.00779044638438     -1.17309183048350
  H          -1.29669199445161     -1.28692545707011     -2.47551396128635
  H          -1.31520008883482      3.59371964950911      1.63272650491460
  H          -0.54881642511939      3.70024228246923      0.06563298835055
  H           0.08257521739271      1.57752453458556      2.22798687058133
  H           0.99778250779229      3.04757967688860      1.92093311986342
  H           3.08897894409619     -3.82199824597127      0.10663750147731
  H           3.03983220336323     -2.73259960447064     -1.29713754999294
  H           1.57760968579613     -2.97849398250725     -0.31068279003612
  H           5.04765978614074     -2.56445476634937      1.09033939389570
  H           4.95952664898327     -0.80376900921233      1.34869893373935
  H           5.05110078039143     -1.46065156749896     -0.30413027043130
  H           2.98915590233038     -2.95406064106798      2.42718520725846
  H           1.47291327864809     -2.08120452799409      2.09349579103854
  H           2.86201593469398     -1.21216797840098      2.77763501228272
  H           3.54843331033590     -0.56004028378085     -1.80886426277091
  H           2.67018323214578      1.62079402612314     -2.63499836967116
  H           1.18999053502414      2.98465524204237     -1.14896239113212
  H          -3.33220517680486      3.67827890408712     -0.08702429173639
  H          -5.04734895849379      2.12274240692596     -1.03726738135528
  H          -4.55027178579711     -0.30761140764860     -1.22056963696118
  H          -3.61774263286445     -2.20781860579705     -1.93530312707800
  H          -4.11471819489929     -2.45596347087283     -0.23768182178671
  H          -2.89019532563488     -3.51159677279100     -0.97643582290767
  H          -0.75651839307654     -1.48101077451016      1.28062415676420
  H          -1.32472523229344     -3.09814567545011      0.84411113937109
  H          -2.42704746560395     -1.97169272560426      1.67409456489891
