# Supplementary material for: London Dispersion versus Intramolecular Hydrogen Bond in Bis‐Pyridines: How Accurate Is DFT for Competing Noncovalent Interactions in the Condensed Phase?
Source: Chemistry. 2025 Oct 23;31(66):e02745. doi: 10.1002/chem.202502745 (PMC12648470; doi:10.1002/chem.202502745)
Supplement: Supplementary file 3 — Supporting Information [file CHEM-31-e02745-s001.zip › XYZ files/NMR_conformers_calculations/PBE_D4_def2_TZVPD_SMD_DCM_optimized_geometries/Bis_Py_w_tBu/13b/13b_60.xyz]

51
Coordinates from ORCA-job /scratch/tmp.26275943.vgorbach/NMR_PBE_molecule_1_conformer_60 E -888.198151874851
  C          -1.61336217651274     -2.84688274895776      0.07212867589510
  C          -2.35795062090979     -1.69848927590594      0.78251467351495
  C          -2.16619264359870     -0.41858626182986     -0.01388774703073
  N          -1.63739088155920      0.66875581915203      0.59521057213754
  H          -1.35657374761434      0.56994270681663      1.57612483265308
  C          -1.45395250725310      1.88875179285627      0.02429656636952
  C          -0.81408903826337      2.95139481299391      0.85742706795574
  C           0.72056479343604      3.02251823595353      0.63999740263956
  C           1.39039568639245      1.68914023518305      0.85152591186480
  N           1.66596543193535      0.97743225576470     -0.25349127821808
  C           2.21771521615834     -0.24780184005152     -0.14245120113523
  C           2.55205250783510     -0.94627770265961     -1.46330393824820
  C           1.30172099240245     -0.97719322026571     -2.36166564888428
  C           3.65604369250872     -0.12781807145781     -2.16398022327288
  C           3.04990249590199     -2.38135654902860     -1.25413708581695
  C           2.48937435551912     -0.80829244461784      1.11236886093447
  C           2.20255438720301     -0.07198757001050      2.26296030766835
  C           1.64874153280498      1.19896631767354      2.13875897773361
  C          -1.82829515678725      2.03913893874272     -1.30304382665179
  C          -2.36784917925447      0.95033933873760     -1.98913115124719
  C          -2.53608976709539     -0.27510843060152     -1.34958026411676
  C          -3.87056687809638     -2.00848053475848      0.81807722751245
  C          -1.83426449742352     -1.57218951869160      2.21900182926611
  H          -1.96423143891847     -2.98614012417604     -0.95962204024172
  H          -1.79454041859758     -3.78266706432784      0.62057605161547
  H          -0.52991308351539     -2.66562447078895      0.05150383085423
  H          -1.02595703251658      2.76034408746162      1.92022455916431
  H          -1.25571277312509      3.92281044515850      0.59551679801560
  H           1.11688941670935      3.77174566651582      1.34067248881607
  H           0.92723768857011      3.36250463157744     -0.38403648331614
  H           0.91012603531726      0.03482891112891     -2.53029717517465
  H           0.50407004826953     -1.58823404038309     -1.91302202953805
  H           1.55568949674692     -1.41772564677586     -3.33785400889926
  H           3.32389739886835      0.90406538745816     -2.34678293029603
  H           3.90767604203597     -0.58766121963056     -3.13190373708711
  H           4.57175996119117     -0.09154219936449     -1.55405792951730
  H           3.98273792855702     -2.41574381142734     -0.67163243290900
  H           3.25441221397689     -2.84218409087635     -2.23193508936440
  H           2.30075236903318     -3.00449921515795     -0.74211429578695
  H           2.92738753294802     -1.80148424971124      1.19757583384106
  H           2.41572737893490     -0.48929117211532      3.24929904583638
  H           1.41888879776756      1.80496589100490      3.01707858861475
  H          -1.69418798695253      3.00559690360655     -1.78733555926934
  H          -2.66385028948204      1.05995256898247     -3.03340910848907
  H          -2.96440623832573     -1.12422087366974     -1.87893897102758
  H          -4.03480966961226     -2.93158637980265      1.39268183869708
  H          -4.27555657047287     -2.15895561101228     -0.19225074649176
  H          -4.43260266766232     -1.19584066389408      1.30102767619570
  H          -1.99386311669117     -2.52656034850496      2.73889857921059
  H          -2.36881687594705     -0.79937965851827      2.79418114005086
  H          -0.75359219583644     -1.36228184279457      2.25195072897311
