# Supplementary material for: London Dispersion versus Intramolecular Hydrogen Bond in Bis‐Pyridines: How Accurate Is DFT for Competing Noncovalent Interactions in the Condensed Phase?
Source: Chemistry. 2025 Oct 23;31(66):e02745. doi: 10.1002/chem.202502745 (PMC12648470; doi:10.1002/chem.202502745)
Supplement: Supplementary file 3 — Supporting Information [file CHEM-31-e02745-s001.zip › XYZ files/NMR_conformers_calculations/PBE_D4_def2_TZVPD_SMD_DCM_optimized_geometries/Bis_Py_w_tBu/13b/13b_76.xyz]

51
Coordinates from ORCA-job /scratch/tmp.26157849.vgorbach/NMR_PBE_molecule_1_conformer_76 E -888.197127850204
  C          -3.65047447231959     -0.83682819725180      1.99480372128133
  C          -2.43097317073256     -1.39044201348545      1.22304516437693
  C          -2.17053962752768     -0.46584635024775      0.04562099473928
  N          -1.72076390579055      0.78505222637672      0.32884611920097
  H          -1.53970486245870      1.01046673961642      1.31156615596328
  C          -1.48719565760521      1.76870812463632     -0.57222260124144
  C          -0.91810951595821      3.05306792228422     -0.06418353489535
  C           0.62002083879321      3.12577251694411     -0.26558799829988
  C           1.33144116202142      1.93101781770536      0.31509710544752
  N           1.52780693009405      0.89376429622984     -0.52450577224037
  C           2.10884587428998     -0.22874889410695     -0.07151584062424
  C           2.33128379557374     -1.37715511399102     -1.06042807489583
  C           1.92371907146143     -0.98254516799973     -2.48468919027077
  C           3.82327761301028     -1.76618694784344     -1.05872211749348
  C           1.48972895801416     -2.59114623220755     -0.61775669773198
  C           2.50217034847790     -0.35277309401330      1.27203632876310
  C           2.30155379443499      0.71469559824347      2.14105373530116
  C           1.70785542202037      1.88276568481830      1.65955886973210
  C          -1.73102200133640      1.48598481708961     -1.91182522579140
  C          -2.18095976010140      0.21800271099045     -2.26739757316131
  C          -2.39653410914198     -0.76031472529020     -1.29335431158031
  C          -1.20208681340573     -1.42784731917067      2.15417825190338
  C          -2.73509982438765     -2.81355448240216      0.74095819194280
  H          -3.45785948640707      0.17409137964191      2.38447543418077
  H          -3.86637688546001     -1.49421305370655      2.84933673125096
  H          -4.54275635678556     -0.79757684487480      1.35334901666290
  H          -1.15468200495776      3.16349767363637      1.00487890940863
  H          -1.38556208209366      3.88944086586149     -0.60255942079968
  H           0.96927562432397      4.05441807980947      0.20761622048866
  H           0.83909845763834      3.18153688631158     -1.34101373622058
  H           2.50173818052175     -0.12029368351921     -2.84692654622589
  H           0.85830947628205     -0.72097143179783     -2.54729011587595
  H           2.11053379183181     -1.82971419478534     -3.16189801237974
  H           4.45523529373007     -0.91547331033102     -1.35593074740134
  H           3.99665030419414     -2.58515428776777     -1.77352252686962
  H           4.15593029738236     -2.10973338329448     -0.06877241541906
  H           0.41604199994934     -2.35044402539051     -0.62133368979669
  H           1.76275376392369     -2.93019822507330      0.39237281712006
  H           1.65171894022069     -3.43142869968346     -1.31064373978892
  H           2.96480327977659     -1.27310588094453      1.63017677384157
  H           2.60799742642384      0.64024595759409      3.18645447106124
  H           1.54091243673490      2.74211315324276      2.31155834084676
  H          -1.55289394504314      2.25843408600035     -2.65868620612138
  H          -2.36679647944438     -0.01752622369831     -3.31634246013936
  H          -2.75009575472798     -1.74888900387243     -1.57531319096452
  H          -1.40630067327727     -2.11829723762823      2.98476109752813
  H          -0.97454161223352     -0.44854426606654      2.60175253735904
  H          -0.30968214007822     -1.78295190429240      1.62128840838411
  H          -2.88830646350798     -3.45881618939333      1.61706327350294
  H          -1.90203467865522     -3.22970830565834      0.15575465216808
  H          -3.64902834608768     -2.85636482474440      0.13137944467341
