# Supplementary material for: London Dispersion versus Intramolecular Hydrogen Bond in Bis‐Pyridines: How Accurate Is DFT for Competing Noncovalent Interactions in the Condensed Phase?
Source: Chemistry. 2025 Oct 23;31(66):e02745. doi: 10.1002/chem.202502745 (PMC12648470; doi:10.1002/chem.202502745)
Supplement: Supplementary file 3 — Supporting Information [file CHEM-31-e02745-s001.zip › XYZ files/NMR_conformers_calculations/PBE_D4_def2_TZVPD_SMD_DCM_optimized_geometries/Bis_Py_w_tBu/13b/13b_62.xyz]

51
Coordinates from ORCA-job /scratch/tmp.26157755.vgorbach/NMR_PBE_molecule_1_conformer_62 E -888.198165281839
  C          -1.71087599022359     -2.71189451618566      0.94002197754133
  C          -2.27427359926337     -1.37100619877011      1.45037062252174
  C          -2.18513751211332     -0.33740495744920      0.33956772572921
  N          -1.57180102937180      0.84374725634468      0.58605893990494
  H          -1.15681264001139      0.97296662648666      1.51398075871190
  C          -1.46128020689541      1.88018291273890     -0.28604035493539
  C          -0.70126531348107      3.08372383965965      0.16805328280196
  C           0.79617292163910      3.01877743117011     -0.23516964069105
  C           1.45986909240455      1.75095413173166      0.23712379474852
  N           1.57266387603588      0.76349307058896     -0.66636055047634
  C           2.09893729352648     -0.42303787859665     -0.30173658416763
  C           2.24614632061864     -1.45493369737153     -1.42319725320021
  C           2.70702784208868     -2.82138123368957     -0.90214383497123
  C           0.90030428307544     -1.62438480105080     -2.15166178204814
  C           3.29392973741070     -0.91726742165996     -2.42044522025634
  C           2.51339000375698     -0.65680408547961      1.01593906133761
  C           2.40101783115997      0.36849421848946      1.95643297891546
  C           1.87108853293575      1.59544855156972      1.56781040801202
  C          -2.01668466144156      1.71945515328028     -1.54723637394896
  C          -2.65339247408337      0.51907644201067     -1.86560261538590
  C          -2.73744902135872     -0.50756965744879     -0.92829896986183
  C          -3.76733787698710     -1.54121273011215      1.80805047511998
  C          -1.49621538712377     -0.94404258035844      2.70205386470012
  H          -1.82012278317365     -3.46875995157251      1.73023226529534
  H          -0.64392063515775     -2.62631113296012      0.69125039305600
  H          -2.24999483709147     -3.06981588016366      0.05239294005385
  H          -0.78311318127137      3.17649189470972      1.26166634559099
  H          -1.15196250051388      3.97938660174116     -0.28092771861419
  H           1.29095694397256      3.90079834221965      0.19679699761633
  H           0.88023839158694      3.07580109780241     -1.32914149547492
  H           2.76829484801131     -3.52953769436848     -1.74168399051534
  H           2.00361649400114     -3.23872613646028     -0.16534585765999
  H           3.70323817282209     -2.77297556694818     -0.43752144022428
  H           1.02391943599201     -2.30780273657522     -3.00550374792583
  H           0.53131494698044     -0.66140156034014     -2.52892886314899
  H           0.13691068818962     -2.05179757007780     -1.48437257518744
  H           3.41165949181816     -1.62109988200364     -3.25866403021224
  H           4.27553891573190     -0.79395563156286     -1.93764549659641
  H           2.98560941807123      0.05675447542461     -2.82632248645117
  H           2.92825205485586     -1.62009553961366      1.30884810278940
  H           2.72921762296305      0.20775201551403      2.98544972926768
  H           1.77440124650268      2.42024286792120      2.27624381694264
  H          -1.94436906520432      2.53292020235007     -2.26805070888366
  H          -3.09189011731746      0.38375034747869     -2.85535560868311
  H          -3.24109388639398     -1.44130247501350     -1.17158548401312
  H          -3.86282658219906     -2.28460796515238      2.61287431405376
  H          -4.34948133891924     -1.89379106522720      0.94510234743448
  H          -4.20332785613520     -0.59428133701418      2.15851599855752
  H          -1.57895543865502     -1.73701843063440      3.45761915445826
  H          -1.90091904617551     -0.02569340539169      3.15713035178174
  H          -0.42448377718878     -0.80061299187987      2.49420491519100
