# Supplementary material for: London Dispersion versus Intramolecular Hydrogen Bond in Bis‐Pyridines: How Accurate Is DFT for Competing Noncovalent Interactions in the Condensed Phase?
Source: Chemistry. 2025 Oct 23;31(66):e02745. doi: 10.1002/chem.202502745 (PMC12648470; doi:10.1002/chem.202502745)
Supplement: Supplementary file 3 — Supporting Information [file CHEM-31-e02745-s001.zip › XYZ files/NMR_conformers_calculations/PBE_D4_def2_TZVPD_SMD_DCM_optimized_geometries/Bis_Py_w_tBu/13b/13b_7.xyz]

51
Coordinates from ORCA-job /scratch/tmp.26157876.vgorbach/NMR_PBE_molecule_1_conformer_7 E -888.196977380261
  C          -1.80953244811796     -2.81850667703481     -1.25622254154672
  C          -2.50974929116517     -1.47178413260945     -1.53512969076970
  C          -2.36556973937108     -0.60111037358150     -0.29781065747809
  N          -1.70706261639337      0.57897896252309     -0.39950023669233
  H          -1.35002267425410      0.82540879603766     -1.32690389682199
  C          -1.46469093928758      1.44396430737566      0.61623019616768
  C          -0.74343571722370      2.72480757147794      0.32909404222567
  C           0.18972455805214      2.73018187792914     -0.87943714484105
  C           1.32876484526551      1.73363624351983     -0.81388592759922
  N           1.38857249339694      0.92578988558756      0.25086110746387
  C           2.38481058564922      0.02017558891319      0.35595201009535
  C           2.34901050587204     -0.85998549090174      1.60728505723015
  C           1.05608967036400     -1.69804096950341      1.57047774517893
  C           3.55309563341109     -1.80600675479347      1.68768264402843
  C           2.33739795852999      0.04434707907186      2.85426382391414
  C           3.36325494113290     -0.09363102760453     -0.63632877297850
  C           3.30165669985293      0.74607360774078     -1.75197339427214
  C           2.27263808154213      1.67451529587751     -1.85027081196338
  C          -1.95665024767401      1.10532197047512      1.87193095144645
  C          -2.65759258696684     -0.08713346035053      2.03666630282086
  C          -2.85981042451357     -0.94491687671433      0.95636796713718
  C          -1.88087257684722     -0.82168470417374     -2.77493867840642
  C          -4.01192210544477     -1.71024652424035     -1.79235421144108
  H          -0.73613519856181     -2.67536187200811     -1.06475539384058
  H          -1.92127645231871     -3.47284452310117     -2.13303766082110
  H          -2.25056385488748     -3.33058865469937     -0.38972596663026
  H          -0.19460560100278      2.99777302587504      1.24116713512960
  H          -1.50702958942929      3.50880460820676      0.18325883032334
  H           0.60940286265598      3.74394339206184     -0.97558859033893
  H          -0.37083633053253      2.58031091787898     -1.81919382588236
  H           0.96879106472193     -2.29974363163241      2.48837894825517
  H           1.05761101683528     -2.38705060970056      0.71172012161853
  H           0.17024427150156     -1.05353000067118      1.49426547755746
  H           4.50588321346360     -1.25605700013826      1.71743663595022
  H           3.58385934687499     -2.50389582423211      0.83754756161275
  H           3.48577140146442     -2.40614645896080      2.60717402343606
  H           3.26016945633198      0.64154379936025      2.91875355572862
  H           2.26652557727134     -0.57113526548064      3.76402633536967
  H           1.48394075516924      0.73610721128150      2.83558098885412
  H           4.16551977395883     -0.82442926253120     -0.54845369200109
  H           4.05718731261094      0.67227971165900     -2.53692808503779
  H           2.19470898548751      2.34750238592117     -2.70621991201409
  H          -1.77764090687473      1.77951718577463      2.70865349312142
  H          -3.04386875984441     -0.35714075679698      3.02069489501900
  H          -3.39393181409951     -1.88489181415982      1.08249033016720
  H          -0.79550601306254     -0.66646464822018     -2.66211611201784
  H          -2.35822271139679      0.13834389427574     -3.02901096436562
  H          -2.02167173830475     -1.48923693380667     -3.63576522558830
  H          -4.53760128580010     -0.76344163129407     -1.98425324983836
  H          -4.49475342495562     -2.20880939502329     -0.94055927297539
  H          -4.12894548178610     -2.35528357175958     -2.67524728388951
