# Supplementary material for: London Dispersion versus Intramolecular Hydrogen Bond in Bis‐Pyridines: How Accurate Is DFT for Competing Noncovalent Interactions in the Condensed Phase?
Source: Chemistry. 2025 Oct 23;31(66):e02745. doi: 10.1002/chem.202502745 (PMC12648470; doi:10.1002/chem.202502745)
Supplement: Supplementary file 3 — Supporting Information [file CHEM-31-e02745-s001.zip › XYZ files/NMR_conformers_calculations/PBE_D4_def2_TZVPD_SMD_DCM_optimized_geometries/Bis_Py_w_tBu/13b/13b_6.xyz]

51
Coordinates from ORCA-job /scratch/tmp.26157807.vgorbach/NMR_PBE_molecule_1_conformer_6 E -888.196862041796
  C          -4.27624159280376     -1.30784588331341     -1.66629164178330
  C          -2.74201634350074     -1.27085244815758     -1.50505288883061
  C          -2.41405278853835     -0.43790604289613     -0.27614880290955
  N          -1.67511370115094      0.68876303545994     -0.42226424603525
  H          -1.37334734631043      0.92463350993548     -1.37146331749484
  C          -1.28120545186826      1.51634219554167      0.57742069537832
  C          -0.50852087873030      2.75219233149457      0.23274255963676
  C           0.43080277778039      2.66181432221622     -0.97037148499560
  C           1.56332310050262      1.67037037873019     -0.81668143242363
  N           1.49114148573402      0.79945996605954      0.19668128831735
  C           2.47149061463150     -0.11156935568198      0.37569077963417
  C           2.27647565646221     -1.07318581135914      1.55025786170817
  C           2.04193374107035     -0.25831547509039      2.83597683332830
  C           1.03138312295451     -1.93419588995984      1.25820004555525
  C           3.48502666591236     -1.99403812791625      1.75580091387535
  C           3.57254779485384     -0.16346848005330     -0.48490380638203
  C           3.65028005461484      0.74326996893760     -1.54520945754594
  C           2.63531733425469      1.67597154996929     -1.72119699823993
  C          -1.68987453252098      1.19643521070931      1.86743224066222
  C          -2.46707863338643      0.06027283130575      2.07990804414899
  C          -2.82835046966001     -0.76052888201970      1.01217055689992
  C          -2.20821248621538     -2.70084317498414     -1.28158725866942
  C          -2.11077444061710     -0.69286766738121     -2.77910148099789
  H          -4.68355596275579     -0.29822737329641     -1.82229768486063
  H          -4.76396349267266     -1.74659633398493     -0.78470784386426
  H          -4.53410118987836     -1.92304080095289     -2.54062506419132
  H           0.04758831735228      3.05170359325221      1.13177278698784
  H          -1.24181898896437      3.55473514893933      0.03885344629294
  H           0.85174875878748      3.66280602128928     -1.14924610082041
  H          -0.12895488138429      2.43410052839108     -1.89622002315117
  H           1.16572721904613      0.39614473638566      2.73425633595003
  H           2.91434661412905      0.37017005111642      3.07269673391716
  H           1.87110083123918     -0.93746874785912      3.68513549426634
  H           0.83454812794575     -2.61675289515722      2.09939799256766
  H           1.17607043923199     -2.54216790956840      0.35185436273792
  H           0.14519475704979     -1.30206709570525      1.11262145599021
  H           4.40395513804298     -1.42382005129813      1.95982941917724
  H           3.66612808205980     -2.63816498532719      0.88231963788943
  H           3.30088092380228     -2.65024487689778      2.61924011324458
  H           4.36444651508046     -0.89598774221755     -0.33731651441063
  H           4.50413831066069      0.72004387138189     -2.22547639554063
  H           2.66686870680848      2.40234936358525     -2.53540145015339
  H          -1.38963463812905      1.84151047901913      2.69204506298314
  H          -2.78968828759897     -0.19441371518062      3.09057670098491
  H          -3.42689815888719     -1.65519410424237      1.17338677205932
  H          -2.45986410223982     -3.31921102388956     -2.15552342824163
  H          -2.65578359223673     -3.16900463206753     -0.39395275784254
  H          -1.11532308419876     -2.70179403302323     -1.16093594632580
  H          -2.36922899839815     -1.33919299614707     -3.62874227751667
  H          -1.01121931456891     -0.65900006619239     -2.71882605923944
  H          -2.49104739189192      0.31422702080092     -3.01349657142705
