# Supplementary material for: London Dispersion versus Intramolecular Hydrogen Bond in Bis‐Pyridines: How Accurate Is DFT for Competing Noncovalent Interactions in the Condensed Phase?
Source: Chemistry. 2025 Oct 23;31(66):e02745. doi: 10.1002/chem.202502745 (PMC12648470; doi:10.1002/chem.202502745)
Supplement: Supplementary file 3 — Supporting Information [file CHEM-31-e02745-s001.zip › XYZ files/NMR_conformers_calculations/PBE_D4_def2_TZVPD_SMD_DCM_optimized_geometries/Bis_Py_w_tBu/13b/13b_63.xyz]

51
Coordinates from ORCA-job /scratch/tmp.26275947.vgorbach/NMR_PBE_molecule_1_conformer_63 E -888.198023205450
  C          -3.95798924392027     -1.18674305070024      1.90251338764901
  C          -2.44633532622137     -1.03053826064870      1.62946263722869
  C          -2.28249220868267     -0.17156469873175      0.38645893766579
  N          -1.61681536548229      1.00346511369564      0.47824253769992
  H          -1.22681889253583      1.25207655796987      1.39289149690077
  C          -1.42714548997179      1.89141521794624     -0.53298603607419
  C          -0.61985385319957      3.11277733090857     -0.23524920338302
  C           0.87049534520475      2.93675773022323     -0.62727502725624
  C           1.49421556070120      1.72214829974343      0.01155295458155
  N           1.61165615351695      0.63118391642446     -0.76241343815026
  C           2.12438225183525     -0.50489466209626     -0.24687182160598
  C           2.26683941589432     -1.67183345628597     -1.22853093216121
  C           2.81949820723086     -2.93384376793001     -0.55606922183763
  C           0.88871336183069     -1.98946110492348     -1.83897239793332
  C           3.23048510503310     -1.23854202944644     -2.35171137590348
  C           2.51269238503210     -0.57925447969762      1.09680878840165
  C           2.38498977537840      0.55128383174479      1.90597041273764
  C           1.87408400758377      1.72516658347753      1.36080079641107
  C          -1.95198625405077      1.56928428150590     -1.77634063188699
  C          -2.63908869937017      0.36533084618614     -1.93726402092920
  C          -2.80340892018579     -0.50449901030132     -0.86220898375644
  C          -1.77389265439830     -0.40324701433885      2.85771702708613
  C          -1.82412670764831     -2.41586560513943      1.36088142544404
  H          -4.43177264929577     -0.21165549213532      2.08755180395865
  H          -4.09833539264364     -1.81425353243796      2.79454365692220
  H          -4.47346987043674     -1.67009565112177      1.06101958317092
  H          -0.69315588149851      3.34805635274205      0.83714240372796
  H          -1.03659903196259      3.96105439418940     -0.79572690859600
  H           1.40006049001284      3.85022147241898     -0.31928258034518
  H           0.95121613529103      2.84187895867627     -1.71879099438655
  H           2.16520796829544     -3.29041685514516      0.25399338881667
  H           3.82446503590857     -2.77010743471792     -0.13891333396781
  H           2.89708535534780     -3.74035445767239     -1.30014249245283
  H           0.17939577862429     -2.32123432379737     -1.06596911294400
  H           0.98396740882457     -2.79684839183235     -2.58116028255220
  H           0.46716454135743     -1.10757406740801     -2.34046187922276
  H           4.23108297830380     -1.01436194630137     -1.95095636124227
  H           2.85668800103963     -0.34128446658322     -2.86428331644160
  H           3.33274184614535     -2.04569139248895     -3.09310547243643
  H           2.91841502589792     -1.50084056546178      1.51118998327251
  H           2.69026168309364      0.51378574745459      2.95373886726641
  H           1.77103540592764      2.63104738436727      1.96101347144491
  H          -1.81748536639429      2.26218640830752     -2.60599526163170
  H          -3.05415961852820      0.10422223516119     -2.91180983012634
  H          -3.34488653910953     -1.44120570478625     -0.98181198507678
  H          -1.93126368080467     -1.06117319136820      3.72308321814056
  H          -2.20733045496671      0.57666333382155      3.11432716638400
  H          -0.68545724142155     -0.29409308825800      2.72759899502887
  H          -2.27946420653362     -2.90540379472212      0.48888851806737
  H          -1.99110469814207     -3.05908786803812      2.23707814393335
  H          -0.74127571890633     -2.33783567944824      1.19205531835974
