# Supplementary material for: London Dispersion versus Intramolecular Hydrogen Bond in Bis‐Pyridines: How Accurate Is DFT for Competing Noncovalent Interactions in the Condensed Phase?
Source: Chemistry. 2025 Oct 23;31(66):e02745. doi: 10.1002/chem.202502745 (PMC12648470; doi:10.1002/chem.202502745)
Supplement: Supplementary file 3 — Supporting Information [file CHEM-31-e02745-s001.zip › XYZ files/NMR_conformers_calculations/PBE_D4_def2_TZVPD_SMD_DCM_optimized_geometries/Bis_Py_w_tBu/13b/13b_77.xyz]

51
Coordinates from ORCA-job /scratch/tmp.26157859.vgorbach/NMR_PBE_molecule_1_conformer_77 E -888.197105514953
  C          -1.70906741211915     -2.41796193481929     -1.49881856881872
  C          -2.94253546680775     -1.74815896990248     -0.85137816477310
  C          -2.46923417108427     -0.55254405449604     -0.04191568763770
  N          -1.90144254390413      0.47320752716799     -0.72617692106793
  H          -1.84391814826715      0.38743248842742     -1.74542554026940
  C          -1.39607589412044      1.60799283556162     -0.18381031296876
  C          -0.80655724963938      2.62228572644378     -1.11146487902677
  C           0.47175753887805      2.13443256546264     -1.83627634158699
  C           1.57358643701700      1.75801512348101     -0.87965175660585
  N           1.57181284526069      0.49137630967259     -0.43173629778060
  C           2.51359522912942      0.09206357341128      0.44723443296502
  C           2.43543682685504     -1.37357741742613      0.88474609771192
  C           3.55614449611936     -1.75162826667389      1.86002148941946
  C           1.07401953155357     -1.60703721481135      1.56732057791639
  C           2.53541166775167     -2.26858364949654     -0.36591455091673
  C           3.49269266405073      0.97871228086980      0.91353682059671
  C           3.49166927480479      2.29665697346554      0.45505593867020
  C           2.52018238031932      2.69964459955066     -0.45634290597792
  C          -1.45793201656881      1.74215845992120      1.19757556767661
  C          -2.03694979644761      0.72680575326920      1.95589892446366
  C          -2.54284442671502     -0.41876737753729      1.34083927154963
  C          -3.91820929429837     -1.27419261817224     -1.94909192874683
  C          -3.65382142922252     -2.76679412569197      0.04641817245679
  H          -0.99873225384521     -2.76000198864065     -0.73299370045027
  H          -1.17974036774187     -1.73937462463085     -2.18406016211085
  H          -2.03962511327660     -3.29070305940263     -2.08019071745824
  H          -0.58466950220481      3.52699887593416     -0.53025651926294
  H          -1.55969508245218      2.88989286843062     -1.87037490370419
  H           0.80227384443285      2.94755644599995     -2.49774623148326
  H           0.23215105487896      1.26633741747267     -2.46882009450596
  H           3.51161285577597     -1.16177786260930      2.78811000793980
  H           4.55240796957922     -1.61501982191006      1.41313965145041
  H           3.45800667608517     -2.81210679813396      2.13588504539544
  H           0.96763236506347     -0.98016425999381      2.46603440269279
  H           0.97914968393092     -2.66071104063689      1.87189082217714
  H           0.24990207028260     -1.37042733977590      0.88248695063193
  H           1.74622812725270     -2.02237074751918     -1.08947031633166
  H           2.42952460097519     -3.32660966399424     -0.08118051704766
  H           3.50904565962031     -2.14554469906571     -0.86506088737141
  H           4.25226591762795      0.64963097531264      1.62079797907904
  H           4.25005451279990      3.00040454156200      0.80425635953867
  H           2.49356584917534      3.72027483073115     -0.84207894259325
  H          -1.05579202572389      2.64161366591253      1.66131843810588
  H          -2.09308048242065      0.82471345051887      3.04105716331820
  H          -2.99046070724189     -1.21071522719786      1.93571431949748
  H          -4.28247817096385     -2.14955271584885     -2.50524617852783
  H          -3.44166702884189     -0.60205275438869     -2.67857828825075
  H          -4.78559750139141     -0.75586051700603     -1.51519175744524
  H          -3.99271033235413     -3.60910970012429     -0.57256790052740
  H          -4.53705941354022     -2.33286946204634      0.53769259932605
  H          -2.98436574512697     -3.16936406562685      0.82025630286899
