# Supplementary material for: London Dispersion versus Intramolecular Hydrogen Bond in Bis‐Pyridines: How Accurate Is DFT for Competing Noncovalent Interactions in the Condensed Phase?
Source: Chemistry. 2025 Oct 23;31(66):e02745. doi: 10.1002/chem.202502745 (PMC12648470; doi:10.1002/chem.202502745)
Supplement: Supplementary file 3 — Supporting Information [file CHEM-31-e02745-s001.zip › XYZ files/NMR_conformers_calculations/PBE_D4_def2_TZVPD_SMD_DCM_optimized_geometries/Bis_Py_w_tBu/13b/13b_73.xyz]

51
Coordinates from ORCA-job /scratch/tmp.26157842.vgorbach/NMR_PBE_molecule_1_conformer_73 E -888.196963129495
  C          -1.15633716727102     -1.75250810945693     -1.91272334414816
  C          -2.55444100999668     -1.34518348296593     -1.39779233094445
  C          -2.39712399833344     -0.48132195901828     -0.15788768550032
  N          -1.66514317743948      0.65767200710355     -0.29175734705429
  H          -1.27761295358589      0.85377722243584     -1.21807869909125
  C          -1.37512403790686      1.53703297009586      0.69283430255127
  C          -0.54013916253136      2.74106590940204      0.38017197167968
  C           0.30743462078848      2.66640232108034     -0.88780955394156
  C           1.28065709753098      1.50522580324156     -0.93641726373020
  N           1.41210056143249      0.76145600070105      0.16827495839845
  C           2.25421092879041     -0.29348114583648      0.17556975164892
  C           2.33032067098626     -1.06783761908962      1.49333109381927
  C           2.78245806716771     -0.09925058265359      2.60373196768153
  C           0.92695398418687     -1.60713668425179      1.83071272966648
  C           3.31260309454993     -2.24264668958614      1.42248288803586
  C           2.99507261483075     -0.63209959299734     -0.96140436460587
  C           2.86137295853929      0.14331184985397     -2.11610975051555
  C           1.99311350498791      1.22864085918726     -2.11238053681759
  C          -1.90133922242802      1.27786200037568      1.95651252067031
  C          -2.67776346961804      0.14210098394626      2.15253425241952
  C          -2.92130076639212     -0.74549506362116      1.09961988150565
  C          -3.29668874198000     -0.53671386631163     -2.48474832878757
  C          -3.35776685254826     -2.61085515729160     -1.07717749736704
  H          -0.54446215363930     -0.88721121431154     -2.20921277885716
  H          -1.27519993814944     -2.39065011634085     -2.79988448353943
  H          -0.60208794648627     -2.31976856050060     -1.15123730114173
  H           0.09324541141224      2.92742009017920      1.25886384466336
  H          -1.21824313839049      3.60837623474470      0.30299974980810
  H           0.87088081484733      3.60972593058043     -0.97045977212181
  H          -0.32831219602233      2.64639363088600     -1.79011099035713
  H           2.08937902113547      0.74899423142887      2.69402245737760
  H           3.78765379168643      0.29922341555776      2.39669703166374
  H           2.81651760368352     -0.62395444256064      3.57077393739963
  H           0.19557271271078     -0.79029950952193      1.88827203953334
  H           0.94482678150596     -2.12493930012932      2.80199817476755
  H           0.58435523902739     -2.32439244330984      1.06881317824516
  H           4.33861522068514     -1.90922768744914      1.20528890114682
  H           3.01907739244061     -2.97605333203652      0.65625649774823
  H           3.33018874807510     -2.76282534774018      2.39161594725028
  H           3.66858216928015     -1.48762457148466     -0.95607915669790
  H           3.43218646608398     -0.10548128777784     -3.01310880651041
  H           1.86107382772613      1.85309683899365     -2.99795688173177
  H          -1.68542958688024      1.96838129681036      2.77082329079685
  H          -3.09155092335557     -0.06839909424616      3.13994260805719
  H          -3.51304318427108     -1.64300928563915      1.26082539027325
  H          -4.28812642458413     -0.21629892843217     -2.13316315571195
  H          -3.43354122549196     -1.17164191482990     -3.37182346363331
  H          -2.73563553069947      0.35572100797327     -2.80110153807603
  H          -3.44755861840019     -3.21623724768778     -1.98980107838410
  H          -4.37372082852075     -2.37320456993265     -0.73004738595636
  H          -2.86080235936886     -3.22564128416623     -0.31272345298516
