# Supplementary material for: London Dispersion versus Intramolecular Hydrogen Bond in Bis‐Pyridines: How Accurate Is DFT for Competing Noncovalent Interactions in the Condensed Phase?
Source: Chemistry. 2025 Oct 23;31(66):e02745. doi: 10.1002/chem.202502745 (PMC12648470; doi:10.1002/chem.202502745)
Supplement: Supplementary file 3 — Supporting Information [file CHEM-31-e02745-s001.zip › XYZ files/NMR_conformers_calculations/PBE_D4_def2_TZVPD_SMD_DCM_optimized_geometries/Bis_Py_w_tBu/13b/13b_67.xyz]

51
Coordinates from ORCA-job /scratch/tmp.26252317.vgorbach/NMR_PBE_molecule_1_conformer_67 E -888.198157993560
  C          -3.77490711621520     -1.63481675074704     -1.72677910917637
  C          -2.27243453991220     -1.43252176425481     -1.43060121782169
  C          -2.15709613275828     -0.34949466246130     -0.36998634650217
  N          -1.55465634054428      0.82117838774444     -0.68391710778901
  H          -1.16466881379047      0.91331846393049     -1.62701415023352
  C          -1.42451211858225      1.89470188709238      0.13966105706624
  C          -0.67954614916000      3.07891727042992     -0.38514343406567
  C           0.82759434362194      3.03675331258706     -0.01479660364172
  C           1.48351122402263      1.74708757904362     -0.43627014262550
  N           1.61477610779561      0.80600376302290      0.51315952515733
  C           2.13204070054813     -0.39834608705600      0.19770234503799
  C           2.29553669855191     -1.37500938374744      1.36520480866388
  C           3.36119369472161     -0.79552356044950      2.31882031734064
  C           0.96038457826046     -1.50374513634489      2.12156808655544
  C           2.74228787321720     -2.76718639032646      0.90328732622069
  C           2.51963741477206     -0.69842895534847     -1.11470640063731
  C           2.38873711000912      0.27873517323886     -2.10285053011150
  C           1.86716516058026      1.52432084324611     -1.76558511497383
  C          -1.94602374549922      1.78775804428104      1.42079811812290
  C          -2.56992276912587      0.60100344451498      1.80790576649352
  C          -2.67477845347060     -0.46543609724659      0.91856713547857
  C          -1.67567979711418     -2.74324498594340     -0.88091477580390
  C          -1.54486515634802     -1.05351503514259     -2.72726888207413
  H          -3.88976602211539     -2.41747900511630     -2.49081089337929
  H          -4.23405993657844     -0.71036786044226     -2.10643329728238
  H          -4.32194414686562     -1.95111473320727     -0.82762818816138
  H          -1.12295095778851      3.99256555697798      0.03386476502918
  H          -0.78765277854712      3.12299341642604     -1.47954422045149
  H           0.93672367643867      3.15038681913516      1.07245278290012
  H           1.30934784810824      3.89592137557803     -0.50368408497847
  H           3.48750080100045     -1.45885369165976      3.18818323823753
  H           3.06505880499909      0.19902519236727      2.68196079682658
  H           4.33592692704109     -0.70216878383918      1.81578663627059
  H           0.60386178079748     -0.52328942609895      2.46405066001531
  H           1.09270086286071     -2.15240180168484      3.00080233912393
  H           0.18365348649633     -1.95197650325119      1.48396389754035
  H           2.02271597279081     -3.21767471444428      0.20248294872723
  H           2.81876788362696     -3.43299865156293      1.77563444478679
  H           3.72910667649388     -2.74582638049360      0.41707919433475
  H           2.92722027484754     -1.67605699612521     -1.36758288294953
  H           2.69576540200079      0.06619496046025     -3.12900463028186
  H           1.75570587454775      2.31242037990793     -2.51257452153423
  H          -1.85674551839728      2.63198083847742      2.10328372186615
  H          -2.98144448608170      0.50796192668899      2.81396282381368
  H          -3.16880746835129     -1.38880711377439      1.21501439305009
  H          -1.80302703931560     -3.53579738670969     -1.63249071609918
  H          -2.18005994704696     -3.06634640150233      0.03987916073903
  H          -0.60201571148786     -2.63559919220504     -0.67325938867202
  H          -1.64581906267786     -1.87937004055997     -3.44446286806255
  H          -0.46770389218628     -0.89094533758301     -2.56634246567176
  H          -1.97660269419026     -0.15994375782215     -3.20611734041805
