# Supplementary material for: London Dispersion versus Intramolecular Hydrogen Bond in Bis‐Pyridines: How Accurate Is DFT for Competing Noncovalent Interactions in the Condensed Phase?
Source: Chemistry. 2025 Oct 23;31(66):e02745. doi: 10.1002/chem.202502745 (PMC12648470; doi:10.1002/chem.202502745)
Supplement: Supplementary file 3 — Supporting Information [file CHEM-31-e02745-s001.zip › XYZ files/NMR_conformers_calculations/PBE_D4_def2_TZVPD_SMD_DCM_optimized_geometries/Bis_Py_w_tBu/13b/13b_2.xyz]

51
Coordinates from ORCA-job /scratch/tmp.26432835.vgorbach/NMR_PBE_molecule_1_conformer_2_9 E -888.197606743674
  C          -1.70095934217055     -2.67157389055185     -1.62785674673373
  C          -1.86700228553475     -1.24502737958409     -2.19394782174992
  C          -2.16800741505543     -0.30130110650647     -1.03961273989952
  N          -1.22893497044456      0.58410341284183     -0.62478487985223
  H          -0.25053707920021      0.53311880215167     -0.98910257956452
  C          -1.42132581857775      1.53238930131064      0.33024358946431
  C          -0.32045174478121      2.51403362287736      0.58359061141343
  C           0.28816250095627      3.13252937463760     -0.68971685711992
  C           1.46211548091979      2.37494443296519     -1.27053689985232
  N           1.61915012296994      1.08884022756970     -0.90067993007655
  C           2.70553269020199      0.39873822093189     -1.30404414161022
  C           2.94793622155842     -0.99833214870381     -0.72526245432496
  C           4.27251232999670     -0.95610143110814      0.06869915111346
  C           1.82747298947074     -1.42604403683970      0.22835812775693
  C           3.08000851010674     -2.03195655166493     -1.86064558968684
  C           3.63272117702649      0.97370740963315     -2.18387814481233
  C           3.44413246330075      2.28394232866641     -2.61628865131768
  C           2.35645632060361      3.00991899577544     -2.13625127422203
  C          -2.64694014999226      1.56604702308228      0.98138804396427
  C          -3.62768607978653      0.63507124511433      0.64066101931863
  C          -3.39521018100178     -0.28492041075916     -0.37718041423390
  C          -0.60222446703395     -0.83271867641102     -2.95695643006826
  C          -3.05686236405724     -1.22280223871014     -3.17614616918759
  H          -0.85844728830957     -2.72871019055761     -0.92440464935514
  H          -1.50706927553186     -3.36959789997455     -2.45554246758669
  H          -2.61107313929740     -3.00111061609715     -1.10647588364620
  H           0.47615948347432      2.02394967059680      1.16799599837540
  H          -0.73937231168585      3.30799619004825      1.21481753807398
  H           0.63039981770746      4.15081407128430     -0.45462154176581
  H          -0.49240110967946      3.25603125012173     -1.46030262995095
  H           4.22390941129280     -0.21654608763502      0.88238339982042
  H           5.12575140901409     -0.70102764501269     -0.57584477476311
  H           4.46835985128331     -1.94298601254485      0.51532675346000
  H           2.05971867695866     -2.42147484735573      0.63568742838191
  H           0.85639598418928     -1.49069967967532     -0.27983870301268
  H           1.72218239526904     -0.72791818364017      1.07081293809781
  H           3.90622889248965     -1.78348535248357     -2.54212780747339
  H           2.15659859500669     -2.09895878085338     -2.45387675473497
  H           3.28389026994401     -3.02665970223909     -1.43571642608215
  H           4.50266155564944      0.40640593702661     -2.51514621565350
  H           4.15711638829076      2.74542159056458     -3.30235283574306
  H           2.20382468695209      4.05332072241554     -2.41700501549206
  H          -2.82287631713785      2.32504997040446      1.74264891931384
  H          -4.58947598747814      0.64302746373074      1.15569809773980
  H          -4.16992140218046     -0.98992610669008     -0.67129900499268
  H           0.30210185172667     -0.89987122415071     -2.33845200166648
  H          -0.68197833669672      0.19030026169464     -3.35484871077904
  H          -0.46171567561676     -1.51416819846686     -3.80719426665003
  H          -3.98512870950104     -1.58610591319593     -2.71521615009183
  H          -2.82599914721641     -1.88215753359529     -4.02525688626829
  H          -3.23363846339198     -0.20984453943782     -3.56632106527354
