# Supplementary material for: London Dispersion versus Intramolecular Hydrogen Bond in Bis‐Pyridines: How Accurate Is DFT for Competing Noncovalent Interactions in the Condensed Phase?
Source: Chemistry. 2025 Oct 23;31(66):e02745. doi: 10.1002/chem.202502745 (PMC12648470; doi:10.1002/chem.202502745)
Supplement: Supplementary file 3 — Supporting Information [file CHEM-31-e02745-s001.zip › XYZ files/NMR_conformers_calculations/PBE_D4_def2_TZVPD_SMD_DCM_optimized_geometries/Bis_Py_w_tBu/13b/13b_3.xyz]

51
Coordinates from ORCA-job /scratch/tmp.26308713.vgorbach/NMR_PBE_molecule_1_conformer_3 E -888.198115176252
  C          -0.81879062494005     -1.25740830759324      1.94702457451748
  C          -2.06581730686236     -1.51093468079590      1.07186784753034
  C          -2.53897791088098     -0.18495948753309      0.50207752059115
  N          -1.68296457933157      0.49229131650040     -0.30918608879852
  H          -0.75976697589507      0.08273312158668     -0.50997083874220
  C          -1.93301197303119      1.69371640044640     -0.88849345294637
  C          -0.84673081009006      2.31803753399400     -1.69882536247389
  C           0.26306430598146      2.93212465607920     -0.82102806368255
  C           1.12575320416091      1.93116333296225     -0.08608056929793
  N           1.41748590931314      0.78266968550119     -0.73110560398175
  C           2.27576418451824     -0.09412069940842     -0.18082558572610
  C           2.65262379146779     -1.34360881596651     -0.98176873171122
  C           2.39370557803565     -2.60885954538141     -0.14119498191953
  C           1.86074209448601     -1.44017575883084     -2.29033548966594
  C           4.15745193758900     -1.25860786548911     -1.31586380803074
  C           2.84435375766004      0.14320043188952      1.08174137640302
  C           2.50828976262572      1.30338150555204      1.77120871758197
  C           1.63758068183206      2.22012011560381      1.18046275708780
  C          -3.16824679408572      2.28536187004149     -0.64892474203245
  C          -4.08967151339536      1.63370463801826      0.16582149630320
  C          -3.77573423961953      0.40281167861335      0.74420169515008
  C          -1.71893474899366     -2.46366393405363     -0.09133298452426
  C          -3.15612877970125     -2.15692330705550      1.93510159412375
  H          -1.05204965791032     -0.57091269388016      2.77408497774318
  H           0.01948776297083     -0.83628160816034      1.37550901316203
  H          -0.48230723887669     -2.21150279093185      2.37740819967248
  H          -1.29138698592158      3.10651148314706     -2.31864080239935
  H          -0.40181484776529      1.56599468198074     -2.36726057726764
  H          -0.16806451918863      3.64565625396809     -0.10391527861242
  H           0.91604315549698      3.51709232067377     -1.49098425753650
  H           2.68804963069570     -3.50148692220931     -0.71402406645622
  H           1.32886474891907     -2.70581716272376      0.11486118610766
  H           2.97190729015120     -2.60619967672202      0.79381034753038
  H           2.16335416530651     -2.34988671305141     -2.83043257384008
  H           2.04565167110495     -0.57552828515200     -2.94285711952242
  H           0.77744208456347     -1.49683947405511     -2.10945531609122
  H           4.77305911186058     -1.22574361864550     -0.40522557986538
  H           4.38078467488578     -0.36145085414375     -1.91303643638881
  H           4.46106573592929     -2.14150488714623     -1.89911624723309
  H           3.53794551705017     -0.57509475627249      1.51961128819232
  H           2.92657650011024      1.49757448699557      2.76091952188341
  H           1.36534123008174      3.14820036080766      1.68587616879746
  H          -3.39060524412167      3.24857981946715     -1.10620208052795
  H          -5.06387046573550      2.08661627315918      0.35645391114036
  H          -4.49488992529984     -0.10285968179521      1.38329631160057
  H          -0.90927012066119     -2.07455092180249     -0.72502126116464
  H          -2.59813749919611     -2.64587686090898     -0.72651241623940
  H          -1.38523806330550     -3.42733516389015      0.31899337724119
  H          -4.06764899760887     -2.36524124816991      1.35623104095695
  H          -3.42310401578867     -1.52881962308677      2.79734717619550
  H          -2.77824965958987     -3.11338941513268      2.32239926716631
