# Supplementary material for: London Dispersion versus Intramolecular Hydrogen Bond in Bis‐Pyridines: How Accurate Is DFT for Competing Noncovalent Interactions in the Condensed Phase?
Source: Chemistry. 2025 Oct 23;31(66):e02745. doi: 10.1002/chem.202502745 (PMC12648470; doi:10.1002/chem.202502745)
Supplement: Supplementary file 3 — Supporting Information [file CHEM-31-e02745-s001.zip › XYZ files/NMR_conformers_calculations/PBE_D4_def2_TZVPD_SMD_DCM_optimized_geometries/Bis_Py_w_tBu/13b/13b_66.xyz]

51
Coordinates from ORCA-job /scratch/tmp.26157785.vgorbach/NMR_PBE_molecule_1_conformer_66 E -888.197500032183
  C          -4.47503750381572     -1.88715782398380      0.75088649170951
  C          -2.93565010169549     -1.82412437043843      0.84007039483946
  C          -2.46217254623177     -0.64353534313592      0.00796416994901
  N          -1.75834049364841      0.34608417582220      0.60790879998473
  H          -1.56487841468664      0.24243550672235      1.60820817295951
  C          -1.27823335445235      1.46386898154471      0.00465314953045
  C          -0.60326406040780      2.47524664063593      0.87907031297765
  C           0.58754697472140      3.19580170290257      0.24891205875233
  C           1.77369523376282      2.30486786031159     -0.04154047874017
  N           1.58478670944193      0.98108605328557      0.01647363895003
  C           2.60964427117709      0.14131869670066     -0.24404624147491
  C           2.27440211924861     -1.35001558034301     -0.17103963855139
  C           3.50400883349606     -2.23769403999938     -0.39364810008186
  C           1.67787556786723     -1.65938910277684      1.21514137888594
  C           1.22976762550829     -1.65831851498205     -1.26234039217418
  C           3.87828531207106      0.62957656724990     -0.57162162058479
  C           4.07948092201977      2.01132218723878     -0.63143074482971
  C           3.01758996769432      2.86699482501795     -0.36516499436722
  C          -1.52820830718643      1.60920670266651     -1.35490000930305
  C          -2.24040666758014      0.61960053232752     -2.03008029632047
  C          -2.70966699630663     -0.50564238472265     -1.35454086366811
  C          -2.51851217320546     -1.70082016350364      2.31182936254572
  C          -2.32991424058083     -3.11330258791951      0.24711812231146
  H          -4.93548734127662     -0.97352955238548      1.15452329516976
  H          -4.83518603587280     -2.74440360518306      1.33810135459961
  H          -4.81455965575712     -2.01803516229917     -0.28592614909448
  H          -0.29818925928498      1.98609894833411      1.81637812498217
  H          -1.36121911682168      3.23110653327768      1.14853750487290
  H           0.90293310748395      4.00370570466145      0.92648763306877
  H           0.27985979750121      3.70276868472482     -0.68105370694877
  H           4.28501115395546     -2.05461863744019      0.35982487823834
  H           3.94562742425543     -2.08820231537187     -1.39038242886082
  H           3.20929027609852     -3.29500758141292     -0.31772042956032
  H           1.38214149323219     -2.71797307275334      1.27256918778785
  H           0.79453705407901     -1.03683378721640      1.41096875576529
  H           2.41264240171624     -1.46865907206419      2.01274928818415
  H           1.63633072901967     -1.45454523894833     -2.26508471629501
  H           0.32839182434542     -1.04533774540044     -1.12911714490702
  H           0.94003637500598     -2.71950114144031     -1.22250370737185
  H           4.70370724454729     -0.05049272968576     -0.77642902175180
  H           5.06390220777585      2.41210490515178     -0.88187712930402
  H           3.14074526330003      3.95109656036983     -0.39877174218607
  H          -1.16384864591533      2.49284376866735     -1.87597267682183
  H          -2.43564469889471      0.72816283368741     -3.09805911243597
  H          -3.26823954968473     -1.27898171207519     -1.87857531208104
  H          -2.94947819332562     -0.80961083043948      2.79539205452500
  H          -1.42377517536188     -1.68451593580366      2.43485652798805
  H          -2.89120554867567     -2.57666774190551      2.85992975643662
  H          -2.68496975065772     -3.97758037987600      0.82707404362754
  H          -1.23198816000998     -3.09340943801331      0.29256397203583
  H          -2.63140789798831     -3.25821177978078     -0.79956277296281
