# Supplementary material for: London Dispersion versus Intramolecular Hydrogen Bond in Bis‐Pyridines: How Accurate Is DFT for Competing Noncovalent Interactions in the Condensed Phase?
Source: Chemistry. 2025 Oct 23;31(66):e02745. doi: 10.1002/chem.202502745 (PMC12648470; doi:10.1002/chem.202502745)
Supplement: Supplementary file 3 — Supporting Information [file CHEM-31-e02745-s001.zip › XYZ files/NMR_conformers_calculations/PBE_D4_def2_TZVPD_SMD_DCM_optimized_geometries/Bis_Py_w_tBu/13b/13b_72.xyz]

51
Coordinates from ORCA-job /scratch/tmp.26157838.vgorbach/NMR_PBE_molecule_1_conformer_72 E -888.196084993291
  C          -2.78597049184138     -3.04229792964943     -0.44897658440182
  C          -3.25782555470105     -1.83582273004249      0.38778691505777
  C          -2.61613001630614     -0.57541138388838     -0.16875790044030
  N          -1.89285987923326      0.21973388792184      0.65547524165400
  H          -1.79179347242899     -0.08032321451741      1.62982817953004
  C          -1.28034311853252      1.38160158680311      0.30832070708645
  C          -0.59509244927450      2.14090247768225      1.40260574026003
  C           0.58957739199765      2.99331999007115      0.95792668754217
  C           1.74848740446133      2.21056477744828      0.38014313056601
  N           1.62392879575031      0.87455619997631      0.30628161419543
  C           2.63422409133293      0.13559742092252     -0.18823509722354
  C           2.46529586104210     -1.38602860807184     -0.23244212972444
  C           1.04628183034586     -1.80774398689071      0.16521534472573
  C           2.75036896404520     -1.89947876432480     -1.65745610235845
  C           3.47250358084357     -2.01862869011629      0.74987764688502
  C           3.82241704404486      0.73487354836956     -0.63086717319981
  C           3.95244943197874      2.12019841029023     -0.56186129200722
  C           2.90108217931543      2.87678773299600     -0.05032354031266
  C          -1.39897305097716      1.79319053739215     -1.01333542331201
  C          -2.12499717106718      1.01241285940605     -1.91176230800595
  C          -2.73530809319630     -0.16850004360948     -1.49475448727700
  C          -4.78867394191870     -1.68276761499682      0.25905210025528
  C          -2.89448758529217     -2.07035215223020      1.85967979419208
  H          -3.06546481893034     -2.93898450292377     -1.50655554799532
  H          -3.25997450856463     -3.95551378895852     -0.06095540371928
  H          -1.69535248267767     -3.16545899334235     -0.38759251346756
  H          -0.28268247432705      1.43050749345847      2.18290480474314
  H          -1.34701026922719      2.80388709051693      1.86541084891973
  H           0.94560912803838      3.56354277342200      1.83067071797487
  H           0.26666848889252      3.75576454823445      0.23067205890985
  H           0.29893149982470     -1.39977173225175     -0.52924898746255
  H           0.79002283242843     -1.46925319891936      1.17852314486008
  H           0.97514057121605     -2.90562844021227      0.13936245171883
  H           2.06121426234228     -1.44628201559961     -2.38650190200720
  H           2.61540704065135     -2.99141018118269     -1.69570973502920
  H           3.77868527869411     -1.67986616567435     -1.97806280083578
  H           3.28542737521829     -1.67962806977500      1.78033270268310
  H           4.50889670828945     -1.75984056823900      0.48830685656654
  H           3.38132293225258     -3.11576420218494      0.72949389603733
  H           4.63803539116407      0.12666970297983     -1.02296495454155
  H           4.86885519214277      2.60584661912560     -0.90345170893151
  H           2.96900436087472      3.96409199878393      0.02023181022698
  H          -0.92237204387492      2.71749551314488     -1.33391543862454
  H          -2.21801396217857      1.33047382504799     -2.95129245574444
  H          -3.30676050256098     -0.77743736779519     -2.19265567780669
  H          -5.27556522259019     -2.59029505124823      0.64480008035898
  H          -5.09342446368402     -1.55027152429883     -0.78841532789746
  H          -5.15220587536832     -0.82209217457299      0.83929979851889
  H          -3.38028584242900     -2.99404023309687      2.20196745801296
  H          -3.25125426719733     -1.25877740716464      2.51387608723013
  H          -1.81003121470811     -2.19868717501535      2.00318898611490
