# Supplementary material for: London Dispersion versus Intramolecular Hydrogen Bond in Bis‐Pyridines: How Accurate Is DFT for Competing Noncovalent Interactions in the Condensed Phase?
Source: Chemistry. 2025 Oct 23;31(66):e02745. doi: 10.1002/chem.202502745 (PMC12648470; doi:10.1002/chem.202502745)
Supplement: Supplementary file 3 — Supporting Information [file CHEM-31-e02745-s001.zip › XYZ files/NMR_conformers_calculations/PBE_D4_def2_TZVPD_SMD_DCM_optimized_geometries/Bis_Py_w_tBu/13b/13b_58.xyz]

51
Coordinates from ORCA-job /scratch/tmp.26157728.vgorbach/NMR_PBE_molecule_1_conformer_58 E -888.197239961255
  C          -3.61587431131830     -1.04538684881509      1.91561732759090
  C          -2.36021767173424     -1.47339873855551      1.12099378556456
  C          -2.13894342227335     -0.44235311717757      0.02744866175727
  N          -1.66849251947654      0.77487612628094      0.40557523383371
  H          -1.43644165576800      0.90668257631761      1.39499289059584
  C          -1.47069954195669      1.83798095587140     -0.41026417247720
  C          -0.87445896491459      3.06878331059137      0.18879720506156
  C           0.65917277221022      3.14193898589694     -0.04019548591031
  C           1.37756694213750      1.90928972143710      0.44526439905116
  N           1.54742198992874      0.92529155484957     -0.46171408526615
  C           2.15335164559957     -0.21684955171072     -0.09827919543766
  C           2.37188442358940     -1.29263903819583     -1.16669009015138
  C           1.71692981253213     -0.90778030581501     -2.49778725427736
  C           3.89039118870210     -1.46112229118013     -1.38163869243428
  C           1.77738165409764     -2.63161008824438     -0.68935672645892
  C           2.60403667033185     -0.41421303593619      1.21832717197046
  C           2.42068556736126      0.59374243722287      2.15905501625355
  C           1.79626997487861      1.78057111958936      1.77187914670187
  C          -1.77615367005268      1.68243847717915     -1.75761120215778
  C          -2.25183413258539      0.45476726421733     -2.20892341844362
  C          -2.42946605511354     -0.60915803010760     -1.32149929125239
  C          -1.14507671418810     -1.52955257478452      2.06732162487780
  C          -2.58873313700484     -2.86540036603514      0.51935466212596
  H          -3.47791114788482     -0.06253757055413      2.39061020206876
  H          -3.80889560618024     -1.78319013551641      2.70774731759770
  H          -4.50065156153169     -0.99573944975925      1.26461872763004
  H          -1.08741685943852      3.09441071870963      1.26819590273120
  H          -1.34276728143750      3.95125836973852     -0.26909344829497
  H           1.02665191640732      4.03515940385862      0.48468518623278
  H           0.85548906284232      3.26720475386712     -1.11424827755698
  H           2.12772935251992      0.02863778391780     -2.90024649057588
  H           0.63036636086137     -0.77738364232342     -2.39098005244688
  H           1.89508179938653     -1.70608152234291     -3.23416614383498
  H           4.39609986175445     -1.77807721284747     -0.45778815760289
  H           4.34988676777297     -0.51887018787575     -1.71691777002262
  H           4.07864633061094     -2.22603098355445     -2.15082409595445
  H           2.23186337639383     -2.97168939931182      0.25202494838940
  H           1.95595027616151     -3.40946655070967     -1.44755665304238
  H           0.69069538824190     -2.55143151740311     -0.53674805662922
  H           3.09831991983810     -1.34444317054083      1.50017128437084
  H           2.76642151719935      0.45964310893894      3.18609258623274
  H           1.64327520649252      2.59600249021186      2.48117868746528
  H          -1.62609797975037      2.52071052610034     -2.43661182682886
  H          -2.48711963043883      0.31898511864204     -3.26555695541090
  H          -2.80204202239699     -1.56611265547349     -1.67794997409654
  H          -0.96563882551835     -0.57973283372313      2.59388844067549
  H          -0.22962346177925     -1.80782296951112      1.52733607614516
  H          -1.33250703643380     -2.28809458646864      2.84035157960480
  H          -3.49819529053918     -2.90575302400427     -0.09667800057899
  H          -2.71096999589750     -3.58854405612200      1.33771314853845
  H          -1.73383135863870     -3.18780250493891     -0.09295756992370
