# Supplementary material for: London Dispersion versus Intramolecular Hydrogen Bond in Bis‐Pyridines: How Accurate Is DFT for Competing Noncovalent Interactions in the Condensed Phase?
Source: Chemistry. 2025 Oct 23;31(66):e02745. doi: 10.1002/chem.202502745 (PMC12648470; doi:10.1002/chem.202502745)
Supplement: Supplementary file 3 — Supporting Information [file CHEM-31-e02745-s001.zip › XYZ files/NMR_conformers_calculations/PBE_D4_def2_TZVPD_SMD_DCM_optimized_geometries/Bis_Py_w_tBu/13b/13b_64.xyz]

51
Coordinates from ORCA-job /scratch/tmp.26157759.vgorbach/NMR_PBE_molecule_1_conformer_64 E -888.193826315900
  C          -1.02867317377634     -2.04674668300806      0.86064577737171
  C          -2.27642829919116     -1.69631725954114      0.02012115981381
  C          -2.61546193252165     -0.23544846001899      0.25864426957035
  N          -1.74221676853248      0.69670247344182     -0.21898056846747
  H          -0.91418560155300      0.35089201556288     -0.71827650462461
  C          -1.87656812287399      2.03671664833127     -0.09193361372781
  C          -0.87028346969884      2.95534966502608     -0.71717599924207
  C           0.35340004228162      2.30673324216118     -1.36618770941703
  C           1.31346589165195      1.62166891780185     -0.41680945700500
  N           1.67175840928184      0.36234479540790     -0.73906115927811
  C           2.58242002700185     -0.28369355180369      0.01295839775687
  C           3.03866973004023     -1.67772366410636     -0.42825034524046
  C           2.23123774900178     -2.19003650785223     -1.62578151064579
  C           4.52571168938790     -1.58562485997502     -0.83323167127190
  C           2.89451381901615     -2.67364265833058      0.73906535611063
  C           3.13944742307797      0.31688388911049      1.15288358465128
  C           2.74898109198583      1.60529988435041      1.50423323211354
  C           1.82559226729052      2.27835899175857      0.70563438334983
  C          -2.98685744054410      2.51193195343686      0.60254874567635
  C          -3.90950246610616      1.60971161533595      1.11651669850690
  C          -3.72878476958075      0.23510419656704      0.94059139437476
  C          -1.98566679836703     -1.92690518576725     -1.47800872993204
  C          -3.43824369895856     -2.60232288497246      0.44526311836598
  H          -1.21902669807108     -1.89121122732229      1.93262694058437
  H          -0.15629691233470     -1.44486223761517      0.57164848291177
  H          -0.77627051127640     -3.10537599051127      0.70492611260632
  H          -0.56720120935577      3.68367271076466      0.05127173922837
  H          -1.40947783765068      3.54706203193506     -1.47589290726860
  H           0.89564907420119      3.10657486972238     -1.89561308806565
  H           0.05336876656808      1.58543454127309     -2.14278467240140
  H           1.16171993104924     -2.27629343486445     -1.38890282889725
  H           2.59915304998546     -3.18742763342695     -1.91042261676379
  H           2.32994647738527     -1.52694182193975     -2.49637388513301
  H           4.66538657398649     -0.88242080907967     -1.66837676681640
  H           4.88820571757138     -2.57412442672027     -1.15499983419699
  H           5.15384529213311     -1.25014034409909      0.00492291088535
  H           3.50702027938426     -2.38439648596178      1.60489185157989
  H           3.22352873400999     -3.67363967239799      0.41749172513611
  H           1.84870622265190     -2.74984726553300      1.07100868363220
  H           3.87775207022061     -0.21455851680792      1.75385569467872
  H           3.17142582201483      2.08876280500651      2.38737980291389
  H           1.51980764573957      3.29860170890245      0.94279654095461
  H          -3.11347731399536      3.58743260595139      0.72158617793914
  H          -4.78395946588686      1.97407765962657      1.65777917528723
  H          -4.45439244610422     -0.47002694953828      1.33764632875705
  H          -1.11220166016876     -1.36153543761322     -1.83533715412541
  H          -2.85315130224351     -1.65563215285816     -2.09718595349171
  H          -1.76777796352692     -2.99212403054448     -1.63854570383890
  H          -3.16296407979525     -3.64653815208575      0.24177780652828
  H          -4.35742265553169     -2.37936302019557     -0.11612385583804
  H          -3.65339966887373     -2.51876831948360      1.52011432840416
