# Supplementary material for: London Dispersion versus Intramolecular Hydrogen Bond in Bis‐Pyridines: How Accurate Is DFT for Competing Noncovalent Interactions in the Condensed Phase?
Source: Chemistry. 2025 Oct 23;31(66):e02745. doi: 10.1002/chem.202502745 (PMC12648470; doi:10.1002/chem.202502745)
Supplement: Supplementary file 3 — Supporting Information [file CHEM-31-e02745-s001.zip › XYZ files/NMR_conformers_calculations/PBE_D4_def2_TZVPD_SMD_DCM_optimized_geometries/Bis_Py_w_tBu/13b/13b_70.xyz]

51
Coordinates from ORCA-job /scratch/tmp.26157810.vgorbach/NMR_PBE_molecule_1_conformer_70 E -888.198128748675
  C          -3.01865586405112     -2.52176304047009     -1.74106686111769
  C          -1.96631418640505     -1.74565311249648     -0.94005207598683
  C          -2.52088598219919     -0.41541037004428     -0.46132070494011
  N          -1.70051201320118      0.37758807201612      0.27858550817792
  H          -0.74845676803763      0.04662504771025      0.48824711753706
  C          -2.02393714317946      1.59807247941781      0.77579723013844
  C          -0.97078195422985      2.35204610815057      1.51740090051413
  C           0.07171521158366      2.98718552044376      0.57447066009872
  C           0.99753149781684      2.00294752119633     -0.10432213451125
  N           1.38431171457357      0.93115547404240      0.61745217096790
  C           2.29291313068848      0.07758763453890      0.11388557032473
  C           2.76532904338999     -1.08378671903348      0.99339729193699
  C           4.27532232267354     -0.90212711399116      1.25787607680892
  C           2.02738234297917     -1.11351793007762      2.33619366904458
  C           2.54025924472303     -2.42150594174998      0.26201983100698
  C           2.82083842323932      0.25872809891129     -1.17525717280042
  C           2.39137185060578      1.33816977317049     -1.93993057136166
  C           1.46620555289659      2.23245762216740     -1.39934066462141
  C          -3.30134833261324      2.08460344633206      0.52058423891805
  C          -4.18807501290879      1.31350668646954     -0.22557138530776
  C          -3.79907628063556      0.06716757016845     -0.71930938151150
  C          -1.54675642519160     -2.58582452440283      0.28455471516046
  C          -0.74587943132419     -1.47624397100232     -1.84736209939973
  H          -3.90959649380862     -2.74989591644288     -1.13808634657022
  H          -2.58072186925605     -3.47566780596992     -2.06650680154391
  H          -3.33404076938481     -1.97365239556612     -2.64069134580314
  H          -0.45567697130869      1.67839416651143      2.21814808922427
  H          -1.46023090962799      3.14362678784590      2.09822662686655
  H           0.68706278447790      3.66856383078373      1.18639204415721
  H          -0.42671909538787      3.61057868739285     -0.18193606773326
  H           4.64354809903859     -1.71857047636854      1.89793492312251
  H           4.47730411928243      0.05114073903134      1.76954107722364
  H           4.85416350598235     -0.91822351067214      0.32310735458232
  H           2.19509831515185     -0.19222223012546      2.91155635369078
  H           2.39275421061740     -1.96274072313229      2.93307101423072
  H           0.94177717975262     -1.23176574256473      2.20532347262496
  H           2.90661765101824     -3.25202679844194      0.88461780683724
  H           3.07765691561096     -2.45866645078279     -0.69639222186099
  H           1.47264333804913     -2.59156468576500      0.06277935266894
  H           3.55521213367213     -0.44085642215992     -1.57519620332238
  H           2.77812095719255      1.48718593067614     -2.95008166350115
  H           1.11818484324080      3.09802066716919     -1.96552442883050
  H          -3.58281024432444      3.06087479136948      0.91286011091105
  H          -5.19430053300232      1.68384718000631     -0.42770120153539
  H          -4.49187313575588     -0.53219096318380     -1.30431904183420
  H          -0.76523075489945     -2.09498070917792      0.88199996852196
  H          -1.14541438943335     -3.54955470042489     -0.05978349680783
  H          -2.40821522045353     -2.78528071647220      0.93856016625897
  H           0.07316379912050     -0.97710790859739     -1.31208483557159
  H          -1.02566672457784     -0.85520743785722     -2.71090092510965
  H          -0.36107719887975     -2.43463318974837     -2.22434009427343
