# Supplementary material for: London Dispersion versus Intramolecular Hydrogen Bond in Bis‐Pyridines: How Accurate Is DFT for Competing Noncovalent Interactions in the Condensed Phase?
Source: Chemistry. 2025 Oct 23;31(66):e02745. doi: 10.1002/chem.202502745 (PMC12648470; doi:10.1002/chem.202502745)
Supplement: Supplementary file 3 — Supporting Information [file CHEM-31-e02745-s001.zip › XYZ files/NMR_conformers_calculations/PBE_D4_def2_TZVPD_SMD_DCM_optimized_geometries/Bis_Py_w_tBu/13b/13b_1.xyz]

51
symmetry c1
C       -0.786312000     -1.533537000     -1.648688000
C       -2.152551000     -1.610084000     -0.956104000
C       -2.448888000     -0.358015000     -0.144656000
N       -1.462285000      0.537589000      0.104069000
H       -0.465045000      0.306985000     -0.110873000
C       -1.636366000      1.736732000      0.719916000
C       -0.465083000      2.665641000      0.801074000
C        0.337808000      2.798622000     -0.507478000
C        1.475541000      1.813919000     -0.662282000
N        1.427984000      0.685613000      0.073389000
C        2.463509000     -0.178212000      0.051150000
C        2.458471000     -1.361366000      1.023602000
C        3.678153000     -1.213150000      1.959934000
C        1.190380000     -1.388266000      1.883164000
C        2.580941000     -2.688197000      0.249249000
C        3.555790000      0.035956000     -0.800562000
C        3.583891000      1.171783000     -1.605507000
C        2.541319000      2.091872000     -1.521709000
C       -2.902714000      2.050869000      1.194330000
C       -3.940243000      1.133498000      1.030517000
C       -3.718534000     -0.059474000      0.349222000
C       -3.239712000     -1.762224000     -2.040984000
C       -2.199894000     -2.831390000     -0.013590000
H       -0.717721000     -0.663013000     -2.318592000
H       -0.644264000     -2.437716000     -2.256406000
H        0.044752000     -1.492592000     -0.933100000
H        0.206394000      2.335030000      1.611216000
H       -0.857178000      3.648018000      1.094090000
H        0.762014000      3.811748000     -0.557061000
H       -0.341334000      2.721770000     -1.374457000
H        3.690445000     -2.042580000      2.683430000
H        3.633152000     -0.268764000      2.523256000
H        4.625839000     -1.235238000      1.403191000
H        1.244141000     -2.235812000      2.582864000
H        0.285470000     -1.513245000      1.274432000
H        1.077783000     -0.466332000      2.471170000
H        1.727017000     -2.839410000     -0.426897000
H        2.605464000     -3.530226000      0.957737000
H        3.502209000     -2.727524000     -0.349671000
H        4.383965000     -0.672591000     -0.821849000
H        4.427902000      1.351969000     -2.274203000
H        2.553260000      3.015229000     -2.103087000
H       -3.064376000      3.012070000      1.680667000
H       -4.935847000      1.362243000      1.413797000
H       -4.533976000     -0.761320000      0.186119000
H       -3.010421000     -2.650074000     -2.647840000
H       -3.263227000     -0.887606000     -2.707345000
H       -4.240620000     -1.900815000     -1.611000000
H       -2.021872000     -3.746523000     -0.597294000
H       -3.181152000     -2.920746000      0.474081000
H       -1.428996000     -2.765185000      0.766818000
