# Supplementary material for: London Dispersion versus Intramolecular Hydrogen Bond in Bis‐Pyridines: How Accurate Is DFT for Competing Noncovalent Interactions in the Condensed Phase?
Source: Chemistry. 2025 Oct 23;31(66):e02745. doi: 10.1002/chem.202502745 (PMC12648470; doi:10.1002/chem.202502745)
Supplement: Supplementary file 3 — Supporting Information [file CHEM-31-e02745-s001.zip › XYZ files/NMR_conformers_calculations/PBE_D4_def2_TZVPD_SMD_DCM_optimized_geometries/Bis_Py_w_tBu/13b/13b_71.xyz]

51
Coordinates from ORCA-job /scratch/tmp.26338359.vgorbach/NMR_PBE_molecule_1_conformer_71 E -888.196846500107
  C          -1.79812686533224     -2.65830232050117      0.37709383458447
  C          -2.64509623451715     -1.39340381011468      0.61998198946637
  C          -2.18939664529883     -0.30355248194916     -0.33624006728894
  N          -1.78559947779867      0.88795499473111      0.16390460862018
  H          -1.77101849667065      0.99082112330152      1.18368484555150
  C          -1.40461088143782      1.96873461585768     -0.56609504391045
  C          -0.94353011317606      3.17484592552423      0.18563725069793
  C           0.60334573067200      3.23889103215506      0.29232599916250
  C           1.19495304285365      1.95668458138525      0.81912486644620
  N           1.67531915888907      1.10157971164561     -0.10633527757144
  C           2.17525132226610     -0.08422997879852      0.27868220185217
  C           2.76425354579261     -1.00375885359420     -0.79569264655637
  C           4.25754512719134     -1.23193743964642     -0.48214716062145
  C           2.02906927357643     -2.35787632635760     -0.77693911634505
  C           2.63772538903727     -0.39210458516739     -2.19536547366616
  C           2.18420336741809     -0.46514737562075      1.63135753366349
  C           1.68623187818564      0.41314981956301      2.58879205867808
  C           1.18520943011670      1.65092328676137      2.18258551875319
  C          -1.41720170756891      1.84687624847676     -1.94817357906534
  C          -1.80919734698119      0.63766727776790     -2.52381535004535
  C          -2.19270777354966     -0.43578462783967     -1.72316596843853
  C          -4.12827801518351     -1.69630651822156      0.31553986061420
  C          -2.50591922361853     -0.97036553630505      2.08812800665117
  H          -1.87225391205648     -3.00584895341764     -0.66256935403960
  H          -2.16256414801572     -3.46396368102267      1.03091584731047
  H          -0.74002606231680     -2.47669023440647      0.61039078188533
  H          -1.38262356690961      3.16299163841166      1.19439887865814
  H          -1.30306920867084      4.07751920022138     -0.32781219495130
  H           0.85323021244783      4.08341472178938      0.95074514947589
  H           1.02641981389336      3.43858694920475     -0.70168929348878
  H           4.39846263193466     -1.71584250180058      0.49520515499448
  H           4.81088341478795     -0.28052333411638     -0.47591999656051
  H           4.70602302309736     -1.88226009495702     -1.24884410093539
  H           2.09929898978096     -2.84966678806792      0.20407597328914
  H           2.47368989179145     -3.03367462640071     -1.52368898928780
  H           0.96462029858917     -2.23250743612050     -1.02436097385451
  H           1.58733170233848     -0.21751616144670     -2.46863098888958
  H           3.07404914664634     -1.08259739548580     -2.93300676402716
  H           3.16636822509115      0.56860872190117     -2.26926057403108
  H           2.58733934544128     -1.43319654327598      1.93085930756940
  H           1.69382410543630      0.13915345223881      3.64577169895720
  H           0.79584401527406      2.36802872605987      2.90770071667405
  H          -1.11599611691993      2.69631657330706     -2.55988586341378
  H          -1.81897554730809      0.53222629988185     -3.60961084729273
  H          -2.50851045822185     -1.37724801807633     -2.16900131744024
  H          -4.48041169699448     -2.48661607015223      0.99436328964674
  H          -4.26496711754020     -2.04704491017147     -0.71682724209719
  H          -4.75577153714182     -0.80582510475328      0.46668962878025
  H          -2.84130190563249     -1.79771370392237      2.72805602635258
  H          -3.13296561575477     -0.09861389402018      2.33452884227443
  H          -1.46106539993293     -0.75234232045504      2.36004649120920
