# Supplementary material for: London Dispersion versus Intramolecular Hydrogen Bond in Bis‐Pyridines: How Accurate Is DFT for Competing Noncovalent Interactions in the Condensed Phase?
Source: Chemistry. 2025 Oct 23;31(66):e02745. doi: 10.1002/chem.202502745 (PMC12648470; doi:10.1002/chem.202502745)
Supplement: Supplementary file 3 — Supporting Information [file CHEM-31-e02745-s001.zip › XYZ files/NMR_conformers_calculations/PBE_D4_def2_TZVPD_SMD_DCM_optimized_geometries/Bis_Py_w_tBu/13b/13b_65.xyz]

51
Coordinates from ORCA-job /scratch/tmp.26157784.vgorbach/NMR_PBE_molecule_1_conformer_65 E -888.193979369660
  C          -0.98502044108507     -1.94404782651294      1.05792435036587
  C          -2.27933382007769     -1.65642085443601      0.26517219505235
  C          -2.59601633340785     -0.17647946478602      0.39408406581781
  N          -1.73709404779058      0.70128849330770     -0.19900588902092
  H          -0.93436310974387      0.30396522256490     -0.70108531253673
  C          -1.85507289840330      2.04868235601692     -0.18265897697733
  C          -0.87253561202859      2.89795516629353     -0.93082560762683
  C           0.31931710414876      2.18432176289067     -1.57143699820348
  C           1.30746326284367      1.56430086615902     -0.60632178274404
  N           1.64118612747421      0.27916450353439     -0.84126882520824
  C           2.56974920188000     -0.31873203368863     -0.07158156069230
  C           2.99702105907353     -1.74758252166073     -0.42071850981786
  C           2.92159332556198     -2.64572055169132      0.82953967597477
  C           2.12176966491544     -2.35259775762255     -1.52363387502875
  C           4.45872836823103     -1.69466817613266     -0.91559658998457
  C           3.17229803627145      0.36124991489051      0.99868439839595
  C           2.80807253557108      1.67826813212569      1.26096186392956
  C           1.86486534355764      2.29932916313714      0.44362827430304
  C          -2.92927764053548      2.59492549702106      0.51646357534015
  C          -3.83558647955606      1.75080145162246      1.14514544765628
  C          -3.67433759212293      0.36401985132374      1.08022966159138
  C          -2.07928517499305     -2.01659340260821     -1.22192341776198
  C          -3.41834993586043     -2.51068771559977      0.83415764892020
  H          -0.12912052815464     -1.37638668668994      0.66718504289127
  H          -0.74637450743025     -3.01435738331204      0.98028840545640
  H          -1.11063723680899     -1.69496827299786      2.12185002177705
  H          -0.53146090551697      3.68999990615600     -0.24578151809493
  H          -1.44158419795341      3.42395567415248     -1.71578741568182
  H           0.84856957525415      2.93289096156542     -2.18266724838161
  H          -0.01570319903107      1.40652963332716     -2.27579090743888
  H           1.89776958809257     -2.68840364140458      1.22934367362502
  H           3.58693344455097     -2.29351460243569      1.63040969844714
  H           3.22837712095836     -3.66997626321673      0.56835932220947
  H           1.06611006875535     -2.40375950368328     -1.22272913247463
  H           2.46603848936170     -3.37573217945983     -1.73741947646685
  H           2.17795302650133     -1.77077220723922     -2.45403667027506
  H           5.13174363782389     -1.29633008268942     -0.14221724522529
  H           4.55060031440909     -1.05958261793973     -1.80982214263923
  H           4.80326146355058     -2.70685473224130     -1.17803916018987
  H           3.92433532908043     -0.13246720534489      1.61444663757093
  H           3.26561549069142      2.22314655556641      2.08913952869397
  H           1.57709164753482      3.33844477413235      0.61121040795788
  H          -3.04195462905737      3.67805226820694      0.54796382060370
  H          -4.68242828867394      2.17033480245040      1.69029620225343
  H          -4.38872635116539     -0.29550559390454      1.56620264178663
  H          -1.22612450902169     -1.49236590314919     -1.67726386238588
  H          -2.98050612550216     -1.78841759439528     -1.80960212146893
  H          -1.87846329572030     -3.09404024232408     -1.30484382169497
  H          -4.36819332063818     -2.32606215988819      0.31134673195688
  H          -3.56816199827368     -2.33371158999063      1.90892478812065
  H          -3.16157169634057     -3.57122608569962      0.70414663682316
