# Supplementary material for: London Dispersion versus Intramolecular Hydrogen Bond in Bis‐Pyridines: How Accurate Is DFT for Competing Noncovalent Interactions in the Condensed Phase?
Source: Chemistry. 2025 Oct 23;31(66):e02745. doi: 10.1002/chem.202502745 (PMC12648470; doi:10.1002/chem.202502745)
Supplement: Supplementary file 3 — Supporting Information [file CHEM-31-e02745-s001.zip › XYZ files/NMR_conformers_calculations/PBE_D4_def2_TZVPD_SMD_DCM_optimized_geometries/Bis_Py_w_tBu/13b/13b_59.xyz]

51
Coordinates from ORCA-job /scratch/tmp.26157730.vgorbach/NMR_PBE_molecule_1_conformer_59 E -888.198109089447
  C          -1.64880446865987     -0.87169257607601      2.58276273095025
  C          -2.36886121692134     -1.24223441678466      1.27962686070385
  C          -2.17394886298581     -0.19371960224865      0.19614234892273
  N          -1.52568757116217      0.95603616427362      0.49590684335496
  H          -1.15981633045900      1.05812172013918      1.44769274443325
  C          -1.31569113687524      1.99570694751653     -0.35445058146025
  C          -0.52807639914473      3.15699504518761      0.15941832878422
  C           0.98896546772363      3.01654579851769     -0.13938438712806
  C           1.55476858923548      1.71254207416674      0.36190349092902
  N           1.68717287404528      0.73101113944804     -0.54537678958753
  C           2.12967911146420     -0.48321384389366     -0.16094825475633
  C           2.30999323005386     -1.50868973381159     -1.28324205377926
  C           3.46023225407235     -1.01843776072640     -2.18720293450877
  C           2.65470004530391     -2.90393694580738     -0.74856827871891
  C           1.01789619842812     -1.59700951184686     -2.11600430843743
  C           2.43479849499664     -0.75130512125032      1.17990988333524
  C           2.30063493791761      0.26716445728192      2.12486296911782
  C           1.85849624983576      1.52225196812366      1.71677176329873
  C          -1.80159109098195      1.87502135802711     -1.64824299474982
  C          -2.47388289464090      0.70990969671701     -2.02006521967508
  C          -2.65876155135799     -0.32241425660804     -1.10400975181447
  C          -1.82938145245923     -2.59473409167097      0.77302758931064
  C          -3.88567010002044     -1.35987514864998      1.54611960830795
  H          -0.56166674114375     -0.76914068279033      2.44004195457145
  H          -1.80739228709328     -1.67440283836029      3.31555672480430
  H          -2.04184035365210      0.05399451966031      3.03320452523803
  H          -0.68080059933681      3.25026743193076      1.24536338412366
  H          -0.89934101618610      4.07615932291705     -0.31382055227253
  H           1.49655888481736      3.86834317143769      0.33621477691927
  H           1.15151823018825      3.07841187752625     -1.22414387243671
  H           4.40572908058758     -0.95421452642087     -1.62698620501422
  H           3.23795255326118     -0.02463477833786     -2.60140140379814
  H           3.60536507850242     -1.71888662420766     -3.02385937674967
  H           3.61039240416009     -2.91486005611162     -0.20354728747800
  H           2.74813339062114     -3.60386884794532     -1.59204061856869
  H           1.87149085472762     -3.29162663502399     -0.07921149054889
  H           0.73512025149002     -0.61286929832589     -2.51258176492870
  H           0.18157828754802     -1.98173042819705     -1.51320671835451
  H           1.16787545029795     -2.28297842400061     -2.96356105310009
  H           2.78186509725640     -1.73646954486856      1.48784703525359
  H           2.54377014826977      0.07928536726962      3.17271751627719
  H           1.74729827349449      2.34240731243013      2.42844582164900
  H          -1.64730095532603      2.69188010185013     -2.35205516558894
  H          -2.85903243682240      0.60670684365799     -3.03554324890864
  H          -3.18879604772079     -1.22928179214849     -1.38900339337977
  H          -2.01721324527998     -3.36281412429892      1.53716471697393
  H          -0.74670448164054     -2.54801811906615      0.59077357477880
  H          -2.32663019139018     -2.91104636469357     -0.15390157095089
  H          -4.42847117144348     -1.67009277442458      0.64225131689462
  H          -4.30486921265696     -0.40403396220559      1.89288389885544
  H          -4.05730418313814     -2.11637449527710      2.32574874370631
