# Supplementary material for: London Dispersion versus Intramolecular Hydrogen Bond in Bis‐Pyridines: How Accurate Is DFT for Competing Noncovalent Interactions in the Condensed Phase?
Source: Chemistry. 2025 Oct 23;31(66):e02745. doi: 10.1002/chem.202502745 (PMC12648470; doi:10.1002/chem.202502745)
Supplement: Supplementary file 3 — Supporting Information [file CHEM-31-e02745-s001.zip › XYZ files/NMR_conformers_calculations/PBE_D4_def2_TZVPD_SMD_DCM_optimized_geometries/Bis_Py_w_tBu/13b/13b_40.xyz]

51
Coordinates from ORCA-job /scratch/tmp.26157594.vgorbach/NMR_PBE_molecule_1_conformer_40 E -888.197576768027
  C          -2.24585110157994     -2.94555752797941      0.05123464713519
  C          -2.31142588224238     -1.69913740001164     -0.85642108089532
  C          -2.60769739040644     -0.48234072986349      0.00710167535727
  N          -1.64511905601234      0.44753132280261      0.22046710763463
  H          -0.65135590499806      0.26714112106886     -0.05832673900509
  C          -1.83024715338057      1.62255050352498      0.87768400704281
  C          -0.69529863975489      2.59880838687301      0.90626117282288
  C           0.00399931594145      2.80259366483568     -0.45230326455420
  C           1.16453747263447      1.86956449433462     -0.71980349878784
  N           1.21125592969808      0.71889879525419     -0.01961729036733
  C           2.27691586085014     -0.09971092614753     -0.13554324670303
  C           2.38846270632285     -1.30503132891276      0.80277968921084
  C           3.67113468824325     -1.13160879735245      1.64622365480635
  C           1.19307200083684     -1.39943372273814      1.75653436491802
  C           2.50086206338552     -2.60744197369814     -0.01335279345607
  C           3.29829103340251      0.18248645718455     -1.05275351055963
  C           3.22633025582432      1.34030498222742     -1.82269348547294
  C           2.15768915055993      2.21534042146486     -1.63959868542156
  C          -3.07556799679498      1.86985196691688      1.43895080053655
  C          -4.08251969178240      0.91287431754414      1.31418070980556
  C          -3.85533773097746     -0.25113937562670      0.58615510832685
  C          -0.99883489411471     -1.54405735020262     -1.63475864647355
  C          -3.45867866240012     -1.87229516368159     -1.87451579475416
  H          -2.06487575973013     -3.83577900353989     -0.56893963079896
  H          -3.19044712310543     -3.09205070013011      0.59442152029226
  H          -1.43252607996018     -2.86703532466377      0.78630593758644
  H           0.04623482160341      2.27445893275673      1.65554698825463
  H          -1.10550578275558      3.55469052525906      1.25644973294777
  H           0.38458114502608      3.83306760683155     -0.49906429632792
  H          -0.73347265420073      2.72440515132546     -1.27016550499460
  H           3.63603924137696     -0.20281046236480      2.23563284961761
  H           4.57270813631817     -1.10483742598412      1.01787739647580
  H           3.77082802605835     -1.97626935369012      2.34494201394204
  H           1.09479966210769     -0.49599801404772      2.37496406421870
  H           1.33075515961697     -2.26097506581782      2.42689921660176
  H           0.24799042120065     -1.54325900840571      1.21712921011170
  H           1.59810338993791     -2.78364691637704     -0.61574595773316
  H           2.62780795860180     -3.46332805948466      0.66697967221737
  H           3.36537998878718     -2.58764982706480     -0.69243384068983
  H           4.15027107920209     -0.49026774697481     -1.15242019095127
  H           4.01432610931082      1.57371835762569     -2.54137642618804
  H           2.09467906183416      3.15558371257524     -2.18976186803300
  H          -3.24582625738614      2.81074586599148      1.96082982121221
  H          -5.06049213148068      1.08854730737343      1.76496362014968
  H          -4.64974761286038     -0.98287644381284      0.45335198988812
  H          -1.02101546087394     -0.66534175464134     -2.29733356488267
  H          -0.85165347458758     -2.43355155675886     -2.26266315994792
  H          -0.12378118543427     -1.46598565250583     -0.97734196639736
  H          -3.56623600005420     -0.98029464082485     -2.50869101381723
  H          -4.42223502864805     -2.07383775008150     -1.38770550839629
  H          -3.22653193916002     -2.72909302978535     -2.52337902940405
