# Supplementary material for: London Dispersion versus Intramolecular Hydrogen Bond in Bis‐Pyridines: How Accurate Is DFT for Competing Noncovalent Interactions in the Condensed Phase?
Source: Chemistry. 2025 Oct 23;31(66):e02745. doi: 10.1002/chem.202502745 (PMC12648470; doi:10.1002/chem.202502745)
Supplement: Supplementary file 3 — Supporting Information [file CHEM-31-e02745-s001.zip › XYZ files/NMR_conformers_calculations/PBE_D4_def2_TZVPD_SMD_DCM_optimized_geometries/Bis_Py_w_tBu/13b/13b_54.xyz]

51
Coordinates from ORCA-job /scratch/tmp.26157691.vgorbach/NMR_PBE_molecule_1_conformer_54 E -888.198137814907
  C          -3.85718869775392     -1.57197729150369      1.57969594684048
  C          -2.35105268823389     -1.29176614169832      1.38560963981205
  C          -2.20008160423567     -0.37427277409383      0.18363984729537
  N          -1.65692809909377      0.85355346135674      0.35502345185333
  H          -1.34409124628920      1.10141878150765      1.29939508124444
  C          -1.49228870377583      1.79299522405076     -0.61322789353664
  C          -0.82289549274391      3.07072957562903     -0.22475668431475
  C           0.70362249234029      3.03805730217785     -0.49962759143685
  C           1.38370905323208      1.86653645935893      0.16180457058190
  N           1.66879962600663      0.81622242766008     -0.62475091299865
  C           2.23754492469630     -0.28543827046670     -0.09369776427519
  C           2.57885049882182     -1.39839449884251     -1.08801956236948
  C           3.16389795004230     -2.63676309110274     -0.39930918582200
  C           1.30715273570596     -1.80559146742726     -1.85597650049019
  C           3.61540746854571     -0.84354777324320     -2.08665469210997
  C           2.51282807471684     -0.36891638593258      1.27696881426746
  C           2.21433909197160      0.71994831675929      2.09821174155204
  C           1.64695995534758      1.86069300625392      1.53862814361440
  C          -1.90928249261677      1.47118598834065     -1.89670964084201
  C          -2.47065214114488      0.21646829929131     -2.13865848860016
  C          -2.61463284040507     -0.70541093721422     -1.10480258584219
  C          -1.78466132166944     -0.66473654015565      2.66611269784466
  C          -1.61303445842871     -2.61488057135951      1.09788749431112
  H          -3.99055303139555     -2.23364420064173      2.44788795850058
  H          -4.29193619916204     -2.06907239555900      0.70140619758523
  H          -4.41457581971192     -0.64211642865113      1.76480963118252
  H          -1.00007548123057      3.26653657674583      0.84349582774485
  H          -1.26921136578506      3.89539586500337     -0.79730187314467
  H           1.12278829553297      3.98630531353663     -0.13223726885552
  H           0.87684455409356      2.98103100807800     -1.58295864084696
  H           3.37998936432557     -3.40585995142527     -1.15564045268641
  H           2.46332362581323     -3.07342939734600      0.32867365072042
  H           4.10624799150499     -2.41217211197231      0.12275728863325
  H           0.55624524820530     -2.24218192592684     -1.18024028509283
  H           1.55747541755561     -2.56044939373094     -2.61688814499966
  H           0.85713068751961     -0.94100775939189     -2.36237698012646
  H           3.86650077659371     -1.61200360149718     -2.83361610209462
  H           4.54383232034230     -0.55021443290223     -1.57285067367410
  H           3.22109454869751      0.03685210902355     -2.61311129168186
  H           2.96211398554849     -1.26465239557455      1.70297672959721
  H           2.43094614772718      0.67655191155531      3.16761792980731
  H           1.41077445023008      2.73343917027544      2.15034517656723
  H          -1.79093300806309      2.20402370709377     -2.69386674774761
  H          -2.80170577250687     -0.04424894897453     -3.14491868176908
  H          -3.05753332447166     -1.68274211669657     -1.28834937324848
  H          -2.30969482790408      0.26340825082555      2.94351462422219
  H          -0.70553579331393     -0.45862874634663      2.58772912156960
  H          -1.92034691411212     -1.37086558366393      3.49647358165880
  H          -1.77258746628722     -3.30419880947837      1.93975218704032
  H          -0.53208756293689     -2.45117086479512      0.98754616940684
  H          -1.98796872314513     -3.10010661230918      0.18638860975271
