# Supplementary material for: London Dispersion versus Intramolecular Hydrogen Bond in Bis‐Pyridines: How Accurate Is DFT for Competing Noncovalent Interactions in the Condensed Phase?
Source: Chemistry. 2025 Oct 23;31(66):e02745. doi: 10.1002/chem.202502745 (PMC12648470; doi:10.1002/chem.202502745)
Supplement: Supplementary file 3 — Supporting Information [file CHEM-31-e02745-s001.zip › XYZ files/NMR_conformers_calculations/PBE_D4_def2_TZVPD_SMD_DCM_optimized_geometries/Bis_Py_w_tBu/13b/13b_68.xyz]

51
Coordinates from ORCA-job /scratch/tmp.26157802.vgorbach/NMR_PBE_molecule_1_conformer_68 E -888.197356194095
  C          -2.29560047609847     -2.89503231814121      0.54762679966634
  C          -3.02552754318174     -1.55668251002890      0.78839925233243
  C          -2.43495288548287     -0.51243434289501     -0.14410810291549
  N          -1.91278348404803      0.62195168419728      0.37395435341242
  H          -1.93626612214151      0.72498737687388      1.39318931140657
  C          -1.34832659604671      1.63358834118027     -0.33790621161245
  C          -0.83246447549064      2.81722379152137      0.41723280646983
  C           0.31129377676593      2.49310654847508      1.40784076882651
  C           1.52396543662458      1.90803338172809      0.73122868566295
  N           1.52069523821691      0.57868246978782      0.53773626327670
  C           2.56671094030966     -0.01002522254139     -0.07666786364802
  C           2.46836439852035     -1.52925084371409     -0.24127668567112
  C           3.72559390217339     -2.13019673578116     -0.88002238801410
  C           2.25689657676336     -2.16585308372302      1.14627247533860
  C           1.25184323131158     -1.84068459932109     -1.13393412498504
  C           3.65942603246365      0.74121970404731     -0.52816695373945
  C           3.66071942560796      2.12335905203738     -0.33605315611477
  C           2.57930571696483      2.72310165761878      0.30276350340917
  C          -1.29787453316842      1.49586009280017     -1.71656259023698
  C          -1.82954387029261      0.35003044964369     -2.31246791992958
  C          -2.39739426287735     -0.65088334173811     -1.53155804137757
  C          -4.52221133384745     -1.71183143600002      0.44400107475243
  C          -2.88056193564510     -1.16636503735109      2.26502699096602
  H          -1.22623932301016     -2.81316166230209      0.78853588034501
  H          -2.39214832056484     -3.23088788419327     -0.49387172570805
  H          -2.73835572470812     -3.66489875306374      1.19601279684184
  H          -1.66642711215884      3.26407574252700      0.98353684151499
  H          -0.49452883584124      3.56367608149781     -0.31368112314185
  H          -0.04682444106733      1.79001878822524      2.17527449807113
  H           0.57722804454918      3.43023180599456      1.91655064674449
  H           3.60568853832844     -3.22037268859891     -0.96678784885280
  H           4.62440525909359     -1.94160939635304     -0.27357053558813
  H           3.90352664619226     -1.73448638906560     -1.89125213043734
  H           1.35979925569990     -1.75958916702427      1.63354456053433
  H           3.11923645162564     -1.97558794519839      1.80379565456174
  H           2.13748171711761     -3.25558297931555      1.04723517036633
  H           0.33362190976758     -1.42773777360384     -0.69757130983290
  H           1.12695223516959     -2.92947112527022     -1.23855841754745
  H           1.37711684966965     -1.41333249376760     -2.14101664165120
  H           4.50384240841253      0.25979865993392     -1.01890844049704
  H           4.50567940821300      2.72466667316977     -0.67794984347079
  H           2.54957631261453      3.79996774685492      0.47750949737952
  H          -0.84634985426605      2.28848416055516     -2.31150858368304
  H          -1.79522757948892      0.23689549972431     -3.39700014026617
  H          -2.80927265868411     -1.54821923092080     -1.98922073143713
  H          -4.66686869886139     -2.02848721734513     -0.59839215175736
  H          -5.06560988730314     -0.76822840790567      0.59877263126929
  H          -4.96513925708907     -2.47725084173643      1.09760478329514
  H          -3.42264617711906     -0.23890529639931      2.51061521504044
  H          -1.82596300605569     -1.05764256210659      2.56466128288910
  H          -3.31307343173686     -1.96286333678826      2.88546379304249
