# Supplementary material for: London Dispersion versus Intramolecular Hydrogen Bond in Bis‐Pyridines: How Accurate Is DFT for Competing Noncovalent Interactions in the Condensed Phase?
Source: Chemistry. 2025 Oct 23;31(66):e02745. doi: 10.1002/chem.202502745 (PMC12648470; doi:10.1002/chem.202502745)
Supplement: Supplementary file 3 — Supporting Information [file CHEM-31-e02745-s001.zip › XYZ files/NMR_conformers_calculations/PBE_D4_def2_TZVPD_SMD_DCM_optimized_geometries/Bis_Py_w_tBu/13b/13b_69.xyz]

51
Coordinates from ORCA-job /scratch/tmp.26157804.vgorbach/NMR_PBE_molecule_1_conformer_69 E -888.197279600184
  C          -4.46241504218187     -1.68702936437688     -0.96901264364901
  C          -2.92557559429893     -1.59663930011533     -1.07173241794477
  C          -2.46167862888378     -0.41125886222963     -0.24303559522287
  N          -1.77335450452138      0.58445158395493     -0.84434883634516
  H          -1.60121855175370      0.48809696811753     -1.84941277280156
  C          -1.28415999626998      1.69569779711036     -0.23270512771044
  C          -0.55892139304893      2.69626311581909     -1.07602659950061
  C           0.71261702976321      2.15096585436817     -1.76811892903910
  C           1.75353090192094      1.67645520616199     -0.78749454156408
  N           1.61214397309602      0.42529939888757     -0.31915402659400
  C           2.49679355890696     -0.05614891594804      0.57759463963700
  C           2.25209833815737     -1.49386447322353      1.04444348919215
  C           0.87650463303428     -1.55227136024355      1.73571031384857
  C           2.24154700718602     -2.41904542091553     -0.18805559410508
  C           3.32589332265319     -1.98048520345096      2.02437979102176
  C           3.56285520655834      0.72742511921491      1.03758162153268
  C           3.70760940658888      2.02935672127755      0.55713757102022
  C           2.79174802420567      2.51862216512291     -0.36958908193203
  C          -1.50723829551385      1.82481516791051      1.12965870578653
  C          -2.22132317780793      0.83315340102548      1.80639872468414
  C          -2.69838713835163     -0.28183472207827      1.12536030632557
  C          -2.28951581917692     -2.87410528773980     -0.48297257337740
  C          -2.52082907320251     -1.46476372440792     -2.54601444075757
  H          -4.79153145436388     -1.82157063942625      0.07067126948333
  H          -4.81171080467874     -2.55193469322212     -1.55137344866925
  H          -4.94208294850154     -0.78265465634569     -1.37097877852082
  H          -0.29966871440233      3.55221966729120     -0.43885411974816
  H          -1.24804732257446      3.06342385582126     -1.85485357089256
  H           1.12035617828671      2.96183635886565     -2.38749687382655
  H           0.44791461110010      1.32244520873019     -2.44293209185466
  H           0.65357241886857     -2.58395234846268      2.04881100468350
  H           0.08376952084873     -1.21992147058833      1.05384212704332
  H           0.85233877309210     -0.91121349444276      2.63067400557546
  H           3.21946411586200     -2.41457380432242     -0.69381189683979
  H           1.48010518143859     -2.10086746869491     -0.91344534582303
  H           2.02120445560072     -3.45317114203522      0.11806724411593
  H           4.32863485352497     -1.97407666952455      1.57100295307808
  H           3.10361291310241     -3.01500749982859      2.32556584329060
  H           3.35740670247991     -1.36828515876806      2.93826541647366
  H           4.27746954902079      0.33106473930538      1.75714641632603
  H           4.53484502595811      2.65336953160987      0.90165911652586
  H           2.87692899951866      3.52942006379573     -0.77210283288360
  H          -1.12305634499622      2.70188874295435      1.64847805215198
  H          -2.40158897753755      0.93110884163226      2.87791217094253
  H          -3.25012295709257     -1.06123638124001      1.64765337626581
  H          -2.63816016945533     -3.74514351897525     -1.05660541884120
  H          -2.57428153251407     -3.02115662146178      0.56803244073578
  H          -1.19241620552306     -2.83646008725838     -0.54275966179991
  H          -1.42714913660048     -1.43156242703427     -2.67619052419670
  H          -2.96844156781386     -0.57928303634045     -3.02517340374186
  H          -2.88377555510776     -2.34506830317577     -3.09338087705871
