# Supplementary material for: London Dispersion versus Intramolecular Hydrogen Bond in Bis‐Pyridines: How Accurate Is DFT for Competing Noncovalent Interactions in the Condensed Phase?
Source: Chemistry. 2025 Oct 23;31(66):e02745. doi: 10.1002/chem.202502745 (PMC12648470; doi:10.1002/chem.202502745)
Supplement: Supplementary file 3 — Supporting Information [file CHEM-31-e02745-s001.zip › XYZ files/NMR_conformers_calculations/PBE_D4_def2_TZVPD_SMD_DCM_optimized_geometries/Bis_Py_w_tBu/13b/13b_55.xyz]

51
Coordinates from ORCA-job /scratch/tmp.26157695.vgorbach/NMR_PBE_molecule_1_conformer_55 E -888.197046509107
  C          -3.46449191661326     -2.78084653465459     -1.12328278105696
  C          -2.64510155924047     -1.52613545295720     -1.44747718390275
  C          -2.44586751463046     -0.67837014919048     -0.20248627939233
  N          -1.76780817369457      0.49249225462262     -0.35352084705856
  H          -1.44791670124021      0.72850472984293     -1.29656007444424
  C          -1.46080261908926      1.36472864226743      0.63293422422705
  C          -0.74591878756008      2.63515350727165      0.29174815983598
  C           0.13767214163518      2.61142004075411     -0.95275770285626
  C           1.28348820158140      1.62221648821871     -0.90052229357148
  N           1.36611065161923      0.82314076878184      0.16928201905460
  C           2.36741016196943     -0.07803891453670      0.26307381811075
  C           2.36010748220117     -0.94701299260523      1.52287625297465
  C           3.57438927648316     -1.88084876585794      1.59154900438791
  C           2.36050967064610     -0.03118777360330      2.76147087621192
  C           1.07482366751707     -1.79785209524319      1.51630471579832
  C           3.32625051107332     -0.19745515841936     -0.74766661259485
  C           3.24021629273522      0.63250087947639     -1.86890563477180
  C           2.20711978339753      1.55769094655000     -1.95444324218526
  C          -1.89182193971262      1.05257303564605      1.92078317783887
  C          -2.60194868195419     -0.12160149197281      2.13710276584106
  C          -2.87885135552454     -0.99221188610030      1.07808885080652
  C          -1.26246773493533     -1.95460660079032     -1.98660194667781
  C          -3.39222066515485     -0.69998155613104     -2.51692543845221
  H          -4.46422463346430     -2.52874264321552     -0.74067142655193
  H          -2.95783106289894     -3.42026808616856     -0.38609790857534
  H          -3.59399528783990     -3.36777492246631     -2.04313379909304
  H          -0.16009635409058      2.92479856960679      1.17513871561881
  H          -1.51360922228387      3.41801277061565      0.16092643080622
  H           0.54668686712438      3.62392966079730     -1.09518225871752
  H          -0.45803636177222      2.43115330494973     -1.86558712707999
  H           4.52231200633649     -1.32182208643499      1.60015025180857
  H           3.59729634710108     -2.58625843471940      0.74739954145425
  H           3.52838796002286     -2.47331775716431      2.51732030165693
  H           3.27711726011976      0.57737441911406      2.80377007284273
  H           2.31320845987523     -0.63893535895929      3.67792996405938
  H           1.49875693436241      0.65039406329643      2.75199176705429
  H           1.00781518592642     -2.38857750781963      2.44298829041130
  H           1.07016130997671     -2.49775645310617      0.66648142918682
  H           0.18175382349996     -1.16265774688370      1.44632693394125
  H           4.13246375840432     -0.92493675746495     -0.66924398472471
  H           3.98039117437264      0.55412068205365     -2.66789973816761
  H           2.11099066250880      2.22382578046222     -2.81388208119247
  H          -1.65780808699673      1.73628644739483      2.73575688076800
  H          -2.94203970363716     -0.37282119178690      3.14295876029510
  H          -3.42603101775487     -1.91506587381887      1.25251865822329
  H          -0.70984742809950     -2.53924202424496     -1.23726351080663
  H          -0.64062787761241     -1.09637133250418     -2.28140717521966
  H          -1.40554691317445     -2.58253872326944     -2.87768139932047
  H          -2.81874863876997      0.17768766182409     -2.85175330081738
  H          -4.36716487377718     -0.35496135210460     -2.14313318675638
  H          -3.56538404106795     -1.33205415855213     -3.39949868252692
