# Supplementary material for: London Dispersion versus Intramolecular Hydrogen Bond in Bis‐Pyridines: How Accurate Is DFT for Competing Noncovalent Interactions in the Condensed Phase?
Source: Chemistry. 2025 Oct 23;31(66):e02745. doi: 10.1002/chem.202502745 (PMC12648470; doi:10.1002/chem.202502745)
Supplement: Supplementary file 3 — Supporting Information [file CHEM-31-e02745-s001.zip › XYZ files/NMR_conformers_calculations/PBE_D4_def2_TZVPD_SMD_DCM_optimized_geometries/Bis_Py_w_tBu/13b/13b_41.xyz]

51
Coordinates from ORCA-job /scratch/tmp.26206419.vgorbach/NMR_PBE_molecule_1_conformer_41 E -888.196929982608
  C          -2.47276026442266     -0.19788086574990      2.44782770185910
  C          -2.91100577441771     -1.10904573086780      1.29323625577664
  C          -2.47875564908796     -0.57200206975847     -0.06083949719185
  N          -1.78671601700222      0.59196687187274     -0.11810606772951
  H          -1.60145910059380      1.06058541145901      0.77271339601643
  C          -1.30648633277030      1.17592739549500     -1.24372169968835
  C          -0.58340098665558      2.48376037748862     -1.14086631480140
  C           0.08206446415138      2.79898190032190      0.19651202649176
  C           1.15198608647347      1.81724375289111      0.62802149684939
  N           1.39305541658109      0.76900832446811     -0.16757711537993
  C           2.33811233439653     -0.13368032757953      0.17259411212873
  C           2.52504780265961     -1.29402852618419     -0.80743693072290
  C           2.83654432027452     -0.72209690379939     -2.20390737091200
  C           3.66265672398386     -2.23199244762291     -0.38796794692421
  C           1.20955300941857     -2.09512839504173     -0.86793373805849
  C           3.07286106791240      0.00309445324762      1.35457739192659
  C           2.82026231693927      1.09474789076546      2.19021547633927
  C           1.84771640160305      2.01901038606191      1.82935299221328
  C          -1.56400085771200      0.53800202135150     -2.45197591895168
  C          -2.28582959782775     -0.65334232419988     -2.46007820911724
  C          -2.74095497483832     -1.21317369397085     -1.26726193749286
  C          -2.27398852164977     -2.50223146780301      1.48195533422326
  C          -4.44878670216662     -1.23464145914214      1.29999820087074
  H          -1.37694629930146     -0.10667309311360      2.51554522090653
  H          -2.81784592992554     -0.63619311565703      3.39409228487817
  H          -2.91540431191973      0.80881439201440      2.37893732966772
  H          -1.31123444473106      3.28298412802775     -1.36507636438827
  H           0.15581832314446      2.50641409270213     -1.95368912140485
  H          -0.66606095298855      2.90035213823140      1.00294728985875
  H           0.53142838305738      3.80165458217952      0.11907643894786
  H           3.78453867218476     -0.16224669864675     -2.20119166504359
  H           2.03981775152411     -0.04462943752924     -2.54034629342532
  H           2.92709606658612     -1.54147048101143     -2.93316328351421
  H           3.47170764078522     -2.70098012155926      0.58911760485878
  H           4.62832019844245     -1.70678613857366     -0.33466194888113
  H           3.76369688529600     -3.03971914437050     -1.12814444348626
  H           0.96897713886778     -2.53598968462981      0.11170758638343
  H           1.30074449259421     -2.91505616108304     -1.59687274248452
  H           0.37176027816509     -1.45357732515108     -1.17288932213544
  H           3.83354043848732     -0.72648550083407      1.62774959104594
  H           3.38475450926710      1.21799090034547      3.11677307910828
  H           1.62665613916291      2.88431454532060      2.45711469452760
  H          -1.18931753171353      0.98135335912893     -3.37375872271357
  H          -2.48947455138044     -1.15743934347691     -3.40605177898539
  H          -3.29477465215560     -2.15016110142490     -1.26640091262937
  H          -1.17620554890213     -2.43944355183781      1.46816438592544
  H          -2.59195196955233     -3.20315372289232      0.69769776251825
  H          -2.58635406012688     -2.91219032280758      2.45336494207244
  H          -4.92848461981258     -0.25275744185346      1.17564509919948
  H          -4.77152267311763     -1.65711332487012      2.26265160809896
  H          -4.80506041618651     -1.89897042233081      0.50051638436950
