# Supplementary material for: London Dispersion versus Intramolecular Hydrogen Bond in Bis‐Pyridines: How Accurate Is DFT for Competing Noncovalent Interactions in the Condensed Phase?
Source: Chemistry. 2025 Oct 23;31(66):e02745. doi: 10.1002/chem.202502745 (PMC12648470; doi:10.1002/chem.202502745)
Supplement: Supplementary file 3 — Supporting Information [file CHEM-31-e02745-s001.zip › XYZ files/NMR_conformers_calculations/PBE_D4_def2_TZVPD_SMD_DCM_optimized_geometries/Bis_Py_w_tBu/13b/13b_80.xyz]

51
Coordinates from ORCA-job /scratch/tmp.26157885.vgorbach/NMR_PBE_molecule_1_conformer_80 E -888.198004244467
  C          -0.79909976546418     -1.84562199842322      1.75337407238230
  C          -2.21962948287800     -1.53720917902178      1.23681989931261
  C          -2.16194375172949     -0.40683886328658      0.22299043096815
  N          -1.58700538290601      0.75777739073807      0.62403647124334
  H          -1.20271909786783      0.79861650399694      1.57321046590012
  C          -1.47285417553114      1.88417967412252     -0.12006561519605
  C          -0.75531209753511      3.04573283407268      0.48561085642004
  C           0.74115952672813      3.09041291820928      0.07716259834701
  C           1.47594022074484      1.82132556677469      0.42541208333387
  N           1.57228180864682      0.90017152268874     -0.54770246348220
  C           2.18189953637357     -0.27632086934204     -0.30040939454255
  C           2.28064698693800     -1.23349745692019     -1.49122694905127
  C           2.86467703243283     -2.59519156473194     -1.09715472451384
  C           0.87890912673186     -1.44609665555826     -2.09244083949936
  C           3.19286085987665     -0.58160055441215     -2.55017845466182
  C           2.70894946354093     -0.56679480728787      0.96460891944875
  C           2.60759378140059      0.38646335846214      1.97885124329529
  C           1.98330993154176      1.60199720018574      1.71285439483100
  C          -1.98620891464905      1.85832396029239     -1.41222404435765
  C          -2.58256967181984      0.69225970901183     -1.88296425652032
  C          -2.66923958416371     -0.44054026966880     -1.07011506486748
  C          -2.80864900968879     -2.80450940628934      0.60680972378586
  C          -3.11582177717697     -1.08918615520121      2.41318860140826
  H          -0.13640063554426     -2.15535960897806      0.93350707939700
  H          -0.85537822839958     -2.66607432985206      2.48284855251923
  H          -0.33858074183286     -0.98641243690360      2.26281435484555
  H          -0.83578725760316      2.99605228536003      1.58216000505790
  H          -1.23991731094667      3.97413301994024      0.15295484152367
  H           1.19344653923521      3.95057537760945      0.59142336486195
  H           0.81499686118658      3.25736543606638     -1.00640591188055
  H           2.89425086479236     -3.24918569195714     -1.98132139087129
  H           2.25323488626034     -3.09691602035510     -0.33160589086095
  H           3.89312029720661     -2.51033751449524     -0.71528056126784
  H           0.20834734429860     -1.93640011945504     -1.37039775001338
  H           0.94780794155495     -2.09030975615348     -2.98222483865236
  H           0.42661038566773     -0.49074444075857     -2.38990998355390
  H           3.26847009062032     -1.23226623510190     -3.43492611389110
  H           4.20824052351561     -0.42338384148354     -2.15531713546661
  H           2.79282795156203      0.39149031448441     -2.86893202501178
  H           3.19735741628764     -1.51996246411889      1.16114642693540
  H           3.01804631726064      0.17978160977305      2.96944810652017
  H           1.89363970634795      2.37232503013167      2.48101182231351
  H          -1.90829401384491      2.75055847902818     -2.03196920397433
  H          -2.98689198682907      0.66005982044197     -2.89575078252122
  H          -3.13675320021640     -1.34887430723385     -1.44152130962208
  H          -2.20613419963928     -3.15382391774967     -0.24435261565022
  H          -3.84256429994767     -2.65142405778416      0.26529785428461
  H          -2.82017529133666     -3.60275769684637      1.36181893426508
  H          -3.17458479424080     -1.90269737720528      3.15036451371851
  H          -4.13488560808268     -0.85855018256111      2.07019370166235
  H          -2.71332039847843     -0.20214984835389      2.92443931584863
