# Supplementary material for: London Dispersion versus Intramolecular Hydrogen Bond in Bis‐Pyridines: How Accurate Is DFT for Competing Noncovalent Interactions in the Condensed Phase?
Source: Chemistry. 2025 Oct 23;31(66):e02745. doi: 10.1002/chem.202502745 (PMC12648470; doi:10.1002/chem.202502745)
Supplement: Supplementary file 3 — Supporting Information [file CHEM-31-e02745-s001.zip › XYZ files/NMR_conformers_calculations/PBE_D4_def2_TZVPD_SMD_DCM_optimized_geometries/Bis_Py_w_tBu/13b/13b_57.xyz]

51
Coordinates from ORCA-job /scratch/tmp.26157725.vgorbach/NMR_PBE_molecule_1_conformer_57 E -888.198123623516
  C          -4.01596043840468     -0.97418044547003      1.53247022509445
  C          -2.48095576706168     -0.94863326023952      1.36001891819638
  C          -2.17618578592117     -0.15515218525933      0.09943067305030
  N          -1.53241117006442      1.03099665295391      0.20691362124690
  H          -1.24244502966146      1.32645505159199      1.14451857448566
  C          -1.23932705845051      1.87285599687736     -0.81882259417862
  C          -0.47762673430252      3.11593542136194     -0.49347088215604
  C           1.05247955774265      2.93266855863105     -0.67716548935722
  C           1.58158930625791      1.75640357885142      0.10158718747495
  N           1.73221514225702      0.60821201968640     -0.57903299292139
  C           2.14205642335950     -0.50399704353181      0.06362827002611
  C           2.34706773511031     -1.74117591846347     -0.81494495844922
  C           3.52692382810631     -1.45376077094275     -1.76662856465130
  C           2.66464471921029     -2.99335439167694      0.01134121430972
  C           1.07852835044552     -1.99958822216906     -1.64852803598163
  C           2.39200567957990     -0.49262683531348      1.44214361880092
  C           2.23771333363751      0.69919777940037      2.15192632205660
  C           1.83185760492497      1.84693754313783      1.47740202353907
  C          -1.62412208424577      1.48860334636899     -2.09510811060928
  C          -2.28491799113014      0.27249554414675     -2.27202874792237
  C          -2.55972370837752     -0.54852401138118     -1.18111651856830
  C          -1.84064462435711     -0.32134053263658      2.60536313074053
  C          -1.95646233100036     -2.38826013292360      1.19493202632687
  H          -4.50892622282334     -1.45599695404951      0.67645401668101
  H          -4.42088400818569      0.04263805438613      1.64044093498686
  H          -4.26789805625942     -1.54417918541257      2.43866420785467
  H          -0.68867918549788      3.41325964628928      0.54470258745483
  H          -0.82018898073376      3.92574721369905     -1.15225789368394
  H           1.53601279487841      3.86453741491701     -0.34997929207263
  H           1.27472791275268      2.78271845270840     -1.74263255152166
  H           4.45864974302604     -1.28696097388667     -1.20452773008673
  H           3.32951849406476     -0.56139000912984     -2.37755730262290
  H           3.68418164610241     -2.30886723788574     -2.44186351066988
  H           1.85723264779383     -3.23290356270857      0.72023145384037
  H           3.60039197494485     -2.88575551947441      0.57980123997844
  H           2.78476132803952     -3.85497024961946     -0.66194382411503
  H           0.21031586933602     -2.19466049461448     -1.00179548817406
  H           1.22879857636573     -2.88088024072653     -2.29047951842405
  H           0.84364256195356     -1.14068830606940     -2.29123408124110
  H           2.71190198875374     -1.39557804861774      1.95982194661643
  H           2.43844564372669      0.72884853873728      3.22487164789561
  H           1.70923734684397      2.79724009969385      2.00037949884460
  H          -1.40202855584603      2.14316019870852     -2.93689294809590
  H          -2.59172339909448     -0.03753666666418     -3.27197250965207
  H          -3.08366973824178     -1.49288296531824     -1.31560208679047
  H          -2.07405071495674     -0.94776666613563      3.47692748916728
  H          -2.23695013196179      0.68414709574624      2.81965299211086
  H          -0.74368551132932     -0.26730084551403      2.52460673541464
  H          -2.22364471916116     -2.96977347459633      2.08923944471720
  H          -0.86268446817790     -2.40340823601092      1.09041768300305
  H          -2.39737818816746     -2.89048704935164      0.32296766563147
