# Supplementary material for: London Dispersion versus Intramolecular Hydrogen Bond in Bis‐Pyridines: How Accurate Is DFT for Competing Noncovalent Interactions in the Condensed Phase?
Source: Chemistry. 2025 Oct 23;31(66):e02745. doi: 10.1002/chem.202502745 (PMC12648470; doi:10.1002/chem.202502745)
Supplement: Supplementary file 3 — Supporting Information [file CHEM-31-e02745-s001.zip › XYZ files/NMR_conformers_calculations/PBE_D4_def2_TZVPD_SMD_DCM_optimized_geometries/Bis_Py_w_tBu/13b/13b_43.xyz]

51
Coordinates from ORCA-job /scratch/tmp.26157607.vgorbach/NMR_PBE_molecule_1_conformer_43 E -888.196927167031
  C          -1.95766058676729     -2.86011116442263     -1.24877025656953
  C          -2.62423219060525     -1.48947463641720     -1.49168007188636
  C          -2.42349374536274     -0.63915740758920     -0.24830930880100
  N          -1.75006416656824      0.53206415293292     -0.35594852126851
  H          -1.41934770555789      0.78674078227582     -1.29081731403501
  C          -1.46193096054508      1.37967012558365      0.66234054169162
  C          -0.73638952796344      2.65606874233382      0.36670537528903
  C           0.15498189594631      2.66648703468210     -0.87277125363988
  C           1.28779607928294      1.66102409315190     -0.85361079069316
  N           1.37047834370663      0.83737082905823      0.19734517561346
  C           2.36384706132977     -0.07495264888680      0.26341948724004
  C           2.35427200751660     -0.97471633382631      1.50131335003734
  C           1.06545654624089     -1.81967660382430      1.47228763725810
  C           3.56489432861775     -1.91454033505891      1.54607229352949
  C           2.35806680432261     -0.09124165853404      2.76323115104157
  C           3.31549415125492     -0.17950667087341     -0.75577732496366
  C           3.22916835415577      0.67604809505018     -1.85765704851023
  C           2.20326871135075      1.61140384062594     -1.91552074197759
  C          -1.91576005456393      1.03071799344513      1.92947653536646
  C          -2.62971594088997     -0.15291239160159      2.10158708290137
  C          -2.88251735840619     -0.99172350491723      1.01693181820160
  C          -2.00709234765437     -0.84229503886008     -2.73872548447593
  C          -4.13913942635680     -1.68021270987287     -1.71263272188571
  H          -2.39039388543765     -3.37152492702751     -0.37782078319823
  H          -0.87588615283913     -2.75112365893446     -1.08452948207712
  H          -2.11272087763560     -3.49806536780998     -2.13095575603598
  H          -0.15323212742022      2.91158497966175      1.26240348311664
  H          -1.49584442582159      3.44991930466640      0.25694952517677
  H           0.57925867753373      3.67783869396631     -0.97353117268465
  H          -0.43743763743792      2.52997810482138     -1.79492027899786
  H           1.05286415050424     -2.48883965896119      0.59820319809361
  H           0.17440671009521     -1.17910782740722      1.42948300541457
  H           1.00066801027524     -2.44230015800932      2.37800015590662
  H           3.58410474755309     -2.60121048223922      0.68647874837022
  H           3.51865908004809     -2.52777540699792      2.45826223916612
  H           4.51490441509737     -1.35931328269503      1.56541429962816
  H           2.30693992919889     -0.72234532583661      3.66354927613193
  H           1.49964439901795      0.59444443889617      2.77044709074717
  H           3.27773368940560      0.51129244847686      2.82202751129909
  H           4.11583416241931     -0.91545687471376     -0.69878841269715
  H           3.96346922043624      0.60932831021955     -2.66312377588611
  H           2.10727715821194      2.29734173912167     -2.75927580682658
  H          -1.69822790292578      1.69041807753708      2.76857414230795
  H          -2.98742729175211     -0.43056758892907      3.09423841194282
  H          -3.42937525550456     -1.92375547404999      1.14780312995415
  H          -0.91649926798421     -0.71329635077981     -2.64612077144125
  H          -2.46690738315901      0.13080666794949     -2.97471806081287
  H          -2.18128840636794     -1.49822789333326     -3.60237510832971
  H          -4.64128943916677     -0.71621548539939     -1.88033365472296
  H          -4.61391699860335     -2.17456939594975     -0.85383783424825
  H          -4.29773930242481     -2.31130430369816     -2.59904951636058
