# Supplementary material for: London Dispersion versus Intramolecular Hydrogen Bond in Bis‐Pyridines: How Accurate Is DFT for Competing Noncovalent Interactions in the Condensed Phase?
Source: Chemistry. 2025 Oct 23;31(66):e02745. doi: 10.1002/chem.202502745 (PMC12648470; doi:10.1002/chem.202502745)
Supplement: Supplementary file 3 — Supporting Information [file CHEM-31-e02745-s001.zip › XYZ files/NMR_conformers_calculations/PBE_D4_def2_TZVPD_SMD_DCM_optimized_geometries/Bis_Py_w_tBu/13b/13b_42.xyz]

51
Coordinates from ORCA-job /scratch/tmp.26157603.vgorbach/NMR_PBE_molecule_1_conformer_42 E -888.198402928228
  C          -3.49107619653224     -2.16761118743191     -1.83647225691955
  C          -2.42210095586784     -1.62972216802323     -0.87811367836511
  C          -2.69246662496269     -0.17796328254772     -0.52463374282558
  N          -1.80127209676191      0.44152991884755      0.29520927221204
  H          -0.99168671035477     -0.09725922891479      0.62227713297814
  C          -1.88694256002677      1.72373994692114      0.72936520914670
  C          -0.78419605646526      2.24919207272244      1.58675145251152
  C           0.39055806660700      2.80011016641036      0.74674761331842
  C           1.12199372850861      1.73950494447554     -0.04117181079169
  N           1.54897953753069      0.66780144048187      0.64811060666537
  C           2.25418145274872     -0.29581361279131      0.02402814740827
  C           2.73761965277517     -1.44698214377239      0.91089699907013
  C           3.68363327230501     -0.86547675626417      1.98107688440576
  C           1.52528265982967     -2.09603704550815      1.60479505025471
  C           3.48559412887592     -2.52050082565623      0.11156915377078
  C           2.53092696856222     -0.21540575095631     -1.34804482973291
  C           2.06706669429631      0.88267899078839     -2.07156609070850
  C           1.35161389711708      1.88080215593441     -1.41436784145801
  C          -2.97241616072688      2.48015833671284      0.30085544290624
  C          -3.91641961626434      1.90140305019537     -0.54243727457193
  C          -3.77782243944292      0.57515765462705     -0.95647654529913
  C          -2.44166300323879     -2.46949834510716      0.41831725965210
  C          -1.03978556697865     -1.73280544291409     -1.55677597202431
  H          -4.49479189130513     -2.14307772748869     -1.38779773754990
  H          -3.25655830874336     -3.21449606413814     -2.07431890835552
  H          -3.51415297828356     -1.60491804197853     -2.78106730555695
  H          -0.41097338266215      1.45227690593234      2.24672694928305
  H          -1.18532689377561      3.05568038726524      2.21416161272280
  H           1.09717234497393      3.27105561423027      1.44928052687523
  H           0.03080174617177      3.58721463902645      0.06900858681473
  H           4.03489238028492     -1.66769702021777      2.64777764568775
  H           3.17098882546160     -0.10834635614694      2.59084760750745
  H           4.56530862369975     -0.39483014650333      1.51937457234567
  H           0.85292410681408     -2.56514709934798      0.87091277336399
  H           0.95315802863077     -1.35415786359857      2.17899377927112
  H           1.86647037358337     -2.87892297613993      2.29929188916375
  H           2.84754528216258     -2.97188576673035     -0.66332541478089
  H           3.80698178021103     -3.32507474264664      0.78941799673830
  H           4.38643194271657     -2.11766774129278     -0.37522248816177
  H           3.09701819714316     -0.99791948217174     -1.85051985132967
  H           2.26516917483626      0.95801789981225     -3.14272417405414
  H           0.98006395242434      2.75746105384913     -1.94737269039323
  H          -3.06299063588403      3.51229466028729      0.63678694735715
  H          -4.77339793411484      2.48523758700692     -0.88188659824560
  H          -4.51768879609536      0.12399766099034     -1.61265193228220
  H          -3.42207298540036     -2.40724502790343      0.91251472324804
  H          -1.67197041638788     -2.15225648363335      1.13662564634922
  H          -2.24762084641046     -3.52190454779915      0.16640233020905
  H          -0.22235998406238     -1.41015018286659     -0.89771366772253
  H          -1.00376792293497     -1.12909127669340     -2.47515406834120
  H          -0.84968580738730     -2.78176394623228     -1.82577632296710
