# Supplementary material for: London Dispersion versus Intramolecular Hydrogen Bond in Bis‐Pyridines: How Accurate Is DFT for Competing Noncovalent Interactions in the Condensed Phase?
Source: Chemistry. 2025 Oct 23;31(66):e02745. doi: 10.1002/chem.202502745 (PMC12648470; doi:10.1002/chem.202502745)
Supplement: Supplementary file 3 — Supporting Information [file CHEM-31-e02745-s001.zip › XYZ files/NMR_conformers_calculations/PBE_D4_def2_TZVPD_SMD_DCM_optimized_geometries/Bis_Py_w_tBu/13b/13b_56.xyz]

51
Coordinates from ORCA-job /scratch/tmp.26157721.vgorbach/NMR_PBE_molecule_1_conformer_56 E -888.195849596050
  C          -4.15744183230806     -2.59193813894417      0.56416918862417
  C          -3.38927556991346     -1.83588759181856     -0.52601330907984
  C          -2.67025377964354     -0.63099538671220      0.05828826721622
  N          -1.92757545138680      0.12496245655850     -0.79519272844391
  H          -1.87762726995248     -0.17455756511222     -1.77354996003319
  C          -1.23888551351809      1.24707701737736     -0.47522567559263
  C          -0.54240427234642      1.95087608710855     -1.59902653577189
  C           0.61632257576699      2.85560076019353     -1.19471737700607
  C           1.78690207960114      2.14348087631263     -0.55302390714288
  N           1.65142421786170      0.83269095861260     -0.28970344661194
  C           2.65829964287655      0.16161604297899      0.29868616932848
  C           2.46160823633534     -1.32720708797848      0.59973218516833
  C           2.59919818353321     -1.55220947392515      2.11897224488561
  C           1.07972804777985     -1.81518284081077      0.15158054369684
  C           3.54498404190832     -2.13952313516139     -0.13742317637407
  C           3.85885080591354      0.80390941249399      0.63602367624219
  C           4.00560585361181      2.16100160905772      0.35890549930163
  C           2.95481356344599      2.84889020602827     -0.24348247259831
  C          -1.29277709952622      1.67282108869709      0.84920148794272
  C          -2.02474323846711      0.93447149251148      1.77225856398229
  C          -2.71349419348270     -0.21786239518184      1.38283925637443
  C          -2.36323567738998     -2.79148735159850     -1.17133098579902
  C          -4.38991787964591     -1.34215435561142     -1.59480946601883
  H          -3.48696216121182     -2.97547995667752      1.34701276599685
  H          -4.66646781642904     -3.45191191950940      0.10700890256961
  H          -4.92433869660119     -1.96116589527367      1.03651356365157
  H          -1.29856327216002      2.56534150805073     -2.11881410775121
  H          -0.20608003937312      1.19472083446371     -2.32528401226940
  H           0.26178476247276      3.65073649509790     -0.51781241906539
  H           0.96864571978993      3.38314078732018     -2.09471829251225
  H           1.84224546241157     -0.97656769021550      2.67359649591790
  H           3.59162141383303     -1.25483892542825      2.48729986433651
  H           2.45776471742028     -2.61806065316596      2.35599059444084
  H           0.27561688408185     -1.28213916060735      0.67735039082992
  H           0.98433697425302     -2.88835881092340      0.37569756434104
  H           0.93061971047383     -1.67502927856599     -0.92820803410155
  H           4.55719421137005     -1.85091301764836      0.18062693202262
  H           3.47536414174795     -1.99571059176225     -1.22654467243412
  H           3.41885744146685     -3.21274873103087      0.07330995951424
  H           4.66903004577289      0.24828958969602      1.10929676004385
  H           4.93317524644797      2.67863979625151      0.61189682820981
  H           3.03425267025150      3.91323029039079     -0.47311751996911
  H          -0.75562673821619      2.57033231791218      1.14904805183027
  H          -2.06344172566128      1.25721259003067      2.81380928898798
  H          -3.28525723192594     -0.79007803465573      2.10875980898027
  H          -2.89791663261477     -3.65525896733035     -1.59175079097932
  H          -1.64280501570932     -3.16068498219039     -0.42818590055962
  H          -1.80350209612363     -2.32047104588601     -1.99289674448824
  H          -4.93151756474843     -2.20627848821599     -2.00546991330076
  H          -3.89108357592819     -0.83425497090031     -2.43375560033692
  H          -5.12526358874420     -0.65021595310234     -1.15907338289573
