# Supplementary material for: London Dispersion versus Intramolecular Hydrogen Bond in Bis‐Pyridines: How Accurate Is DFT for Competing Noncovalent Interactions in the Condensed Phase?
Source: Chemistry. 2025 Oct 23;31(66):e02745. doi: 10.1002/chem.202502745 (PMC12648470; doi:10.1002/chem.202502745)
Supplement: Supplementary file 3 — Supporting Information [file CHEM-31-e02745-s001.zip › XYZ files/NMR_conformers_calculations/PBE_D4_def2_TZVPD_SMD_DCM_optimized_geometries/Bis_Py_w_tBu/13b/13b_81.xyz]

51
Coordinates from ORCA-job /scratch/tmp.26157890.vgorbach/NMR_PBE_molecule_1_conformer_81 E -888.197035647797
  C          -3.62600077194448     -2.76271278073398     -0.18596925239967
  C          -2.87111863888232     -1.73289537263075     -1.03429315688225
  C          -2.46523692123741     -0.53421158220656     -0.19253619744849
  N          -1.84241822173592      0.48905692466508     -0.83133469518992
  H          -1.70058014597721      0.39735478008571     -1.84145154989245
  C          -1.38729541820329      1.62795554789761     -0.25395955380123
  C          -0.73211785383368      2.64590340800820     -1.13277729769284
  C           0.57953748563225      2.15772920824903     -1.79391812510489
  C           1.63033359264799      1.77220728833205     -0.78510465146098
  N           1.58637588521537      0.51002658872466     -0.32726027137176
  C           2.48122815819493      0.10206638218486      0.59549992142292
  C           2.35269085839383     -1.35622732407060      1.04481154939301
  C           2.47461032279985     -2.26804832675050     -0.19149039658347
  C           3.42847817189767     -1.74990592802469      2.06353288735154
  C           0.96259912407652     -1.54695104223008      1.68179670663880
  C           3.45630005678715      0.97473734986965      1.09522888070409
  C           3.49871568148971      2.28836244176082      0.62648736545412
  C           2.57434831355013      2.70088238845381     -0.32866733718513
  C          -1.56620320857841      1.76787846112289      1.11671605176772
  C          -2.20653991087259      0.75561939279240      1.82820419371187
  C          -2.65720871528232     -0.39364781954111      1.17816517987532
  C          -1.59268307562288     -2.38770909802395     -1.60395312169650
  C          -3.78069880575699     -1.26255948106401     -2.18909764950237
  H          -3.00141566005619     -3.15614042707931      0.62902265694884
  H          -3.91328527526355     -3.60890994484058     -0.82536259746834
  H          -4.54446129614968     -2.34138455043802      0.24827036840478
  H          -0.53512449166329      3.54067552326611     -0.52760914664883
  H          -1.43902081942940      2.93354690819739     -1.92834802420790
  H           0.94606021820738      2.97342463990857     -2.43269020193941
  H           0.37118819600335      1.29431255546950     -2.44371592878841
  H           2.33275346164846     -3.31976870044696      0.10086643987250
  H           3.46816736084723     -2.17455838350411     -0.65664771580739
  H           1.71847566487327     -2.01144303529161     -0.94590838968682
  H           3.36556755414014     -1.14814525036602      2.98278628296114
  H           4.44302949087993     -1.64326481273773      1.65086407045352
  H           3.29415465845926     -2.80418904647759      2.34775746691513
  H           0.84755247221749     -0.91703774399084      2.57740212341359
  H           0.82417394281860     -2.59704506459436      1.98219763087215
  H           0.16902012553136     -1.28304169463040      0.97113573843988
  H           4.17942223934292      0.63878332639106      1.83672963987230
  H           4.25422714910746      2.98145456647876      1.00224476682973
  H           2.58205241962720      3.71851570346545     -0.72295072227792
  H          -1.20570713617867      2.67015807937968      1.60843997669595
  H          -2.35433855793780      0.85868563636661      2.90425259019636
  H          -3.15296713185598     -1.18316820196658      1.73687696202474
  H          -0.92326855648464     -2.71520501578935     -0.79607762701247
  H          -1.03345941416354     -1.70665633380629     -2.26241270767887
  H          -1.87578317302935     -3.26825221138619     -2.19854717803119
  H          -3.27159354289424     -0.56566404861656     -2.87199965797032
  H          -4.68673130378273     -0.77114804028331     -1.80590842921574
  H          -4.08611473887295     -2.13587792284786     -2.78269304147443
