# Supplementary material for: London Dispersion versus Intramolecular Hydrogen Bond in Bis‐Pyridines: How Accurate Is DFT for Competing Noncovalent Interactions in the Condensed Phase?
Source: Chemistry. 2025 Oct 23;31(66):e02745. doi: 10.1002/chem.202502745 (PMC12648470; doi:10.1002/chem.202502745)
Supplement: Supplementary file 3 — Supporting Information [file CHEM-31-e02745-s001.zip › XYZ files/NMR_conformers_calculations/PBE_D4_def2_TZVPD_SMD_DCM_optimized_geometries/Bis_Py_w_tBu/13b/13b_52.xyz]

51
Coordinates from ORCA-job /scratch/tmp.26157685.vgorbach/NMR_PBE_molecule_1_conformer_52 E -888.198053277177
  C          -1.66242536473941     -2.79446275361733      0.48196401231528
  C          -2.32727788950450     -1.58432316655644      1.16911103355651
  C          -2.19627695601305     -0.37353702315717      0.25994910506243
  N          -1.57744746718957      0.73891853235305      0.72050590166401
  H          -1.19167925302391      0.70894941133454      1.66982033034764
  C          -1.42377368917038      1.90335575315407      0.03629615362323
  C          -0.66906608795687      3.00331369543949      0.70953363915095
  C           0.83202561274704      3.01059670162315      0.31832720217564
  C           1.49747967356398      1.68046881350030      0.56358495647824
  N           1.66386785602443      0.88866707659613     -0.50802383039382
  C           2.21167383615810     -0.33493264260882     -0.36031010202657
  C           2.40811709315467     -1.13285561140815     -1.65243338433042
  C           1.05483568313138     -1.27319857167975     -2.37487960240670
  C           3.38556784933366     -0.35149355907424     -2.55389302220404
  C           2.98064545396400     -2.53118475944891     -1.39217384032508
  C           2.58881915592798     -0.81117506558816      0.90177353621597
  C           2.41232507546095      0.00745122935480      2.01869340771723
  C           1.86373722915112      1.27590065122422      1.85460842853049
  C          -1.93395555519152      1.96388247977575     -1.25245900081394
  C          -2.57328680948340      0.84482121635855     -1.78767905375686
  C          -2.70398887341146     -0.32060582735750     -1.03658505421259
  C          -3.83213082095619     -1.86648151150559      1.36859428927177
  C          -1.67009184194034     -1.35739371655627      2.53665216588273
  H          -2.11279044993974     -3.00520366945653     -0.49775481046489
  H          -1.79653151453891     -3.68345086779490      1.11529975635595
  H          -0.58495346135399     -2.62959590973573      0.34398612551315
  H          -0.76389316144414      2.89661513241302      1.80085611085730
  H          -1.11494795701777      3.96654955700829      0.42550923170469
  H           1.31965338228954      3.80178487485112      0.90646211558098
  H           0.92935716928859      3.26177497311966     -0.74674541266334
  H           0.61164943676870     -0.28957588265143     -2.58117568541802
  H           0.34209288588142     -1.85506526828894     -1.77144290570946
  H           1.19535854534858     -1.79730065928416     -3.33249126669618
  H           4.36957878851014     -0.24394572552562     -2.07209802524215
  H           2.99979896815637      0.65354161539771     -2.77489771582844
  H           3.52839250224065     -0.88547223930418     -3.50577742753840
  H           2.31842792805299     -3.13504169837943     -0.75331000843415
  H           3.97211577808933     -2.48878775202172     -0.91665535454381
  H           3.09521383117628     -3.06262872101041     -2.34860017701875
  H           3.02336579574759     -1.80272258253255      1.01820672369106
  H           2.70858202361073     -0.34410765523548      3.00919591023891
  H           1.72124009100980      1.94572222914146      2.70471189308253
  H          -1.82557007492394      2.88479477186941     -1.82397452505027
  H          -2.97682143468347      0.88317856352561     -2.80049481571188
  H          -3.20945270083241     -1.19295947431297     -1.44689755640100
  H          -4.33329603735422     -2.07901329933435      0.41404254023484
  H          -4.33772454334905     -1.01410010988191      1.84537327375874
  H          -3.94946411488001     -2.74570289997846      2.01862413680734
  H          -1.79802632504780     -2.26294078945918      3.14487507227856
  H          -2.13600464540084     -0.52756645378751      3.09182798850864
  H          -0.58742587274108     -1.17256646470649      2.45343191148597
