# Supplementary material for: London Dispersion versus Intramolecular Hydrogen Bond in Bis‐Pyridines: How Accurate Is DFT for Competing Noncovalent Interactions in the Condensed Phase?
Source: Chemistry. 2025 Oct 23;31(66):e02745. doi: 10.1002/chem.202502745 (PMC12648470; doi:10.1002/chem.202502745)
Supplement: Supplementary file 3 — Supporting Information [file CHEM-31-e02745-s001.zip › XYZ files/NMR_conformers_calculations/PBE_D4_def2_TZVPD_SMD_DCM_optimized_geometries/Bis_Py_w_tBu/13b/13b_46.xyz]

51
Coordinates from ORCA-job /scratch/tmp.26157640.vgorbach/NMR_PBE_molecule_1_conformer_46 E -888.197230114323
  C          -4.23954158931201     -1.16696499248375      1.51030904780934
  C          -3.18200862697541     -1.80761988304138      0.58535123798011
  C          -2.54742790921346     -0.72040316965546     -0.26641765426574
  N          -1.92207890631783      0.29580427283496      0.38757859374729
  H          -1.90169342760225      0.26014417164718      1.41094320236381
  C          -1.31283429348830      1.36049555218810     -0.18754270982301
  C          -0.76654521500437      2.41120095640893      0.72869426779616
  C           0.46788953923394      3.15026320142067      0.21872621865860
  C           1.69456305485966      2.28218363668173      0.04951151271227
  N           1.55081606788803      0.96172076261292      0.21398152315505
  C           2.61712941637567      0.14464139973758      0.07387789742815
  C           2.33767846932643     -1.34629507099762      0.27746833081098
  C           3.61086040023348     -2.19584742676799      0.18886581439967
  C           1.70120345328399     -1.54468059689528      1.66654304135248
  C           1.35026091519260     -1.80627719894375     -0.81317014762792
  C           3.87986501146261      0.65344220024652     -0.24409806415397
  C           4.03289130452297      2.03166169470023     -0.41917069286539
  C           2.93019663366707      2.86375297426253     -0.27191841123856
  C          -1.31748955325479      1.42308968969077     -1.57877894598529
  C          -1.93075401201218      0.40770991287511     -2.30380999863784
  C          -2.54854189014981     -0.66427457940802     -1.65345718264454
  C          -2.08884733189592     -2.49364487131196      1.43201448324456
  C          -3.86268762733914     -2.86096141890460     -0.29671523959600
  H          -3.80406085468313     -0.43656363175657      2.20860866275883
  H          -4.71379472014533     -1.95557363864852      2.11189242061629
  H          -5.02214540177053     -0.66209923044737      0.92554871609089
  H          -0.55851224194707      1.95338654185270      1.70745019238411
  H          -1.57016681638392      3.15056839808926      0.89248026286603
  H           0.69820668425967      3.96128597036243      0.92695658265588
  H           0.24911027364629      3.65756231176071     -0.73553438593199
  H           4.34962947997747     -1.90445883464163      0.95065159396066
  H           4.08818582265344     -2.12209781666561     -0.79988053334308
  H           3.35679757082789     -3.25304256626783      0.35659887349102
  H           2.39569430271389     -1.23959608778888      2.46462999202147
  H           1.45102269477592     -2.60526780409905      1.82112350141203
  H           0.78280684701223     -0.95122463999752      1.76707831790510
  H           1.09187681278874     -2.86648683068690     -0.66850337221437
  H           1.79275007727128     -1.69866682038130     -1.81569604661246
  H           0.42521067685412     -1.21475562949883     -0.78431622771823
  H           4.73793900247187     -0.00780107534349     -0.35359130607283
  H           5.01167126180710      2.44808131958818     -0.66616922934730
  H           3.01500941607015      3.94487955532936     -0.39698199529683
  H          -0.84238064696966      2.26314805804706     -2.08173347529774
  H          -1.93435723580847      0.44837150867464     -3.39413399676234
  H          -3.02973240807347     -1.45261379216760     -2.22631965388491
  H          -2.55145140614239     -3.28712406351120      2.03637507909832
  H          -1.59232537667054     -1.79720376398759      2.12375540823724
  H          -1.32218556442680     -2.95066075270704      0.79098554180658
  H          -4.67048215781349     -2.42699539494337     -0.90371123923447
  H          -4.30542708815468     -3.63127469891811      0.34997806882494
  H          -3.14677162272150     -3.35753914154332     -0.96764470023306
