# Supplementary material for: London Dispersion versus Intramolecular Hydrogen Bond in Bis‐Pyridines: How Accurate Is DFT for Competing Noncovalent Interactions in the Condensed Phase?
Source: Chemistry. 2025 Oct 23;31(66):e02745. doi: 10.1002/chem.202502745 (PMC12648470; doi:10.1002/chem.202502745)
Supplement: Supplementary file 3 — Supporting Information [file CHEM-31-e02745-s001.zip › XYZ files/NMR_conformers_calculations/PBE_D4_def2_TZVPD_SMD_DCM_optimized_geometries/Bis_Py_w_tBu/13b/13b_47.xyz]

51
Coordinates from ORCA-job /scratch/tmp.26157642.vgorbach/NMR_PBE_molecule_1_conformer_47 E -888.197241240122
  C          -4.58122629616645     -1.56964717037012     -0.62390270955953
  C          -3.05310711245985     -1.56507330043757     -0.84283091881431
  C          -2.46904612462429     -0.41021751624432     -0.04787048239239
  N          -1.84741982103095      0.59421502736315     -0.70529502638473
  H          -1.79863820431102      0.52237978028137     -1.72631184147687
  C          -1.27827003235519      1.68799730889658     -0.13250401285380
  C          -0.63837147386613      2.69391081793751     -1.03583094105069
  C           0.60195676289001      2.15932766558829     -1.79248081239520
  C           1.69237324219481      1.69372666242643     -0.86265126833363
  N           1.62326257904679      0.41757379821343     -0.44868602255682
  C           2.55035902118090     -0.05855772435767      0.40732669877218
  C           2.38951449841261     -1.52728616996508      0.80918270236860
  C           1.02559539200645     -1.69533195954197      1.50564069581253
  C           2.42019402202093     -2.39405906180931     -0.46482804524563
  C           3.49731924529291     -1.99705830444106      1.75909945506598
  C           3.58542229814226      0.75685900655448      0.88221499657036
  C           3.65529755240078      2.08453385165572      0.45823568257301
  C           2.69706352550659      2.56761092384256     -0.42781207905908
  C          -1.33132892635352      1.78607785553635      1.24951853363484
  C          -1.96793621760634      0.78357176518653      1.98496388788240
  C          -2.53697552106776     -0.31054058108032      1.34154011712809
  C          -2.44962686420669     -2.88215964093202     -0.31238541458592
  C          -2.75369476234191     -1.44215321392168     -2.34257181888857
  H          -5.02253060829586     -2.40900197536443     -1.18077159253536
  H          -5.03748262970741     -0.63675681918013     -0.98606642928856
  H          -4.83686302683014     -1.69208828054406      0.43793014154622
  H          -0.35771728898545      3.56507757002495     -0.42917648632766
  H          -1.38173792756941      3.03069456506013     -1.77678153064513
  H           0.96950078515569      2.97356694521372     -2.43268594883208
  H           0.30878672982367      1.32592384147117     -2.44879890881838
  H           0.97419134972622     -1.09639222666440      2.42803850949945
  H           0.86469142904988     -2.75077020970832      1.77434093926164
  H           0.20891309441512     -1.37955029249429      0.84438830794013
  H           3.39014769834325     -2.30799014516414     -0.97850673837142
  H           1.63257230006633     -2.08950419756492     -1.16797892887245
  H           2.26473341305420     -3.45210376931714     -0.20406546791506
  H           4.49438876024954     -1.91418584912335      1.30082519026538
  H           3.33539147797119     -3.05499334726536      2.01370006058936
  H           3.50247113693556     -1.42605602928294      2.69986474325578
  H           4.33401216785588      0.36573541735168      1.56943955185730
  H           4.45780000618482      2.73351719240077      0.81489487475217
  H           2.72337963634400      3.59844635323951     -0.78528203251445
  H          -0.87786696709479      2.64748228417733      1.73761904515185
  H          -2.01640762252589      0.85702614874680      3.07235421590813
  H          -3.03271086990420     -1.09510295152683      1.90997486443416
  H          -2.66394683914350     -3.02767600789060      0.75513158825402
  H          -1.35984413207148     -2.90738388113747     -0.45451558116714
  H          -2.89020316197956     -3.72460194890653     -0.86498114610060
  H          -3.21013970533052     -0.54476486400757     -2.79031664637434
  H          -3.18140354948943     -2.31044258741511     -2.86163783531099
  H          -1.67186245035264     -1.43889234200968     -2.55124314635277
