# Supplementary material for: London Dispersion versus Intramolecular Hydrogen Bond in Bis‐Pyridines: How Accurate Is DFT for Competing Noncovalent Interactions in the Condensed Phase?
Source: Chemistry. 2025 Oct 23;31(66):e02745. doi: 10.1002/chem.202502745 (PMC12648470; doi:10.1002/chem.202502745)
Supplement: Supplementary file 3 — Supporting Information [file CHEM-31-e02745-s001.zip › XYZ files/NMR_conformers_calculations/PBE_D4_def2_TZVPD_SMD_DCM_optimized_geometries/Bis_Py_w_tBu/13b/13b_53.xyz]

51
Coordinates from ORCA-job /scratch/tmp.26206485.vgorbach/NMR_PBE_molecule_1_conformer_53 E -888.197056208071
  C          -3.11055988613998     -2.83218825444769     -1.23108587605305
  C          -2.46008491791644     -1.46518082861713     -1.47089943250360
  C          -2.36578392386216     -0.67924343551356     -0.17380738014486
  N          -1.74836399876777      0.53152037402347     -0.23304099199576
  H          -1.39633354275822      0.82745698564761     -1.14704440875442
  C          -1.52940625657251      1.36454895891185      0.80870287544707
  C          -0.81514643449234      2.66054222907540      0.57656391474861
  C           0.02064243843483      2.75464963177917     -0.69758950576317
  C           1.08822866277130      1.68868361462278     -0.84419782708743
  N           1.31454555912738      0.88735545347630      0.20395922954923
  C           2.24468506793989     -0.08716995143164      0.11867468483560
  C           2.42088717762433     -0.94493529583034      1.37399881973676
  C           1.07907969223642     -1.63210023240255      1.69374305978742
  C           3.50078244452479     -2.01841212018244      1.19569195941646
  C           2.81316408955646     -0.02622544558688      2.54732176461636
  C           2.98085458762451     -0.28102717552429     -1.05488981134696
  C           2.74828829453898      0.55518502045926     -2.14988817484547
  C           1.78858068047684      1.55550944377003     -2.05185038066261
  C          -2.01218515118709      0.96985942420776      2.05464716965891
  C          -2.67383747637278     -0.24629799931997      2.17609350295316
  C          -2.84465986970027     -1.07901041618259      1.06575410409856
  C          -1.04059082246360     -1.67567823282656     -2.04175810362987
  C          -3.31457657634514     -0.66652220884031     -2.47962493115495
  H          -2.53256769367704     -3.43950869942665     -0.51930514269078
  H          -3.15162049511325     -3.37831454032444     -2.18378024480941
  H          -4.13959289345306     -2.73649793127956     -0.85519518516492
  H          -0.19201963103271      2.84469484333565      1.46297939240909
  H          -1.57199071618183      3.46368387269515      0.56377859220954
  H           0.50223622710268      3.74579460701933     -0.70915504715732
  H          -0.62096250204438      2.75145994984972     -1.59580204734267
  H           1.17033928955115     -2.22283867421216      2.61811174581886
  H           0.78019300669905     -2.31453002839996      0.88304485744610
  H           0.28032272483234     -0.89197162645042      1.83431874751458
  H           4.48667132623586     -1.57851049314601      0.98266478240811
  H           3.25189461611526     -2.71725506866250      0.38294686685571
  H           3.59111001363120     -2.60443122000831      2.12231089768547
  H           3.77385448400407      0.47570469639439      2.35416950405974
  H           2.91799553742425     -0.61822280421829      3.46939577022814
  H           2.05082569852526      0.74704782490524      2.71701139526571
  H           3.72580742072406     -1.07209442006836     -1.12336813119053
  H           3.31333081514206      0.41868237570011     -3.07423245951214
  H           1.57730890153075      2.22289981844326     -2.88941377646564
  H          -1.85240168211158      1.62060255124168      2.91351673055390
  H          -3.05298653078939     -0.56258256814162      3.14905786846051
  H          -3.34592491262784     -2.03811185318602      1.16758723928134
  H          -0.40387912339695     -2.22436529785229     -1.33315243978708
  H          -0.53899986172368     -0.72899832425469     -2.29285841389976
  H          -1.11259810518808     -2.26320625371771     -2.96809007146972
  H          -2.86807640488261      0.30891401881830     -2.72470113526605
  H          -4.32912359382063     -0.49501701915552     -2.09160557877384
  H          -3.39422344275233     -1.23875804116597     -3.41499017557295
