# Supplementary material for: London Dispersion versus Intramolecular Hydrogen Bond in Bis‐Pyridines: How Accurate Is DFT for Competing Noncovalent Interactions in the Condensed Phase?
Source: Chemistry. 2025 Oct 23;31(66):e02745. doi: 10.1002/chem.202502745 (PMC12648470; doi:10.1002/chem.202502745)
Supplement: Supplementary file 3 — Supporting Information [file CHEM-31-e02745-s001.zip › XYZ files/NMR_conformers_calculations/PBE_D4_def2_TZVPD_SMD_DCM_optimized_geometries/Bis_Py_w_tBu/13b/13b_79.xyz]

51
Coordinates from ORCA-job /scratch/tmp.26157870.vgorbach/NMR_PBE_molecule_1_conformer_79 E -888.197153653150
  C          -4.13538269560300     -0.37779451011250      2.00772238398634
  C          -3.08236719922380     -1.21845421206236      1.25463596751322
  C          -2.48236852144586     -0.38110163921421      0.13856345721257
  N          -1.89383584437664      0.79063407051674      0.49209346960416
  H          -1.89423545155285      1.03916825006650      1.48658056372968
  C          -1.30167598159288      1.66804338430246     -0.35443014296353
  C          -0.68532139511271      2.89657535419690      0.23349875261369
  C           0.58587641523302      2.59807228460195      1.06784400133592
  C           1.64664951565012      1.88749090587971      0.26747137445987
  N           1.62941401260791      0.54494740283351      0.30830296984588
  C           2.52812745532456     -0.15747309276443     -0.41157521162517
  C           2.44260770472007     -1.68037816790367     -0.27491733313839
  C           2.66111828702594     -2.05277968588161      1.20500361180352
  C           1.03794496907912     -2.13815867379989     -0.71117085658884
  C           3.49084533820545     -2.40173637027169     -1.12988516486398
  C           3.47568351905198      0.48770313415915     -1.21616784632109
  C           3.49134230330601      1.88251946142033     -1.26439601798618
  C           2.56663474638727      2.60029067080121     -0.51208052024339
  C          -1.28526157650772      1.34632308794871     -1.70603516577921
  C          -1.87497133670887      0.15815175468195     -2.13179343372852
  C          -2.47326687098024     -0.70571223127296     -1.21391568233970
  C          -1.95482113739383     -1.63932253344077      2.22295169622183
  C          -3.75436279866879     -2.47663499920912      0.69325320754173
  H          -4.93862696710080     -0.04851981270178      1.33261972939166
  H          -3.70073600416526      0.51202985677153      2.48726033322866
  H          -4.58190828709106     -0.99346260052273      2.80126499576261
  H          -1.42288105619535      3.39813964402485      0.88035988168391
  H          -0.43914146362205      3.58280548657429     -0.58759230318049
  H           0.32110608558610      1.97977152339340      1.93854640897163
  H           0.96602367577990      3.55999405641326      1.44003811900081
  H           3.66364490378661     -1.75169234983790      1.54630577834697
  H           2.56996757194245     -3.14195081476613      1.33552878553620
  H           1.91872919095134     -1.56258449580513      1.85009144853017
  H           0.85778362271140     -1.90698999294613     -1.77234749999734
  H           0.26197244238100     -1.64327411386311     -0.11304932151113
  H           0.93769545580851     -3.22622354155994     -0.57723834744762
  H           3.36775176677366     -2.18387305052843     -2.20162634320863
  H           3.38545902211489     -3.48875623508001     -0.99715934228695
  H           4.51679320258032     -2.12986847012082     -0.83922552666554
  H           4.19927941940144     -0.08398045390887     -1.79510767654153
  H           4.22675640543251      2.40233741801485     -1.88189849703519
  H           2.55467718183044      3.69162908838081     -0.51986410675776
  H          -0.81064347361006      2.03128018250899     -2.40699549104357
  H          -1.86730203817177     -0.10274632738439     -3.19109558483543
  H          -2.93181250587782     -1.63321020023040     -1.54728827489591
  H          -1.20250867652095     -2.25501023153173      1.70988364115044
  H          -2.38863207219785     -2.23247487356903      3.04068536507051
  H          -1.44396047343957     -0.77499548494574      2.67278845907000
  H          -3.03695763116440     -3.12396607611407      0.16850359099120
  H          -4.57415681239604     -2.22901874974556      0.00327543603504
  H          -4.17826693485184     -3.05374166469591      1.52682585694681
