# Supplementary material for: London Dispersion versus Intramolecular Hydrogen Bond in Bis‐Pyridines: How Accurate Is DFT for Competing Noncovalent Interactions in the Condensed Phase?
Source: Chemistry. 2025 Oct 23;31(66):e02745. doi: 10.1002/chem.202502745 (PMC12648470; doi:10.1002/chem.202502745)
Supplement: Supplementary file 3 — Supporting Information [file CHEM-31-e02745-s001.zip › XYZ files/NMR_conformers_calculations/PBE_D4_def2_TZVPD_SMD_DCM_optimized_geometries/Bis_Py_w_tBu/13b/13b_45.xyz]

51
Coordinates from ORCA-job /scratch/tmp.26308462.vgorbach/NMR_PBE_molecule_1_conformer_45 E -888.196818042229
  C          -2.08760151064427     -2.73991803321251     -1.24021831764640
  C          -2.70887509857713     -1.33965192199401     -1.42493485658427
  C          -2.43101584573308     -0.52277336369782     -0.17335778952281
  N          -1.75410018466109      0.64618154014497     -0.28622318681761
  H          -1.46774014897205      0.92341408700087     -1.22917806303945
  C          -1.41285644581199      1.46847399729662      0.73669004556340
  C          -0.68943022872280      2.74533262200780      0.43721607890222
  C           0.13907316938220      2.77679885409918     -0.84496412067089
  C           1.24979135251375      1.74966479613939     -0.91491977985662
  N           1.40142083806053      0.92466132771021      0.12744656393910
  C           2.38058998603679     -0.00548352368290      0.11446563375554
  C           2.46032870364029     -0.89853474197393      1.35455494821771
  C           2.63445117619192     -0.00667074926505      2.59900515215876
  C           1.14077412188285     -1.68587259984223      1.47195284634024
  C           3.62825696008875     -1.88905909203794      1.28421131824158
  C           3.24374034718706     -0.12865341369516     -0.97875733715137
  C           3.08396311782113      0.72786313217629     -2.07159369258870
  C           2.07476020856303      1.68245272873558     -2.04755386930389
  C          -1.80967937300674      1.09391368724981      2.01536676392105
  C          -2.52367112642124     -0.08865314619151      2.19431932803017
  C          -2.83190469650617     -0.90110196228830      1.10412382055499
  C          -2.11645375263217     -0.69192225811647     -2.68367645494207
  C          -4.23806896599575     -1.46670979274712     -1.58852413408318
  H          -2.29686606699672     -3.34684424206984     -2.13310171166785
  H          -2.50876523393101     -3.26094593271037     -0.36941530567638
  H          -0.99718029121641     -2.67623345646598     -1.11328254439790
  H          -0.05953890104593      2.97166939748422      1.30865700592256
  H          -1.44389643239256      3.54963919501250      0.38486274123165
  H           0.57941617579498      3.78253014315545     -0.93503515211467
  H          -0.50218880863596      2.68272601756818     -1.73923327911281
  H           1.80807956906812      0.71162388318307      2.69080712842169
  H           3.57728220591740      0.55986163157307      2.55135451636989
  H           2.65677909363581     -0.62852120884960      3.50695745127465
  H           0.28102546960819     -1.00543455437714      1.53400577539725
  H           1.15326540348289     -2.31124525333711      2.37791491641900
  H           0.99576137753106     -2.34742129003216      0.60387876657312
  H           4.59832019205983     -1.37485779189699      1.20899562029089
  H           3.53520743126935     -2.57552183712713      0.42918038319836
  H           3.64500648673776     -2.49936274060410      2.19936890869472
  H           4.03187599137339     -0.87989349089436     -0.98687302528448
  H           3.74819931965019      0.64613350437018     -2.93443239525939
  H           1.92292397169160      2.36881955526309     -2.88272003444932
  H          -1.54800946839636      1.73288518455584      2.85790942696366
  H          -2.83700941636647     -0.38651716897530      3.19601708519309
  H          -3.37997215335079     -1.83162674257305      1.24009656601927
  H          -2.54899093584850      0.30052034389628     -2.88862350471837
  H          -2.34753948443041     -1.32654737454026     -3.54991488379711
  H          -1.01964435058478     -0.60457301124569     -2.63018858560397
  H          -4.45681270473015     -2.07321593929169     -2.47939353360083
  H          -4.70714791968363     -0.48041666942145     -1.71817135836602
  H          -4.69771012289471     -1.95854164746538     -0.72003459133821
