# Supplementary material for: London Dispersion versus Intramolecular Hydrogen Bond in Bis‐Pyridines: How Accurate Is DFT for Competing Noncovalent Interactions in the Condensed Phase?
Source: Chemistry. 2025 Oct 23;31(66):e02745. doi: 10.1002/chem.202502745 (PMC12648470; doi:10.1002/chem.202502745)
Supplement: Supplementary file 3 — Supporting Information [file CHEM-31-e02745-s001.zip › XYZ files/NMR_conformers_calculations/PBE_D4_def2_TZVPD_SMD_DCM_optimized_geometries/Bis_Py_w_tBu/13b/13b_51.xyz]

51
Coordinates from ORCA-job /scratch/tmp.26157682.vgorbach/NMR_PBE_molecule_1_conformer_51 E -888.198066464207
  C          -3.55738479055273     -1.24378567571256      2.28261071868141
  C          -2.09806670817961     -1.12481048914944      1.79136524258148
  C          -2.10212381445585     -0.25080348936123      0.54755696564809
  N          -1.48028848514458      0.95093644738249      0.58289803384830
  H          -0.99780068391404      1.20593813792506      1.45067976211178
  C          -1.43729379905699      1.85318343918677     -0.43297068873280
  C          -0.65175639767653      3.10469482748807     -0.21011702523364
  C           0.81365042561642      2.97658018784143     -0.70633429438214
  C           1.51056009050939      1.77394974645341     -0.12399987814040
  N           1.55903143693079      0.67906871309149     -0.90036093962652
  C           2.11217579462061     -0.45569278457127     -0.42688968379669
  C           2.17106708209711     -1.62515714295116     -1.41329716402844
  C           2.68849983773739     -2.91235351343909     -0.76052363278690
  C           0.76580094006865     -1.88327005679874     -1.98782813542060
  C           3.12023722813938     -1.22689553736253     -2.56253205713134
  C           2.62240136889949     -0.52330146898982      0.87596875020860
  C           2.57444567644323      0.61315909286693      1.68516947900338
  C           2.01510078487030      1.78474933247612      1.18343798400844
  C          -2.08029429977456      1.51932470855302     -1.61608985950923
  C          -2.73432221966407      0.29063604640559     -1.71614188035392
  C          -2.74564944671393     -0.59312179928329     -0.64009952723624
  C          -1.23047544945657     -0.53515512889447      2.91100299975045
  C          -1.56181119549319     -2.52201740294961      1.42213121401766
  H          -3.97178244478679     -0.25803790515803      2.54003242068855
  H          -3.58514583004829     -1.87610886278831      3.18206845323558
  H          -4.20215990064637     -1.70359668336076      1.52065440755167
  H          -0.65515345524856      3.35091085328746      0.86242166695225
  H          -1.13802659658128      3.93073130897380     -0.74678897727067
  H           1.33634551254533      3.90258595299850     -0.42598453995805
  H           0.82022507816921      2.89265700258577     -1.80169402432670
  H           2.69007789503756     -3.72312637955822     -1.50395446009167
  H           2.05327231472134     -3.23194915641095      0.07984242850685
  H           3.71858205509988     -2.80234839702611     -0.38977946059251
  H           0.06197148943117     -2.18604826766495     -1.19824097577258
  H           0.81036353686379     -2.69280727992931     -2.73225220125218
  H           0.36849388555231     -0.98424402406680     -2.47784119057663
  H           4.14027441258975     -1.04517679023493     -2.19045952558874
  H           2.76804663871284     -0.31314134030967     -3.06170423615444
  H           3.16733815259410     -2.03448999357518     -3.30896615002210
  H           3.05970088535077     -1.44442710973648      1.25808925128143
  H           2.97554876427079      0.58140916187404      2.70033487322655
  H           1.96647173829131      2.69328460633870      1.78644636656784
  H          -2.06048747288015      2.22269967571164     -2.44761387486473
  H          -3.24236123501732      0.02055510792586     -2.64306364446121
  H          -3.26145198564609     -1.54889614970476     -0.71154655869563
  H          -1.61090758852925      0.43322394532305      3.27388306518680
  H          -0.18010552381931     -0.41675431153449      2.60283059252013
  H          -1.24343239697480     -1.22252491392053      3.76769179844997
  H          -1.60384235965292     -3.16798802063949      2.31109920100691
  H          -0.51731836737039     -2.47029853242950      1.08470477025033
  H          -2.16117198757870     -2.99515623947748      0.63253172822222
