# Supplementary material for: London Dispersion versus Intramolecular Hydrogen Bond in Bis‐Pyridines: How Accurate Is DFT for Competing Noncovalent Interactions in the Condensed Phase?
Source: Chemistry. 2025 Oct 23;31(66):e02745. doi: 10.1002/chem.202502745 (PMC12648470; doi:10.1002/chem.202502745)
Supplement: Supplementary file 3 — Supporting Information [file CHEM-31-e02745-s001.zip › XYZ files/NMR_conformers_calculations/PBE_D4_def2_TZVPD_SMD_DCM_optimized_geometries/Bis_Py_w_tBu/13b/13b_8.xyz]

51
Coordinates from ORCA-job /scratch/tmp.26157895.vgorbach/NMR_PBE_molecule_1_conformer_8 E -888.196886465156
  C          -4.07944975838681     -1.57675638160848     -1.88705328997079
  C          -2.56325786436765     -1.40589328202057     -1.65791849577912
  C          -2.35942269176750     -0.56305268547271     -0.40974394099680
  N          -1.67335076877330      0.60195543239312     -0.50744083947599
  H          -1.32897024122282      0.85682716818317     -1.43739493223511
  C          -1.38707646853473      1.44376698197398      0.51687752226860
  C          -0.65985509969009      2.72064795147436      0.22801831792698
  C           0.33754017683616      2.69457502002750     -0.92963689098528
  C           1.48976928000431      1.73023831449102     -0.74875419437154
  N           1.43620162346837      0.89001663484145      0.29123293478449
  C           2.43887463410757      0.01105393271517      0.50292564022953
  C           2.26217563922900     -0.91866258723000      1.70554694279986
  C           3.51101797190347     -1.76629168778263      1.97544586290539
  C           1.94904335721136     -0.07674933108386      2.95670332810875
  C           1.07156521813898     -1.85297079780908      1.40994624177671
  C           3.54315614334403     -0.04151384820188     -0.35341770230599
  C           3.60011565433623      0.83092217256642     -1.44357275146047
  C           2.56289854151896      1.73197398422658     -1.65191520030288
  C          -1.85529729856133      1.09418252200691      1.77875205418933
  C          -2.58045040891145     -0.08383511578204      1.94046779573944
  C          -2.83198098226031     -0.91607419261627      0.85029409866083
  C          -1.91507439530159     -2.78593535338267     -1.41874601760971
  C          -1.93262815576292     -0.76109216568973     -2.89929256915422
  H          -4.56466468712818     -2.06886970810783     -1.03280029447738
  H          -4.24155980951609     -2.20185432854811     -2.77708953634407
  H          -4.56854612464188     -0.60575239314621     -2.05290613993492
  H          -0.16007625643911      3.02623420371875      1.15742550499755
  H          -1.41970369108715      3.49279459230365      0.01441152103365
  H           0.73836944005186      3.71223010882952     -1.05503006169205
  H          -0.16930614569102      2.48360149184706     -1.88881914151306
  H           4.39514631363433     -1.14012728578150      2.16877991512975
  H           3.74386616861014     -2.44082704282379      1.13783711010638
  H           3.34270310916710     -2.39069468970509      2.86535340430781
  H           2.78160025176955      0.60241172529876      3.19725792167795
  H           1.78826619081812     -0.73748331537437      3.82215169422643
  H           1.04470564862425      0.52887258293890      2.80947704216350
  H           1.27137266801380     -2.47964736158557      0.52722274344634
  H           0.15746741900369     -1.27331029958621      1.22307310389773
  H           0.88867917880803     -2.51911696009514      2.26733860713351
  H           4.35268380616664     -0.74887174997947     -0.18050208574658
  H           4.45530480774501      0.80556224401859     -2.12210909353951
  H           2.57866223762876      2.43121103518064     -2.49002797286495
  H          -1.64140561728869      1.75026744629674      2.62146336256902
  H          -2.94890067658134     -0.36210463706262      2.92901455946016
  H          -3.38915179004463     -1.84312096135296      0.97276004344472
  H          -2.07855169084056     -3.41904854856879     -2.30292574210867
  H          -2.35430982340401     -3.29450848241010     -0.54937572578022
  H          -0.83190871112938     -2.69190038949268     -1.25503098239741
  H          -2.11110278955284     -1.41099804886132     -3.76663734125515
  H          -0.84100978797106     -0.64652193827657     -2.80096191079265
  H          -2.37897884628332      0.21880542820597     -3.13274386308990
