# Supplementary material for: London Dispersion versus Intramolecular Hydrogen Bond in Bis‐Pyridines: How Accurate Is DFT for Competing Noncovalent Interactions in the Condensed Phase?
Source: Chemistry. 2025 Oct 23;31(66):e02745. doi: 10.1002/chem.202502745 (PMC12648470; doi:10.1002/chem.202502745)
Supplement: Supplementary file 3 — Supporting Information [file CHEM-31-e02745-s001.zip › XYZ files/NMR_conformers_calculations/PBE_D4_def2_TZVPD_SMD_DCM_optimized_geometries/Bis_Py_w_tBu/13b/13b_9.xyz]

51
Coordinates from ORCA-job /scratch/tmp.26157900.vgorbach/NMR_PBE_molecule_1_conformer_9 E -888.196907756416
  C          -4.39090597531028     -0.58244201549125      1.62549759964310
  C          -2.84991190618663     -0.51869203569787      1.58122156425569
  C          -2.41634946414110     -0.41011798183822      0.12845055426851
  N          -1.69048147018964      0.66524626059508     -0.26327291988854
  H          -1.48041123232886      1.36569260051591      0.45326014311395
  C          -1.20526473459691      0.88481876022301     -1.51020227137245
  C          -0.45366697156046      2.14965700241340     -1.79107386450655
  C           0.26646973763175      2.80022244168592     -0.61163640442352
  C           1.34523326785003      1.94939792095867      0.02529399644272
  N           1.49357326768812      0.69642679830819     -0.42001865562406
  C           2.44418247740641     -0.10123642591057      0.11298140569558
  C           2.52099885460370     -1.51577593011770     -0.46569532367246
  C           3.66062822197040     -2.33649667003874      0.14935283584099
  C           1.18343279057766     -2.22783773414395     -0.18412765745674
  C           2.73839440169565     -1.41961442681687     -1.98789803816507
  C           3.28290701889281      0.35904101728784      1.13273750607420
  C           3.12768753060012      1.66597541797685      1.60308098656903
  C           2.14704069471661      2.47853167014847      1.04770550889395
  C          -1.49470708635279     -0.06564442132996     -2.48295969071865
  C          -2.25162051939804     -1.18532006122790     -2.14592189376069
  C          -2.71086842464158     -1.36281434121959     -0.84156767245696
  C          -2.36649650737395      0.67178508167948      2.42017303877759
  C          -2.25893433089474     -1.81976718827303      2.16385545883720
  H          -4.77592060798331     -1.44246833613511      1.06032696363553
  H          -4.83900466406387      0.33334766291012      1.21287974637171
  H          -4.71793579276366     -0.68658385757487      2.67022395476471
  H          -1.17538914555540      2.87675550229073     -2.20271113652227
  H           0.25626187108980      1.93049633863056     -2.60061294867422
  H          -0.44863935515192      3.12525633700317      0.16514898641273
  H           0.71892199002113      3.73819152684745     -0.96950906365798
  H           4.64328508267698     -1.87610732263152     -0.03358503934919
  H           3.67272303169461     -3.33923611832519     -0.30302966333125
  H           3.53696248094773     -2.46400095241194      1.23536490321418
  H           0.34149936169538     -1.66918012780824     -0.61422663710560
  H           1.01203903688446     -2.33221477797830      0.89831434461762
  H           1.19221659064066     -3.23602988490144     -0.62611499390491
  H           1.93597049917253     -0.84243356699880     -2.46751061330749
  H           2.75370960174143     -2.42732140634287     -2.43065631090286
  H           3.69740888440564     -0.93149654710123     -2.22075289001286
  H           4.04984878743319     -0.28533865270049      1.55950167307904
  H           3.77415925203499      2.04352774768628      2.39799384911788
  H           2.00144339235865      3.50539109417704      1.38830523508351
  H          -1.11717470630824      0.08167564833711     -3.49413627932351
  H          -2.47992889697308     -1.93419587822331     -2.90579470667981
  H          -3.29148185749478     -2.24249608783334     -0.56969175403037
  H          -1.26726515391838      0.74605695930770      2.44405459803191
  H          -2.70254053497558      0.53484087829352      3.45692513893391
  H          -2.78538514034761      1.62884135213885      2.07004635314842
  H          -2.59990573195395     -2.70438488418618      1.60842923504152
  H          -2.58409907563920     -1.92755163891092      3.20889808815615
  H          -1.15973584032645     -1.79945374724587      2.14366376082664
