# Supplementary material for: London Dispersion versus Intramolecular Hydrogen Bond in Bis‐Pyridines: How Accurate Is DFT for Competing Noncovalent Interactions in the Condensed Phase?
Source: Chemistry. 2025 Oct 23;31(66):e02745. doi: 10.1002/chem.202502745 (PMC12648470; doi:10.1002/chem.202502745)
Supplement: Supplementary file 3 — Supporting Information [file CHEM-31-e02745-s001.zip › XYZ files/NMR_conformers_calculations/PBE_D4_def2_TZVPD_SMD_DCM_optimized_geometries/Bis_Py_w_tBu/13b/13b_50.xyz]

51
Coordinates from ORCA-job /scratch/tmp.26157661.vgorbach/NMR_PBE_molecule_1_conformer_50 E -888.197341446176
  C          -2.32320255332500     -2.86845782000202      0.55484214291736
  C          -3.04581308598109     -1.52524000196014      0.79125533447444
  C          -2.44837437335740     -0.48807287537421     -0.14481552163625
  N          -1.91071151609262      0.64048884962582      0.36998206071986
  H          -1.92869487708600      0.74472363814048      1.38918538206477
  C          -1.33668740569373      1.64442292921441     -0.34513421631219
  C          -0.80344869722174      2.82231742339963      0.40680709921404
  C           0.34071052709401      2.48555919054308      1.39273955042080
  C           1.54366645404781      1.88513859412496      0.71217694184488
  N           1.52246798036286      0.55612380647538      0.51729026424902
  C           2.55936006105499     -0.04558317384976     -0.09986712573947
  C           2.44043225312346     -1.56312205103947     -0.26667827385412
  C           2.22095033049328     -2.19907452219341      1.11983155668236
  C           1.21938470605025     -1.85646145991754     -1.15933851107227
  C           3.68914756374170     -2.17992380962943     -0.90706047375014
  C           3.66109192930791      0.69166448876271     -0.55259873913465
  C           3.68099244221322      2.07346502606231     -0.35909722868902
  C           2.60875327719237      2.68670579881219      0.28238246724144
  C          -1.29369497826869      1.50486898028284     -1.72385285511931
  C          -1.84184736770052      0.36512880261156     -2.31651896282009
  C          -2.41831778286261     -0.62822439096316     -1.53228549819953
  C          -4.54325925174920     -1.67318277287440      0.44742445363004
  C          -2.89887435124650     -1.13057214651655      2.26656698113136
  H          -2.42173287897269     -3.20674812913714     -0.48570752992690
  H          -2.77009862820469     -3.63384045669612      1.20570203719768
  H          -1.25335494833458     -2.79155460963826      0.79525401731775
  H          -1.62948156358099      3.27936803736002      0.97657506619773
  H          -0.46003590333702      3.56426453455888     -0.32612887104569
  H          -0.02257539494222      1.78815644078305      2.16290746064222
  H           0.62022436088232      3.42006118288537      1.89898008648210
  H           1.33054510354385     -1.78033587825403      1.60882378245192
  H           3.08669000348634     -2.02312650692449      1.77688755497562
  H           2.08498732353406     -3.28670443146883      1.01894159083335
  H           0.30684073007559     -1.43247266755830     -0.72161382690068
  H           1.07994162636738     -2.94324240600986     -1.26636089548338
  H           1.34980528435716     -1.42833979211080     -2.16543916499670
  H           4.59096158250385     -2.00260144320517     -0.30168826192781
  H           3.87066763837660     -1.78620227415189     -1.91842802214696
  H           3.55541934017320     -3.26847854339165     -0.99387401462027
  H           4.49814290181220      0.19951353217256     -1.04526729326083
  H           4.53315621929857      2.66396135991733     -0.70196224780333
  H           2.59345229978640      3.76368476937034      0.45822469465315
  H          -0.83497331880228      2.29137971988292     -2.32139786743397
  H          -1.81355419330327      0.25072692436164     -3.40109110988641
  H          -2.84269500749724     -1.52109459658356     -1.98724693862636
  H          -4.68998843993345     -1.99324836477206     -0.59361704092599
  H          -5.08116377437486     -0.72581405386828      0.59835842083633
  H          -4.99064933875429     -2.43333851086914      1.10410179953051
  H          -3.33878758838512     -1.92095335983496      2.88959495416471
  H          -3.43298360362119     -0.19729922775135      2.50766411218097
  H          -1.84371827895035     -1.02993670600149      2.56722825395792
