# Supplementary material for: London Dispersion versus Intramolecular Hydrogen Bond in Bis‐Pyridines: How Accurate Is DFT for Competing Noncovalent Interactions in the Condensed Phase?
Source: Chemistry. 2025 Oct 23;31(66):e02745. doi: 10.1002/chem.202502745 (PMC12648470; doi:10.1002/chem.202502745)
Supplement: Supplementary file 3 — Supporting Information [file CHEM-31-e02745-s001.zip › XYZ files/NMR_conformers_calculations/PBE_D4_def2_TZVPD_SMD_DCM_optimized_geometries/Bis_Py_w_tBu/13b/13b_44.xyz]

51
Coordinates from ORCA-job /scratch/tmp.26409254.vgorbach/NMR_PBE_molecule_1_conformer_44_1 E -888.196779031408
  C          -2.37091904443829     -2.90504470010795     -0.79822785328850
  C          -3.06214124261203     -1.57086297969202     -1.14751443388732
  C          -2.47292954494447     -0.47371475347788     -0.27719733887732
  N          -1.93859339711255      0.62113404601293     -0.86381846370794
  H          -1.94411008884021      0.65282881077489     -1.88812295804200
  C          -1.38817773300890      1.68167152141668     -0.21497040302842
  C          -0.83064707829027      2.79011487363532     -1.04849791305930
  C           0.43968706068044      2.38943283400058     -1.83999238329455
  C           1.57319224557999      1.97051487175786     -0.94081914920418
  N           1.55656697972933      0.69024614195391     -0.51564390126120
  C           2.51635206995315      0.25750263186188      0.31849638785331
  C           2.47977822144591     -1.20393618086710      0.77590281212994
  C           1.28651689924367     -1.95455283354705      0.17583990997638
  C           3.78271529227035     -1.90087970792571      0.33433424733644
  C           2.37449964560231     -1.24740787219466      2.31382987426805
  C           3.53780879338953      1.11485352907871      0.76246684696400
  C           3.55633474100061      2.43519467979951      0.32644686085747
  C           2.55706229320539      2.87780096560211     -0.54162381523467
  C          -1.37092826736370      1.64624371045054      1.17101211846903
  C          -1.91090469103170      0.54313908547775      1.83553846524096
  C          -2.45957699130419     -0.51439680435764      1.11685403773988
  C          -2.87544451387839     -1.28631266175837     -2.64376719355314
  C          -4.56962403750908     -1.66943017622383     -0.82915532331252
  H          -1.29686083830995     -2.86868532964684     -1.02827223170373
  H          -2.82552397522145     -3.70879095384479     -1.39525229517664
  H          -2.49029546045582     -3.16266943713571      0.26303375849885
  H          -0.60561064027175      3.63734826372709     -0.38724004625572
  H          -1.59973152795284      3.12023967562859     -1.76548355141976
  H           0.73613720197803      3.25650225608116     -2.44649117029287
  H           0.19876710701132      1.56500257129132     -2.52858181256173
  H           1.31200595850249     -1.94574243030801     -0.92295595422870
  H           0.33155864340393     -1.51502975959953      0.49353881160977
  H           1.30881152554325     -3.00223549194329      0.51251461030168
  H           3.88945842365773     -1.88273370522107     -0.76105979794924
  H           3.77299117881508     -2.95304912749192      0.65812209478938
  H           4.67057682385259     -1.42212898245480      0.77186923104309
  H           1.45710793638766     -0.74892827448474      2.66282107516631
  H           3.23312714020341     -0.75809293632822      2.79578626567927
  H           2.34586029578108     -2.29270409990292      2.65816517031794
  H           4.31241451113088      0.74868315317025      1.43710331870312
  H           4.34502931737110      3.11473172965846      0.65579085651641
  H           2.54095059372333      3.90570968732446     -0.90809831670612
  H          -0.93259549096673      2.48049088594223      1.71676782060214
  H          -1.89971587924784      0.50808602490496      2.92588014040621
  H          -2.88291977400783     -1.37600127589440      1.62987261913282
  H          -3.40344404986006     -0.37474280159964     -2.96665832583721
  H          -3.29902127499739     -2.12125235626193     -3.21812076873158
  H          -1.81251572635642     -1.20617445377861     -2.92207913843646
  H          -5.01563688315403     -2.46638746149376     -1.44174563672859
  H          -5.08717229796182     -0.72640761198252     -1.05819972339248
  H          -4.74323545036486     -1.91345579002628      0.22822456556948
