# Supplementary material for: London Dispersion versus Intramolecular Hydrogen Bond in Bis‐Pyridines: How Accurate Is DFT for Competing Noncovalent Interactions in the Condensed Phase?
Source: Chemistry. 2025 Oct 23;31(66):e02745. doi: 10.1002/chem.202502745 (PMC12648470; doi:10.1002/chem.202502745)
Supplement: Supplementary file 3 — Supporting Information [file CHEM-31-e02745-s001.zip › XYZ files/NMR_conformers_calculations/PBE_D4_def2_TZVPD_SMD_DCM_optimized_geometries/Bis_Py_w_tBu/13b/13b_78.xyz]

51
Coordinates from ORCA-job /scratch/tmp.26312803.vgorbach/NMR_PBE_molecule_1_conformer_78 E -888.197082354271
  C          -4.21380567549597     -0.19988862689921      2.12601762872320
  C          -3.18463004744700     -1.08015786772305      1.38527064222294
  C          -2.58073026198684     -0.28663989826405      0.23906980006028
  N          -1.98564266135807      0.89370323045814      0.54983093957574
  H          -1.98746368733226      1.17896824027641      1.53442810584806
  C          -1.38391493027068      1.73430281295084     -0.32680191053267
  C          -0.76710836850758      2.98375216607795      0.21504009980967
  C           0.48654965115326      2.72062723634592      1.08670865924650
  C           1.56425888372514      1.97965043238980      0.33809287357584
  N           1.53261699137156      0.63879258806560      0.41287091852884
  C           2.44587346263808     -0.08981553516958     -0.26102266041048
  C           2.34006202549375     -1.60758923961704     -0.08835920749795
  C           2.51155606459566     -1.94145890056195      1.40669244964183
  C           0.94359066264883     -2.06201020085402     -0.55375264959158
  C           3.40454211306139     -2.36179552065708     -0.89342230222562
  C           3.42450939135676      0.52559954689206     -1.05163083515131
  C           3.45616662689554      1.91848714930669     -1.13406933616588
  C           2.51551793516711      2.66371751555110     -0.42957779034855
  C          -1.36536435983861      1.36156586926032     -1.66524614656730
  C          -1.96237381370921      0.16234082723478     -2.04787035583813
  C          -2.57012454087368     -0.66186913052696     -1.10020725208888
  C          -2.05183106232331     -1.49266186584017      2.35095719504492
  C          -3.88523176668651     -2.34136605234857      0.86748682667193
  H          -5.01770792159043      0.12506325970132      1.44969753717716
  H          -3.75873528952851      0.69458761372018      2.57736206026707
  H          -4.66353827518883     -0.78471438307827      2.94084150846578
  H          -1.51316868564190      3.51991665459013      0.82339041171635
  H          -0.50162936907049      3.62890115413726     -0.63285417569859
  H           0.20455171534895      2.13904861929205      1.97710687137303
  H           0.85896259341371      3.69735476888525      1.42652567004000
  H           3.51065174194156     -1.64932846344445      1.76530410826069
  H           2.39521000541142     -3.02426217834302      1.56710337786062
  H           1.76251229299941     -1.41699190157685      2.01621610228564
  H           0.79294931853452     -1.84912019286841     -1.62340739448340
  H           0.15590527156999     -1.55032751502861      0.01410451368309
  H           0.83068895000936     -3.14666776860453     -0.40290302417938
  H           3.31454925538140     -2.17116092880214     -1.97360280526058
  H           3.28331158128692     -3.44372320676005     -0.73520601218912
  H           4.42446577786187     -2.09265023138659     -0.58011106862745
  H           4.15927809353590     -0.06802262292485     -1.59320999647671
  H           4.21570312905646      2.41568447740710     -1.74090386298394
  H           2.51479543859154      3.75456241978585     -0.46495396610475
  H          -0.88412117277479      2.01649266382274     -2.39002375631318
  H          -1.95330703274666     -0.13844273895400     -3.09654171526817
  H          -3.03402918445024     -1.59808562027240     -1.40010111334083
  H          -2.48486051277804     -2.05158941800345      3.19288839888084
  H          -1.51793262667080     -0.62401296735782      2.76448920890305
  H          -1.31967928685391     -2.13873862385438      1.84627426800124
  H          -3.18447430277796     -3.01930763830873      0.35916658492745
  H          -4.70474867525106     -2.09914335142155      0.17520711822641
  H          -4.31485915089677     -2.88334413369970      1.72142040232627
