# Supplementary material for: London Dispersion versus Intramolecular Hydrogen Bond in Bis‐Pyridines: How Accurate Is DFT for Competing Noncovalent Interactions in the Condensed Phase?
Source: Chemistry. 2025 Oct 23;31(66):e02745. doi: 10.1002/chem.202502745 (PMC12648470; doi:10.1002/chem.202502745)
Supplement: Supplementary file 3 — Supporting Information [file CHEM-31-e02745-s001.zip › XYZ files/NMR_conformers_calculations/PBE_D4_def2_TZVPD_SMD_DCM_optimized_geometries/Bis_Py_w_tBu/13b/13b_23.xyz]

51
Coordinates from ORCA-job /scratch/tmp.26157427.vgorbach/NMR_PBE_molecule_1_conformer_23 E -888.197187901590
  C          -3.56593994690976      0.78070366760812      2.15648395313525
  C          -2.73442873834184     -0.45508661485140      1.74911280236303
  C          -2.40899886121475     -0.36962988867692      0.26708991906037
  N          -1.68408934116630      0.70676842592699     -0.14450222457228
  H          -1.41645575941524      1.39069891362734      0.56842819987686
  C          -1.26581509590035      0.94614110517050     -1.40784419058566
  C          -0.50328082138950      2.20029086553081     -1.70468743095321
  C           0.31313304859015      2.79713227718948     -0.56024419971703
  C           1.39539838496512      1.89413388903648     -0.00707282852743
  N           1.49003448704443      0.65579028814503     -0.50454519329302
  C           2.43783157964495     -0.18749724017411     -0.04027494562377
  C           2.45390895057121     -1.57961288740051     -0.67555040677501
  C           3.59654655524154     -2.45084087681758     -0.14109878833502
  C           1.11150337717226     -2.27048802585343     -0.36701338730526
  C           2.61206294856130     -1.42847967027834     -2.20090615141124
  C           3.32650276188267      0.20969112281674      0.96337260115699
  C           3.22785738328495      1.50152826850391      1.48742411131142
  C           2.25150624714211      2.36182871244503      1.00111824417050
  C          -1.62973933372780      0.02454450253539     -2.38764380524535
  C          -2.38606329994904     -1.08578336530495     -2.03360192478322
  C          -2.77342706702345     -1.28985894382268     -0.70526957594511
  C          -1.41459828837259     -0.48775079805272      2.55096903142026
  C          -3.53976719702724     -1.72228145407815      2.05807591737724
  H          -3.02347201621462      1.72462441811852      1.99716527155982
  H          -3.80601056484774      0.71511429907261      3.22733589670788
  H          -4.50923453931414      0.82510120984489      1.59304004369605
  H          -1.23310281961726      2.95648100013755     -2.04323366230723
  H           0.14192118495530      1.98884113584631     -2.56853190871464
  H          -0.33953371507285      3.13145793271045      0.26612678870579
  H           0.77750734346348      3.72569535481688     -0.92765258397204
  H           3.51367331657934     -2.61858457463907      0.94328625041017
  H           4.58221132323708     -2.00661225143000     -0.34648821780915
  H           3.56571069327717     -3.43483999333272     -0.63211660358681
  H           0.98776478175717     -2.42966731249303      0.71532643727777
  H           1.07051550539271     -3.25281758818507     -0.86219901176900
  H           0.26716541550098     -1.66665681586754     -0.72469099686249
  H           2.59045581241959     -2.41880304228991     -2.68096810313964
  H           3.57022363621797     -0.94871870073930     -2.45364232359424
  H           1.80265866732187     -0.81968242085751     -2.62669944036024
  H           4.08915112095471     -0.47143518681225      1.33763781326431
  H           3.91435009436465      1.82951292017040      2.27068946483775
  H           2.14833917945681      3.37828957361430      1.38557277030497
  H          -1.30661587193165      0.19082602595364     -3.41451352311622
  H          -2.67370038981062     -1.81203484165149     -2.79535250453502
  H          -3.35272004776033     -2.16711261068147     -0.42892432305621
  H          -1.64761154724875     -0.57556227954062      3.62173975690275
  H          -0.82074076115440      0.42852446390229      2.41647999125478
  H          -0.79401850577762     -1.34719224582878      2.25928685620238
  H          -3.76009324815281     -1.74813034273225      3.13431865730186
  H          -2.97945317645672     -2.63462917740160      1.80714370063159
  H          -4.49794789900222     -1.73910094643019      1.51864848126573
