# Supplementary material for: London Dispersion versus Intramolecular Hydrogen Bond in Bis‐Pyridines: How Accurate Is DFT for Competing Noncovalent Interactions in the Condensed Phase?
Source: Chemistry. 2025 Oct 23;31(66):e02745. doi: 10.1002/chem.202502745 (PMC12648470; doi:10.1002/chem.202502745)
Supplement: Supplementary file 3 — Supporting Information [file CHEM-31-e02745-s001.zip › XYZ files/NMR_conformers_calculations/PBE_D4_def2_TZVPD_SMD_DCM_optimized_geometries/Bis_Py_w_tBu/13b/13b_37.xyz]

51
Coordinates from ORCA-job /scratch/tmp.26408593.vgorbach/NMR_PBE_molecule_1_conformer_37_1
  C          -2.33485500000000     -2.90464000000000     -0.88811500000000
  C          -3.02034400000000     -1.57485300000000     -1.26485800000000
  C          -2.46048300000000     -0.47428900000000     -0.37961200000000
  N          -1.89142700000000      0.61083700000000     -0.95158400000000
  H          -1.85481500000000      0.63562800000000     -1.97558100000000
  C          -1.35672600000000      1.66996400000000     -0.28756800000000
  C          -0.75092900000000      2.76461500000000     -1.10589200000000
  C           0.55465900000000      2.34556800000000     -1.82713500000000
  C           1.64050300000000      1.93903300000000     -0.86529400000000
  N           1.59636900000000      0.66682500000000     -0.41859700000000
  C           2.51078600000000      0.24426100000000      0.46996200000000
  C           2.44210800000000     -1.20822000000000      0.95178800000000
  C           1.27098300000000     -1.96163400000000      0.31277100000000
  C           3.75847700000000     -1.92168500000000      0.58242800000000
  C           2.26950000000000     -1.22257300000000      2.48430300000000
  C           3.51342100000000      1.10501800000000      0.94870600000000
  C           3.55978300000000      2.41737200000000      0.49101000000000
  C           2.60730300000000      2.84950800000000     -0.43299600000000
  C          -1.39743200000000      1.64482700000000      1.09800700000000
  C          -1.97597800000000      0.55245300000000      1.74735000000000
  C          -2.50480800000000     -0.50500300000000      1.01402200000000
  C          -2.78741900000000     -1.29424500000000     -2.75526200000000
  C          -4.53654600000000     -1.67877700000000     -0.99415100000000
  H          -2.48777000000000     -3.15778500000000      0.16990400000000
  H          -1.25397200000000     -2.86381700000000     -1.08279300000000
  H          -2.76599800000000     -3.71309800000000     -1.49612200000000
  H          -0.55385600000000      3.61965800000000     -0.44584500000000
  H          -1.48073100000000      3.08906900000000     -1.86522500000000
  H           0.88466700000000      3.20057500000000     -2.43342600000000
  H           0.34381200000000      1.50976400000000     -2.51158600000000
  H           0.30598000000000     -1.50968000000000      0.57859100000000
  H           1.27038700000000     -3.00300200000000      0.66923200000000
  H           1.34616900000000     -1.97378500000000     -0.78357000000000
  H           3.72675400000000     -2.96740200000000      0.92522500000000
  H           4.62893000000000     -1.44002300000000      1.05074400000000
  H           3.91488400000000     -1.92513700000000     -0.50714300000000
  H           3.10883500000000     -0.72777000000000      2.99401400000000
  H           2.22094500000000     -2.26114500000000      2.84629800000000
  H           1.34063000000000     -0.71405100000000      2.78433900000000
  H           4.25155500000000      0.74787900000000      1.66769900000000
  H           4.33464400000000      3.09927800000000      0.84736100000000
  H           2.61462500000000      3.87109800000000     -0.81706700000000
  H          -0.97374200000000      2.47884400000000      1.65548400000000
  H          -2.00971300000000      0.52535100000000      2.83735500000000
  H          -2.95613600000000     -1.35956200000000      1.51458300000000
  H          -1.71629500000000     -1.21790200000000     -3.00140400000000
  H          -3.30235900000000     -0.38133000000000     -3.09517000000000
  H          -3.19552400000000     -2.12910300000000     -3.34085200000000
  H          -5.05033400000000     -0.73823100000000     -1.24110800000000
  H          -4.74278200000000     -1.92211300000000      0.05746600000000
  H          -4.95971300000000     -2.47849100000000     -1.61920400000000
