# Supplementary material for: London Dispersion versus Intramolecular Hydrogen Bond in Bis‐Pyridines: How Accurate Is DFT for Competing Noncovalent Interactions in the Condensed Phase?
Source: Chemistry. 2025 Oct 23;31(66):e02745. doi: 10.1002/chem.202502745 (PMC12648470; doi:10.1002/chem.202502745)
Supplement: Supplementary file 3 — Supporting Information [file CHEM-31-e02745-s001.zip › XYZ files/NMR_conformers_calculations/PBE_D4_def2_TZVPD_SMD_DCM_optimized_geometries/Bis_Py_w_tBu/13b/13b_36.xyz]

51
Coordinates from ORCA-job /scratch/tmp.26338447.vgorbach/NMR_PBE_molecule_1_conformer_36 E -888.196762807713
  C          -2.38974282666669     -2.89622658104105     -0.78735593046206
  C          -3.07435993975057     -1.55536575461820     -1.12396442763519
  C          -2.47196525474882     -0.46698435826454     -0.25153909621018
  N          -1.93834173987874      0.62983916628205     -0.83523245392416
  H          -1.95320768395767      0.66904376712985     -1.85919314529825
  C          -1.37640578274408      1.68286891665171     -0.18402867101607
  C          -0.82184291074512      2.79510069774406     -1.01454398628736
  C           0.43679324044194      2.39411329577213     -1.82439125925556
  C           1.57834094486575      1.96076157377953     -0.94236371072934
  N           1.55896880187011      0.67693663654617     -0.52830563994329
  C           2.52563142701293      0.23084568528202      0.29067805743990
  C           2.48516731759304     -1.23436685586677      0.73535889873535
  C           1.28173081179383     -1.97275175902204      0.14049863191915
  C           3.77963559454517     -1.93502412045421      0.27514811367706
  C           2.39460701798715     -1.29060820360194      2.27384081981597
  C           3.55733135444090      1.07808559569676      0.73033879051194
  C           3.57878731680912      2.40210314361072      0.30572139089841
  C           2.57233867766298      2.85853559851890     -0.54675437751932
  C          -1.34567534099173      1.63690952514359      1.20143690524329
  C          -1.88488899266182      0.53170929662409      1.86308624042579
  C          -2.44575162984245     -0.51779145139572      1.14202495589811
  C          -2.89611939572351     -1.26408221937770     -2.61998052121765
  C          -4.58021566936212     -1.64577265346979     -0.79544710536101
  H          -2.50333089117636     -3.15956118604588      0.27310442262927
  H          -1.31717046333599     -2.86581140376796     -1.02487637692105
  H          -2.85405770587387     -3.69322492156934     -1.38591485609375
  H          -0.58421274097470      3.63525212109353     -0.34865570870474
  H          -1.59723042966561      3.13594501149577     -1.71963068773644
  H           0.73108507333516      3.26477340672926     -2.42678109105160
  H           0.18298733607763      1.57718525073612     -2.51730362045876
  H           1.29584476123661     -1.95334183357816     -0.95835774722910
  H           0.33254731416774     -1.53134313351979      0.47241131654935
  H           1.30186058599098     -3.02374397983961      0.46683049658210
  H           3.87586850111584     -1.90815988234268     -0.82104181218401
  H           3.76679290454086     -2.98985941770194      0.59001180333054
  H           4.67463978575973     -1.46543223337041      0.70802065131097
  H           2.36378699150162     -2.33864735438803      2.60952718774915
  H           1.48330831656782     -0.79038372936098      2.63599450230247
  H           3.26047585225056     -0.80987979123448      2.75149096807341
  H           4.33738695299683      0.70149625228811      1.39287247325431
  H           4.37537268644599      3.07394611067446      0.63191740409823
  H           2.55838898530736      3.88976186366339     -0.90389257438161
  H          -0.89772808985075      2.46481028808150      1.74903787333632
  H          -1.86332371696726      0.48854244757608      2.95299078195481
  H          -2.86855160309218     -1.38085708761660      1.65298893366565
  H          -1.83468155251307     -1.18848476064335     -2.90506772171246
  H          -3.42116664871394     -0.34808648774934     -2.93499555436810
  H          -3.32827911932370     -2.09373361060293     -3.19557103813379
  H          -5.09294940270278     -0.69790256183078     -1.01508023227462
  H          -4.74794342649503     -1.89503269034282      0.26166082189559
  H          -5.03597682655905     -2.43594873250270     -1.40962310918765
