# Supplementary material for: London Dispersion versus Intramolecular Hydrogen Bond in Bis‐Pyridines: How Accurate Is DFT for Competing Noncovalent Interactions in the Condensed Phase?
Source: Chemistry. 2025 Oct 23;31(66):e02745. doi: 10.1002/chem.202502745 (PMC12648470; doi:10.1002/chem.202502745)
Supplement: Supplementary file 3 — Supporting Information [file CHEM-31-e02745-s001.zip › XYZ files/NMR_conformers_calculations/PBE_D4_def2_TZVPD_SMD_DCM_optimized_geometries/Bis_Py_w_tBu/13b/13b_22.xyz]

51
Coordinates from ORCA-job /scratch/tmp.26252186.vgorbach/NMR_PBE_molecule_1_conformer_22 E -888.197164649804
  C          -3.15402196423916      0.05630535268326      2.70852121286601
  C          -2.50536351074094     -0.98816583717082      1.77450955031823
  C          -2.40084801957091     -0.41013444552412      0.37338871440497
  N          -1.68055030046568      0.73595114230697      0.23420659874491
  H          -1.26818907263657      1.13141093708501      1.08312811095801
  C          -1.43855486833895      1.38626602486263     -0.92572078524130
  C          -0.64864239669832      2.65840699154081     -0.90170142442015
  C           0.27692435322704      2.86264557601825      0.29467125821246
  C           1.34859916763954      1.80419434651278      0.45762316881559
  N           1.39301948526216      0.82082397157974     -0.44892164357836
  C           2.32816992539196     -0.14790389102171     -0.34934716605303
  C           2.28435452964784     -1.22262756448469     -1.43835212697303
  C           0.94225722456614     -1.97295885684221     -1.32994543484228
  C           2.37249629631898     -0.53892548610635     -2.81636978332661
  C           3.43192013251152     -2.23053159198336     -1.30595254849701
  C           3.25621741481985     -0.14802959253369      0.69709082727216
  C           3.20989256021084      0.87558363583871      1.64754163719782
  C           2.24553057444654      1.86938334581111      1.53368149853004
  C          -1.99165854553420      0.85018621627430     -2.08696617540912
  C          -2.75278292046673     -0.30977335606505     -2.00791490954445
  C          -2.95689854767022     -0.94612716066726     -0.77923840485511
  C          -1.08543919661373     -1.33216098359953      2.27570961952043
  C          -3.36045865610587     -2.26013045597266      1.77608813298682
  H          -2.56449270719137      0.98269613810310      2.77959376833679
  H          -3.22851155849192     -0.36530418501436      3.72100945197415
  H          -4.16645476413161      0.31699518607214      2.36754157244506
  H          -1.36878555407015      3.49447703827001     -0.93543134330211
  H          -0.08155099971796      2.70520437647183     -1.84177805046785
  H          -0.29771767043194      2.94902414993102      1.23430342661331
  H           0.76077890309955      3.84580976526386      0.18239722319537
  H           0.09533494505334     -1.27976812812899     -1.42289138771529
  H           0.85659319673224     -2.49700849729911     -0.36550670523898
  H           0.86407826519878     -2.72325559867233     -2.13185816310312
  H           2.32891952656391     -1.29599234309941     -3.61415553826221
  H           3.31748824654570      0.01541177089738     -2.92466852916055
  H           1.54267935884577      0.16640651174544     -2.96211323660128
  H           3.39015896033769     -2.77816410932167     -0.35255398199336
  H           4.41603407690681     -1.74372308099577     -1.38091439712048
  H           3.36342720698665     -2.97083819719381     -2.11684106987313
  H           4.00852284275648     -0.93107184847908      0.77774421430035
  H           3.92726413035940      0.89174661414070      2.47063874733023
  H           2.18289245502511      2.68399251422552      2.25769601839569
  H          -1.81281905881354      1.35149342830244     -3.03739600151814
  H          -3.18965956801310     -0.73487697934073     -2.91280986712307
  H          -3.54298255096579     -1.85971460805729     -0.72161168331835
  H          -0.60158130028288     -2.06760777368647      1.61731521550912
  H          -1.15527366823285     -1.76262589572844      3.28495065915825
  H          -0.43567978790769     -0.44613076336566      2.33662599589671
  H          -4.38738195244892     -2.06207457833850      1.43618081514849
  H          -3.41541932281396     -2.65020449089711      2.80200235825391
  H          -2.92595164785889     -3.04590470434680      1.14125116515349
