# Supplementary material for: London Dispersion versus Intramolecular Hydrogen Bond in Bis‐Pyridines: How Accurate Is DFT for Competing Noncovalent Interactions in the Condensed Phase?
Source: Chemistry. 2025 Oct 23;31(66):e02745. doi: 10.1002/chem.202502745 (PMC12648470; doi:10.1002/chem.202502745)
Supplement: Supplementary file 3 — Supporting Information [file CHEM-31-e02745-s001.zip › XYZ files/NMR_conformers_calculations/PBE_D4_def2_TZVPD_SMD_DCM_optimized_geometries/Bis_Py_w_tBu/13b/13b_34.xyz]

51
Coordinates from ORCA-job /scratch/tmp.26157517.vgorbach/NMR_PBE_molecule_1_conformer_34 E -888.198324413706
  C          -2.20490776763699     -2.68801821062768      0.51102964097977
  C          -2.37362011771073     -1.79153804770275     -0.73474771991249
  C          -2.72248361264341     -0.38080812463965     -0.29300246406680
  N          -1.83895620865905      0.25570001152380      0.52230609248437
  H          -0.98975397727055     -0.24800521823919      0.79915043319442
  C          -1.98151964218391      1.51079625862668      1.01568712176483
  C          -0.87491224299505      2.06348167908262      1.85015614531425
  C           0.19317270308135      2.77761988488719      0.98836328443584
  C           0.91831942489616      1.85023134291473      0.04316957963015
  N           1.53784467510148      0.79380670583382      0.59675269147961
  C           2.23241045555178     -0.05986307221562     -0.18019824686174
  C           2.92977735125561     -1.21045648182557      0.55220968075765
  C           3.93531194636483     -0.60773763810801      1.55280908608199
  C           1.87603346439014     -2.02815586909406      1.32384390769473
  C           3.67585889353140     -2.14297971561429     -0.40932875458601
  C           2.30616369288473      0.12158884271964     -1.56856081432909
  C           1.64575011418815      1.20392360107840     -2.14869787413596
  C           0.93818228090135      2.08653606154268     -1.33607721021532
  C          -3.12423462068449      2.21921331601453      0.66034381800792
  C          -4.06484520760177      1.62100864969786     -0.17300721235654
  C          -3.86602159330025      0.32393210334004     -0.65042311896332
  C          -1.05698700371307     -1.74607292294488     -1.54028786722163
  C          -3.48133912498556     -2.37556185741965     -1.61938091746243
  H          -1.38665815430732     -2.35683987815429      1.16713393836826
  H          -1.96967242196439     -3.71145989298491      0.18565957813910
  H          -3.13088089594584     -2.72013077778169      1.10354222167109
  H          -0.39577679980986      1.25391599114602      2.42008421903795
  H          -1.29842884192724      2.78178370405589      2.56441531056824
  H           0.92219168272184      3.22631830189768      1.68185983673380
  H          -0.27091921702090      3.59718310068227      0.42197002490506
  H           3.42673776192157      0.05079222773651      2.27060571119040
  H           4.70785318920682     -0.01917596339171      1.03432627050076
  H           4.43683655998643     -1.41174795947444      2.11267369471234
  H           1.32936427594321     -1.39563947606576      2.03688229196540
  H           2.36878619452875     -2.83432724135022      1.88864736819163
  H           1.15040833027907     -2.48986079280572      0.63747229792865
  H           4.46377874948132     -1.61441319708431     -0.96665739727619
  H           2.99569462840898     -2.61201799561218     -1.13649090158173
  H           4.15798992928374     -2.94879931483764      0.16359989383234
  H           2.86589459860629     -0.57287658490968     -2.19280557702715
  H           1.68475915031461      1.35615529908054     -3.22927086278746
  H           0.41328526922226      2.94695742069234     -1.75422452718419
  H          -3.26191240218710      3.22936670030816      1.04393553229008
  H          -4.96680469606101      2.16638952531777     -0.45499983747147
  H          -4.60338241451677     -0.14212812532172     -1.29894056831971
  H          -1.16719318086324     -1.12062763423955     -2.43791038357112
  H          -0.79542009734004     -2.76548959692491     -1.85879768575383
  H          -0.21660247959200     -1.35679726133804     -0.94935181092797
  H          -3.19597332741654     -3.39441649491525     -1.91612238254027
  H          -3.62550274709365     -1.78674971867043     -2.53678712532665
  H          -4.44123378462105     -2.43732313888535     -1.08634798398160
