# Supplementary material for: London Dispersion versus Intramolecular Hydrogen Bond in Bis‐Pyridines: How Accurate Is DFT for Competing Noncovalent Interactions in the Condensed Phase?
Source: Chemistry. 2025 Oct 23;31(66):e02745. doi: 10.1002/chem.202502745 (PMC12648470; doi:10.1002/chem.202502745)
Supplement: Supplementary file 3 — Supporting Information [file CHEM-31-e02745-s001.zip › XYZ files/NMR_conformers_calculations/PBE_D4_def2_TZVPD_SMD_DCM_optimized_geometries/Bis_Py_w_tBu/13b/13b_20.xyz]

51
Coordinates from ORCA-job /scratch/tmp.26157394.vgorbach/NMR_PBE_molecule_1_conformer_20 E -888.196997836188
  C          -3.05637406617246     -2.73132140589900     -1.30086771315336
  C          -2.38029781795558     -1.37438305819748     -1.52668103493041
  C          -2.32279960885631     -0.57919062949178     -0.23333591742630
  N          -1.68310624043022      0.62035371047639     -0.27946183201841
  H          -1.29449726237543      0.90285452537422     -1.18280261502687
  C          -1.48884925228460      1.45870993706664      0.76289249177601
  C          -0.74111654572430      2.73882333009215      0.54771014966644
  C           0.15030263161491      2.80220963921914     -0.69028519778801
  C           1.20427562683737      1.71572469355561     -0.77618930868021
  N           1.36691928182592      0.92371908085361      0.29057200688422
  C           2.28058337928950     -0.06942229846436      0.26062601162001
  C           2.38147967918531     -0.91258031739928      1.53394754128759
  C           2.73905013528017      0.01581079312439      2.71082082876519
  C           1.01204163254037     -1.56672350581019      1.80052515247657
  C           3.44608895618784     -2.00987624156278      1.42079073961846
  C           3.06601695675927     -0.29247625764634     -0.87515934240319
  C           2.90065362069288      0.53427209263653     -1.98940375614340
  C           1.95722422351222      1.55401474054890     -1.94817899282168
  C          -2.02628106625340      1.08358060083868      1.99245215979264
  C          -2.71359692275003     -0.11972799343763      2.09874119876388
  C          -2.85549727152541     -0.95987533596148      0.99003244782177
  C          -0.94381754169724     -1.60682623773749     -2.04375468512686
  C          -3.18802173422264     -0.57241627982266     -2.57044369677603
  H          -2.51410440025131     -3.33922376243020     -0.56197235429060
  H          -3.06700707689588     -3.28514847401427     -2.24992257001613
  H          -4.09799456348003     -2.61992557639090     -0.96625316758932
  H          -0.15334156266277      2.92161091524088      1.45822023925822
  H          -1.48154809548498      3.55548290051912      0.49359873641214
  H           0.64894194437499      3.78490635968772     -0.69388869143480
  H          -0.45222958757003      2.79695117763320     -1.61514414793915
  H           1.98591290988751      0.80667412960998      2.83500438569664
  H           3.71727875423408      0.49587197930428      2.55345610554425
  H           2.79090617550786     -0.56372673284990      3.64525518135448
  H           0.73815181825323     -2.25870319408518      0.98901628578530
  H           0.22420624983269     -0.80687888132872      1.88631133495315
  H           1.04411003677986     -2.14011894333530      2.73965125220336
  H           3.22177932967680     -2.71505035187758      0.60632831253887
  H           3.48083258980878     -2.58474969520520      2.35811369919149
  H           4.44986265259279     -1.59271310812319      1.24945940270019
  H           3.79755677732631     -1.09855812451807     -0.89950457136512
  H           3.50522701398595      0.37563903369600     -2.88474134288458
  H           1.79865423656480      2.21498050947020     -2.80234423948921
  H          -1.88795600328389      1.73898062780553      2.85151955038362
  H          -3.13527636556902     -0.42040220994897      3.05907357397839
  H          -3.37621926180142     -1.90973234167746      1.08044159924688
  H          -0.42133252520865     -0.66845631793262     -2.28289900993864
  H          -0.98862996120096     -2.20017544561481     -2.96813229300570
  H          -0.34042787645742     -2.15796420982846     -1.30828732267870
  H          -2.72137230447632      0.39596950690666     -2.80604158191121
  H          -4.21344937408761     -0.38589652153303     -2.21972382347923
  H          -3.24195561777343     -1.15022576393546     -3.50427104800265
