# Supplementary material for: London Dispersion versus Intramolecular Hydrogen Bond in Bis‐Pyridines: How Accurate Is DFT for Competing Noncovalent Interactions in the Condensed Phase?
Source: Chemistry. 2025 Oct 23;31(66):e02745. doi: 10.1002/chem.202502745 (PMC12648470; doi:10.1002/chem.202502745)
Supplement: Supplementary file 3 — Supporting Information [file CHEM-31-e02745-s001.zip › XYZ files/NMR_conformers_calculations/PBE_D4_def2_TZVPD_SMD_DCM_optimized_geometries/Bis_Py_w_tBu/13b/13b_21.xyz]

51
Coordinates from ORCA-job /scratch/tmp.26308687.vgorbach/NMR_PBE_molecule_1_conformer_21 E -888.196844988975
  C          -0.90503337597650     -1.94242280806519      1.78985063080248
  C          -2.36662959991815     -1.55003016936349      1.47780895689076
  C          -2.37248137251066     -0.52545671908091      0.35591924731881
  N          -1.71027883741835      0.64088452919095      0.58467601940108
  H          -1.27493896705158      0.75895579072809      1.50317319668636
  C          -1.55383723929151      1.65224289980735     -0.29830890366010
  C          -0.77873877387386      2.86558824832724      0.11354544670682
  C           0.20233571155612      2.67553932779358      1.26776225298769
  C           1.26736221322410      1.62192934124558      1.03731695340226
  N           1.31450025725004      1.03615264181321     -0.16498132816696
  C           2.23686487501819      0.08205710011933     -0.41417802628428
  C           2.20506845828512     -0.51728128029029     -1.82185027351190
  C           0.81990116616200     -1.14928860715969     -2.05755898356411
  C           2.42497087734851      0.61602751696382     -2.84308024393188
  C           3.28400929443751     -1.58756483734961     -2.02233725390687
  C           3.14796342458280     -0.31481008724064      0.56994392724742
  C           3.10138997831456      0.29547323313348      1.82616444900881
  C           2.15039694276324      1.27846042416597      2.07146211419337
  C          -2.15890980803702      1.51257235406958     -1.54527327228035
  C          -2.87508598308511      0.35593650811228     -1.82968708558768
  C          -2.97606020116891     -0.67049648041630     -0.88515612366920
  C          -3.14507724887582     -2.80627577235769      1.07086174254738
  C          -3.02265447822553     -0.93244017709072      2.73132374272863
  H          -0.41062285391480     -2.36740711921999      0.90449981535863
  H          -0.90140090570555     -2.70121001956993      2.58541642567233
  H          -0.30440860581156     -1.09076417343750      2.14270504015767
  H          -1.50406736736620      3.64974234588472      0.39148759532728
  H          -0.25854068803323      3.23429763769838     -0.78151028385441
  H          -0.32956694687012      2.45114982784678      2.20892790011681
  H           0.69197775437636      3.64431688160183      1.45632225631236
  H           0.62884626200241     -1.96749367294702     -1.34605830898373
  H           0.76361708418149     -1.56381106309192     -3.07583296982231
  H           0.02400110793399     -0.40165404634035     -1.94491532495552
  H           1.65947703545997      1.39734596617417     -2.73638289043499
  H           2.37161139696466      0.21536403123395     -3.86692707256811
  H           3.41330177726189      1.08268986003375     -2.71088563243452
  H           3.15616782973783     -2.43411197554485     -1.33084126703214
  H           4.29722680581313     -1.18071808376158     -1.88517589085478
  H           3.22036891686219     -1.98280840438768     -3.04699384777975
  H           3.88659438261543     -1.08896207214410      0.36841625925377
  H           3.80523206889238     -0.00075200595375      2.60664431675643
  H           2.08396886921854      1.77439092229405      3.04165176657886
  H          -2.05078453243709      2.31128942024395     -2.27802252463796
  H          -3.35187461739180      0.23869951921349     -2.80405986950670
  H          -3.51945389406626     -1.58270425045666     -1.11793180441986
  H          -3.12108885285609     -3.52328854522919      1.90321666210058
  H          -2.69970794451949     -3.29595497220376      0.19272292633814
  H          -4.19884035637257     -2.58162454760205      0.85066389104132
  H          -4.06148417472909     -0.63389454448942      2.52898390077065
  H          -2.47551884250487     -0.05219294428382      3.10091932718905
  H          -3.02869693325074     -1.67889753161740      3.53837336695238
