# Supplementary material for: London Dispersion versus Intramolecular Hydrogen Bond in Bis‐Pyridines: How Accurate Is DFT for Competing Noncovalent Interactions in the Condensed Phase?
Source: Chemistry. 2025 Oct 23;31(66):e02745. doi: 10.1002/chem.202502745 (PMC12648470; doi:10.1002/chem.202502745)
Supplement: Supplementary file 3 — Supporting Information [file CHEM-31-e02745-s001.zip › XYZ files/NMR_conformers_calculations/PBE_D4_def2_TZVPD_SMD_DCM_optimized_geometries/Bis_Py_w_tBu/13b/13b_35.xyz]

51
Coordinates from ORCA-job /scratch/tmp.26157520.vgorbach/NMR_PBE_molecule_1_conformer_35 E -888.196941221591
  C          -1.90416108633752     -2.95304013015317     -1.18070536352320
  C          -2.60550249857557     -1.60025917285589     -1.42525791165320
  C          -2.41545736971926     -0.73658397173460     -0.18937993732426
  N          -1.78751440567276      0.45801096273280     -0.31405928790645
  H          -1.48409726133294      0.71966704486260     -1.25629968301407
  C          -1.51474688704523      1.32154934661956      0.69500964476807
  C          -0.84456695523885      2.62368585570557      0.38206470876958
  C           0.02246269915281      2.66585599658389     -0.87357933912695
  C           1.20013251855569      1.71367193450715     -0.87151870213725
  N           1.33048576259374      0.88493428016741      0.17062744314500
  C           2.36461854766944      0.01749289478455      0.21701877226118
  C           2.40952140173672     -0.89280256345646      1.44652309135123
  C           3.65377148465220     -1.78838330285457      1.46063294380553
  C           2.40567141124001     -0.01975525510639      2.71575629818128
  C           1.15199739658197     -1.78398834750700      1.43449088377460
  C           3.30964676844100     -0.03382824116567     -0.81246598712507
  C           3.17387418026332      0.82802022876620     -1.90441281844630
  C           2.10620055251688      1.71624891443665     -1.94248043630649
  C          -1.93490173149876      0.96320678786412      1.97111124014834
  C          -2.60280924127421     -0.24434405806893      2.16074460164781
  C          -2.84190890384120     -1.09804838364671      1.08467086709336
  C          -2.01607257882760     -0.94614546786338     -2.68211406371661
  C          -4.11738048041182     -1.82979341097017     -1.63054235895463
  H          -0.82378516407920     -2.81836748432951     -1.02675309287300
  H          -2.05207003809777     -3.59957432460315     -2.05785793341541
  H          -2.31741602499836     -3.46954353765660     -0.30343425859925
  H          -0.25535904546228      2.90535453371442      1.26596195525728
  H          -1.63652119714847      3.38672470569098      0.28434806047913
  H           0.39758209930018      3.69480781067172     -0.98907267039907
  H          -0.57984754255748      2.49553059178272     -1.78376802650489
  H           4.58335109171982     -1.19941914083790      1.47394069870439
  H           3.68474255162542     -2.46225704331530      0.59130760124966
  H           3.64353659957060     -2.41505946907725      2.36481316692474
  H           1.52215677658410      0.63269206621671      2.74658977887745
  H           3.30286026555365      0.61681439927455      2.76100975856851
  H           2.39684400325096     -0.65932818050944      3.61152918532306
  H           1.13134084985774     -2.42102674734603      2.33221268327411
  H           1.14320089945494     -2.44127312287674      0.55137341651472
  H           0.23681119288369     -1.17705938323976      1.42114528131715
  H           4.14301015795450     -0.73326774360907     -0.77083039672504
  H           3.90254966282695      0.80257029190358     -2.71731143254006
  H           1.97124443427969      2.40542603677353     -2.77824311241004
  H          -1.72854610562251      1.63533708776277      2.80314317357706
  H          -2.93505782121790     -0.52869620618403      3.16032065440984
  H          -3.35322281462286     -2.04807511409459      1.22906572295108
  H          -0.92865435069647     -0.78709493239099     -2.59954443223690
  H          -2.50356980730577      0.01247771168069     -2.92220611475889
  H          -2.17996215553836     -1.61301448527453     -3.53939510744622
  H          -4.57066974945945     -2.33248658605595     -0.76497874922772
  H          -4.26868549555504     -2.46827597857511     -2.51297563551658
  H          -4.64560574742840     -0.87955007054321     -1.79677140258658
