# Supplementary material for: London Dispersion versus Intramolecular Hydrogen Bond in Bis‐Pyridines: How Accurate Is DFT for Competing Noncovalent Interactions in the Condensed Phase?
Source: Chemistry. 2025 Oct 23;31(66):e02745. doi: 10.1002/chem.202502745 (PMC12648470; doi:10.1002/chem.202502745)
Supplement: Supplementary file 3 — Supporting Information [file CHEM-31-e02745-s001.zip › XYZ files/NMR_conformers_calculations/PBE_D4_def2_TZVPD_SMD_DCM_optimized_geometries/Bis_Py_w_tBu/13b/13b_19.xyz]

51
Coordinates from ORCA-job /scratch/tmp.26157389.vgorbach/NMR_PBE_molecule_1_conformer_19 E -888.196962910804
  C          -1.97784317523939     -2.67959217708407     -1.30043781046133
  C          -2.59436231843255     -1.29001216251842     -1.56668721967548
  C          -2.38262833083949     -0.43752867943120     -0.32659101973968
  N          -1.64043143268961      0.69193935108858     -0.42546726859337
  H          -1.26991828336885      0.91938355589683     -1.35218199521290
  C          -1.33012376923073      1.53157629984336      0.59291898827205
  C          -0.52167617676802      2.75870549361788      0.30192405353187
  C           0.41683498183974      2.68799829196048     -0.90136592095031
  C           1.48964859156920      1.62261222399769     -0.81421289313708
  N           1.47682892242735      0.81218426713057      0.25016760148096
  C           2.41538868977233     -0.15051777353579      0.37734860149720
  C           2.30339243662611     -1.02219125549538      1.63018404591919
  C           2.30586419697256     -0.11256705181914      2.87352050380273
  C           0.97108026536412     -1.79427721829002      1.56411177523470
  C           3.45582121744566     -2.02713837935191      1.74520893440786
  C           3.40611607514278     -0.32370324582226     -0.59386837247045
  C           3.41896213421313      0.51751761086128     -1.70987508152941
  C           2.45101402937591      1.50701378540144     -1.82937274590958
  C          -1.83716928937848      1.22259026907078      1.85018403409770
  C          -2.62288430507575      0.08379742538182      2.01266755841089
  C          -2.89401790563169     -0.75055254605666      0.92888037614757
  C          -1.93403605260051     -0.67519640857637     -2.80805144016796
  C          -4.11057211623537     -1.43013758318584     -1.81281166959525
  H          -0.89520110799520     -2.60319267599900     -1.12376668298236
  H          -2.14240903708680     -3.32202927926835     -2.17768433168098
  H          -2.43751592146519     -3.16645659603492     -0.42900104344287
  H           0.03881463202468      3.00225781541156      1.21510564449138
  H          -1.22896195799524      3.59137683922911      0.14277734963721
  H           0.90004700325496      3.67161481097954     -1.01006532082444
  H          -0.14824106926313      2.56000586561947     -1.84203308842304
  H           1.48567666458282      0.61733963613491      2.83325840639119
  H           3.25357688882311      0.44164201515883      2.95686117278488
  H           2.18615986749956     -0.72027084485433      3.78338327042027
  H           0.96005506387314     -2.48684234799698      0.70835449177771
  H           0.12095026449005     -1.10618495256186      1.46416856473087
  H           0.83123733361923     -2.38659098581157      2.48162008593884
  H           3.33681014024257     -2.61443634046162      2.66770703496055
  H           4.43415572241094     -1.52545936425705      1.79247037790098
  H           3.47052053480548     -2.73343383421318      0.90159971555953
  H           4.16213032633923     -1.10044448326185     -0.49015017972827
  H           4.18555527908906      0.39789851177312     -2.47827119078026
  H           2.43400783234857      2.18405924270382     -2.68551739736044
  H          -1.60400836367931      1.87663407679809      2.68949133473014
  H          -3.02201199052277     -0.16319207174513      2.99761587212429
  H          -3.49476990033008     -1.64972607003997      1.05312320808866
  H          -2.12176510817374     -1.32806735135584     -3.67116827407121
  H          -0.84055719753935     -0.58999851655107     -2.70017972065753
  H          -2.35073117597904      0.31465223365802     -3.05357456380334
  H          -4.61879341411757     -1.89854596619132     -0.95863120952957
  H          -4.27546204926589     -2.06426854185087     -2.69588237380795
  H          -4.57497715904851     -0.45078556739518     -1.99929313850416
