# Supplementary material for: London Dispersion versus Intramolecular Hydrogen Bond in Bis‐Pyridines: How Accurate Is DFT for Competing Noncovalent Interactions in the Condensed Phase?
Source: Chemistry. 2025 Oct 23;31(66):e02745. doi: 10.1002/chem.202502745 (PMC12648470; doi:10.1002/chem.202502745)
Supplement: Supplementary file 3 — Supporting Information [file CHEM-31-e02745-s001.zip › XYZ files/NMR_conformers_calculations/PBE_D4_def2_TZVPD_SMD_DCM_optimized_geometries/Bis_Py_w_tBu/13b/13b_31.xyz]

51
Coordinates from ORCA-job /scratch/tmp.26157470.vgorbach/NMR_PBE_molecule_1_conformer_31 E -888.197748720990
  C          -2.26773872813217     -2.77162925264642      0.30585950918657
  C          -2.30864149372649     -1.57475022652877     -0.66679722344566
  C          -2.51422559080407     -0.30052688659107      0.13814028636785
  N          -1.50756645186038      0.59972534296735      0.25510577058189
  H          -0.53789350852649      0.36451889114103     -0.06061250943033
  C          -1.61592588483227      1.81490518978004      0.85435795320070
  C          -0.44287604013690      2.74221538074497      0.78366327085245
  C           0.20423461156532      2.85045541394547     -0.61107158548189
  C           1.31580183161516      1.85936406594388     -0.87702074355489
  N           1.35617190751579      0.75101593863905     -0.11174017624441
  C           2.38323988909363     -0.11495412582309     -0.22999181045967
  C           2.49450907425918     -1.27002848972651      0.76934737999728
  C           1.33076208886205     -1.28081135486366      1.76564075824153
  C           2.54503595411082     -2.61698694134561      0.02170433028925
  C           3.80988758251741     -1.08520714170698      1.55783385543492
  C           3.36898828666644      0.07501788304758     -1.20784601445464
  C           3.30047697121931      1.18802001198522     -2.04165370525805
  C           2.27314380133134      2.11182881209215     -1.86283136441247
  C          -2.82322964633685      2.14317532949085      1.45581376647829
  C          -3.87128970545045      1.22363133581742      1.42933293892982
  C          -3.72318775667266      0.01328588076566      0.75876758455209
  C          -1.02184003355702     -1.52763338898632     -1.49964947297427
  C          -3.50077535438043     -1.74461420729666     -1.63309326275331
  H          -1.42799500552318     -2.69050664225394      1.01044713126829
  H          -2.14653930162476     -3.70169028246321     -0.26879490970425
  H          -3.19924795874788     -2.84587080852796      0.88521177115228
  H           0.31752692504812      2.42208360305145      1.51567096879125
  H          -0.79732656641610      3.73071600988672      1.10292722639512
  H           0.62184852580700      3.86115910730826     -0.72546044532067
  H          -0.56904846540465      2.76195547845344     -1.39397721757319
  H           0.36464647155216     -1.43918946153158      1.26870374535320
  H           1.26952881220883     -0.33988219686154      2.33061188027628
  H           1.47507949785449     -2.10219525027663      2.48350818130011
  H           3.39796620048985     -2.66472762658519     -0.67049896052491
  H           1.62600196578628     -2.79027768058345     -0.55672104509258
  H           2.65255478028541     -3.44029412188022      0.74425412825153
  H           3.91501365460025     -1.89161443011890      2.29971077150884
  H           3.81929205528181     -0.12423066153273      2.09439306953108
  H           4.68778246038808     -1.11691219361012      0.89705454694713
  H           4.19184426533305     -0.63329354615202     -1.30665141777317
  H           4.06051804750194      1.34891694188612     -2.80875358422954
  H           2.21600358296095      3.01921549548302     -2.46625734143288
  H          -2.93221553458106      3.11664338582241      1.93229756129922
  H          -4.81976141694543      1.46352827967461      1.91238810060157
  H          -4.55058759264940     -0.69099522866014      0.70243419004138
  H          -0.94620322953482     -2.45194582272199     -2.08875109773099
  H          -0.11826382883756     -1.46648603123962     -0.87985911754289
  H          -1.02523770659492     -0.68058914683106     -2.20248254555999
  H          -4.45472691330618     -1.86795253627542     -1.10320775809565
  H          -3.33632926300126     -2.64731862658959     -2.23901295749996
  H          -3.58665574927126     -0.88480318221617     -2.31327652817969
