# Supplementary material for: London Dispersion versus Intramolecular Hydrogen Bond in Bis‐Pyridines: How Accurate Is DFT for Competing Noncovalent Interactions in the Condensed Phase?
Source: Chemistry. 2025 Oct 23;31(66):e02745. doi: 10.1002/chem.202502745 (PMC12648470; doi:10.1002/chem.202502745)
Supplement: Supplementary file 3 — Supporting Information [file CHEM-31-e02745-s001.zip › XYZ files/NMR_conformers_calculations/PBE_D4_def2_TZVPD_SMD_DCM_optimized_geometries/Bis_Py_w_tBu/13b/13b_25.xyz]

51
Coordinates from ORCA-job /scratch/tmp.26157431.vgorbach/NMR_PBE_molecule_1_conformer_25 E -888.197050279312
  C          -3.39059176949655     -2.29298430112360     -1.17964977852014
  C          -2.50494596498635     -1.07773387071863     -1.47847790769878
  C          -2.32081609502197     -0.22769746302126     -0.23299861446928
  N          -1.49014473353187      0.84459835748907     -0.33839102487911
  H          -1.05518958947682      1.00748487935011     -1.25023868902669
  C          -1.15855467575634      1.69335633623827      0.65977649177171
  C          -0.21224359221451      2.82088725701952      0.38213155865373
  C           0.67769538203438      2.67094921177081     -0.84900978663842
  C           1.57282199758004      1.44806094749756     -0.84504211223939
  N           1.55866445014821      0.67157521999422      0.24485925453165
  C           2.32700255400478     -0.43740190922739      0.29283134418936
  C           2.23345603432851     -1.24983843945409      1.58661332801174
  C           0.78270179343424     -1.74273386787238      1.75270076457429
  C           3.17403064981835     -2.46053324001121      1.58374503418508
  C           2.59712173321331     -0.33457922266664      2.77178953240075
  C           3.13953237499614     -0.79866025163245     -0.78654398543681
  C           3.15654378547508      0.01023094554435     -1.92603100554146
  C           2.36472282432983      1.15150346097594     -1.96395552929883
  C          -1.74958304990859      1.48048695288424      1.90338520522744
  C          -2.63045535986125      0.41831263377561      2.06754761787907
  C          -2.91215158803540     -0.44438948382228      1.00356790770316
  C          -1.12442958857020     -1.57081192361686     -1.96555041998040
  C          -3.17442137512364     -0.22222291644544     -2.57588927435525
  H          -2.94979142976102     -2.93752727612629     -0.40531713879985
  H          -3.49460687436103     -2.89067917703523     -2.09586049039510
  H          -4.39903414187883     -1.99631859571705     -0.85692384443321
  H           0.39772910466538      2.95560576531458      1.28647076592184
  H          -0.81088978309889      3.74202411355531      0.27658836803456
  H           1.30507849287162      3.57351643004337     -0.92246864884062
  H           0.07726813320961      2.67887070101638     -1.77588041934381
  H           0.07812846321700     -0.90038037826594      1.75745849116205
  H           0.67736332869453     -2.28730957952705      2.70372478798939
  H           0.50030023552293     -2.42653913074048      0.93727748325687
  H           4.22782656068729     -2.16176583584487      1.47779352600273
  H           2.93223321521716     -3.16632115369331      0.77488131324295
  H           3.07471160282132     -3.00093896140725      2.53676227624066
  H           3.63419255314285      0.02609128918041      2.69069466384259
  H           2.50304508493733     -0.88954329215045      3.71769860641725
  H           1.93280494304304      0.53983626653720      2.81589948182046
  H           3.75403205645195     -1.69665469753008     -0.74832711710281
  H           3.78583285772397     -0.25559386448514     -2.77788923541913
  H           2.35201532187489      1.80467097356517     -2.83850555973059
  H          -1.50145363208296      2.14803122254724      2.72761328863460
  H          -3.09690037494799      0.24505985071173      3.03858655311804
  H          -3.58512694749429     -1.28703302397765      1.14022641730201
  H          -0.62163162238844     -2.16878593190073     -1.19195019947982
  H          -0.45282585674231     -0.74778149652382     -2.25213763167615
  H          -1.26521320189794     -2.20305501033797     -2.85371118271369
  H          -2.55712798721769      0.64015182244711     -2.87004151641484
  H          -4.15432817473796      0.15143667326863     -2.24501384106626
  H          -3.32559901615097     -0.84199983675126     -3.47133934391355
