# Supplementary material for: London Dispersion versus Intramolecular Hydrogen Bond in Bis‐Pyridines: How Accurate Is DFT for Competing Noncovalent Interactions in the Condensed Phase?
Source: Chemistry. 2025 Oct 23;31(66):e02745. doi: 10.1002/chem.202502745 (PMC12648470; doi:10.1002/chem.202502745)
Supplement: Supplementary file 3 — Supporting Information [file CHEM-31-e02745-s001.zip › XYZ files/NMR_conformers_calculations/PBE_D4_def2_TZVPD_SMD_DCM_optimized_geometries/Bis_Py_w_tBu/13b/13b_24.xyz]

51
Coordinates from ORCA-job /scratch/tmp.26276120.vgorbach/NMR_PBE_molecule_1_conformer_24 E -888.196701971134
  C          -1.74703185742908     -2.64476209944586     -1.34829847472503
  C          -2.44914937748789     -1.28206108749839     -1.53342055659208
  C          -2.26834357872733     -0.48396118442370     -0.25310432672351
  N          -1.59679428862387      0.69200066240598     -0.30019943174542
  H          -1.25807697813335      0.99069444617801     -1.21928877014601
  C          -1.31576233336570      1.48936284866174      0.76047708157374
  C          -0.54622028716306      2.75576386497173      0.53913791709009
  C           0.31009394457982      2.80821716562453     -0.72426266658320
  C           1.32299220864419      1.68854947798440     -0.85802745562364
  N           1.53356372881810      0.90747404978319      0.20885051187460
  C           2.41905840065241     -0.10915618601960      0.13490311695922
  C           2.59670670373570     -0.92981554494942      1.41429728565945
  C           3.13498076227025      0.00231690212679      2.51830485006288
  C           1.22738930299323     -1.48693951851393      1.84841712738763
  C           3.57270340896951     -2.09663888087400      1.22357859779220
  C           3.11977027085943     -0.37109723256401     -1.04742004180541
  C           2.90192449532382      0.44241563684129     -2.16213156997725
  C           1.99234981654007      1.48939379362278     -2.07411054695185
  C          -1.78805315109634      1.08588084493979      2.00389628537480
  C          -2.50582485930599     -0.10331431018069      2.11343314535196
  C          -2.73993836465072     -0.89441756662636      0.98999783906582
  C          -1.84738135344471     -0.57003494674073     -2.75211054561900
  C          -3.95803495241073     -1.50284097355771     -1.76521616933485
  H          -2.16598978855322     -3.20311901442547     -0.49985489373674
  H          -0.66747655922159     -2.51566182102217     -1.18194229486803
  H          -1.88717569281440     -3.24777387473411     -2.25719692592639
  H           0.07166374334787      2.91511805260740      1.43351898149713
  H          -1.26769678058088      3.59048266583666      0.51128834849971
  H           0.84160129271408      3.77370248483429     -0.72896548732492
  H          -0.31923084085388      2.83533662881191     -1.63022935957927
  H           4.12593168895376      0.40151753738153      2.25266709942709
  H           3.23256016237097     -0.55076238211465      3.46505868868913
  H           2.45500910313298      0.85041074331759      2.68090633724883
  H           1.34525200459635     -2.10463525704218      2.75183159064041
  H           0.78128544274209     -2.11569525645580      1.06236153095003
  H           0.52619494851717     -0.67446175169478      2.07860892612165
  H           3.66635561609127     -2.65320702442704      2.16784326529009
  H           4.57883641482724     -1.75127036066661      0.94207029554274
  H           3.22392442404717     -2.80231432986049      0.45418107234718
  H           3.82579386322972     -1.19775559321421     -1.10711955101889
  H           3.43966413542358      0.25284654979062     -3.09341027242783
  H           1.79409794403478      2.14181695313725     -2.92653827454853
  H          -1.57745901830618      1.70465380519925      2.87535203005211
  H          -2.87628445473157     -0.42499932514334      3.08789488218685
  H          -3.28367442692069     -1.83364495814631      1.07310535416848
  H          -2.32043950986763      0.40641911526422     -2.94397570263182
  H          -2.01687137071086     -1.19010846236351     -3.64280746399263
  H          -0.75812281287003     -0.43140632330483     -2.66001282805657
  H          -4.09864073153796     -2.10184107408869     -2.67654674014551
  H          -4.48506732955861     -0.54635524410252     -1.89536877123164
  H          -4.42145171304928     -2.04372334811986     -0.92860894253780
