# Supplementary material for: London Dispersion versus Intramolecular Hydrogen Bond in Bis‐Pyridines: How Accurate Is DFT for Competing Noncovalent Interactions in the Condensed Phase?
Source: Chemistry. 2025 Oct 23;31(66):e02745. doi: 10.1002/chem.202502745 (PMC12648470; doi:10.1002/chem.202502745)
Supplement: Supplementary file 3 — Supporting Information [file CHEM-31-e02745-s001.zip › XYZ files/NMR_conformers_calculations/PBE_D4_def2_TZVPD_SMD_DCM_optimized_geometries/Bis_Py_w_tBu/13b/13b_30.xyz]

51
Coordinates from ORCA-job /scratch/tmp.26157468.vgorbach/NMR_PBE_molecule_1_conformer_30 E -888.197738659360
  C          -1.02356251902055     -1.47712220593236     -1.54726757441424
  C          -2.34879343869449     -1.46495646271883     -0.77575531160436
  C          -2.53318535142557     -0.17965851449145      0.01639584395210
  N          -1.49134234978628      0.67216898201056      0.17963199301401
  H          -0.52299977473783      0.38875166840399     -0.09334700076119
  C          -1.56913833415655      1.89216264733978      0.77390893910549
  C          -0.35189154394232      2.76295987845258      0.76044457579558
  C           0.36751038742344      2.83551096888700     -0.60023295652962
  C           1.44661173273954      1.79580460064625     -0.80742821590289
  N           1.40215256032987      0.69016166729681     -0.03826964316424
  C           2.39295981914383     -0.22193712327409     -0.10955275711032
  C           2.40178922699362     -1.38190278916214      0.89018665517564
  C           1.19280318219035     -1.33836226197529      1.83056693965365
  C           2.42088607631976     -2.72862442761734      0.14048878280112
  C           3.68517961286242     -1.26615186217924      1.74214097120541
  C           3.43102731513896     -0.07929880145073     -1.04051914435593
  C           3.45191662807517      1.03357634012463     -1.87714931409077
  C           2.45904758895155      2.00210434434510     -1.74771856647012
  C          -2.78670626445929      2.27929275432010      1.31701360726577
  C          -3.87514952025222      1.41095056318520      1.24131763858327
  C          -3.75357313268326      0.19285564627908      0.57942834963863
  C          -3.50246172169865     -1.58728291630209     -1.79394047531743
  C          -2.40276598723115     -2.65725655294248      0.20223505869384
  H          -0.96398651077124     -2.40182869637045     -2.13757000852387
  H          -0.14975450393666     -1.46312035731231     -0.88334014281531
  H          -0.95181093242034     -0.62764898292978     -2.24330124864518
  H           0.35559728565536      2.41082888730011      1.52986960999971
  H          -0.67536505840960      3.76785975043640      1.06057208345972
  H           0.83320845484593      3.82667051331875     -0.69848841301827
  H          -0.36949207437963      2.77432428638274     -1.41990060563642
  H           1.15237778678757     -0.39885305205521      2.39973019907269
  H           1.26171576063272     -2.16991259282978      2.54795778427815
  H           0.24455333089658     -1.44430367276660      1.28750085695020
  H           3.30460339613605     -2.82037364296879     -0.50723216020089
  H           1.52467317867264     -2.85401036781907     -0.48429804102895
  H           2.44825695255815     -3.55661226702493      0.86518611903498
  H           4.59192689937492     -1.33919733425061      1.12496770716201
  H           3.71200232326971     -2.08094577837900      2.48170287384693
  H           3.71637319563178     -0.30979526622932      2.28602549466011
  H           4.22342577062997     -0.82559125486345     -1.09960672679394
  H           4.25359511754985      1.15781194837513     -2.60783745739837
  H           2.47010017968780      2.90842167814663     -2.35536772658753
  H          -2.87126620945008      3.25809576211788      1.78749193923677
  H          -4.83279971417870      1.69739191454251      1.67870828194306
  H          -4.60992021085808     -0.47167228699194      0.48532677858781
  H          -3.51763628908918     -0.73032793851947     -2.48302502929034
  H          -4.48393200093654     -1.66184902491519     -1.30692558565756
  H          -3.35326731955501     -2.50166517692165     -2.38613282502301
  H          -1.59132846625325     -2.60581381125218      0.94173259013862
  H          -2.29540407184176     -3.59491396186370     -0.36271510366408
  H          -3.36116026802932     -2.68854316470172      0.73996735014956
