# Supplementary material for: London Dispersion versus Intramolecular Hydrogen Bond in Bis‐Pyridines: How Accurate Is DFT for Competing Noncovalent Interactions in the Condensed Phase?
Source: Chemistry. 2025 Oct 23;31(66):e02745. doi: 10.1002/chem.202502745 (PMC12648470; doi:10.1002/chem.202502745)
Supplement: Supplementary file 3 — Supporting Information [file CHEM-31-e02745-s001.zip › XYZ files/NMR_conformers_calculations/PBE_D4_def2_TZVPD_SMD_DCM_optimized_geometries/Bis_Py_w_tBu/13b/13b_18.xyz]

51
Coordinates from ORCA-job /scratch/tmp.26157386.vgorbach/NMR_PBE_molecule_1_conformer_18 E -888.196951668209
  C          -1.84466834644888     -0.69469497102916     -2.85475359331732
  C          -2.55776295885823     -1.27483870886720     -1.62576020329717
  C          -2.37924223128519     -0.39997474822349     -0.39608215360425
  N          -1.61186766121699      0.71295721741698     -0.48804946407209
  H          -1.20131135014803      0.91484227236173     -1.40363838766908
  C          -1.32802473611238      1.56969190946876      0.52361896959571
  C          -0.48513258376436      2.77473284549880      0.23816710911064
  C           0.48810264650568      2.66089039165827     -0.93344457954237
  C           1.53130030299352      1.57196276356027     -0.79555985105584
  N           1.47520857516522      0.78828789077604      0.28741289759802
  C           2.38716436174682     -0.19311206246846      0.45845094582501
  C           2.22625017037172     -1.03118604293528      1.72904204984454
  C           2.21548224679638     -0.09210773367151      2.95008311782530
  C           0.88157709962550     -1.78038671877312      1.64756677762624
  C           3.35562467350473     -2.05454821053131      1.89751268492536
  C           3.39435823267220     -0.41343014450322     -0.48623040240050
  C           3.45176678664683      0.39964854836316     -1.62151814582918
  C           2.51106708204351      1.40864039853763     -1.78598281568313
  C          -1.89174212937496      1.29835986237984      1.76520206285950
  C          -2.70414892077416      0.17726170394107      1.91965966498095
  C          -2.94623646901555     -0.67624643545112      0.84394657237846
  C          -4.06567998019410     -1.40065659246895     -1.92434616794904
  C          -1.97014233474107     -2.66637215600154     -1.30931801940188
  H          -2.23736048236593      0.29588089754252     -3.13479281202775
  H          -2.01093865494430     -1.36255377096317     -3.71076054997639
  H          -0.75446210146642     -0.62293249023096     -2.70966912707675
  H           0.05134282906370      3.02331182929905      1.16431471762525
  H          -1.16880030256725      3.61897863058987      0.04158602789319
  H           0.99828428495596      3.63063209049676     -1.04377166481511
  H          -0.05114772996606      2.52981206994380     -1.88889148217203
  H           1.40889954348563      0.65014908061400      2.87469146239237
  H           3.17028170503408      0.44833067445770      3.04244383941639
  H           2.06510592342162     -0.67601730074689      3.87091408386149
  H           0.70752335062740     -2.34654330466865      2.57563423354459
  H           0.87997249822951     -2.49432264398204      0.80943776109044
  H           0.04648452385906     -1.08079795117615      1.50783170951001
  H           4.34194250517838     -1.57024408038736      1.95786010175470
  H           3.37747123642540     -2.78084233313795      1.07129957337174
  H           3.20218730403352     -2.61761558080291      2.83006167025097
  H           4.12893995918070     -1.20518370769917     -0.34762162558161
  H           4.23165371062414      0.24246707980506     -2.36947097461830
  H           2.52966945468907      2.06438760073076     -2.65856258052427
  H          -1.68222708643541      1.96747268668952      2.59886776955294
  H          -3.14802322975028     -0.04030435411588      2.89232980338785
  H          -3.56823757922151     -1.56155106972494      0.96261437369267
  H          -4.50998450553442     -0.41938056570601     -2.14643959916198
  H          -4.61126991744939     -1.84583929175163     -1.08086007135749
  H          -4.20651513155880     -2.04977898000106     -2.80068499083193
  H          -0.89359522193233     -2.60019019303906     -1.09523398935984
  H          -2.11150288454145     -3.32501687829527     -2.17857708412682
  H          -2.46747094531281     -3.12904841847813     -0.44533866006220
