# Supplementary material for: London Dispersion versus Intramolecular Hydrogen Bond in Bis‐Pyridines: How Accurate Is DFT for Competing Noncovalent Interactions in the Condensed Phase?
Source: Chemistry. 2025 Oct 23;31(66):e02745. doi: 10.1002/chem.202502745 (PMC12648470; doi:10.1002/chem.202502745)
Supplement: Supplementary file 3 — Supporting Information [file CHEM-31-e02745-s001.zip › XYZ files/NMR_conformers_calculations/PBE_D4_def2_TZVPD_SMD_DCM_optimized_geometries/Bis_Py_w_tBu/13b/13b_26.xyz]

51
Coordinates from ORCA-job /scratch/tmp.26157452.vgorbach/NMR_PBE_molecule_1_conformer_26 E -888.197021503592
  C          -3.37990985810643     -2.36664171919877     -1.45806370908382
  C          -2.39323443539885     -1.20730335854984     -1.63763380585414
  C          -2.32045811696865     -0.36435195589136     -0.37569389367076
  N          -1.53485305044089      0.74554311978421     -0.42231874270811
  H          -1.06812459875014      0.94648426194221     -1.31051077856888
  C          -1.29911709063431      1.59667864558856      0.60117576419479
  C          -0.40593090201741      2.77946477905077      0.38286421142010
  C           0.55603078707809      2.69234865072644     -0.79909705245570
  C           1.51426198772430      1.51893872658649     -0.75789304551079
  N           1.51560954596635      0.75791069289532      0.34301524917244
  C           2.34673231017774     -0.30243938475060      0.42849263286876
  C           2.26899369387273     -1.09814949968219      1.73353181015675
  C           3.25930689690032     -2.26792915932496      1.76264337678253
  C           2.57959126798831     -0.14851275606486      2.90688718839247
  C           0.83825716856225     -1.64847670085499      1.89088887697154
  C           3.20868408310755     -0.62971141053220     -0.62315282288470
  C           3.20870304669466      0.16241652543312     -1.77442759583882
  C           2.35188779895185      1.25388254456462     -1.85112286858425
  C          -1.93925684160695      1.33453024176643      1.81044454676004
  C          -2.77209329694644      0.22699792082963      1.91576711356663
  C          -2.96070291134252     -0.62957255493922      0.82663185490932
  C          -0.98832526200283     -1.78048095343829     -1.92959485993891
  C          -2.85516583473868     -0.32803880269114     -2.81917973880386
  H          -3.06920686029880     -3.04613730556880     -0.65121158333401
  H          -3.41887215727528     -2.94927170609034     -2.38898892716282
  H          -4.39698595359723     -2.00818255265231     -1.24205033195972
  H           0.14438522653652      2.94162821092964      1.32019079555650
  H          -1.05113524537878      3.66488601069481      0.24927337702141
  H           1.13829575036082      3.62737728862298     -0.82751726508771
  H           0.00759096555456      2.68284503550408     -1.75741814459375
  H           4.30132746614864     -1.92687488469019      1.66833662069866
  H           3.06063928799499     -2.99497359709105      0.96075909747905
  H           3.16795067469992     -2.79828835324354      2.72208153356875
  H           3.60310760940476      0.25051638168535      2.83369634194483
  H           2.49289162922431     -0.68919893540356      3.86175946519331
  H           1.88148003831671      0.70018985629650      2.92471823043366
  H           0.58689293075095     -2.34120031576291      1.07297106138808
  H           0.10072353962588     -0.83471878062564      1.89160511676901
  H           0.74876106008402     -2.19711433192984      2.84110061845779
  H           3.87396124116081     -1.48893992414250     -0.55469833858349
  H           3.87499110523319     -0.07776241075864     -2.60549088975944
  H           2.32418330882359      1.89272549694299     -2.73587246741186
  H          -1.76963594974939      2.00256983159721      2.65400069698338
  H          -3.27707173269705      0.01594006065489      2.85969089704467
  H          -3.60155321043271     -1.50302412501229      0.91627867020046
  H          -1.03975643090147     -2.41336703112636     -2.82723394381028
  H          -0.62985473129538     -2.39640364495611     -1.09267451927170
  H          -0.24530657562639     -0.99180891566165     -2.12047452643848
  H          -2.92915648465453     -0.95121692658642     -3.72172357930286
  H          -2.14843792985237      0.48580355521161     -3.04155328330588
  H          -3.84269853483036      0.11413164421277     -2.62303160601014
