# Supplementary material for: London Dispersion versus Intramolecular Hydrogen Bond in Bis‐Pyridines: How Accurate Is DFT for Competing Noncovalent Interactions in the Condensed Phase?
Source: Chemistry. 2025 Oct 23;31(66):e02745. doi: 10.1002/chem.202502745 (PMC12648470; doi:10.1002/chem.202502745)
Supplement: Supplementary file 3 — Supporting Information [file CHEM-31-e02745-s001.zip › XYZ files/NMR_conformers_calculations/PBE_D4_def2_TZVPD_SMD_DCM_optimized_geometries/Bis_Py_w_tBu/13b/13b_32.xyz]

51
Coordinates from ORCA-job /scratch/tmp.26157473.vgorbach/NMR_PBE_molecule_1_conformer_32 E -888.196042394969
  C          -2.78915617893819     -3.07790918782268     -0.32568222428696
  C          -3.22071655376344     -1.84548612094258      0.49434544817022
  C          -2.61293568276698     -0.60037080273366     -0.13101051648494
  N          -1.89007744603786      0.24479007927654      0.64221126734892
  H          -1.75957178809409     -0.01418625154510      1.62503791977085
  C          -1.31296373371439      1.40422437321491      0.23254717156029
  C          -0.61936620575021      2.22796647495846      1.27350383953509
  C           0.56776083597450      3.04175861842735      0.76504989524038
  C           1.70840282994588      2.21328120555976      0.21501720726996
  N           1.59803859355311      0.87591585152038      0.28652733047453
  C           2.59719473772554      0.09744020288689     -0.16853850439149
  C           2.45001996843793     -1.42140198412935     -0.03400644271461
  C           1.04472210403317     -1.81033338108069      0.43880041705822
  C           2.72064437040082     -2.09729733979367     -1.39229931408543
  C           3.48399760720207     -1.91823761631456      0.99783122281141
  C           3.75744916615528      0.65683256736331     -0.72309287546311
  C           3.87082951639682      2.04276436662253     -0.80841423224031
  C           2.83219235686743      2.84025204551027     -0.33422158936330
  C          -1.46860146906485      1.75503269189802     -1.10280607953775
  C          -2.19574042382414      0.92071610328714     -1.95085998367302
  C          -2.77056553017680     -0.25341959602658     -1.47000194755962
  C          -4.75665743091674     -1.69615686814164      0.43310069054755
  C          -2.78547767521628     -2.03333661445616      1.95311384310815
  H          -1.69681027774135     -3.19995553331959     -0.31575142101247
  H          -3.12234366603587     -3.00987609669901     -1.37035958754371
  H          -3.24164590993760     -3.97803615322475      0.11491679956903
  H          -0.30351209541226      1.56915964732345      2.09595039772644
  H          -1.36410547651067      2.92480026246610      1.69602633277334
  H           0.94340420564523      3.65195452401082      1.60224641089245
  H           0.24500040575732      3.76912485207771      0.00313623560044
  H           0.27937791519767     -1.49590033452841     -0.28430140280228
  H           0.80206156301501     -1.35503299518331      1.40867437223413
  H           0.98642220818994     -2.90408795697961      0.54572967740375
  H           2.60107476472958     -3.18738839920824     -1.29681891212477
  H           3.74115851340914     -1.90458946380424     -1.75226935001760
  H           2.01492841831568     -1.74310022154864     -2.15927978755906
  H           3.31166573741204     -1.45821909600353      1.98291012084165
  H           4.51155882631133     -1.68068118323354      0.68562551551593
  H           3.40805683901177     -3.01061483420901      1.11326846403026
  H           4.56397544524766      0.01754143500696     -1.08301814683266
  H           4.76465143638247      2.49721609821766     -1.24068648938742
  H           2.88777583480771      3.92943059647714     -0.38325262181634
  H          -1.02168150036816      2.67522528116451     -1.47403184083220
  H          -2.31837740351264      1.19166695557031     -3.00060604348983
  H          -3.34426331071822     -0.90328588580564     -2.12776392888313
  H          -5.09442644169627     -0.82150054688430      1.00804809647971
  H          -5.22472608946379     -2.59417264484197      0.86207675269729
  H          -5.10738970837005     -1.58830554680976     -0.60278091456207
  H          -1.69386426012343     -2.14456094944264      2.04751588326459
  H          -3.24248790398257     -2.95217873828270      2.34483728338368
  H          -3.12097147648828     -1.20825728994454      2.60177567005580
