# Supplementary material for: London Dispersion versus Intramolecular Hydrogen Bond in Bis‐Pyridines: How Accurate Is DFT for Competing Noncovalent Interactions in the Condensed Phase?
Source: Chemistry. 2025 Oct 23;31(66):e02745. doi: 10.1002/chem.202502745 (PMC12648470; doi:10.1002/chem.202502745)
Supplement: Supplementary file 3 — Supporting Information [file CHEM-31-e02745-s001.zip › XYZ files/NMR_conformers_calculations/PBE_D4_def2_TZVPD_SMD_DCM_optimized_geometries/Bis_Py_w_tBu/13b/13b_33.xyz]

51
Coordinates from ORCA-job /scratch/tmp.26416853.vgorbach/NMR_PBE_molecule_1_conformer_33_1 E -888.197605640734
  C          -3.32858691915130     -1.33762938402569     -2.13840729208790
  C          -2.27577323479575     -1.25051042513565     -1.01328140021123
  C          -2.51600323550079      0.02599950100276     -0.22198365607437
  N          -1.48276546709323      0.85941661286729      0.05282289446282
  H          -0.49781958041911      0.56634339088401     -0.13680493800279
  C          -1.59978163396148      2.06944934993558      0.66147824367362
  C          -0.37588313264279      2.92276883806369      0.78220041267544
  C           0.46486571989234      3.02224064484855     -0.50508709635587
  C           1.54243497757455      1.96968057722654     -0.64733122142941
  N           1.42113265564732      0.84951135917975      0.09175966545647
  C           2.40273494175356     -0.07539470467214      0.08065988547630
  C           2.32048992771463     -1.25125342430450      1.05850930166709
  C           2.38855039801147     -2.58731855514727      0.29343990979939
  C           3.53300972375098     -1.15856964187088      2.01134620107786
  C           1.04146225026104     -1.20925475211036      1.90118932341865
  C           3.51300801823828      0.06922286904849     -0.76249336516643
  C           3.61591977755555      1.19825486097559     -1.57104645409480
  C           2.62974421936517      2.17950875748639     -1.49945826847226
  C          -2.85801888728817      2.46451718678419      1.09530704740128
  C          -3.94633236135839      1.61445102727489      0.90086915007083
  C          -3.77911841090677      0.40639261757705      0.23091140726603
  C          -2.44480553783914     -2.45495555425303     -0.06309885983517
  C          -0.88234389772157     -1.27790525249179     -1.65223983752905
  H          -4.35265105501662     -1.39959589936205     -1.74680331372075
  H          -3.14080502016319     -2.24651034222537     -2.72817967532657
  H          -3.26449164052721     -0.47133612047953     -2.81294967958618
  H           0.25475985001627      2.53864987293143      1.60141731406049
  H          -0.71348642971251      3.92347002989498      1.08064321903042
  H           0.95322543074368      4.00713768091103     -0.52943820681991
  H          -0.19515133451349      2.99962073730456     -1.38953622228413
  H           2.35782143868295     -3.42540403283584      1.00632623549803
  H           3.31765043608340     -2.67593889049462     -0.28770585019457
  H           1.54129352178596     -2.69874989658283     -0.39862401535884
  H           3.52803768920276     -0.20948949763458      2.56866526440164
  H           4.48543160716350     -1.23144919833284      1.46718437284260
  H           3.49506050147423     -1.98274259608798      2.74006095714555
  H           0.96993339067237     -0.28109491665609      2.48562077182358
  H           1.04387662007699     -2.05630722543528      2.60347543097701
  H           0.13769826435373     -1.28976594693997      1.28314823618381
  H           4.29769174828932     -0.68737880655968     -0.77471298775742
  H           4.47448940503632      1.32465094683100     -2.23353883320158
  H           2.70107233369987      3.09788957885199     -2.08449732396554
  H          -2.97305751968062      3.43555843689304      1.57531947462933
  H          -4.93682451213995      1.90756647509702      1.25216753751638
  H          -4.63114160108036     -0.24462362452569      0.04574501354502
  H          -1.70675252096725     -2.43065528054624      0.75097275452480
  H          -2.30220089933438     -3.38661588556460     -0.63014273015045
  H          -3.45041622298674     -2.47372425532104      0.38076931047913
  H          -0.72546230612487     -0.42195168303128     -2.32600626257958
  H          -0.78255368377783     -2.19579650234926     -2.24767672430313
  H          -0.07863714834270     -1.29053781589372     -0.90490761759563
