# Supplementary material for: London Dispersion versus Intramolecular Hydrogen Bond in Bis‐Pyridines: How Accurate Is DFT for Competing Noncovalent Interactions in the Condensed Phase?
Source: Chemistry. 2025 Oct 23;31(66):e02745. doi: 10.1002/chem.202502745 (PMC12648470; doi:10.1002/chem.202502745)
Supplement: Supplementary file 3 — Supporting Information [file CHEM-31-e02745-s001.zip › XYZ files/NMR_conformers_calculations/PBE_D4_def2_TZVPD_SMD_DCM_optimized_geometries/Bis_Py_w_tBu/13b/13b_27.xyz]

51
Coordinates from ORCA-job /scratch/tmp.26157454.vgorbach/NMR_PBE_molecule_1_conformer_27 E -888.196066761049
  C          -4.83973082717670     -1.57980965395020      0.31905525844435
  C          -3.32436954750783     -1.70339361182769      0.58583217837975
  C          -2.62519711766078     -0.57737276983771     -0.15846219787661
  N          -1.93003819227366      0.34972891139232      0.54283597494361
  H          -1.88706176687540      0.23442975583409      1.56004427141838
  C          -1.27215242469701      1.41747594726530      0.02079619955788
  C          -0.63101701544243      2.35871038910378      0.99370243263940
  C           0.59587222175436      3.09973861278883      0.47103293832760
  C           1.76265980795129      2.20965318788533      0.10331230613016
  N           1.60600711484018      0.88281751039783      0.24907120655180
  C           2.61974752064658      0.05325991871547     -0.05983997680544
  C           2.41251780368593     -1.45192726792161      0.13423654620355
  C           0.97688434688218     -1.77294091546845      0.56383210283929
  C           2.70999564836748     -2.18622545665115     -1.18823106949771
  C           3.38638113722943     -1.94762848972277      1.22295001665415
  C           3.84433920000050      0.54755246985070     -0.53222845264947
  C           4.00890104955326      1.92195516969902     -0.68806889728113
  C           2.95359007121463      2.77268447203403     -0.36811465268816
  C          -1.30900467368947      1.57520487601530     -1.35902375123064
  C          -2.00073953315083      0.64732082047777     -2.13619273516337
  C          -2.66022731729145     -0.42655669862266     -1.54199376748605
  C          -3.07080925556660     -1.64598592373768      2.09762873414436
  C          -2.81021126065433     -3.05099019944460      0.03909784568672
  H          -5.23300387838272     -0.62170794337888      0.68939185379049
  H          -5.36482611357147     -2.39312980487366      0.84080464777865
  H          -5.06935303602199     -1.65801107349545     -0.75276069715579
  H          -0.37849557738462      1.80063508080028      1.90784473945573
  H          -1.39224066735512      3.10488756201952      1.28130120261077
  H           0.92041540676717      3.80989678323469      1.24818262745813
  H           0.33014657521348      3.72686669963942     -0.39561258469107
  H           0.70944347062693     -1.26462055032659      1.50063503580340
  H           0.87886134667248     -2.85799329463041      0.71927089065640
  H           0.25243081056764     -1.47087251142602     -0.20502186899282
  H           2.04157996975509     -1.84058713395790     -1.99168287875964
  H           2.55582927398207     -3.26858526116845     -1.05902997601914
  H           3.74739183604035     -2.03287625697397     -1.51795346697503
  H           3.19913340582601     -1.44074480612877      2.18193869646199
  H           4.43408018853125     -1.76792035674096      0.94095938812707
  H           3.25828331332331     -3.03006936185727      1.37836470914355
  H           4.65991133286279     -0.13497190043571     -0.77296963471841
  H           4.95425088673575      2.32637293624304     -1.05559236355553
  H           3.04693058337372      3.85495602225312     -0.47680449396478
  H          -0.79524640085422      2.41717810818065     -1.81898112135617
  H          -2.02838387403484      0.76446182754331     -3.22059917401641
  H          -3.20470105983082     -1.15016488491947     -2.14567624665198
  H          -3.59235244645648     -2.48585754235173      2.57633924321937
  H          -3.46202783142035     -0.72315857126664      2.55515421978404
  H          -2.00182757406632     -1.74597408565708      2.34400323856484
  H          -3.33093759374446     -3.86981176595901      0.55639064394708
  H          -1.73067815818491     -3.16283802166355      0.21288278680342
  H          -3.00194946710907     -3.15375763747770     -1.03782072699056
