# Supplementary material for: London Dispersion versus Intramolecular Hydrogen Bond in Bis‐Pyridines: How Accurate Is DFT for Competing Noncovalent Interactions in the Condensed Phase?
Source: Chemistry. 2025 Oct 23;31(66):e02745. doi: 10.1002/chem.202502745 (PMC12648470; doi:10.1002/chem.202502745)
Supplement: Supplementary file 3 — Supporting Information [file CHEM-31-e02745-s001.zip › XYZ files/NMR_conformers_calculations/PBE_D4_def2_TZVPD_SMD_DCM_optimized_geometries/Bis_Py_w_tBu/10b/10b_9.xyz]

46
Coordinates from ORCA-job /scratch/tmp.26001387.vgorbach/NMR_PBE_molecule_2_conformer_9 E -884.820301830811
  C          -5.54282297674678      0.26892479392547      0.13311162244025
  C          -4.35160558163123     -0.17747012779759     -0.74154295472724
  C          -3.09931142933224     -0.15627710213495      0.11915520545081
  N          -2.06166067109720      0.64131773412478     -0.24359995603126
  H          -2.14685461163183      1.20408214754330     -1.09645443907698
  C          -0.90007826218561      0.75676015613221      0.44526041388701
  O          -0.07301690341142      1.67405834668729     -0.08138814159041
  C           1.31675152166223      1.55175943051424      0.12698709270758
  N           1.82421777007791      0.34130054945900      0.06354200642120
  C           3.16065050388003      0.19578685311917      0.20356137292353
  C           3.68059289830216     -1.23754554897568      0.12666618840454
  C           3.30425143183891     -1.82086290789072     -1.24992156819114
  C           5.20127403707247     -1.31045869589832      0.30531418788886
  C           3.00083992083099     -2.06582544595349      1.23515058007716
  C           3.97803291061006      1.31595606444198      0.39624104471105
  C           3.40381145706904      2.58861461303905      0.44812787877130
  C           2.02543967409174      2.73310285287055      0.31359988335368
  C          -0.71556006825767      0.01446049923276      1.60418435963752
  C          -1.75314508077452     -0.82195954614553      2.00653405148226
  C          -2.93763849834689     -0.91315797248817      1.27327143752107
  C          -4.57746254545643     -1.62541140226905     -1.22560619904681
  C          -4.24016272504923      0.75037212793101     -1.95785732362127
  H          -5.40282462755803      1.29561394801212      0.50145889694280
  H          -5.67958980038519     -0.39571415374153      0.99703734330400
  H          -6.46207223614764      0.23972635667742     -0.46954967406547
  H           3.77889308576951     -1.25267441818983     -2.06444351229657
  H           2.21640462632689     -1.80140291858394     -1.40440555355912
  H           3.64482826995010     -2.86507576452466     -1.31877627806915
  H           5.73441635654093     -0.75364306079699     -0.47978817243121
  H           5.52300046960789     -2.36037340602784      0.24568069364969
  H           5.51877452283937     -0.91897695661824      1.28341961882446
  H           1.90768454625964     -2.05920663101915      1.12253961464779
  H           3.24831644296481     -1.67258505207043      2.23313536597789
  H           3.34628001058666     -3.10944184168736      1.18473684493479
  H           5.05504024554041      1.20400576184347      0.50450630188114
  H           4.03154455684714      3.46831038899078      0.59878938044138
  H           1.52469373225846      3.69963976568589      0.35264116403194
  H           0.20717115570872      0.10187742676475      2.17156864012354
  H          -1.63699746413605     -1.40993693375214      2.91796326152716
  H          -3.74212385569029     -1.56913141006695      1.59915199486593
  H          -4.69441744666710     -2.31979434959361     -0.38245391550442
  H          -3.73952177996584     -1.97095602061017     -1.84830177559005
  H          -5.49603175757366     -1.66339944869988     -1.82893664103214
  H          -4.10650571153228      1.80483860381066     -1.66796362726059
  H          -5.17298039263566      0.69084059524236     -2.53438518553905
  H          -3.42236430622323      0.45522468728798     -2.63439370809743
