# Supplementary material for: London Dispersion versus Intramolecular Hydrogen Bond in Bis‐Pyridines: How Accurate Is DFT for Competing Noncovalent Interactions in the Condensed Phase?
Source: Chemistry. 2025 Oct 23;31(66):e02745. doi: 10.1002/chem.202502745 (PMC12648470; doi:10.1002/chem.202502745)
Supplement: Supplementary file 3 — Supporting Information [file CHEM-31-e02745-s001.zip › XYZ files/NMR_conformers_calculations/PBE_D4_def2_TZVPD_SMD_DCM_optimized_geometries/Bis_Py_w_tBu/10b/10b_8.xyz]

46
Coordinates from ORCA-job /scratch/tmp.26001384.vgorbach/NMR_PBE_molecule_2_conformer_8 E -884.819599280032
  C          -4.70869871255142     -1.62237354755538      0.90780066479054
  C          -4.40002555541458     -0.13163868361782      0.65599952850740
  C          -3.13164691194744     -0.04074259548337     -0.17566785936814
  N          -2.07618083282139      0.66366370422568      0.30888727306084
  H          -2.16350984288789      1.10998378218577      1.22816417576149
  C          -0.89845654174278      0.83308093164128     -0.34028595464179
  O          -0.05202705563163      1.64090207138271      0.31775065895958
  C           1.33581453018325      1.50094707217872      0.10660104733458
  N           1.80183913524377      0.26901973012352      0.03501073508929
  C           3.12903504294840      0.09630183536072     -0.11017882745112
  C           3.66634701750009     -1.33047440243543     -0.20357526477940
  C           4.35067506150652     -1.51144330187779     -1.57449527128970
  C           4.70218861777100     -1.55328419287492      0.91720538865407
  C           2.54387967816597     -2.36432073894935     -0.06140506256062
  C           3.98815427685569      1.20588121978446     -0.17099718091733
  C           3.46211722978157      2.49192806010315     -0.07978637200552
  C           2.08419846712762      2.66714910431407      0.06292913940809
  C          -0.71568030586917      0.24926126461169     -1.58707854010215
  C          -1.77173126571188     -0.48699485368978     -2.11647858819572
  C          -2.97269945882579     -0.63700050306021     -1.42083028855074
  C          -5.54930937512241      0.50903149787015     -0.15107130250248
  C          -4.26633923370293      0.58812201028689      2.00444943207902
  H          -3.89804067611947     -2.10564134011062      1.47220502639904
  H          -4.85458595615177     -2.17223928124267     -0.03215542191026
  H          -5.63433972852385     -1.70186349220959      1.49598304284673
  H           5.18747960994057     -0.81043697055769     -1.70582445080716
  H           3.63766164002674     -1.35329599116464     -2.39783003781697
  H           4.74934550078957     -2.53382513242256     -1.65880116111192
  H           5.54974046396361     -0.85826252400082      0.83339988311686
  H           5.09941324046283     -2.57779346330120      0.85612720843652
  H           4.24635379696094     -1.42205800873434      1.91019942551388
  H           2.97450680541568     -3.37510894485039     -0.11756418681705
  H           1.79593129217624     -2.26797532517626     -0.86147790556134
  H           2.02200176137209     -2.26682172677460      0.90128937402539
  H           5.06228061969573      1.06303301238220     -0.28729488091178
  H           4.11948095278417      3.36165881019659     -0.12422670039902
  H           1.61757499101818      3.64895793866231      0.13324299810384
  H           0.22039074720281      0.38122269814882     -2.12367944261758
  H          -1.65662238698492     -0.94777579821851     -3.09850731431447
  H          -3.79223070439228     -1.21283674868584     -1.84585743649160
  H          -6.47945978424039      0.43928378908639      0.43129290699607
  H          -5.70688776988299     -0.00533004706680     -1.10931983688428
  H          -5.34799850092050      1.57085941183127     -0.35454226286786
  H          -5.20792362450753      0.47447302851719      2.55822232223520
  H          -4.09107964563617      1.66961182685136      1.88797649745325
  H          -3.46852787520384      0.15748899661564      2.63020084450436
