# Supplementary material for: London Dispersion versus Intramolecular Hydrogen Bond in Bis‐Pyridines: How Accurate Is DFT for Competing Noncovalent Interactions in the Condensed Phase?
Source: Chemistry. 2025 Oct 23;31(66):e02745. doi: 10.1002/chem.202502745 (PMC12648470; doi:10.1002/chem.202502745)
Supplement: Supplementary file 3 — Supporting Information [file CHEM-31-e02745-s001.zip › XYZ files/NMR_conformers_calculations/PBE_D4_def2_TZVPD_SMD_DCM_optimized_geometries/Bis_Py_w_tBu/10b/10b_15.xyz]

46
Coordinates from ORCA-job /scratch/tmp.26001297.vgorbach/NMR_PBE_molecule_2_conformer_15 E -884.819553541366
  C          -4.37097470036491      0.94868048866499      1.57541094606624
  C          -4.42541442432253     -0.03965126603784      0.40342571744111
  C          -3.10948448292761     -0.10569708970043     -0.35326902504383
  N          -2.08576058484784      0.69581970647295      0.03912428197589
  H          -2.22954661685196      1.31611631794365      0.84300928126943
  C          -0.87126169462227      0.74520562826744     -0.56043945008527
  O          -0.06794719039438      1.68288957485461     -0.03346440627634
  C           1.33049714911539      1.52245381596591     -0.12564441396251
  N           1.80119783031979      0.30681569693873      0.07528604501952
  C           3.13532732870291      0.12777486645069      0.05422177994036
  C           3.67966355595382     -1.28153079558709      0.27878728447223
  C           4.50726846914384     -1.69801302854701     -0.95470490241519
  C           4.58974808039282     -1.27202508874321      1.52429452971418
  C           2.54863725248362     -2.29410538040660      0.48920963994951
  C           3.99586411248238      1.21669350538329     -0.16170488487122
  C           3.46370691703299      2.48787557746120     -0.36158090349854
  C           2.07901865150200      2.66767962407408     -0.34991566086502
  C          -0.61259304156172     -0.07886435944419     -1.64781835942979
  C          -1.63359785031600     -0.92258012076383     -2.07614111140051
  C          -2.87514284603265     -0.94203175614215     -1.43780665032215
  C          -4.74488877184474     -1.44935780601931      0.94325147364111
  C          -5.52604031753426      0.40180745399579     -0.58464411409441
  H          -3.61071433958280      0.66721131143951      2.32128959368584
  H          -5.34279486443028      0.94506503460816      2.08687371974811
  H          -4.18545198851657      1.98250631639683      1.24248992678096
  H           3.88610620640635     -1.71214052153391     -1.86313038619862
  H           4.91513564401661     -2.70895922587476     -0.80366500675814
  H           5.35164396762845     -1.01534987494102     -1.12611292525509
  H           5.44071640578602     -0.58717288663848      1.40003589623649
  H           4.99138203114581     -2.28167971626820      1.69885485629419
  H           4.03083161954819     -0.96627306850494      2.42160888714434
  H           2.98232736262156     -3.29274611415313      0.64692999201634
  H           1.88152854107467     -2.34489731340705     -0.38324639697140
  H           1.93654893725468     -2.04432065077151      1.36760962237943
  H           5.07557511068448      1.06921327227716     -0.17128653363447
  H           4.12200289815902      3.34120497063867     -0.53186109325931
  H           1.60769356796460      3.63717997473668     -0.50652220727691
  H           0.35414649687562     -0.04710102657641     -2.14336252524315
  H          -1.45815746852080     -1.57391721812751     -2.93339786946657
  H          -3.66669697426991     -1.60310305831658     -1.78428248218131
  H          -3.97240569535839     -1.78779604346497      1.64896825710213
  H          -4.82248753510295     -2.18643511320516      0.13235739567642
  H          -5.70866988964610     -1.42192591897774      1.47189733236600
  H          -5.31398678363889      1.39955875557650     -0.99563030545412
  H          -6.48871728846457      0.44394125157009     -0.05474513623393
  H          -5.62742658064345     -0.30474425656388     -1.42006464912202
