# Supplementary material for: London Dispersion versus Intramolecular Hydrogen Bond in Bis‐Pyridines: How Accurate Is DFT for Competing Noncovalent Interactions in the Condensed Phase?
Source: Chemistry. 2025 Oct 23;31(66):e02745. doi: 10.1002/chem.202502745 (PMC12648470; doi:10.1002/chem.202502745)
Supplement: Supplementary file 3 — Supporting Information [file CHEM-31-e02745-s001.zip › XYZ files/NMR_conformers_calculations/PBE_D4_def2_TZVPD_SMD_DCM_optimized_geometries/Bis_Py_w_tBu/10b/10b_14.xyz]

46
Coordinates from ORCA-job /scratch/tmp.26001272.vgorbach/NMR_PBE_molecule_2_conformer_14 E -884.820537685061
  C          -5.42138335791326     -0.72348441723926     -0.42984033608938
  C          -4.35440885317796      0.35112202318245     -0.18998294898276
  C          -3.07013915320438     -0.27541511780065      0.32344365911534
  N          -2.01842685953204      0.56497005953020      0.54423301165675
  H          -2.13258730377181      1.56475716114940      0.34812621397813
  C          -0.81262935162138      0.18170942413131      1.01949228439004
  O           0.02006394978195      1.21245610971981      1.23208631975081
  C           1.41193293922065      1.00452875215583      1.13603766778386
  N           1.82751506743703      0.19341346822282      0.18983720163743
  C           3.15788886793438      0.01194319989902      0.03562660371779
  C           3.56770618673482     -0.94968634303080     -1.07670670860181
  C           3.04066770582247     -0.39843551349817     -2.41681944026091
  C           5.08897919079193     -1.11519792789829     -1.16407973062772
  C           2.92257970097837     -2.32244976729557     -0.80023139316072
  C           4.06425227120396      0.68969218656834      0.85952093212786
  C           3.58533398437279      1.55393844684707      1.84765354707043
  C           2.21354342175185      1.72962591209711      2.01016995957667
  C          -0.58197871128273     -1.16097447127779      1.30364271927403
  C          -1.62412239324662     -2.05143385112415      1.08304834823957
  C          -2.86279785421656     -1.61890370513187      0.59301835726830
  C          -4.06954299646926      1.08330330154147     -1.51966418491925
  C          -4.87519848351169      1.35537800309678      0.86207745070556
  H          -5.09814443167515     -1.45948649735795     -1.18031210186190
  H          -6.33341119406894     -0.23875172227659     -0.80486067516315
  H          -5.68113209940589     -1.25604582408840      0.49643187236088
  H           1.94853936813771     -0.27764580314094     -2.39347281809048
  H           3.29547201259242     -1.09254549524410     -3.23182623920091
  H           3.49167612888559      0.57886865603161     -2.64703954053876
  H           5.51247838433125     -1.51950954599583     -0.23239300260644
  H           5.59285274899243     -0.16318004576966     -1.38854376452828
  H           5.33207572534808     -1.81904857025523     -1.97343782371869
  H           1.82707834484804     -2.24506752292872     -0.76083583315499
  H           3.27448968409798     -2.74198929857940      0.15473558808210
  H           3.18967207964193     -3.02750932068935     -1.60172328729851
  H           5.13636765265818      0.55033240282537      0.73588629404919
  H           4.28283826147869      2.08677102076657      2.49581078106957
  H           1.78548026278674      2.38452866660455      2.76807049003500
  H           0.37960574208610     -1.48127413898485      1.69631657583504
  H          -1.47501076723175     -3.10892294663784      1.30558559107574
  H          -3.66652278113437     -2.33166405262966      0.42959979650271
  H          -3.35970639494582      1.91576873630077     -1.40126637685747
  H          -5.00953841834729      1.50614107618182     -1.90159558499514
  H          -3.66966309391031      0.39192722314482     -2.27539745789222
  H          -5.80950949086275      1.80387014783954      0.49551366409520
  H          -4.16382768502270      2.17393321146493      1.04720623442362
  H          -5.08405977626261      0.85468378217352      1.81852156632794
