# Supplementary material for: London Dispersion versus Intramolecular Hydrogen Bond in Bis‐Pyridines: How Accurate Is DFT for Competing Noncovalent Interactions in the Condensed Phase?
Source: Chemistry. 2025 Oct 23;31(66):e02745. doi: 10.1002/chem.202502745 (PMC12648470; doi:10.1002/chem.202502745)
Supplement: Supplementary file 3 — Supporting Information [file CHEM-31-e02745-s001.zip › XYZ files/NMR_conformers_calculations/PBE_D4_def2_TZVPD_SMD_DCM_optimized_geometries/Bis_Py_w_tBu/10b/10b_16.xyz]

46
Coordinates from ORCA-job /scratch/tmp.26001299.vgorbach/NMR_PBE_molecule_2_conformer_16 E -884.819789894682
  C          -4.09355236983115     -0.85848705429625      1.93030848815268
  C          -4.40942686924648     -0.12385885819789      0.60895034057010
  C          -3.14596738179129     -0.05901256356776     -0.23105956677040
  N          -2.09191564460672      0.62847077414994      0.29532411058069
  H          -2.19436720051370      1.06312938144462      1.21818403650538
  C          -0.89900474415237      0.79951799195035     -0.31747640878907
  O          -0.06660911502227      1.59286467826543      0.37214654930015
  C           1.32619009734340      1.46617168635161      0.18360686320542
  N           1.80123502471459      0.23947475685833      0.08947550797830
  C           3.13219679240364      0.07891630437603     -0.03539182196700
  C           3.67972683251170     -1.34126911746941     -0.16195698716268
  C           4.36382417958906     -1.48293529924108     -1.53763824470774
  C           4.71773609972717     -1.58584328567207      0.95200652716361
  C           2.56418091046008     -2.38585191223477     -0.04492933176942
  C           3.98455209100176      1.19517678850086     -0.05021309172049
  C           3.44836692193246      2.47513954121570      0.06457527056447
  C           2.06684275246443      2.63796703375500      0.18481615084702
  C          -0.68532386813825      0.23246076246369     -1.57082350102346
  C          -1.73072222571904     -0.48413404989507     -2.13746373153504
  C          -2.95650630937602     -0.63503537332227     -1.47712676607261
  C          -5.51532854411732     -0.88129297347176     -0.13520807344117
  C          -4.89430859616974      1.31164084873699      0.90587877872014
  H          -3.74076833138297     -1.88200553243585      1.73776562096494
  H          -5.00951419388834     -0.91709094512904      2.53546507547403
  H          -3.33205582062611     -0.33769480083220      2.53011214389985
  H           4.76712592976209     -2.50090045780094     -1.64917477006153
  H           5.19731283501427     -0.77469882582242     -1.65138059285285
  H           3.64940719337169     -1.30651773179116     -2.35605264729855
  H           5.56226223457085     -0.88542099283517      0.88467892489618
  H           5.11976075239380     -2.60659993885438      0.86546712810650
  H           4.26225680932014     -1.48116682272352      1.94829627008662
  H           1.81569573744369     -2.27618962326538     -0.84267808977224
  H           2.04172422021730     -2.31453900038849      0.91980105533700
  H           3.00195379538577     -3.39197925785632     -0.12443634780427
  H           5.06163651441442      1.06250169830969     -0.14925901015376
  H           4.10060980995061      3.34978340022985      0.05601593259084
  H           1.59226326289632      3.61460768354723      0.27171951904891
  H           0.26524264134593      0.36745289071648     -2.08032597615524
  H          -1.59458458828583     -0.93013712924489     -3.12369131719964
  H          -3.76311784942288     -1.19691195733799     -1.94001887868226
  H          -5.22828691061246     -1.92125724829541     -0.34778467514690
  H          -5.78039961396349     -0.38904338791089     -1.08208283958468
  H          -6.41451729864834     -0.90441899792967      0.49588680568303
  H          -4.16975984797539      1.88770299285777      1.50082227978649
  H          -5.82728871658773      1.26172014542749      1.48498360556014
  H          -5.09486276605727      1.86255284746501     -0.02439125215148
