# Supplementary material for: London Dispersion versus Intramolecular Hydrogen Bond in Bis‐Pyridines: How Accurate Is DFT for Competing Noncovalent Interactions in the Condensed Phase?
Source: Chemistry. 2025 Oct 23;31(66):e02745. doi: 10.1002/chem.202502745 (PMC12648470; doi:10.1002/chem.202502745)
Supplement: Supplementary file 3 — Supporting Information [file CHEM-31-e02745-s001.zip › XYZ files/NMR_conformers_calculations/PBE_D4_def2_TZVPD_SMD_DCM_optimized_geometries/Bis_Py_w_tBu/10b/10b_17.xyz]

46
Coordinates from ORCA-job /scratch/tmp.26001303.vgorbach/NMR_PBE_molecule_2_conformer_17 E -884.820277942136
  C          -4.69156624490799     -1.43957850572402      1.04934113214302
  C          -4.38752465840505     -0.00749923192841      0.56147414619289
  C          -3.10184643803572     -0.04470137628960     -0.24741278647598
  N          -2.05334805121604      0.72238924556081      0.14807807854999
  H          -2.15516257122935      1.29652141242649      0.99154318223090
  C          -0.86143692412380      0.78926383038860     -0.49361030715710
  O          -0.02532575351581      1.68609036232146      0.05425956494063
  C           1.36669601848165      1.50654799209283     -0.08444564107094
  N           1.82079170054432      0.27683446405605      0.00329187596703
  C           3.15537160500786      0.07595212668294     -0.07201398619531
  C           3.61033685911445     -1.37754200240727      0.02881057877761
  C           3.15613170369711     -1.93800353487086      1.39149769814939
  C           2.94088903227835     -2.18137059794382     -1.10360564858061
  C           5.13239341552562     -1.51561350026226     -0.08917033791410
  C           4.02629319114263      1.16147142550750     -0.22380634255129
  C           3.50746259438706      2.45660546098063     -0.30246570188820
  C           2.13134828737393      2.65773388981271     -0.23559055552384
  C          -0.65545770594459      0.02490379986038     -1.63441171990632
  C          -1.70333891361303     -0.78253093135081     -2.06831370362782
  C          -2.91957868258643     -0.82306094356336     -1.38396262714687
  C          -5.52294895253359      0.47853997692786     -0.36478606201321
  C          -4.28510932598666      0.92866628943787      1.77231014823549
  H          -5.63567274585452     -1.43479137691816      1.61304946175219
  H          -3.89509661521915     -1.81082441882912      1.71047475535169
  H          -4.80009777111968     -2.13845603963283      0.20872439003102
  H           2.06538265337728     -1.86745044284104      1.50596415712577
  H           3.62642855311035     -1.38925443050469      2.22173178504705
  H           3.44490972815752     -2.99662777627609      1.47556562299921
  H           3.23888052592334     -1.79867104520667     -2.09180644925261
  H           1.84537432982881     -2.13429806909589     -1.03098495765917
  H           3.24510481552754     -3.23707840995389     -1.04076294321192
  H           5.65783783619287     -0.97799793910068      0.71425418225850
  H           5.50565820156494     -1.14405036893361     -1.05544144555204
  H           5.40734198397310     -2.57775864323868     -0.01283016206253
  H           5.10188000640473      1.00604572644997     -0.28003345872493
  H           4.17735469374669      3.30964104544189     -0.42168147435224
  H           1.67283198647549      3.64378274915105     -0.29869772759175
  H           0.29184196290962      0.07395441010876     -2.16461271079627
  H          -1.56990363305562     -1.38698301421887     -2.96649749061486
  H          -3.73238584171236     -1.45571485364577     -1.73450432230814
  H          -5.32293043808450      1.49277327046489     -0.73984482428908
  H          -6.46547736287503      0.49855933692914      0.20126744487451
  H          -5.65539430156972     -0.19135440788442     -1.22539219214278
  H          -4.10035622251459      1.97399247781179      1.47730763346101
  H          -3.50359358263853      0.60989198405526      2.48035693340397
  H          -5.23948886340346      0.91085612865193      2.31532287941802
