# Supplementary material for: London Dispersion versus Intramolecular Hydrogen Bond in Bis‐Pyridines: How Accurate Is DFT for Competing Noncovalent Interactions in the Condensed Phase?
Source: Chemistry. 2025 Oct 23;31(66):e02745. doi: 10.1002/chem.202502745 (PMC12648470; doi:10.1002/chem.202502745)
Supplement: Supplementary file 3 — Supporting Information [file CHEM-31-e02745-s001.zip › XYZ files/NMR_conformers_calculations/PBE_D4_def2_TZVPD_SMD_DCM_optimized_geometries/Bis_Py_w_tBu/10b/10b_13.xyz]

46
Coordinates from ORCA-job /scratch/tmp.26001270.vgorbach/NMR_PBE_molecule_2_conformer_13 E -884.823769962656
  C          -1.65943527823688     -2.26046963533117     -1.21919241949662
  C          -2.66682306454928     -1.58566168951210     -0.26789363966634
  C          -2.57666249282393     -0.07616925173243     -0.41298856277012
  N          -1.35737180631545      0.51135727118397     -0.19842214761966
  H          -0.48982820521044     -0.03842249343619     -0.01019632542628
  C          -1.16184922236124      1.84715013847419     -0.24383317200514
  O           0.02673370326231      2.40922700121250      0.01823211009682
  C           1.22817189496666      1.76329288619361      0.30764419662712
  N           1.33311832281576      0.45223101313921      0.17919969167254
  C           2.54397137042431     -0.11954219191752      0.41640366366922
  C           2.64300228411571     -1.62490529747483      0.18609451784731
  C           4.03732620579221     -2.16884726871237      0.52100096794528
  C           1.60779557357173     -2.34049999602234      1.07142143387212
  C           2.34886318619614     -1.90021915857670     -1.30288273265923
  C           3.62925666855757      0.66177395004740      0.81731951838600
  C           3.47788037234166      2.04379729475753      0.96277819308549
  C           2.24966233237330      2.63010235401897      0.69582793978323
  C          -2.21791646702098      2.70479678775168     -0.55056505432669
  C          -3.45809086927937      2.14218334742512     -0.79457767506519
  C          -3.64099715558198      0.75483489421137     -0.72076318794750
  C          -4.07617069934419     -2.08499206921463     -0.61143389472191
  C          -2.35784835597391     -1.95416709272925      1.19968504732570
  H          -1.74413770819918     -3.35186234688876     -1.11668179871828
  H          -0.61998575085933     -1.99029940099833     -0.99391174663744
  H          -1.86706708803365     -1.99508519485827     -2.26608877170245
  H           4.05463143475522     -3.25272832619918      0.33547995064308
  H           4.29934580095057     -2.00702773271156      1.57734561774568
  H           4.81899089732826     -1.71296397299382     -0.10440125724874
  H           1.80778821714934     -2.16026275560897      2.13860452683940
  H           1.64940592155189     -3.42529742449944      0.89273185025919
  H           0.58915429645420     -1.99929700418033      0.85129624971374
  H           1.37711265425853     -1.48673590627807     -1.60422504003418
  H           2.33659625995031     -2.98469430015756     -1.48825547655454
  H           3.12271021522149     -1.45143329548437     -1.94405244049137
  H           4.59486786606043      0.20153247014470      1.01339910250085
  H           4.32165163009446      2.66025250490985      1.27640317207529
  H           2.07277807870923      3.70165052690405      0.77639835108430
  H          -2.03719898337356      3.77759038598049     -0.58449949215783
  H          -4.30308863524405      2.78679048529445     -1.03995544087988
  H          -4.62205504794585      0.32552583033668     -0.90359705002906
  H          -4.35439894340755     -1.84946533891719     -1.64907900023792
  H          -4.83762978476282     -1.66477347487394      0.06133414107669
  H          -4.09859586749261     -3.17788364139114     -0.49791533813729
  H          -1.36266637394855     -1.61389108682631      1.51712764700578
  H          -2.39143882794377     -3.04748927615212      1.31108379876121
  H          -3.10345636119273     -1.51455316520676      1.87816837831757
