# Supplementary material for: London Dispersion versus Intramolecular Hydrogen Bond in Bis‐Pyridines: How Accurate Is DFT for Competing Noncovalent Interactions in the Condensed Phase?
Source: Chemistry. 2025 Oct 23;31(66):e02745. doi: 10.1002/chem.202502745 (PMC12648470; doi:10.1002/chem.202502745)
Supplement: Supplementary file 3 — Supporting Information [file CHEM-31-e02745-s001.zip › XYZ files/NMR_conformers_calculations/PBE_D4_def2_TZVPD_SMD_DCM_optimized_geometries/Bis_Py_w_tBu/10b/10b_12.xyz]

46
Coordinates from ORCA-job /scratch/tmp.26001268.vgorbach/NMR_PBE_molecule_2_conformer_12 E -884.820391762923
  C          -4.67203128047035     -1.24205969572463     -1.37936148851723
  C          -4.38634695183280      0.04518200591610     -0.57776570528239
  C          -3.09344106558994     -0.15254233059986      0.19499424919054
  N          -2.05559152529844      0.69326286998384     -0.03167275470539
  H          -2.17156626312778      1.43832704055069     -0.72683004990853
  C          -0.86053929463981      0.63756640172505      0.60579602037798
  O          -0.04060265516123      1.64104291164764      0.25358279283673
  C           1.35572594567809      1.46562872774748      0.33001234116822
  N           1.82963380971345      0.27526721248657      0.04020578885774
  C           3.16903988764777      0.09371488654146      0.05448487889678
  C           3.64647599317491     -1.31858249583167     -0.27473777811143
  C           3.02822041533403     -2.29294274348286      0.74790291616697
  C           3.15712904945693     -1.68507425609669     -1.68962762911239
  C           5.17372087836415     -1.43620949820741     -0.22173720465932
  C           4.02430946327247      1.16085798791456      0.35289200591757
  C           3.48464098903622      2.41665933385286      0.64420008458871
  C           2.10409051413280      2.59557485206232      0.64203099199188
  C          -0.64118806829330     -0.34603401507891      1.56113247198445
  C          -1.67686964072733     -1.24109379267486      1.81483016167140
  C          -2.89446217733061     -1.15404251598478      1.13758547814486
  C          -4.31118269038397      1.23687137499330     -1.54073445258632
  C          -5.52097218002657      0.28473529614194      0.44134415080263
  H          -3.87003217354429     -1.44663444785935     -2.10344042249039
  H          -5.61401991573201     -1.11806215653523     -1.93288963991973
  H          -4.77652640998776     -2.11436159562025     -0.71960986242439
  H           1.93025947151372     -2.25501825740838      0.71887577195771
  H           3.35570629688028     -2.05463322378830      1.77149457937169
  H           3.34384354173922     -3.32208244004468      0.51956841422802
  H           2.06222115421867     -1.61988362455524     -1.75948791581565
  H           3.45876079092078     -2.71486140184421     -1.93339339784774
  H           3.59163135711755     -1.01371681945354     -2.44596237793788
  H           5.56749108075058     -1.19712647497417      0.77755565253600
  H           5.66176850980865     -0.77465236105119     -0.95300164966605
  H           5.46894903599862     -2.46909581167245     -0.45747384922391
  H           5.10355819109227      1.02182675005355      0.35922623765112
  H           4.14200666886740      3.25541644476080      0.87871315174565
  H           1.62974622860819      3.54978832882322      0.86804680739034
  H           0.30637273327362     -0.39589176667399      2.09052998975643
  H          -1.53219409169095     -2.01950213540132      2.56524542506023
  H          -3.69595052885416     -1.85956591686134      1.34697594587530
  H          -3.53899031645884      1.10264662579924     -2.31526489927075
  H          -4.13249859544956      2.18790670547618     -1.01419134739294
  H          -5.27386927823673      1.33292847983130     -2.06062671082143
  H          -5.33666911764709      1.19196858483216      1.03490555914982
  H          -5.63228639158376     -0.56540813355517      1.12836329193021
  H          -6.46947612413310      0.41251623344022     -0.10007754595513
