# Supplementary material for: London Dispersion versus Intramolecular Hydrogen Bond in Bis‐Pyridines: How Accurate Is DFT for Competing Noncovalent Interactions in the Condensed Phase?
Source: Chemistry. 2025 Oct 23;31(66):e02745. doi: 10.1002/chem.202502745 (PMC12648470; doi:10.1002/chem.202502745)
Supplement: Supplementary file 3 — Supporting Information [file CHEM-31-e02745-s001.zip › XYZ files/NMR_conformers_calculations/PBE_D4_def2_TZVPD_SMD_DCM_optimized_geometries/Bis_Py_w_tBu/10b/10b_10.xyz]

46
Coordinates from ORCA-job /scratch/tmp.26001258.vgorbach/NMR_PBE_molecule_2_conformer_10 E -884.820428829833
  C          -5.54196540202808      0.23559807331609      0.02655896355888
  C          -4.33261110344653     -0.28189995542538     -0.78072086965303
  C          -3.09231252016947     -0.15334617406263      0.08735694615449
  N          -2.05570067470246      0.60675600391943     -0.35151496659252
  H          -2.13910797856867      1.07492731815255     -1.26023045906016
  C          -0.90210426499035      0.80554148951442      0.33172861941837
  O          -0.07000043927241      1.65888945551260     -0.28721008174795
  C           1.31770545340701      1.55634205588206     -0.05728459337720
  N           1.81878109884476      0.34501600478321      0.03326225697823
  C           3.15281136973353      0.21083124467183      0.20338232636131
  C           3.66380804206326     -1.22404402164058      0.30862930618745
  C           3.33462480217418     -1.95609553688731     -1.00781893725879
  C           5.17596084610210     -1.28101373882825      0.55274515845831
  C           2.93625401797718     -1.92099186732600      1.47520797015172
  C           3.97566943118124      1.34193871983510      0.26276520680716
  C           3.40894893336385      2.61407106434738      0.14972894992185
  C           2.03255596568220      2.74796943098139     -0.01320612762501
  C          -0.72836307291165      0.20216211762698      1.57023578423150
  C          -1.76549598263748     -0.59090325676410      2.05326339930317
  C          -2.93932403712108     -0.77531990601215      1.32065530663142
  C          -4.53185778598969     -1.77567621662321     -1.11425709513261
  C          -4.21724631917298      0.51511704730103     -2.08636900037249
  H          -5.42405502697014      1.29868399941995      0.28222933202082
  H          -5.68018788223109     -0.33310171707071      0.95629982053419
  H          -6.45234988687561      0.12509744866396     -0.58015389798802
  H           3.85023030485847     -1.48951767419941     -1.86103340809415
  H           2.25410637409325     -1.94269502827514     -1.20860818544794
  H           3.66158125628779     -3.00480904448453     -0.94290159960729
  H           5.45850154878988     -0.77984526848255      1.49077778610645
  H           5.74308466422533     -0.82027994895849     -0.26978715350311
  H           5.49259831163778     -2.33160156780965      0.62705518255458
  H           1.84912675750780     -1.93147044167094      1.31558653240315
  H           3.14085655940893     -1.41427322321085      2.43080094536125
  H           3.28170363668499     -2.96225888357013      1.56075306998330
  H           5.05093352244019      1.23908328036655      0.39496477642270
  H           4.04073059818673      3.50257273137569      0.19503987328786
  H           1.53746186071705      3.71451152162380     -0.09831947481326
  H           0.18671061794895      0.36071591277065      2.13482277741746
  H          -1.65679963611514     -1.07051559182908      3.02696383301740
  H          -3.74332540829511     -1.39796877198099      1.70757349893267
  H          -4.66297156630447     -2.38007741107395     -0.20611276036468
  H          -3.67570696064305     -2.17424657258784     -1.67770130984481
  H          -5.43467234229216     -1.88756040646275     -1.73198397048446
  H          -4.10234763789674      1.59617923398787     -1.90786755358470
  H          -5.14213174394038      0.38080181630704     -2.66318211168189
  H          -3.38772246894163      0.16322892457714     -2.72045010477160
