# Supplementary material for: London Dispersion versus Intramolecular Hydrogen Bond in Bis‐Pyridines: How Accurate Is DFT for Competing Noncovalent Interactions in the Condensed Phase?
Source: Chemistry. 2025 Oct 23;31(66):e02745. doi: 10.1002/chem.202502745 (PMC12648470; doi:10.1002/chem.202502745)
Supplement: Supplementary file 3 — Supporting Information [file CHEM-31-e02745-s001.zip › XYZ files/NMR_conformers_calculations/PBE_D4_def2_TZVPD_SMD_DCM_optimized_geometries/Bis_Py_w_tBu/10b/10b_11.xyz]

46
Coordinates from ORCA-job /scratch/tmp.26001267.vgorbach/NMR_PBE_molecule_2_conformer_11 E -884.819591254580
  C          -5.57045748191724      0.32029533666863      0.19532051963087
  C          -4.40149702268715     -0.30748796323440     -0.59252890322689
  C          -3.12687048172294     -0.10887343983553      0.20960627215022
  N          -2.09444569356087      0.57150851754447     -0.35215032873533
  H          -2.20453151054774      0.92922294357138     -1.30745694655021
  C          -0.91304972118869      0.82491347436733      0.26284763528194
  O          -0.09508444587060      1.58828620593479     -0.47882313376123
  C           1.30061769834446      1.48650566950875     -0.30861785653071
  N           1.78809805397168      0.28231027205200     -0.08164875246111
  C           3.12342190189992      0.14331884262178      0.02188062521623
  C           3.68699557905032     -1.25123826519014      0.28806512064174
  C           4.56387835576360     -1.66587602739702     -0.91176152908851
  C           4.55413341304678     -1.20974688052998      1.56296217598589
  C           2.56957509148545     -2.28334751613132      0.47557086499489
  C           3.96811025983220      1.25504031755375     -0.12848669488653
  C           3.41871684397247      2.51082287158988     -0.37467406202703
  C           2.03315487410192      2.65337312790288     -0.46774921429285
  C          -0.70288671188481      0.36390507288998      1.55559340761221
  C          -1.73379503276845     -0.34705499520589      2.16339191458469
  C          -2.93822727869427     -0.58800619299664      1.50016607655335
  C          -4.63731301531414     -1.82474211031948     -0.75283803723625
  C          -4.32065202604811      0.34197535237691     -1.97999237580348
  H          -5.68767831346227     -0.14250008670996      1.18496135741833
  H          -6.50412905146540      0.16746795619609     -0.36506535664664
  H          -5.42251367875706      1.40146129311770      0.33164509764307
  H           3.97368341951141     -1.70413365009984     -1.83982794695162
  H           4.98782117791147     -2.66593460624417     -0.73446588368266
  H           5.39834463979038     -0.96633694846119     -1.06367343072036
  H           4.96444177610446     -2.21076267708582      1.76493189086130
  H           3.96075417772776     -0.90099731043053      2.43688746708248
  H           5.39937006632577     -0.51476380502074      1.45888404286963
  H           1.92753091584762     -2.03520835467000      1.33309894642960
  H           3.01753708907296     -3.27109354753964      0.65975852964687
  H           1.92968026394027     -2.35747377931070     -0.41493800123905
  H           5.04897244322602      1.13728682298946     -0.05460036027619
  H           4.06449309475754      3.38266252130271     -0.49047200304431
  H           1.54886852345310      3.61138457555806     -0.65314068697972
  H           0.23436779282293      0.56951024996226      2.06587512032489
  H          -1.59631168735966     -0.71360752844941      3.18157312318288
  H          -3.73755221921884     -1.14350400931808      1.98612451008905
  H          -5.56440314009599     -1.98565842687627     -1.32177214801017
  H          -4.74356739442497     -2.32331263209718      0.22043974456493
  H          -3.80959188000723     -2.29946610357160     -1.29947951746688
  H          -5.26853540365296      0.16978849296551     -2.50746922433631
  H          -3.52221384007021     -0.09551856541230     -2.60030411797599
  H          -4.17723397714091      1.43266315276353     -1.92182869783502
