# Supplementary material for: London Dispersion versus Intramolecular Hydrogen Bond in Bis‐Pyridines: How Accurate Is DFT for Competing Noncovalent Interactions in the Condensed Phase?
Source: Chemistry. 2025 Oct 23;31(66):e02745. doi: 10.1002/chem.202502745 (PMC12648470; doi:10.1002/chem.202502745)
Supplement: Supplementary file 3 — Supporting Information [file CHEM-31-e02745-s001.zip › XYZ files/NMR_conformers_calculations/PBE_D4_def2_TZVPD_SMD_DCM_optimized_geometries/Bis_Py_w_tBu/10b/10b_20.xyz]

46
Coordinates from ORCA-job /scratch/tmp.26001342.vgorbach/NMR_PBE_molecule_2_conformer_20 E -884.820580252425
  C          -4.92167291740210      1.21407504360412      0.76863581544170
  C          -4.38221288364792     -0.20739237716901      0.50086585880740
  C          -3.10708366596943     -0.10860098141312     -0.31793264418807
  N          -2.08224960412123      0.61221340325400      0.22144321175348
  H          -2.21153064536215      1.04951672468563      1.13994503628179
  C          -0.88500099669958      0.81386984787775     -0.37328505922771
  O          -0.08643165992790      1.63326782034688      0.32717957995950
  C           1.31346381660202      1.52017358618812      0.20137848824269
  N           1.80691554859254      0.30980137790470      0.07001173928646
  C           3.14924284753266      0.16609053264963      0.00017575124534
  C           3.65215731022545     -1.26577067667527     -0.16574303313774
  C           5.18019891281583     -1.33161195495991     -0.26573041127562
  C           3.18632633605409     -2.09139737801013      1.04999940855257
  C           3.03492771933256     -1.85582384794581     -1.44938422011222
  C           3.98581604405693      1.28509268266995      0.08680557001761
  C           3.42507989116455      2.55592975648646      0.23907880115755
  C           2.04163530846944      2.70084213283802      0.29676367679003
  C          -0.63591206324196      0.25085780193642     -1.62150287293734
  C          -1.65089679871660     -0.49853558970894     -2.20123529432883
  C          -2.88094599214371     -0.68442769037831     -1.55808378764586
  C          -4.06595644830381     -0.91321260565457      1.83757972395853
  C          -5.44727774081107     -1.01315519055692     -0.25220767580320
  H          -5.12992776492494      1.74275785823511     -0.17278187348717
  H          -4.22470201427379      1.82410027911271      1.36229556330083
  H          -5.85941451088018      1.13996902872303      1.33735488607290
  H           5.66843439058191     -0.94459555696963      0.64113494352358
  H           5.55853276078699     -0.76575506550725     -1.13029921639954
  H           5.49166734734692     -2.37902672163645     -0.38985496061863
  H           3.50949522506582     -3.13724361557793      0.93713369232246
  H           2.09120872613305     -2.07604626152526      1.14227477774020
  H           3.61701997300759     -1.69980442952151      1.98417668033165
  H           1.93730312374020     -1.85898141303378     -1.39669770812057
  H           3.37619176543358     -2.89327933808424     -1.58406999390188
  H           3.33752269745626     -1.27948201601295     -2.33708336589241
  H           5.06717412718475      1.17372984493701      0.03798025023312
  H           4.06784114350318      3.43504851100354      0.30707383888129
  H           1.55107521896863      3.66711186282629      0.40719744600467
  H           0.31762849815204      0.41378472880938     -2.11673012513920
  H          -1.48681676041151     -0.94321765714604     -3.18381987360914
  H          -3.66330746793182     -1.27248331880783     -2.03005818519592
  H          -3.33619111496693     -0.35771651688120      2.44561477482209
  H          -3.67273607311364     -1.92566408957888      1.66592544162542
  H          -4.99106919932292     -0.99748619482001      2.42549355564822
  H          -5.71257473496698     -0.54280073661699     -1.21005699688265
  H          -6.35622076380606     -1.06031793185838      0.36334690935982
  H          -5.11960226556074     -2.04478581413843     -0.44601170065717
