# Supplementary material for: London Dispersion versus Intramolecular Hydrogen Bond in Bis‐Pyridines: How Accurate Is DFT for Competing Noncovalent Interactions in the Condensed Phase?
Source: Chemistry. 2025 Oct 23;31(66):e02745. doi: 10.1002/chem.202502745 (PMC12648470; doi:10.1002/chem.202502745)
Supplement: Supplementary file 3 — Supporting Information [file CHEM-31-e02745-s001.zip › XYZ files/NMR_conformers_calculations/PBE_D4_def2_TZVPD_SMD_DCM_optimized_geometries/Bis_Py_w_tBu/10b/10b_21.xyz]

46
Coordinates from ORCA-job /scratch/tmp.26001344.vgorbach/NMR_PBE_molecule_2_conformer_21 E -884.820548218187
  C          -4.08616683447513      0.00952953934719     -1.86431347301076
  C          -4.36282139520635      0.03674135996433     -0.34487782637883
  C          -3.06474469286358     -0.22233101239825      0.39895416411984
  N          -2.05205528688798      0.67060992102197      0.20391644218534
  H          -2.20392105891031      1.46572014568080     -0.42547592121150
  C          -0.83677016879802      0.59779018254063      0.79030522231920
  O          -0.04975554367601      1.64561769811609      0.49897265156430
  C           1.34865599548732      1.46701569162845      0.45969268671507
  N           1.78996635042668      0.31984104945291     -0.00406659014347
  C           3.12522210581821      0.13719308958034     -0.10671171641075
  C           3.56541001705510     -1.22188289039111     -0.64401336690065
  C           3.01708840678799     -2.31842663801801      0.29082877399814
  C           2.96820025477409     -1.40939209127598     -2.05321125341068
  C           5.09105757197838     -1.34418909913866     -0.72489985002338
  C           4.00887358479580      1.15884652815497      0.26061514646773
  C           3.50236253134049      2.36980912483508      0.74022903891436
  C           2.12639277622200      2.54980101884440      0.85429069403891
  C          -0.55417243252609     -0.45420788629448      1.65623221369347
  C          -1.55626065028096     -1.38943073543787      1.87718301733696
  C          -2.80554530964532     -1.28242006317280      1.25314669027831
  C          -4.91091311184157      1.42028826605478      0.06495628974376
  C          -5.40385353560730     -1.03632024804435     -0.00583280070173
  H          -3.67392617137011     -0.96172509646278     -2.17378167575650
  H          -3.38642756178117      0.79838305709421     -2.17791698391970
  H          -5.03084826947735      0.17154312101042     -2.40262195153381
  H           3.30445398263365     -3.31011542552680     -0.08981301262212
  H           1.92035507019522     -2.27663735045134      0.34950049551626
  H           3.42255848834075     -2.21285859643235      1.30878775787891
  H           1.87131388263287     -1.34621184242882     -2.03028376314310
  H           3.25022766316445     -2.39712285375418     -2.44779780800930
  H           3.34431344189109     -0.64375929184637     -2.74887617528132
  H           5.56550899205150     -1.24467741866225      0.26298815801166
  H           5.52831987374435     -0.58982428683756     -1.39599325478784
  H           5.35448048307102     -2.33514579859241     -1.12264506996599
  H           5.08461056156332      1.01872814622982      0.17444935489233
  H           4.18211650476173      3.17265733260195      1.03003659879315
  H           1.67781409069616      3.46971285433410      1.22715732869494
  H           0.41542119141983     -0.51752143101237      2.14329070328491
  H          -1.36694414148263     -2.21962541663819      2.55906644464540
  H          -3.57638286022184     -2.02494941269324      1.44144857890698
  H          -5.86157879135823      1.59872030589953     -0.45748617525517
  H          -4.22841209019393      2.23971982120412     -0.20496497342679
  H          -5.09825761648183      1.46775152876159      1.14746033910552
  H          -5.06592336771912     -2.04139115750910     -0.29702789473242
  H          -6.32758568754097     -0.81962870221360     -0.55996195234188
  H          -5.64847077580620     -1.04452271542490      1.06628385856225
