# Supplementary material for: London Dispersion versus Intramolecular Hydrogen Bond in Bis‐Pyridines: How Accurate Is DFT for Competing Noncovalent Interactions in the Condensed Phase?
Source: Chemistry. 2025 Oct 23;31(66):e02745. doi: 10.1002/chem.202502745 (PMC12648470; doi:10.1002/chem.202502745)
Supplement: Supplementary file 3 — Supporting Information [file CHEM-31-e02745-s001.zip › XYZ files/NMR_conformers_calculations/PBE_D4_def2_TZVPD_SMD_DCM_optimized_geometries/Bis_Py_w_tBu/10b/10b_22.xyz]

46
Coordinates from ORCA-job /scratch/tmp.26001372.vgorbach/NMR_PBE_molecule_2_conformer_22 E -884.820427910848
  C          -4.93788827413755      0.79920585961162      1.18612185338226
  C          -4.31577414500204     -0.50603608495631      0.64303198923032
  C          -3.09161819563217     -0.15769092345198     -0.18587054195674
  N          -2.06415623304750      0.46173961372428      0.46328325822965
  H          -2.15332991112475      0.64834433690017      1.46713869444834
  C          -0.91048190751053      0.85669652279081     -0.11929981801895
  O          -0.09761255558578      1.51898833786289      0.71876941550826
  C           1.29726937951335      1.45629574771762      0.51764143163729
  N           1.78777042751106      0.31052171735188      0.10256577905266
  C           3.12617943103049      0.20036358792422     -0.05075508069585
  C           3.62483600203713     -1.15697687932412     -0.53966368233376
  C           5.14464073628051     -1.17518907949284     -0.73832998446998
  C           3.23678666495866     -2.22245549099143      0.50524142730832
  C           2.93567476610728     -1.48137634270252     -1.87976661804692
  C           3.96299955001283      1.28276818676522      0.24531096752908
  C           3.40603542965515      2.48229392140811      0.69659765053318
  C           2.02581164142571      2.59520858364184      0.84156330268332
  C          -0.71246531771059      0.62268805219784     -1.47660490001216
  C          -1.73112774593305     -0.01338001387776     -2.17338817339534
  C          -2.91577029460723     -0.40663937315033     -1.53782424476805
  C          -3.89064103254595     -1.41331554817877      1.81783432989462
  C          -5.35496062790320     -1.24197413925869     -0.21058417392741
  H          -4.25092619580544      1.34611424685322      1.84893217143434
  H          -5.83564878052528      0.55157995781673      1.77045218100742
  H          -5.23351775262187      1.46871097017170      0.36550045574072
  H           5.45135094394794     -2.16560885249291     -1.10513642594754
  H           5.68529421070521     -0.98638806561545      0.20119957605350
  H           5.46887849751973     -0.42961565894315     -1.47979315398622
  H           3.71825413054235     -2.02069211545651      1.47421495863738
  H           3.56129716869591     -3.21666237388380      0.16283534967311
  H           2.14889913320995     -2.24785818923643      0.65966579769975
  H           3.19290854090713     -0.73704729799853     -2.64898260358056
  H           1.84245889788582     -1.50121248585641     -1.77015023169013
  H           3.26396855945852     -2.46860043319956     -2.23837843624842
  H           5.04158997733605      1.19713110445371      0.12892795547065
  H           4.04914305522933      3.33225076020860      0.93029362247821
  H           1.53848040412799      3.50791277017751      1.18205214952663
  H           0.20682844724858      0.94354104056844     -1.95942648708391
  H          -1.60691317756624     -0.20170508632434     -3.24068646770062
  H          -3.70131948438096     -0.90183169990210     -2.10196586275772
  H          -3.18227035807276     -0.91774483752473      2.49859864168927
  H          -3.42811278518353     -2.34218271186310      1.45411913724157
  H          -4.78098877892449     -1.67708463115818      2.40594637544716
  H          -5.71133103078922     -0.62175858080700     -1.04571620094378
  H          -6.22172998323285     -1.48684154619133      0.41865917924912
  H          -4.95728148210371     -2.18299810800805     -0.61756949952205
