# Supplementary material for: London Dispersion versus Intramolecular Hydrogen Bond in Bis‐Pyridines: How Accurate Is DFT for Competing Noncovalent Interactions in the Condensed Phase?
Source: Chemistry. 2025 Oct 23;31(66):e02745. doi: 10.1002/chem.202502745 (PMC12648470; doi:10.1002/chem.202502745)
Supplement: Supplementary file 3 — Supporting Information [file CHEM-31-e02745-s001.zip › XYZ files/NMR_conformers_calculations/PBE_D4_def2_TZVPD_SMD_DCM_optimized_geometries/Bis_Py_w_tBu/10b/10b_19.xyz]

46
Coordinates from ORCA-job /scratch/tmp.26001334.vgorbach/NMR_PBE_molecule_2_conformer_19 E -884.820553578016
  C          -4.07028597589605      0.01444787055042      1.90300397459272
  C          -4.36731792612692      0.06589604521595      0.38808861725434
  C          -3.08136787181313     -0.18938940426841     -0.37802447851246
  N          -2.05894517414293      0.69200406208136     -0.18099403754689
  H          -2.19568429145333      1.47641925838214      0.46508894145405
  C          -0.85238390589825      0.62084949464230     -0.78579266520386
  O          -0.05367263938382      1.65628576436378     -0.48295193864181
  C           1.34500433213434      1.47603684146943     -0.48340120981885
  N           1.79762386810496      0.31197411490147     -0.07640122666814
  C           3.13499388193224      0.12589631049584     -0.01603300309607
  C           3.58761364494437     -1.25595271293122      0.44831306828065
  C           3.02370619698730     -1.50789094745445      1.86064361703004
  C           3.01622428589398     -2.30712353130065     -0.52433321370748
  C           5.11473095180425     -1.38028622342944      0.48571163816197
  C           4.00940010462722      1.16245825914634     -0.36285889618261
  C           3.49127803910587      2.39149614296439     -0.78013988360041
  C           2.11298952494279      2.57437957595448     -0.85363218946625
  C          -0.59123557989334     -0.41629467026925     -1.67623099191489
  C          -1.60370874091085     -1.33966522102160     -1.89975560292706
  C          -2.84281307846557     -1.23532065260193     -1.25534348330313
  C          -5.41891320263346     -0.99656614836626      0.04811177834256
  C          -4.91358871386292      1.45819458394229      0.00588023297027
  H          -3.36043746544146      0.79318365326390      2.21903934177521
  H          -3.66120791216548     -0.96431018863288      2.19240529582861
  H          -5.00625889567211      0.17535355885495      2.45664237605790
  H           3.41674165184356     -0.77450230529230      2.58124420737956
  H           3.31246283842316     -2.51261927431585      2.20438278418341
  H           1.92667965743586     -1.44265912039572      1.86614765544241
  H           1.91843386701350     -2.26342832778174     -0.55439272387334
  H           3.31256538546036     -3.31595122096725     -0.19974981752241
  H           3.39689706859411     -2.15193625487155     -1.54554070801204
  H           5.56374201630505     -1.22925390417672     -0.50746331083542
  H           5.38881847336105     -2.38979830494000      0.82530348715673
  H           5.56826627413563     -0.66013732634691      1.18312642761166
  H           5.08690548081498      1.01968410347629     -0.30945675383603
  H           4.16376680501085      3.20606039539115     -1.05375108422431
  H           1.65538136686680      3.50790155777668     -1.17871085142098
  H           0.37034901773726     -0.47815962489388     -2.17876415982931
  H          -1.43072514805599     -2.15814450766475     -2.59991155516484
  H          -3.62194201679885     -1.96857986979590     -1.44581248351674
  H          -6.33276054390589     -0.78451056619038      0.62013461124686
  H          -5.08141802843365     -2.00778663011794      0.31772269444532
  H          -5.68052162472857     -0.98644164189488     -1.01995628254297
  H          -4.22493574276877      2.27081907739462      0.28091434344018
  H          -5.85788104486763      1.63228578589726      0.54120045476501
  H          -5.11246521016050      1.52324212375681     -1.07367099605118
