# Supplementary material for: London Dispersion versus Intramolecular Hydrogen Bond in Bis‐Pyridines: How Accurate Is DFT for Competing Noncovalent Interactions in the Condensed Phase?
Source: Chemistry. 2025 Oct 23;31(66):e02745. doi: 10.1002/chem.202502745 (PMC12648470; doi:10.1002/chem.202502745)
Supplement: Supplementary file 3 — Supporting Information [file CHEM-31-e02745-s001.zip › XYZ files/NMR_conformers_calculations/PBE_D4_def2_TZVPD_SMD_DCM_optimized_geometries/Bis_Py_w_tBu/10b/10b_18.xyz]

46
Coordinates from ORCA-job /scratch/tmp.26001306.vgorbach/NMR_PBE_molecule_2_conformer_18 E -884.820407563068
  C          -4.49083560367171      1.03273691621727     -1.22628372755293
  C          -4.42946022254743     -0.11101564521699     -0.20607891587781
  C          -3.07298266434482     -0.20257857386948      0.47190253176573
  N          -2.08658382390841      0.64702842900645      0.08458125452826
  H          -2.28964631023008      1.32599246773781     -0.65699114832370
  C          -0.83978772016025      0.67343563871591      0.61567980527369
  O          -0.08116038697995      1.66143922043549      0.11412156002359
  C           1.32277067311123      1.52586801552920      0.12046465327250
  N           1.80884487737193      0.33630361136210     -0.15368718818434
  C           3.15082258022728      0.18422033113085     -0.20262079291543
  C           3.64399221300072     -1.22597859822591     -0.51729156028696
  C           3.12368923481151     -1.62364812087283     -1.91295966299659
  C           5.17404761121473     -1.31673861994490     -0.50355916142260
  C           3.07047279781489     -2.19419561823794      0.53624298161803
  C           3.99517465811490      1.27920093725209      0.01672415596620
  C           3.44224363567369      2.53249260411926      0.29210068785945
  C           2.05920917968415      2.68164915696003      0.35424954239544
  C          -0.50735177355316     -0.22288102431469      1.62291814289938
  C          -1.48762663444085     -1.11884225901024      2.04045261574452
  C          -2.76204181508607     -1.11713107536733      1.47064709635371
  C          -5.50201059514436      0.11640646984711      0.87967375893455
  C          -4.69475811538159     -1.45111763346108     -0.92525698557860
  H          -4.31743950073068      2.01596551374828     -0.76079412536506
  H          -5.49428740801623      1.05743163034566     -1.67195288440151
  H          -3.77565601207922      0.89390218302811     -2.05274835759208
  H           3.43774719136903     -2.65151974507631     -2.14902227255387
  H           3.52493459238112     -0.95621059625590     -2.69080460797216
  H           2.02614385341433     -1.57956170250547     -1.95368140404043
  H           5.48038825985829     -2.35030062355852     -0.72151881173791
  H           5.59054926059564     -1.04554116537223      0.47820421709935
  H           5.63110208972676     -0.66653497104215     -1.26439311124597
  H           3.39670250506165     -3.22125211031292      0.31368106480056
  H           1.97180366178190     -2.17457912187795      0.53755087158181
  H           3.42251400579528     -1.93574716169633      1.54672032115910
  H           5.07632260571319      1.16328510934571     -0.02650141133970
  H           4.09113151755001      3.39251950122613      0.46503291458322
  H           1.57518106471988      3.63258505594556      0.57337946312584
  H           0.48419929523260     -0.20693756274398      2.06696947497279
  H          -1.25282937377081     -1.82891150735022      2.83453000035310
  H          -3.52078313826752     -1.82182083289191      1.80409966332553
  H          -6.49057750725357      0.16962573766833      0.40123899979030
  H          -5.32807177943835      1.05830035926146      1.42002964914120
  H          -5.52014165718225     -0.70556223315299      1.60820574968266
  H          -3.93773460793338     -1.64274800861945     -1.69954625631726
  H          -5.68169148422743     -1.41079747377873     -1.40863852819383
  H          -4.69384839107661     -2.29391780172638     -0.22032360735180
