# Supplementary material for: London Dispersion versus Intramolecular Hydrogen Bond in Bis‐Pyridines: How Accurate Is DFT for Competing Noncovalent Interactions in the Condensed Phase?
Source: Chemistry. 2025 Oct 23;31(66):e02745. doi: 10.1002/chem.202502745 (PMC12648470; doi:10.1002/chem.202502745)
Supplement: Supplementary file 3 — Supporting Information [file CHEM-31-e02745-s001.zip › XYZ files/NMR_conformers_calculations/PBE_D4_def2_TZVPD_SMD_DCM_optimized_geometries/Bis_Py_w_tBu/10b/10b_3.xyz]

46
Coordinates from ORCA-job /scratch/tmp.26001376.vgorbach/NMR_PBE_molecule_2_conformer_3 E -884.823818368386
  C          -1.66904302918963     -2.32473499557050      1.08300522526723
  C          -2.63195401326377     -1.65107127054586      0.08558457907430
  C          -2.58346078661715     -0.14335938269205      0.26424959796603
  N          -1.36296735772890      0.46971992891942      0.15245656853213
  H          -0.47447022282354     -0.06150043387444      0.01600206674359
  C          -1.19664141441808      1.80722929956631      0.24041950095844
  O          -0.00172789504885      2.39515649814884      0.08736711872423
  C           1.22907571086832      1.77911307889223     -0.13590126951483
  N           1.34877602925321      0.46585266471712     -0.04958327066406
  C           2.58299321749219     -0.07751133847071     -0.22628942579866
  C           2.69348666029406     -1.58996666080186     -0.05474965967452
  C           1.72096609988517     -2.28155583262401     -1.02607670250696
  C           4.11289692511483     -2.09977219396759     -0.33424117955202
  C           2.32076852253789     -1.93365642916162      1.40224751945126
  C           3.67920101704169      0.73613365859408     -0.51872883071139
  C           3.51376491024623      2.12052797327111     -0.61833830592845
  C           2.25936760112678      2.67645704368947     -0.41657932670896
  C          -2.28943283746933      2.63973466085119      0.48069910331852
  C          -3.53387147528516      2.05085883020739      0.61715473198642
  C          -3.68393089450214      0.66214318097613      0.50505894238955
  C          -2.22427687151798     -1.98003020843639     -1.36796907634390
  C          -4.04758736781530     -2.18750923361714      0.33480075009883
  H          -0.62208016366379     -2.04037881737707      0.91785632273810
  H          -1.73454280344661     -3.41567700818608      0.96372723227793
  H          -1.93609962281585     -2.07489231659689      2.12021721334718
  H           1.77638654373061     -3.37269727737396     -0.89621369910819
  H           1.97129488187068     -2.04722508464875     -2.07187897713136
  H           0.68526099115704     -1.97125945041587     -0.84398888779961
  H           4.43063498326342     -1.88570269429757     -1.36571293353174
  H           4.13665863133213     -3.19077584027102     -0.19778379134682
  H           4.85165842702663     -1.66381656071545      0.35436238332260
  H           1.32823198494301     -1.54409924080731      1.66540110477455
  H           3.05189938082729     -1.50562298485931      2.10472761141284
  H           2.31223922850135     -3.02535434656871      1.53878302051536
  H           4.66404865684774      0.29930728636267     -0.66632532475218
  H           4.36597644046832      2.76217217463653     -0.84706127432542
  H           2.06901914575197      3.74744527298001     -0.46908090556448
  H          -2.13208595706533      3.71457927226751      0.54949380408440
  H          -4.40732631288491      2.67570485735094      0.80783189171828
  H          -4.66770914974699      0.21245543156524      0.60550582646139
  H          -1.22556004673095     -1.59547761646366     -1.61649246213598
  H          -2.94429317294276     -1.55293940831170     -2.08111057570784
  H          -2.20965176877839     -3.07122244358609     -1.50189223507726
  H          -4.39104156249581     -1.97536558224626      1.35779161876253
  H          -4.03747123968171     -3.27850461768902      0.20297122135039
  H          -4.77792910344763     -1.77313353231925     -0.37504184239142
