# Supplementary material for: London Dispersion versus Intramolecular Hydrogen Bond in Bis‐Pyridines: How Accurate Is DFT for Competing Noncovalent Interactions in the Condensed Phase?
Source: Chemistry. 2025 Oct 23;31(66):e02745. doi: 10.1002/chem.202502745 (PMC12648470; doi:10.1002/chem.202502745)
Supplement: Supplementary file 3 — Supporting Information [file CHEM-31-e02745-s001.zip › XYZ files/NMR_conformers_calculations/PBE_D4_def2_TZVPD_SMD_DCM_optimized_geometries/Bis_Py_w_tBu/10b/10b_2.xyz]

46
Coordinates from ORCA-job /scratch/tmp.26001374.vgorbach/NMR_PBE_molecule_2_conformer_2 E -884.823836184809
  C          -1.72370006518807     -2.31263853682739     -1.03763342984123
  C          -2.64929745222061     -1.63414793986857     -0.00863147191162
  C          -2.59518329788898     -0.12641099179897     -0.18470034641212
  N          -1.36682003285071      0.47611432245896     -0.10916649545359
  H          -0.47910292942039     -0.06299718698471     -0.00172538870584
  C          -1.19227519190203      1.81246848108883     -0.19817528101278
  O           0.01179503433025      2.39011510247002     -0.08300696989734
  C           1.24424791334139      1.76392162841144      0.09944434695558
  N           1.34978734599827      0.44942439828978      0.01287902258186
  C           2.58440182545166     -0.10394637603845      0.15167316429810
  C           2.67676537739733     -1.61765356606057     -0.01901467356217
  C           4.09700705987023     -2.14075363230835      0.23074891737112
  C           1.71926803578944     -2.29939033101381      0.97372495774085
  C           2.26894176570930     -1.95932595235412     -1.46720492229657
  C           3.69645541953125      0.70117745025209      0.40530861715634
  C           3.54645126963802      2.08728775648543      0.50492137798069
  C           2.29077361776591      2.65332868483065      0.34284010547435
  C          -2.28543358388885      2.65471498051550     -0.40019297598798
  C          -3.53840764802775      2.07651406989429     -0.49892950697790
  C          -3.69620732275968      0.68856119336583     -0.38760680465793
  C          -4.07592329388778     -2.15977796464583     -0.21500376147537
  C          -2.19980536545221     -1.96849679955015      1.43129695938741
  H          -2.03028238328710     -2.06741864143299     -2.06503360651562
  H          -1.78451568993171     -3.40303750400193     -0.91134419232630
  H          -0.67114644805078     -2.02717775094107     -0.91468913177661
  H           4.10586485503634     -3.23276526603393      0.10074934724042
  H           4.43979783689646     -1.92348605938005      1.25346626759033
  H           4.82476869618936     -1.71731114742694     -0.47715600120048
  H           0.68261958588379     -1.98057539691325      0.81367266725092
  H           1.99411274817006     -2.06635851715420      2.01368800558126
  H           1.76250187267868     -3.39110747752587      0.84415034784113
  H           2.98729514956967     -1.53693363357036     -2.18609790437944
  H           1.27349870343741     -1.56273352006433     -1.70826299726472
  H           2.24929116838498     -3.05099316449609     -1.60308333289248
  H           4.68176797172747      0.25628088181506      0.52258480777939
  H           4.41124606934985      2.72227431034502      0.70289403126492
  H           2.11102565925233      3.72601493114935      0.39818740856607
  H          -2.12132615344175      3.72847730663025     -0.46999539446311
  H          -4.41241089991686      2.70916643890743     -0.65887977269434
  H          -4.68625991383993      0.24700190072237     -0.45817598695396
  H          -4.78071403252359     -1.74211261102151      0.51835245869524
  H          -4.06994414676019     -3.25124564964469     -0.08673137260348
  H          -4.44906394741270     -1.94158678743238     -1.22622871984792
  H          -2.89726057468404     -1.54063167641235      2.16612035385460
  H          -1.19310262920448     -1.58771842783288      1.65205734176842
  H          -2.18512883835927     -3.06003106539655      1.56248371303193
