# Supplementary material for: London Dispersion versus Intramolecular Hydrogen Bond in Bis‐Pyridines: How Accurate Is DFT for Competing Noncovalent Interactions in the Condensed Phase?
Source: Chemistry. 2025 Oct 23;31(66):e02745. doi: 10.1002/chem.202502745 (PMC12648470; doi:10.1002/chem.202502745)
Supplement: Supplementary file 3 — Supporting Information [file CHEM-31-e02745-s001.zip › XYZ files/NMR_conformers_calculations/PBE_D4_def2_TZVPD_SMD_DCM_optimized_geometries/Bis_Py_w_tBu/10b/10b_1.xyz]

46
Coordinates from ORCA-job /scratch/tmp.26001338.vgorbach/NMR_PBE_molecule_2_conformer_1 E -884.823834581146
  C          -4.09146201735464     -2.14750160073408      0.02017686248993
  C          -2.65496714281266     -1.62463988389145      0.15079435350069
  C          -2.60648757295708     -0.11720001397643     -0.02670692679736
  N          -1.37399519227412      0.48108882568671     -0.01065958525874
  H          -0.48434722805164     -0.06205210628893      0.05111928388765
  C          -1.19972551624033      1.81702560078944     -0.10459396015267
  O           0.01032761270456      2.39082180581130     -0.04628688609328
  C           1.24904709849231      1.75959137250056      0.06109585237837
  N           1.34441511946177      0.44496576841155     -0.03480457652058
  C           2.58269900218073     -0.11334510736949      0.03124350145786
  C           2.65880796388347     -1.62678117139806     -0.14846455155542
  C           1.75220533598019     -2.30853360863191      0.89083919737172
  C           2.17545791104500     -1.96135821987558     -1.57499375501458
  C           4.08786407277142     -2.15727354615479      0.02475340030419
  C           3.71088936837383      0.68693195910841      0.22121135700294
  C           3.57230681951159      2.07333815560919      0.33196346283332
  C           2.31147639425425      2.64442158607868      0.24496699971979
  C          -2.29904458120618      2.66303009535527     -0.24996378524496
  C          -3.55721537508482      2.08899479491132     -0.28850954092323
  C          -3.71385450141885      0.70124833966251     -0.17311677273872
  C          -2.13363531216903     -1.95997534159065      1.56616659552406
  C          -1.78643221358493     -2.30473417658195     -0.92576739555627
  H          -4.08082803999602     -3.23885835704054      0.14909566674040
  H          -4.51749535357393     -1.92944820551094     -0.96992966945791
  H          -4.75498876772187     -1.72752610851749      0.78972772650791
  H           0.71233370756057     -1.97338936849223      0.79921247088161
  H           2.09350202264017     -2.09331969332378      1.91490138146154
  H           1.77179699595917     -3.39887155518611      0.74530041774800
  H           1.16823113752001     -1.56552071251347     -1.76284640968577
  H           2.14979599347152     -3.05238302932046     -1.71529178305808
  H           2.85495562127225     -1.53484301569831     -2.32841633069368
  H           4.48577198583581     -1.94052843159436      1.02733989015644
  H           4.77854623454354     -1.73813165820557     -0.72179147465101
  H           4.08379705501599     -3.24938741675742     -0.10438040198136
  H           4.69970410339097      0.23819141034255      0.27967255183971
  H           4.44970755993027      2.70469659017489      0.47969956193903
  H           2.13949790625333      3.71770266164108      0.31272662191932
  H          -2.13516338242401      3.73650581911993     -0.32464751389061
  H          -4.43601481184307      2.72479955425033     -0.40329683584890
  H          -4.70755444894137      0.26273535424499     -0.19513275818723
  H          -1.11824816546464     -1.57764793440111      1.74021580464250
  H          -2.11084164072357     -3.05164217202233      1.69522984586501
  H          -2.79512367244096     -1.53454900678461      2.33498790168158
  H          -0.73121206661522     -2.00809574058893     -0.87111905271815
  H          -2.15818234940450     -2.07151236913820     -1.93430218836571
  H          -1.82886589954929     -3.39437170920957     -0.78645844835937
