# Supplementary material for: London Dispersion versus Intramolecular Hydrogen Bond in Bis‐Pyridines: How Accurate Is DFT for Competing Noncovalent Interactions in the Condensed Phase?
Source: Chemistry. 2025 Oct 23;31(66):e02745. doi: 10.1002/chem.202502745 (PMC12648470; doi:10.1002/chem.202502745)
Supplement: Supplementary file 3 — Supporting Information [file CHEM-31-e02745-s001.zip › XYZ files/NMR_conformers_calculations/PBE_D4_def2_TZVPD_SMD_DCM_optimized_geometries/Bis_Py_w_tBu/10b/10b_5.xyz]

46
Coordinates from ORCA-job /scratch/tmp.26001378.vgorbach/NMR_PBE_molecule_2_conformer_5 E -884.820084605770
  C          -2.91177543037188     -2.48468158515931     -0.41357720737219
  C          -2.84194411092733     -1.38272759295303      0.66505273288932
  C          -2.52402808660654     -0.06675230860377     -0.02501378799378
  N          -1.36782456224907      0.57400357281497      0.28324871440148
  H          -0.74342975535460      0.12753815687243      0.96151759530021
  C          -0.97807331875020      1.75484348151373     -0.25917975748604
  O           0.14169792494227      2.35662851094322      0.18031678927893
  C           1.28859749249209      1.60085973386855      0.49126388163422
  N           1.46423532887565      0.47528057575982     -0.16635571426341
  C           2.59061411909655     -0.23766012078152      0.06478416491268
  C           2.74925541317555     -1.51077564201038     -0.76303933958712
  C           4.01325730616321     -2.29051864757838     -0.38394797302171
  C           1.51687228723806     -2.40928373132046     -0.54725811734937
  C           2.83038623599690     -1.10661949681339     -2.24963113144451
  C           3.53810717048595      0.21764282354173      0.98802505754060
  C           3.31671459529712      1.41809216357866      1.66946448625850
  C           2.15895291392577      2.15097219837036      1.42699286679335
  C          -1.79315029532419      2.37842512549411     -1.19065933118386
  C          -2.98827031676116      1.75321954969398     -1.53871035497434
  C          -3.35433132898992      0.53608344664945     -0.96442945622725
  C          -4.21435675654375     -1.24329620282359      1.35745715646185
  C          -1.78923717231765     -1.76411331925262      1.71467196341542
  H          -1.94409676377116     -2.60424474374254     -0.92223410627514
  H          -3.67747087094982     -2.26071852921884     -1.16911148876652
  H          -3.17178297787244     -3.44005822816824      0.06489905328103
  H           4.00127439465376     -2.60253528907496      0.67126725120296
  H           4.92690924166179     -1.70380263883082     -0.56067162283769
  H           4.07747620057270     -3.19874726826169     -1.00072299867339
  H           0.59210702232027     -1.89000632283223     -0.83342199267691
  H           1.43113567058279     -2.71981496254203      0.50514223222059
  H           1.60646750711511     -3.31666449882104     -1.16334456525796
  H           2.93272286233454     -2.00581594856511     -2.87580287214594
  H           3.70025540954274     -0.45896157261702     -2.43734332214083
  H           1.92544611945114     -0.56749079463373     -2.56367525701157
  H           4.44560292477874     -0.35226316085972      1.17735995402366
  H           4.04924312838541      1.78147305734045      2.39198559148758
  H           1.93656481709677      3.09195625530842      1.92857778196784
  H          -1.47912525210135      3.32680993693852     -1.62278974001481
  H          -3.64246688170373      2.22285715782505     -2.27433792504458
  H          -4.28641657203281      0.04859905899069     -1.24257287097377
  H          -4.19488887898745     -0.44956956464797      2.11828221697037
  H          -4.46236438746175     -2.19246324255520      1.85398560395835
  H          -5.01420099871600     -1.01725617474028      0.63922225767986
  H          -2.09014600356683     -2.70987084984552      2.18506056550205
  H          -1.70863974570091     -1.01405005111573      2.51761493618859
  H          -0.79430341832435     -1.93047198383493      1.27260666755325
