# Supplementary material for: London Dispersion versus Intramolecular Hydrogen Bond in Bis‐Pyridines: How Accurate Is DFT for Competing Noncovalent Interactions in the Condensed Phase?
Source: Chemistry. 2025 Oct 23;31(66):e02745. doi: 10.1002/chem.202502745 (PMC12648470; doi:10.1002/chem.202502745)
Supplement: Supplementary file 3 — Supporting Information [file CHEM-31-e02745-s001.zip › XYZ files/NMR_conformers_calculations/PBE_D4_def2_TZVPD_SMD_DCM_optimized_geometries/Bis_Py_w_tBu/10b/10b_4.xyz]

46
Coordinates from ORCA-job /scratch/tmp.26001377.vgorbach/NMR_PBE_molecule_2_conformer_4 E -884.823808865545
  C          -2.29106403765306     -1.90913141633331     -1.40299844517831
  C          -2.68305481365407     -1.60261205725308      0.05979652530534
  C          -2.60509999079293     -0.10012089658153      0.26966506315598
  N          -1.37407012147504      0.49197464118879      0.16248640871777
  H          -0.49680768189318     -0.05343245190270      0.01063173021900
  C          -1.18123533868337      1.82389980766727      0.27667688548606
  O           0.02376821085601      2.39163611092694      0.12617734870425
  C           1.23974176311347      1.75635291291191     -0.12351070796083
  N           1.33581535158283      0.43984436550793     -0.05867734869867
  C           2.55765422100114     -0.12334022703830     -0.25787120948867
  C           2.64199543482393     -1.64003390643659     -0.11024688076296
  C           2.26963890045427     -2.00020695531927      1.34270910682890
  C           1.65245606326930     -2.29860501013885     -1.08740675751640
  C           4.05054128444213     -2.17098226826876     -0.40458783363364
  C           3.66529743414393      0.67426425591591     -0.55129317329669
  C           3.52450602375843      2.06275937172871     -0.62876880697900
  C           2.28313417660145      2.63862813510078     -0.40349844922883
  C          -2.25611146749033      2.67179220141564      0.54257023759587
  C          -3.51058063816583      2.10374766522015      0.67588181864128
  C          -3.68834854337517      0.72087764723831      0.53510031391287
  C          -4.10724165959166     -2.11669186866897      0.30727403824151
  C          -1.72655303941157     -2.31481027121272      1.03630813684522
  H          -1.28571531870806     -1.54139351686949     -1.65044001069495
  H          -3.00608990615647     -1.45189927723321     -2.10234733050309
  H          -2.30086762971748     -2.99733441222158     -1.55983532341095
  H           3.01054243025122     -1.59545635425820      2.04879222456913
  H           2.24359082399400     -3.09361298466313      1.46234358445509
  H           1.28481391486033     -1.59837991989951      1.61600304696289
  H           1.69035116896538     -3.39261033944793     -0.97659947116476
  H           1.90045623183606     -2.05058142191142     -2.13060951909209
  H           0.62323530541898     -1.97432206259654     -0.89332209699537
  H           4.36767512923219     -1.94690929999594     -1.43412041449706
  H           4.05440255829838     -3.26425882742514     -0.28537703982510
  H           4.80042464530629     -1.75978782631951      0.28731869132242
  H           4.64001668289190      0.22137011450535     -0.71682170042614
  H           4.38573957598216      2.69188245218431     -0.85848362712311
  H           2.11210737131604      3.71359962137984     -0.43774752114087
  H          -2.07777503703520      3.74179919735649      0.63238736952522
  H          -4.37049508734964      2.74091364065546      0.88638211934811
  H          -4.67985165425867      0.28795575166564      0.63302278240599
  H          -4.83368673822678     -1.67068748968495     -0.38711812902143
  H          -4.43910183308598     -1.92142595103672      1.33743622589664
  H          -4.12074552496297     -3.20428610312317      0.15001866908917
  H          -0.67606330431112     -2.04259217281054      0.87250855675272
  H          -1.80954930886669     -3.40148425872697      0.89179092636004
  H          -1.98483940633455     -2.08497779119131      2.08034768989747
