# Supplementary material for: London Dispersion versus Intramolecular Hydrogen Bond in Bis‐Pyridines: How Accurate Is DFT for Competing Noncovalent Interactions in the Condensed Phase?
Source: Chemistry. 2025 Oct 23;31(66):e02745. doi: 10.1002/chem.202502745 (PMC12648470; doi:10.1002/chem.202502745)
Supplement: Supplementary file 3 — Supporting Information [file CHEM-31-e02745-s001.zip › XYZ files/NMR_conformers_calculations/PBE_D4_def2_TZVPD_SMD_DCM_optimized_geometries/Bis_Py_w_tBu/10b/10b_6.xyz]

46
Coordinates from ORCA-job /scratch/tmp.26001379.vgorbach/NMR_PBE_molecule_2_conformer_6 E -884.819619446625
  C          -4.71672806441180     -1.19530519423955      1.32970197175359
  C          -4.41884103003970      0.07482409060230      0.50582539450701
  C          -3.12311889092574     -0.14415112994022     -0.25646721194064
  N          -2.08706877826165      0.70952693711192     -0.05262496646794
  H          -2.20479830427805      1.47309094791879      0.62187396617418
  C          -0.88974951215930      0.63607551427875     -0.68431796061128
  O          -0.07172429382974      1.64929181254728     -0.35711485622518
  C           1.32522067945265      1.47424647968847     -0.41693698188205
  N           1.79570899117794      0.28346280948254     -0.10227033822715
  C           3.13043761939108      0.10541254602219     -0.09400671165164
  C           3.67260065128178     -1.27908363557283      0.25614469755514
  C           4.54569848090027     -1.78315067970268     -0.91137701612658
  C           4.53680792564410     -1.16792499407620      1.52903733604569
  C           2.53979096182641     -2.28157698392556      0.50241326345140
  C           3.99227764685226      1.17279293740179     -0.39333258368210
  C           3.46045294853957      2.41995140092905     -0.71239869681834
  C           2.07603827102963      2.59646233528533     -0.73518507480491
  C          -0.66698696848164     -0.37479877233836     -1.60987282467017
  C          -1.70074476597548     -1.27858509270231     -1.83937365548357
  C          -2.92033490855920     -1.17287369335938     -1.16835897368970
  C          -5.54582667214617      0.30182889106379     -0.52484021172349
  C          -4.34249031511090      1.28356688429374      1.44740458465639
  H          -4.82217101791070     -2.07960195269646      0.68627293994799
  H          -5.66135680306230     -1.05556719236866      1.87492748862806
  H          -3.92033169440840     -1.39050766836747      2.06251108323596
  H           3.96077015759746     -1.85650953888646     -1.84073230381426
  H           4.93924303628123     -2.78346929718967     -0.67553181809416
  H           5.40193382431760     -1.11889760591686     -1.09545092147299
  H           3.94297300046727     -0.80359497771669      2.38092365312748
  H           5.38516741983482     -0.48369963198399      1.38427941117614
  H           4.94104005051223     -2.15726609685211      1.79203607615311
  H           1.90879766748528     -2.40752774667623     -0.38923532772813
  H           1.89110679274126     -1.96901995526573      1.33293917894741
  H           2.97297068245490     -3.26066963115261      0.75532233167215
  H           5.07219330152725      1.02793728780613     -0.37584906438309
  H           4.11952367976772      3.25670882888973     -0.94903852875178
  H           1.60544962191130      3.54705515277422     -0.98345619378179
  H           0.28189024311662     -0.43854475620125     -2.13527405958850
  H          -1.55330995617774     -2.07878825775772     -2.56594377655832
  H          -3.72080968350248     -1.88483299901583     -1.35888433087312
  H          -5.35378406636790      1.19864109767125     -1.13164099749684
  H          -6.49763763043123      0.44185788997301      0.00770807927682
  H          -5.65496954362780     -0.55891490754884     -1.19893120958337
  H          -5.30586041235497      1.39107638524519      1.96377964528068
  H          -4.16102490834358      2.22484752650903      0.90455488587023
  H          -3.57157107954414      1.16102586125916      2.22505335527166
