# Supplementary material for: London Dispersion versus Intramolecular Hydrogen Bond in Bis‐Pyridines: How Accurate Is DFT for Competing Noncovalent Interactions in the Condensed Phase?
Source: Chemistry. 2025 Oct 23;31(66):e02745. doi: 10.1002/chem.202502745 (PMC12648470; doi:10.1002/chem.202502745)
Supplement: Supplementary file 3 — Supporting Information [file CHEM-31-e02745-s001.zip › XYZ files/NMR_conformers_calculations/PBE_D4_def2_TZVPD_SMD_DCM_optimized_geometries/Bis_Py_w_tBu/10b/10b_7.xyz]

46
Coordinates from ORCA-job /scratch/tmp.26001382.vgorbach/NMR_PBE_molecule_2_conformer_7 E -884.819539048490
  C          -5.45183385369626     -0.07760443552991      1.24610198437401
  C          -4.43196555406166      0.23204508162842      0.13003476534260
  C          -3.07896388430407     -0.31127299813901      0.55790496247229
  N          -2.03366151103365      0.54781689653441      0.67203558271181
  H          -2.18970197393324      1.53933790235806      0.46109330200376
  C          -0.78178056323445      0.19460003370202      1.05256124539004
  O           0.04296918014769      1.24837205347938      1.16167752654256
  C           1.43009662249137      1.06654933524187      0.98740574467981
  N           1.80600139509442      0.21867957973585      0.04988140158897
  C           3.12346279338152      0.06659088269345     -0.18214219704954
  C           3.55816347830732     -0.92526011534023     -1.25952115622307
  C           2.35164864234649     -1.60655272054627     -1.91425370674507
  C           4.36035055570539     -0.17115865727603     -2.33949943745650
  C           4.45543118517295     -2.00152607511089     -0.61397069309167
  C           4.06495442204024      0.80946510861770      0.54865123287973
  C           3.63131132187010      1.70299642667715      1.52484404966080
  C           2.26484029564000      1.84869130535031      1.77131013182458
  C          -0.50751166834333     -1.13423677563947      1.34800659591520
  C          -1.55119787877061     -2.04881147048525      1.23661353693660
  C          -2.82913783849466     -1.64831065841370      0.84190910112952
  C          -4.84918377485897     -0.48642383200246     -1.17036163638635
  C          -4.39630380786481      1.74576897048346     -0.11730123982611
  H          -5.53791364488652     -1.15778656050819      1.42766287918325
  H          -6.44036225772026      0.29751902845723      0.94381144847713
  H          -5.16992895551277      0.41298366363147      2.18914363770847
  H           2.70575664795696     -2.31236369238840     -2.68027208071764
  H           1.68760267052008     -0.87796107403938     -2.40076277573421
  H           1.75536433074262     -2.16898559946220     -1.18150487190816
  H           3.74598988106264      0.60718379692886     -2.81674067506479
  H           4.68644827013089     -0.87545955454126     -3.11975293009855
  H           5.25738094669002      0.30808246708851     -1.92174068813125
  H           5.35489645179808     -1.56471086299983     -0.15664484757647
  H           4.78193944147376     -2.72026865433983     -1.38076506494370
  H           3.91088242638580     -2.55750870475174      0.16436454860190
  H           5.13012567921032      0.68892191532354      0.35301484508344
  H           4.35299946747250      2.28491943767287      2.10019500087148
  H           1.86935746074010      2.52712849226472      2.52621701480489
  H           0.48908906079191     -1.43186065012706      1.66311935328851
  H          -1.36351172015414     -3.09761519554072      1.47053825956305
  H          -3.63663274292605     -2.37286093148830      0.75858500564952
  H          -5.83558871093267     -0.11636252124018     -1.48552895475501
  H          -4.92352760785276     -1.57308757082598     -1.02643715151844
  H          -4.13154927110074     -0.29067591560043     -1.98031377715861
  H          -5.39684919103909      2.07868519477042     -0.42435853587188
  H          -3.70204846157081      2.02016386674560     -0.92755088777711
  H          -4.13271375058162      2.31081254795143      0.79113941085017
