# Supplementary material for: London Dispersion versus Intramolecular Hydrogen Bond in Bis‐Pyridines: How Accurate Is DFT for Competing Noncovalent Interactions in the Condensed Phase?
Source: Chemistry. 2025 Oct 23;31(66):e02745. doi: 10.1002/chem.202502745 (PMC12648470; doi:10.1002/chem.202502745)
Supplement: Supplementary file 3 — Supporting Information [file CHEM-31-e02745-s001.zip › XYZ files/NMR_conformers_calculations/PBE_D4_def2_TZVPD_SMD_DCM_optimized_geometries/Bis_Py_w_tBu/7b/7b_42.xyz]

48
Coordinates from ORCA-job /scratch/tmp.26000974.vgorbach/NMR_PBE_molecule_1_conformer_42 E -848.921827581671
  C          -1.62549868100409     -2.15291605507188     -1.45786117342116
  C          -2.51147884874038     -1.67863747652652     -0.28305678725816
  C          -2.68252810594546     -0.17667453778410     -0.42217642903176
  N          -1.62271313204868      0.61805488674374     -0.11357781869860
  H          -0.72614532208994      0.20392750079328      0.21873219577120
  C          -1.60976901753768      1.96724594393607     -0.22630448864072
  C          -0.38750958691696      2.71226689112328      0.21823693033936
  C           0.94766561991127      2.09115887633191     -0.12638081447262
  N           1.19592943079950      0.86390810959318      0.36702389027184
  C           2.42287461764362      0.32050499273551      0.20796023233061
  C           2.67082985082329     -1.04506389659241      0.85489189989158
  C           1.96462450458169     -2.12115132182067      0.00932111811894
  C           4.16765663878184     -1.37995223738478      0.92748060744973
  C           2.09868645026877     -1.04978795610631      2.28413421123543
  C           3.41766192905536      0.99640870926944     -0.51221450272836
  C           3.14061337997271      2.24305923420021     -1.06781085504556
  C           1.88711545877964      2.81384054786092     -0.86463346681234
  C          -2.74966732548081      2.60368904724810     -0.70280619516378
  C          -3.86573169683938      1.83878374032720     -1.02846731807994
  C          -3.83524307090874      0.45210038081352     -0.88274463848640
  C          -3.86421258325616     -2.39879475330669     -0.35880253264794
  C          -1.85475265128890     -2.01370898922965      1.06944774252357
  H          -2.13495199973645     -1.98742355275455     -2.41838663288009
  H          -1.42383872592285     -3.22887756629497     -1.35321025547141
  H          -0.66295854885389     -1.62439509779840     -1.48652926938665
  H          -0.44335588184424      2.80467145597339      1.31854114214519
  H          -0.44471965387553      3.72986129273868     -0.18594133045515
  H           2.35796113090103     -2.14069794775328     -1.01842997762542
  H           0.88478411040772     -1.93665975293996     -0.03976338353640
  H           2.12089920398789     -3.11498137154047      0.45621811470627
  H           4.61803195568658     -1.49063526588795     -0.06959418545637
  H           4.29685820132725     -2.33712178149472      1.45370228136438
  H           4.73225350105407     -0.61400423786895      1.48034075095760
  H           1.02317429998532     -0.83075785270025      2.29117572851690
  H           2.60266042067573     -0.29997708962332      2.91328462386491
  H           2.25329679896228     -2.03804958280063      2.74267340953308
  H           4.40537754467311      0.55653161596151     -0.63602046810649
  H           3.90431777815267      2.77320798721677     -1.63993371768766
  H           1.63978159243979      3.80135313389754     -1.25571915345252
  H          -2.74905321599355      3.68786324094528     -0.80622128499990
  H          -4.76964234981647      2.32435046687851     -1.39935046629464
  H          -4.70858145037904     -0.14460205229552     -1.13305848511759
  H          -4.35491447986963     -2.26249364983115     -1.33291672356428
  H          -4.55049018292233     -2.06139902602243      0.43184847301734
  H          -3.69626124098860     -3.47648144796781     -0.22283401354722
  H          -1.74074767885440     -3.10360781904590      1.15336702659063
  H          -2.48015142989995     -1.66747198853095      1.90538320312745
  H          -0.85466707915704     -1.57457406581378      1.18392266601314
