# Supplementary material for: London Dispersion versus Intramolecular Hydrogen Bond in Bis‐Pyridines: How Accurate Is DFT for Competing Noncovalent Interactions in the Condensed Phase?
Source: Chemistry. 2025 Oct 23;31(66):e02745. doi: 10.1002/chem.202502745 (PMC12648470; doi:10.1002/chem.202502745)
Supplement: Supplementary file 3 — Supporting Information [file CHEM-31-e02745-s001.zip › XYZ files/NMR_conformers_calculations/PBE_D4_def2_TZVPD_SMD_DCM_optimized_geometries/Bis_Py_w_tBu/7b/7b_56.xyz]

48
Coordinates from ORCA-job /scratch/tmp.26001087.vgorbach/NMR_PBE_molecule_1_conformer_56 E -848.921867001744
  C          -3.93860761010203     -2.34105791415027     -0.19132724682958
  C          -2.58384293588763     -1.62054839233061     -0.20142319644875
  C          -2.67178427149020     -0.28147756035234      0.50869279753667
  N          -1.51022050816942      0.35967058487368      0.80766541557007
  H          -0.59123201329936     -0.06434867551149      0.56235686869522
  C          -1.42768124988131      1.57500127331151      1.39860076455481
  C          -0.07016008473396      2.11860035497562      1.72721274661762
  C           1.00881637200645      1.91377724094151      0.68683099223634
  N           1.31527371447367      0.64318935366789      0.36553233247147
  C           2.35945890777821      0.40011722640884     -0.45687710226720
  C           2.70726880452370     -1.06601455400603     -0.72804421937650
  C           4.10164675521238     -1.21721894480026     -1.35347897181034
  C           2.67459944560481     -1.85656875921489      0.59254297373542
  C           1.66457371290090     -1.64560774147321     -1.70169822599338
  C           3.08822873407230      1.45666373019692     -1.02068631306200
  C           2.73589106062075      2.77178787555048     -0.72721799833693
  C           1.68431321017025      3.01288529736290      0.15267186574082
  C          -2.60644482953449      2.23846828109636      1.71725792241918
  C          -3.82444388673475      1.62568735150552      1.43774292690135
  C          -3.85792074635874      0.36566818604964      0.84094930712021
  C          -1.54320484153653     -2.52106456458869      0.49199674558233
  C          -2.17688787113158     -1.33757574190903     -1.66566441779764
  H          -4.29692645687991     -2.52165456496723      0.83277511576149
  H          -3.82261912004473     -3.31579407608346     -0.68571717934406
  H          -4.70928713137954     -1.78229301486876     -0.74085203002103
  H           0.26122623252792      1.62672197444753      2.66014646896782
  H          -0.17646215003109      3.18618703843953      1.95358333470177
  H           4.88454946985452     -0.77099138107810     -0.72180364525515
  H           4.16047690621828     -0.76165979837027     -2.35264149756296
  H           4.33046392561302     -2.28710973253576     -1.46683795064732
  H           3.42821813368546     -1.47685040867508      1.29965694185621
  H           2.89702830141989     -2.91598940766349      0.39537171987396
  H           1.69170269023752     -1.79430452805572      1.07746724395752
  H           1.89134946279719     -2.70250859578336     -1.91021035168302
  H           1.66442128432296     -1.09972600909606     -2.65750858054561
  H           0.65574188549082     -1.59291626310998     -1.27523817787371
  H           3.93001878091695      1.25690321158683     -1.68088890042558
  H           3.29040564140023      3.60209159956289     -1.16853601645847
  H           1.39605945735255      4.02673183110376      0.43252795093632
  H          -2.55437479504173      3.22074354600643      2.18469322408388
  H          -4.75860449975157      2.13183117157895      1.68600096756216
  H          -4.80945751505285     -0.11438929044183      0.62756376074836
  H          -1.82186315594377     -2.70854257730450      1.53936460664701
  H          -0.52840565699958     -2.10015138260491      0.47563709247080
  H          -1.50017753679535     -3.48704011682235     -0.03050439814077
  H          -2.03482073163200     -2.28947054824391     -2.19780963334631
  H          -1.24053259425257     -0.76649301035846     -1.72872437880851
  H          -2.96170269653605     -0.76565957426674     -2.18192365471394
