# Supplementary material for: London Dispersion versus Intramolecular Hydrogen Bond in Bis‐Pyridines: How Accurate Is DFT for Competing Noncovalent Interactions in the Condensed Phase?
Source: Chemistry. 2025 Oct 23;31(66):e02745. doi: 10.1002/chem.202502745 (PMC12648470; doi:10.1002/chem.202502745)
Supplement: Supplementary file 3 — Supporting Information [file CHEM-31-e02745-s001.zip › XYZ files/NMR_conformers_calculations/PBE_D4_def2_TZVPD_SMD_DCM_optimized_geometries/Bis_Py_w_tBu/7b/7b_57.xyz]

48
Coordinates from ORCA-job /scratch/tmp.26001092.vgorbach/NMR_PBE_molecule_1_conformer_57 E -848.922715579320
  C          -3.82046955991635     -2.09732861619560      1.21186655518502
  C          -2.52200529523143     -1.57023021778827      0.59016759817896
  C          -2.72111455954522     -0.18695663590609     -0.00313317153996
  N          -1.64416924649487      0.41377713099394     -0.57512399239647
  H          -0.71299049369258     -0.05250490555379     -0.57106843045155
  C          -1.65048454475237      1.64226634907973     -1.14300576665778
  C          -0.37166230599347      2.14096880606084     -1.74838117642949
  C           0.85828770428040      1.90072948451405     -0.90028959894795
  N           1.20484589886737      0.61135380512863     -0.69871291965207
  C           2.32410701042774      0.33033658826015     -0.00570133491734
  C           2.75885572548242     -1.12873910608765      0.14752607856751
  C           2.75379516606127     -1.50249071818594      1.64359109088554
  C           1.83638802826762     -2.08302321840805     -0.61500297409422
  C           4.19058903941791     -1.28115543403733     -0.40869821171442
  C           3.10521221283271      1.35886121654899      0.54868004255016
  C           2.72947411018004      2.68374249021979      0.36679528923119
  C           1.58708095470253      2.96892683980420     -0.38305401956484
  C          -2.83882395979266      2.36218311556773     -1.15007358578269
  C          -3.97565328919611      1.79309065664414     -0.58250727624896
  C          -3.91897530978046      0.52087561553263     -0.01215565049502
  C          -1.44140123441198     -1.48664560004667      1.69028357216193
  C          -2.08162023844511     -2.53315350457610     -0.53414179707780
  H          -3.62984748092092     -3.09507903572576      1.63143191693156
  H          -4.62327542780954     -2.19609270023279      0.46679739081199
  H          -4.17626995757541     -1.45313423709970      2.02911468264503
  H          -0.48592964897151      3.21055382861728     -1.95977143510975
  H          -0.23330735410990      1.62855043576197     -2.71694372031646
  H           3.07994201655320     -2.54635239716471      1.76895590674389
  H           1.74597642243210     -1.40651618293614      2.07500166532057
  H           3.43613936582783     -0.86347039545908      2.22256393454645
  H           0.81198630789362     -2.05299683258285     -0.22451426480133
  H           2.20890664937571     -3.11252516035208     -0.50555324412759
  H           1.79847845078337     -1.84383131151053     -1.68746146480737
  H           4.23408770417012     -1.00566392630570     -1.47336544685519
  H           4.51161550946138     -2.32964666029792     -0.31469976679395
  H           4.91450925234463     -0.65899784700722      0.13624251392787
  H           4.00555471422067      1.11843059352444      1.11425894211611
  H           3.32576647315150      3.49146910834193      0.79527242051935
  H           1.26766261948593      3.99558688485093     -0.56575496864814
  H          -2.85691417686932      3.35534864114216     -1.59654423511450
  H          -4.91658241767159      2.34535576609885     -0.57901615473616
  H          -4.80781408522010      0.07920947380673      0.43118222565766
  H          -0.47991783271443     -1.11632276831212      1.30924594716163
  H          -1.27069172471231     -2.48925327234612      2.10767987167553
  H          -1.76565682413318     -0.82352528326256      2.50559230202044
  H          -1.15094312512012     -2.21199425659389     -1.02117327499820
  H          -2.86157862874987     -2.61715417981192     -1.30509534941720
  H          -1.90922317488915     -3.53160286871241     -0.10739685464203
