# Supplementary material for: London Dispersion versus Intramolecular Hydrogen Bond in Bis‐Pyridines: How Accurate Is DFT for Competing Noncovalent Interactions in the Condensed Phase?
Source: Chemistry. 2025 Oct 23;31(66):e02745. doi: 10.1002/chem.202502745 (PMC12648470; doi:10.1002/chem.202502745)
Supplement: Supplementary file 3 — Supporting Information [file CHEM-31-e02745-s001.zip › XYZ files/NMR_conformers_calculations/PBE_D4_def2_TZVPD_SMD_DCM_optimized_geometries/Bis_Py_w_tBu/7b/7b_43.xyz]

48
Coordinates from ORCA-job /scratch/tmp.26000979.vgorbach/NMR_PBE_molecule_1_conformer_43 E -848.922757321761
  C          -1.96204815292120     -2.35219798429649      1.25704196526214
  C          -2.56818863466833     -1.56752359829833      0.07282881791834
  C          -2.66769082696121     -0.10363883093226      0.46224844936033
  N          -1.51030390956504      0.55387924185737      0.73854152055297
  H          -0.59335308028840      0.06922573137438      0.64910978316975
  C          -1.42376033091829      1.85551059908179      1.09994427264038
  C          -0.06299393662697      2.41419502344255      1.39442022552681
  C           1.00551894221483      2.01938362267248      0.39904937945654
  N           1.32567776709560      0.70856594471546      0.35318533452935
  C           2.31102827897171      0.29908666781805     -0.46714845178264
  C           2.72759301603190     -1.17310765003361     -0.45303212814200
  C           4.23070206304261     -1.25783340962941     -0.11299833794768
  C           1.94624791258787     -1.97911910222078      0.58815574552354
  C           2.48667324611812     -1.77938334158465     -1.85033290642440
  C           2.97441064371165      1.21013244034041     -1.30692423958104
  C           2.62193639474181      2.55356779312163     -1.28061675059240
  C           1.62294510577416      2.97679745002872     -0.40226231559825
  C          -2.59660426923394      2.59406799335832      1.19754547309073
  C          -3.81210762238930      1.96991295883934      0.93020910387041
  C          -3.84924294749448      0.62354953566432      0.56595046380525
  C          -1.66949371858152     -1.68924550477446     -1.17609614472219
  C          -3.94882251953443     -2.14915594539677     -0.25158088754229
  H          -0.96629523701002     -1.98258633029735      1.53766555243026
  H          -1.86080941198353     -3.41027406105493      0.97594627724419
  H          -2.61360185967277     -2.29020333634233      2.14089567875229
  H           0.24044566491500      2.05443610536266      2.39360327099335
  H          -0.14575929546092      3.50568818484098      1.45301784237601
  H           4.43784040264759     -0.82063927355039      0.87554250787901
  H           4.85161154143737     -0.73675981731209     -0.85532766458616
  H           4.54482138834270     -2.31242723994110     -0.09228307576191
  H           2.31078800489075     -3.01727357185003      0.59058723020303
  H           0.87337492520323     -2.00100289320546      0.36045153501328
  H           2.07093023713058     -1.56835115895565      1.60024025770209
  H           3.06719659384772     -1.25676278886539     -2.62416561602398
  H           1.42273340384129     -1.72840985535085     -2.12699963574071
  H           2.79060989673302     -2.83725178780362     -1.85536785895311
  H           3.76651390763011      0.86559350483272     -1.97197291321643
  H           3.12687487656399      3.27051768848283     -1.93069105302087
  H           1.32900403158546      4.02499457122524     -0.33640877792494
  H          -2.54229018462886      3.64476066703031      1.47887957576209
  H          -4.74190588881002      2.53625709347301      1.00155651331718
  H          -4.79890917402162      0.13743691670688      0.35719589645992
  H          -0.66115249191387     -1.28836984431761     -1.00702929090442
  H          -2.11160703356605     -1.15588898274162     -2.03033574927593
  H          -1.56503766564019     -2.74974117352247     -1.44609088811597
  H          -3.82880312347415     -3.20416215275467     -0.53530533693501
  H          -4.42677122040082     -1.62776767968436     -1.09374351590236
  H          -4.62588194249310     -2.11186694965272      0.61426744495550
