# Supplementary material for: London Dispersion versus Intramolecular Hydrogen Bond in Bis‐Pyridines: How Accurate Is DFT for Competing Noncovalent Interactions in the Condensed Phase?
Source: Chemistry. 2025 Oct 23;31(66):e02745. doi: 10.1002/chem.202502745 (PMC12648470; doi:10.1002/chem.202502745)
Supplement: Supplementary file 3 — Supporting Information [file CHEM-31-e02745-s001.zip › XYZ files/NMR_conformers_calculations/PBE_D4_def2_TZVPD_SMD_DCM_optimized_geometries/Bis_Py_w_tBu/7b/7b_69.xyz]

48
Coordinates from ORCA-job /scratch/tmp.26321649.vgorbach/NMR_PBE_molecule_1_conformer_69_4 E -848.918847748618
  C          -1.44863591258054     -2.19579164632368      0.96183728301822
  C          -2.79823586417296     -1.49831922093125      0.68269226766190
  C          -2.58328904027020     -0.40420590987182     -0.34932602374212
  N          -1.70359385117060      0.57896542614922     -0.03114168033097
  H          -1.23258372254821      0.51578462109815      0.87624459678969
  C          -1.36620287858508      1.62752134300679     -0.81896027757396
  C          -0.37649907182892      2.61574359419674     -0.28234002761192
  C           0.82470904406406      1.97411211186049      0.38402092291234
  N           1.30322258694941      0.86417605484843     -0.20839458527743
  C           2.38159046678320      0.25261641323252      0.30508172174710
  C           2.89407405588769     -1.01178660046411     -0.38816413787079
  C           2.02336680741587     -1.38488654906140     -1.59337237568693
  C           4.33927473939427     -0.76637000523184     -0.86743369534947
  C           2.88373258774671     -2.17932487828828      0.61954190245730
  C           3.02514895628648      0.75697084461286      1.44920900818592
  C           2.52706453071910      1.90055304653861      2.06323437724808
  C           1.39774760341977      2.52548473571034      1.52927256405034
  C          -1.97578411307649      1.72083480214450     -2.06317149133854
  C          -2.89584508610550      0.74628236958850     -2.44496911860654
  C          -3.19952287194620     -0.31667781647118     -1.59340198799007
  C          -3.80462161457731     -2.53741855540316      0.17575305038247
  C          -3.33985843245701     -0.86252936743362      1.98164190738737
  H          -1.04322286561850     -2.65186131240146      0.04741398268676
  H          -1.60408947259472     -2.99119503624360      1.70463109575795
  H          -0.69513688080528     -1.50567617556690      1.36939050092787
  H          -0.88642880699447      3.28351222477696      0.43148651473075
  H          -0.04584395926377      3.24864509911574     -1.12003922485183
  H           0.98127759065896     -1.57433574401053     -1.29855644239179
  H           2.42077986754920     -2.29979332830331     -2.05812267028603
  H           2.01684658637577     -0.58933946653637     -2.35180310244175
  H           4.38171106630238      0.06449324177712     -1.58800641423504
  H           4.72733552126543     -1.66889678273384     -1.36397625622288
  H           5.01048161435336     -0.52735514017500     -0.02983883119249
  H           1.86545189774812     -2.37940949963118      0.98635652095847
  H           3.52589954052604     -1.97452224695911      1.48819104131033
  H           3.25620817923897     -3.09439180182280      0.13416784433195
  H           3.90302408335139      0.25390809478058      1.85585378594626
  H           3.00892232658486      2.30190643475765      2.95684912901784
  H           0.97231255568803      3.41894509567276      1.98876564650923
  H          -1.71718074991119      2.55042599942352     -2.71965564013894
  H          -3.37829411145270      0.80904173676444     -3.42151301984907
  H          -3.91072776806231     -1.08045996832707     -1.89741648146514
  H          -3.93242916260843     -3.31085884303957      0.94576076303889
  H          -3.45523596246634     -3.03204881901865     -0.74215875501424
  H          -4.79065339581582     -2.09133098337192     -0.01915738735815
  H          -2.63367946466744     -0.14363608851667      2.42342938786136
  H          -3.51167762489107     -1.65551033896953      2.72336917616418
  H          -4.29348987783795     -0.34541015794802      1.80179291774346
