# Supplementary material for: London Dispersion versus Intramolecular Hydrogen Bond in Bis‐Pyridines: How Accurate Is DFT for Competing Noncovalent Interactions in the Condensed Phase?
Source: Chemistry. 2025 Oct 23;31(66):e02745. doi: 10.1002/chem.202502745 (PMC12648470; doi:10.1002/chem.202502745)
Supplement: Supplementary file 3 — Supporting Information [file CHEM-31-e02745-s001.zip › XYZ files/NMR_conformers_calculations/PBE_D4_def2_TZVPD_SMD_DCM_optimized_geometries/Bis_Py_w_tBu/7b/7b_55.xyz]

48
Coordinates from ORCA-job /scratch/tmp.26001059.vgorbach/NMR_PBE_molecule_1_conformer_55 E -848.922766700158
  C          -2.07091272381786     -2.49538634562929     -0.83868633231802
  C          -2.53486625727158     -1.64138218191265      0.36156740674428
  C          -2.71324535973167     -0.20610171218254     -0.10128348720469
  N          -1.62090552076770      0.44104395339890     -0.58754801339017
  H          -0.69151638516919     -0.02762583158139     -0.60214005538133
  C          -1.61193069395428      1.71740803522200     -1.03871364629143
  C          -0.31927751786865      2.26712042938407     -1.56517244979962
  C           0.88722495224583      1.96120993313909     -0.70492167348503
  N           1.23500254143561      0.66094919878922     -0.60224411750132
  C           2.33405396619660      0.32607945172068      0.09880603692208
  C           2.76701776851468     -1.14068190433193      0.14491383144227
  C           1.87585821659681     -2.02502060211314     -0.73127169479816
  C           4.21936095297101     -1.24894432150338     -0.36475798763339
  C           2.70136703398245     -1.63900592092796      1.60316237127841
  C           3.09295061680664      1.30652349557734      0.76084468644635
  C           2.71607118671110      2.64108933016355      0.67824066487392
  C           1.59469784908456      2.98467379378216     -0.07891920376161
  C          -2.79875917485292      2.43912065919436     -1.00713952804781
  C          -3.95007555654724      1.82456188821151     -0.52236605641015
  C          -3.90911826880433      0.50452932147959     -0.07244594465209
  C          -3.85268699688351     -2.21626753293335      0.89535044918073
  C          -1.48605850458880     -1.67116548459592      1.49358540530870
  H          -1.90895007298081     -3.53039362885445     -0.50507010690993
  H          -1.13064662872187     -2.13396357365644     -1.27719152274579
  H          -2.83624610306831     -2.50355310975372     -1.62857843289151
  H          -0.43268203355775      3.35008466465844     -1.69185532585030
  H          -0.15166921294025      1.83487294478767     -2.56758676614139
  H           0.83552465507233     -2.01995833595589     -0.38388453316509
  H           2.24079781803463     -3.06220792360136     -0.69032600145818
  H           1.88451194236163     -1.69938466750565     -1.78142501251954
  H           4.53703125454436     -2.30253396611900     -0.34868855214973
  H           4.92070385342141     -0.67809438069112      0.25985198299667
  H           4.30543112403914     -0.88314285932888     -1.39923756982262
  H           3.02103790762324     -2.69112394747988      1.65319489305509
  H           1.67673078803271     -1.57543330613209      1.99928565779520
  H           3.35995012436407     -1.05442192371985      2.26183811808667
  H           3.97627944639850      1.02128997426031      1.33238993206928
  H           3.29519825369360      3.41202766472808      1.18992083179236
  H           1.27509261304566      4.02201904629420     -0.18498040090217
  H          -2.80426332466078      3.46927952132195     -1.36032147488818
  H          -4.88998490083195      2.37765623615685     -0.49052355575641
  H          -4.80900750479128      0.02571615054305      0.30501464431325
  H          -4.63535220827434     -2.23264411909891      0.12311865483004
  H          -4.22420157655162     -1.64942016425805      1.76127860966551
  H          -3.68034039039974     -3.25176920464383      1.22058544560675
  H          -0.51765662371306     -1.25618588424817      1.18311166681383
  H          -1.31880583615915     -2.71185758522278      1.80585534326957
  H          -1.83824434596783     -1.10083225833135      2.36561254718468
