# Supplementary material for: London Dispersion versus Intramolecular Hydrogen Bond in Bis‐Pyridines: How Accurate Is DFT for Competing Noncovalent Interactions in the Condensed Phase?
Source: Chemistry. 2025 Oct 23;31(66):e02745. doi: 10.1002/chem.202502745 (PMC12648470; doi:10.1002/chem.202502745)
Supplement: Supplementary file 3 — Supporting Information [file CHEM-31-e02745-s001.zip › XYZ files/NMR_conformers_calculations/PBE_D4_def2_TZVPD_SMD_DCM_optimized_geometries/Bis_Py_w_tBu/7b/7b_41.xyz]

48
Coordinates from ORCA-job /scratch/tmp.26000969.vgorbach/NMR_PBE_molecule_1_conformer_41 E -848.922791690095
  C          -1.98183607695554     -2.40256145131669     -1.16806936238985
  C          -2.56845801804999     -1.57446509766809     -0.00417371099585
  C          -2.66981405260957     -0.12442022094888     -0.44299050786494
  N          -1.51453026018378      0.52334273697915     -0.74966314775849
  H          -0.59652331767337      0.04198808724511     -0.65240867205032
  C          -1.43041168084815      1.81301231978179     -1.15237637085647
  C          -0.07109689670987      2.36258926626882     -1.47011574890471
  C           1.00194460513069      1.99635506377930     -0.46856077674827
  N           1.32147952715277      0.68719953653239     -0.38617725930152
  C           2.31003202151056      0.30042014997222      0.44139796559386
  C           2.72430561785817     -1.17230258351651      0.46818102887990
  C           1.94362120359438     -2.00433639036338     -0.55292565355098
  C           4.22804495625056     -1.26981558706927      0.13432233496562
  C           2.47947109217343     -1.74002043064014      1.88093132204642
  C           2.97765185433978      1.23479086735856      1.25157723789485
  C           2.62582411390749      2.57717107761430      1.18822412416586
  C           1.62343779026337      2.97588142043177      0.30238843122797
  C          -2.60394711120591      2.54803103129102     -1.26649047995323
  C          -3.81764184886401      1.93276745796908     -0.97163169634918
  C          -3.85208369996378      0.59934332252521     -0.56239921280695
  C          -3.94655248157452     -2.13941153885624      0.35908131938523
  C          -1.65289607024605     -1.65596524883065      1.23550386219139
  H          -2.64934542303075     -2.37556934877433     -2.04178591164640
  H          -1.87349977107215     -3.44908126151678     -0.84881923664004
  H          -0.99210588199460     -2.04270131675328     -1.48120023922166
  H          -0.15401163191070      3.45196562716190     -1.55995807151416
  H           0.22737962112556      1.97376503746389     -2.45982824733402
  H           2.07373224045335     -1.62211776866463     -1.57551964839165
  H           0.86977434606626     -2.01629509695292     -0.32906666895870
  H           2.30470550604419     -3.04335308894905     -0.52572550430587
  H           4.43971279764670     -0.85489414938747     -0.86279459247801
  H           4.53805051532660     -2.32579922509724      0.13735740326042
  H           4.84884622898635     -0.73549991928955      0.86726612127467
  H           2.78178247652244     -2.79785474833268      1.91595928716434
  H           1.41521559768367     -1.67997895257937      2.15429714771393
  H           3.05939994231406     -1.19736655955807      2.64135676443288
  H           3.77229507724285      0.90932836474752      1.92305405463795
  H           3.13393176684832      3.31204576681012      1.81541191647744
  H           1.32991019044997      4.02201678926175      0.20791343779003
  H          -2.55174328299648      3.58931771107341     -1.58124495588648
  H          -4.74802153079067      2.49642948190676     -1.05553714505048
  H          -4.80020466676835      0.12082904641480     -0.33046995406985
  H          -4.63445936089316     -2.12951501553802     -0.49887048888832
  H          -4.41097438241369     -1.58636004604192      1.18840680675231
  H          -3.82634219608333     -3.18427866977845      0.67797576813099
  H          -2.07729591023452     -1.08547460045036      2.07464569837183
  H          -0.64311832744024     -1.27313316518552      1.03672049987303
  H          -1.55497558127827     -2.70615857832935      1.54546879488549
