# Supplementary material for: London Dispersion versus Intramolecular Hydrogen Bond in Bis‐Pyridines: How Accurate Is DFT for Competing Noncovalent Interactions in the Condensed Phase?
Source: Chemistry. 2025 Oct 23;31(66):e02745. doi: 10.1002/chem.202502745 (PMC12648470; doi:10.1002/chem.202502745)
Supplement: Supplementary file 3 — Supporting Information [file CHEM-31-e02745-s001.zip › XYZ files/NMR_conformers_calculations/PBE_D4_def2_TZVPD_SMD_DCM_optimized_geometries/Bis_Py_w_tBu/7b/7b_40.xyz]

48
Coordinates from ORCA-job /scratch/tmp.26386106.vgorbach/NMR_PBE_molecule_1_conformer_40_6 E -848.918932748896
  C          -2.12051566623059     -0.80952127242509     -2.26582584213548
  C          -2.82544207454236     -1.28701926088580     -0.98927125502756
  C          -2.55710770582022     -0.36881886086640      0.19059052610727
  N          -1.73055340150355      0.68731153930599      0.02854377557444
  H          -1.32158508057651      0.81949251018318     -0.90138735416177
  C          -1.37142321387302      1.57038486243644      0.99715350204430
  C          -0.41775235595221      2.66023717153290      0.61945128984785
  C           0.86200338704424      2.13921043759976     -0.01116992942487
  N           1.26528428319242      0.91989990615107      0.38747523385830
  C           2.39658576815530      0.39937093723618     -0.11415347912961
  C           2.81162058443868     -1.00052872084648      0.34457984909992
  C           2.82176631449779     -1.93936493799479     -0.87942456811354
  C           4.22760399128048     -0.93787290770371      0.95126424960660
  C           1.84387630445189     -1.55946086932920      1.39376217942539
  C           3.17082002596227      1.11139472083573     -1.04598878041196
  C           2.75247321427057      2.37262752553732     -1.45760398768096
  C           1.57029530754922      2.90349462344701     -0.93849970593310
  C          -1.91097288481730      1.39182822494200      2.26015998235201
  C          -2.78359311270913      0.32406679265983      2.48792330032626
  C          -3.10314153991560     -0.55721821295089      1.46067610532562
  C          -4.34727985331898     -1.33631736947806     -1.23634662294066
  C          -2.31094650052589     -2.69561828173790     -0.62164080899604
  H          -2.46584580611639      0.18685451086798     -2.58469652912591
  H          -2.35145303856297     -1.50863457104713     -3.08078058808786
  H          -1.02400897524903     -0.79341857117592     -2.15739185937818
  H          -0.18023551213878      3.23447497247939      1.52792198546158
  H          -0.91318290343341      3.35933833487553     -0.07396209243056
  H           3.52879216283641     -1.59673489180757     -1.64887389088099
  H           1.82262589030802     -2.00435500882398     -1.33727709887542
  H           3.12172654154966     -2.95290163147120     -0.57182880763796
  H           4.97002476762378     -0.58353551596766      0.22181454933740
  H           4.53600392252885     -1.94053800540060      1.28460333920537
  H           4.25579905136911     -0.26558259341838      1.82224356985924
  H           0.82081064553476     -1.64310582873134      1.00043316790090
  H           1.80604847021072     -0.92481380717526      2.29069865935374
  H           2.17836783476062     -2.56307168372377      1.69689734493090
  H           4.08648751221178      0.67846948891416     -1.44977815158176
  H           3.33763914563887      2.93763998027504     -2.18576730198553
  H           1.20480588794037      3.88435147810922     -1.24665891196808
  H          -1.63772847012178      2.08230499413093      3.05668938248723
  H          -3.20978102824232      0.17534749255527      3.48115258127401
  H          -3.77139768385980     -1.39835719799129      1.63574836134425
  H          -4.74121145958279     -0.34124241414921     -1.48952409258897
  H          -4.89033626033050     -1.71217005978258     -0.35833015455386
  H          -4.55292733631933     -2.01335510299299     -2.07801899747950
  H          -2.81360741363906     -3.08959245268621      0.27255408991605
  H          -1.22687785883371     -2.68640458987253     -0.43620999876406
  H          -2.51314587714057     -3.38117188363899     -1.45735821534444
