# Supplementary material for: London Dispersion versus Intramolecular Hydrogen Bond in Bis‐Pyridines: How Accurate Is DFT for Competing Noncovalent Interactions in the Condensed Phase?
Source: Chemistry. 2025 Oct 23;31(66):e02745. doi: 10.1002/chem.202502745 (PMC12648470; doi:10.1002/chem.202502745)
Supplement: Supplementary file 3 — Supporting Information [file CHEM-31-e02745-s001.zip › XYZ files/NMR_conformers_calculations/PBE_D4_def2_TZVPD_SMD_DCM_optimized_geometries/Bis_Py_w_tBu/7b/7b_54.xyz]

48
Coordinates from ORCA-job /scratch/tmp.26001056.vgorbach/NMR_PBE_molecule_1_conformer_54 E -848.921922314167
  C          -1.98275665509969     -1.80621699051752      1.46998249897726
  C          -2.58748420717475     -1.63610424117386      0.05765316340833
  C          -2.72149282037560     -0.14609275036060     -0.20163105094717
  N          -1.58890486129623      0.56395019877432     -0.45184536562907
  H          -0.65939319420717      0.09449960354097     -0.46945518980473
  C          -1.54442127748581      1.90041802454252     -0.66428433206996
  C          -0.22416196705109      2.52594323074925     -0.99931604089695
  C           0.97346162920722      2.03121316424445     -0.21909579268849
  N           1.27805113712380      0.72505851242813     -0.33037063546279
  C           2.41255313107264      0.25772331908814      0.23560504462874
  C           2.74500020846877     -1.21973500347971      0.01228939122664
  C           1.81162277048376     -2.06852407208238      0.89489537910475
  C           2.52340446992989     -1.58081300824192     -1.46833045296198
  C           4.20059521356368     -1.54188074977527      0.37923951467637
  C           3.24232678160620      1.10545792996003      0.98238823794102
  C           2.89655201625853      2.44537807222947      1.14048658813651
  C           1.74751342778359      2.92802564188107      0.52023599752753
  C          -2.73203782227553      2.62008408195732     -0.61089249773413
  C          -3.92214771351356      1.94291789773830     -0.36097958042329
  C          -3.91871531265375      0.56221091977429     -0.16376035705423
  C          -1.68014968982402     -2.28236427267873     -1.00759884283708
  C          -3.95651753964523     -2.32791688491396      0.01469253113964
  H          -1.03130260430155     -1.26773400405600      1.57525948536435
  H          -1.79658339385042     -2.87285277209855      1.66199041551541
  H          -2.67598391400491     -1.43074073503420      2.23672766310309
  H          -0.32380583876658      3.61192673215757     -0.88632498657488
  H          -0.03360929325564      2.33338322036356     -2.07107510757264
  H           0.76034196866348     -1.88447177813756      0.64298558193933
  H           1.95562628765914     -1.84010736232880      1.96196461354904
  H           2.01718026809784     -3.13905428214833      0.74172982124450
  H           3.18707512129806     -0.99435762664575     -2.12222739274626
  H           1.48752222541803     -1.39581946634283     -1.78118814166461
  H           2.74634817606993     -2.64677266202672     -1.62537419751339
  H           4.40536037208375     -2.59613708674653      0.14176709934204
  H           4.40121935788623     -1.40317028105636      1.45164178491206
  H           4.91254406896473     -0.92485278901130     -0.18945452389287
  H           4.15656514615122      0.72587536844323      1.43456810160811
  H           3.53004056484089      3.11197966729513      1.72864945793928
  H           1.45730408099553      3.97674554172573      0.59309781221345
  H          -2.70868739107633      3.69707984977643     -0.77105326603657
  H          -4.86343655277509      2.49304256557910     -0.31995424162802
  H          -4.84922937658746      0.03334230690985      0.02574356981306
  H          -0.65533400683345     -1.88700408934349     -1.00175838757279
  H          -2.09754962938141     -2.14378328944370     -2.01569110725970
  H          -1.60940527065675     -3.36108192503874     -0.80936543616089
  H          -3.81132297644215     -3.40597736673888      0.17199551716265
  H          -4.45225958924935     -2.19233955362679     -0.95785222591570
  H          -4.62913391134340     -1.96734397651032      0.80573211007501
