# Supplementary material for: London Dispersion versus Intramolecular Hydrogen Bond in Bis‐Pyridines: How Accurate Is DFT for Competing Noncovalent Interactions in the Condensed Phase?
Source: Chemistry. 2025 Oct 23;31(66):e02745. doi: 10.1002/chem.202502745 (PMC12648470; doi:10.1002/chem.202502745)
Supplement: Supplementary file 3 — Supporting Information [file CHEM-31-e02745-s001.zip › XYZ files/NMR_conformers_calculations/PBE_D4_def2_TZVPD_SMD_DCM_optimized_geometries/Bis_Py_w_tBu/7b/7b_68.xyz]

48
Coordinates from ORCA-job /scratch/tmp.26001217.vgorbach/NMR_PBE_molecule_1_conformer_68 E -848.921804403332
  C          -2.08333422391233     -1.21582450848757     -1.82810768579169
  C          -2.56168486189384     -1.56281293125517     -0.40006330101962
  C          -2.67948551114018     -0.25853039792244      0.36857755367660
  N          -1.53244641511474      0.36708379037615      0.74647978597443
  H          -0.60190628890451     -0.04332142631041      0.52057496405740
  C          -1.47682910338661      1.55187821214396      1.39887895853468
  C          -0.13508969097763      2.07932892843251      1.80890155857563
  C           0.99228387104695      1.91261692693066      0.81419124470928
  N           1.30881115423895      0.65567401238011      0.45100538658577
  C           2.39376427160476      0.44277413549828     -0.32602957723055
  C           2.75179368861284     -1.01220469641893     -0.63990008434981
  C           1.75794345916954     -1.54972750346240     -1.68572562042847
  C           4.17574278320024     -1.14369109629853     -1.19959097954462
  C           2.65301941547563     -1.85458690493713      0.64534585169794
  C           3.15523933681922      1.51873477050099     -0.80280858093512
  C           2.79386700744563      2.82167461675651     -0.46874002788226
  C           1.69980302285769      3.03003601439621      0.36628454858008
  C          -2.66877576116791      2.19889782894670      1.70199857308642
  C          -3.87297883002968      1.60057098658550      1.34326699141194
  C          -3.87934603213374      0.37173701037692      0.68367849827029
  C          -3.91824214507488     -2.27457207208941     -0.49006698881694
  C          -1.56052185499467     -2.50196668539148      0.30071408610672
  H          -2.83297881947847     -0.60347266182266     -2.35024671965163
  H          -1.93533742967509     -2.14355572106716     -2.39984591755426
  H          -1.13427264679797     -0.66261684731904     -1.82183058453824
  H           0.15214931136583      1.55208493223851      2.73728338751630
  H          -0.25082866377723      3.13778813231254      2.07064103442792
  H           1.80552995732994     -0.96743180348223     -2.61858553257740
  H           0.72949080646186     -1.51008168427458     -1.30745810989662
  H           1.99277451951904     -2.59862615750348     -1.92372577844430
  H           4.28839684294383     -0.64652581083206     -2.17407435645988
  H           4.40640521273039     -2.20903794191501     -1.34681855255634
  H           4.92655840159929     -0.72952864241672     -0.50981151664109
  H           2.89382565331780     -2.90398438673078      0.41853962708883
  H           1.64451086091314     -1.81723430382307      1.07738489226929
  H           3.36412795574996     -1.49891887308651      1.40675048228576
  H           4.02999256028910      1.34399351295007     -1.42622269143925
  H           3.37428084786163      3.66718336681603     -0.84280206315495
  H           1.40262614109783      4.03205386028453      0.67771587970922
  H          -2.63762924563554      3.15672073833142      2.21937245734645
  H          -4.81760253635182      2.09354224265738      1.57806203360091
  H          -4.82036791480478     -0.09719645963095      0.40789658052757
  H          -4.65897211944213     -1.68605079869412     -1.04965915071587
  H          -4.32725118818111     -2.50067608464612      0.50559239298572
  H          -3.78111026273082     -3.22571631855145     -1.02331833338576
  H          -1.48753155035265     -3.43872163234493     -0.26937026046415
  H          -1.89701787201408     -2.74381280252603      1.31955489803365
  H          -0.54732925117863     -2.08193574617452      0.36393712722000
