# Supplementary material for: London Dispersion versus Intramolecular Hydrogen Bond in Bis‐Pyridines: How Accurate Is DFT for Competing Noncovalent Interactions in the Condensed Phase?
Source: Chemistry. 2025 Oct 23;31(66):e02745. doi: 10.1002/chem.202502745 (PMC12648470; doi:10.1002/chem.202502745)
Supplement: Supplementary file 3 — Supporting Information [file CHEM-31-e02745-s001.zip › XYZ files/NMR_conformers_calculations/PBE_D4_def2_TZVPD_SMD_DCM_optimized_geometries/Bis_Py_w_tBu/7b/7b_50.xyz]

48
Coordinates from ORCA-job /scratch/tmp.26339880.vgorbach/NMR_PBE_molecule_1_conformer_50 E -848.922784816973
  C          -2.16339851799134     -0.85262302673958      2.21226002494310
  C          -2.58481730614324     -1.31632269639462      0.80196188870921
  C          -2.68930167023658     -0.10251163547789     -0.10425757573119
  N          -1.57558186511147      0.65971409018574     -0.26850214572034
  H          -0.69798313245303      0.43366581723381      0.24547531943716
  C          -1.50058536001668      1.76757792055394     -1.04285910338190
  C          -0.18091260901159      2.47591265262473     -1.12987824143965
  C           0.52829610747977      2.64785411703537      0.19521378483509
  N           0.92425281811618      1.51484971224352      0.81345397267861
  C           1.61699460952226      1.59908133384949      1.96440260776238
  C           2.13467674181902      0.31559575225790      2.61720536638767
  C           3.66315289889471      0.43083126303602      2.79646300032916
  C           1.47195312617151      0.15105764793738      4.00022218606045
  C           1.83713638450088     -0.92027188087100      1.76377668699600
  C           1.88926966895983      2.84684946073668      2.55126467278386
  C           1.45375933116873      4.01020250015255      1.92933456457704
  C           0.76664136205617      3.91669107449466      0.71781351624803
  C          -2.63901933894733      2.17473563370256     -1.72750378757718
  C          -3.80768661025528      1.42921764389269     -1.59818534106995
  C          -3.83370299725671      0.29193664311640     -0.79041325929649
  C          -1.53781810152989     -2.28448623685835      0.20879141403555
  C          -3.92907379790279     -2.04672541987424      0.90454153653122
  H          -2.92572367923292     -0.19165081151559      2.65010897133766
  H          -1.20533858156089     -0.31607789844761      2.21168037194771
  H          -2.05237448175228     -1.73110309843967      2.86381282974547
  H          -0.34483353495062      3.45049251834310     -1.60446091984203
  H           0.47202052173996      1.89056526943219     -1.80139611470598
  H           4.05085356705599     -0.49157584840236      3.25483161562986
  H           3.94051840106623      1.27104969205198      3.44835769732277
  H           4.16652893663448      0.56756341499263      1.82734875740225
  H           1.84539522443217     -0.76287653034693      4.48695900755930
  H           0.37858153261132      0.06661561927001      3.90972331173536
  H           1.69654643107122      1.00136121958731      4.66040999208719
  H           2.27626157520681     -0.83725301884383      0.75917510521407
  H           0.75870352585990     -1.08463896401119      1.64972930621206
  H           2.26349846568704     -1.80921030350418      2.25233861273731
  H           2.44528795689834      2.90202446947956      3.48719533116658
  H           1.65602442062609      4.98531428525972      2.37640534544582
  H           0.42482528064443      4.80604530594295      0.18702369843740
  H          -2.59595068920019      3.06855968819938     -2.34823908496959
  H          -4.71049115697283      1.73620323809536     -2.12848652212719
  H          -4.74673636286393     -0.28952499027258     -0.69121755612697
  H          -1.85737730651373     -2.64510754680111     -0.77989549023904
  H          -1.43046711852820     -3.15279906890614      0.87463997245919
  H          -0.54793065515950     -1.81984738975971      0.10111435366124
  H          -4.71461491531615     -1.40277270978267      1.32607710490353
  H          -3.80984467299720     -2.91125431412972      1.57252999404250
  H          -4.26818842431865     -2.42260536832875     -0.07164861813440
