# Supplementary material for: London Dispersion versus Intramolecular Hydrogen Bond in Bis‐Pyridines: How Accurate Is DFT for Competing Noncovalent Interactions in the Condensed Phase?
Source: Chemistry. 2025 Oct 23;31(66):e02745. doi: 10.1002/chem.202502745 (PMC12648470; doi:10.1002/chem.202502745)
Supplement: Supplementary file 3 — Supporting Information [file CHEM-31-e02745-s001.zip › XYZ files/NMR_conformers_calculations/PBE_D4_def2_TZVPD_SMD_DCM_optimized_geometries/Bis_Py_w_tBu/7b/7b_44.xyz]

48
Coordinates from ORCA-job /scratch/tmp.26369827.vgorbach/NMR_PBE_molecule_1_conformer_44_9 E -848.919033633574
  C          -4.20269233970373      1.61929929248595     -2.38920926663033
  C          -4.06643444491036      0.48911035371409     -1.36116116042362
  C          -3.20097391351933      0.89163614197284     -0.17957709113311
  N          -2.67384342201920      2.13542512697441     -0.14041969755026
  H          -2.88546348864599      2.75733541288526     -0.92663214066751
  C          -1.86817994557607      2.62416316648281      0.83853179044273
  C          -1.39821954679339      4.03979675595981      0.71786242012748
  C          -0.80034954029844      4.39018976812891     -0.63242887655618
  N          -0.21562174195572      3.38781104149850     -1.31162234999318
  C           0.36445555635899      3.64181528085892     -2.49649168200877
  C           1.01567868880457      2.47868672705751     -3.24862032873994
  C           0.37530760236646      2.35735934814776     -4.64621405812370
  C           2.52277809677413      2.76876393195438     -3.40259632482708
  C           0.83500512346798      1.15189406470140     -2.50308196202486
  C           0.37900336434443      4.94011589306829     -3.03332243466200
  C          -0.23121857595531      5.97495453362857     -2.33200235793097
  C          -0.84284646206025      5.70126736334999     -1.10796380403313
  C          -1.55815774636166      1.78268076753377      1.89471340302192
  C          -2.08222356046752      0.48751310694406      1.91665121614540
  C          -2.90038291463372      0.04100172184451      0.88457889652310
  C          -5.46461552458122      0.11122311091597     -0.82888710858975
  C          -3.41909167808319     -0.73721276655755     -2.03868047158822
  H          -3.23140679420297      1.91073849656863     -2.81996401374344
  H          -4.69199944045350      2.51131429640553     -1.96669225865743
  H          -4.83176424566704      1.26963597824694     -3.21887388161570
  H          -0.65324457317391      4.21491574778567      1.50906677456467
  H          -2.24084486365966      4.71814308027824      0.93213878450380
  H           0.83663586740103      1.52355817632181     -5.19718327028884
  H           0.51523703748078      3.27104760768409     -5.24137799917858
  H          -0.70502588968147      2.15943479044828     -4.57232497905180
  H           3.01006476001367      2.86313145931204     -2.42022689269917
  H           2.70231285617438      3.69707194538643     -3.96403038005476
  H           3.00924632642174      1.94504455384714     -3.94721449143698
  H          -0.22769423031565      0.89718651509902     -2.38179145712488
  H           1.28914119890106      1.18044479851700     -1.50264477973616
  H           1.31660888813406      0.34557025511179     -3.07655823283343
  H           0.85813465706567      5.13582877686318     -3.99301592856994
  H          -0.23742311194646      6.98853046937619     -2.73757275246680
  H          -1.33954784822927      6.48472868941133     -0.53341018129048
  H          -0.90813690510173      2.14656183046637      2.68922280901852
  H          -1.84302718811117     -0.18001360140914      2.74572083704491
  H          -3.30618453431427     -0.96886565710748      0.89255447631653
  H          -5.94591110172313      0.96723220571469     -0.33383688546105
  H          -5.41434556250826     -0.72139073647309     -0.11360499427549
  H          -6.09799130989456     -0.20126459240142     -1.67176136973261
  H          -2.41353688713071     -0.49896724459111     -2.41504630192579
  H          -4.04212403603279     -1.04671602679249     -2.89032151347232
  H          -3.34010180599705     -1.58829340862017     -1.34834997461053
