# Supplementary material for: London Dispersion versus Intramolecular Hydrogen Bond in Bis‐Pyridines: How Accurate Is DFT for Competing Noncovalent Interactions in the Condensed Phase?
Source: Chemistry. 2025 Oct 23;31(66):e02745. doi: 10.1002/chem.202502745 (PMC12648470; doi:10.1002/chem.202502745)
Supplement: Supplementary file 3 — Supporting Information [file CHEM-31-e02745-s001.zip › XYZ files/NMR_conformers_calculations/PBE_D4_def2_TZVPD_SMD_DCM_optimized_geometries/Bis_Py_w_tBu/7b/7b_45.xyz]

48
Coordinates from ORCA-job /scratch/tmp.26000992.vgorbach/NMR_PBE_molecule_1_conformer_45 E -848.919003707415
  C          -4.44401989428219     -1.42370704326888     -0.64539269970891
  C          -2.90457247849506     -1.38615631722526     -0.54844830541867
  C          -2.51722426329183     -0.40962427214081      0.54812313408989
  N          -1.73277594073417      0.64745981640201      0.24334553529385
  H          -1.42968314029669      0.73817657949746     -0.73125330834184
  C          -1.28805406000868      1.58464279891796      1.12141139167283
  C          -0.42001667998477      2.67825121770781      0.58495470740346
  C           0.81141574189299      2.17245202185853     -0.14686480982159
  N           1.27465224086477      0.96480993241491      0.21972911436919
  C           2.37621317850818      0.47210508272661     -0.37091956661266
  C           2.87064206862438     -0.91249157314473      0.05475594693811
  C           1.99721695433448     -1.51164685706964      1.16230047987753
  C           2.83811661355972     -1.84890414331634     -1.17099333465175
  C           4.32003276110753     -0.79548062416129      0.56772258437068
  C           3.05519721884144      1.20098971433607     -1.36148347638737
  C           2.57329147165019      2.44957930291548     -1.74081482386410
  C           1.42358242042826      2.95115556453577     -1.12955368951826
  C          -1.67567686674501      1.45964467336720      2.44513736343844
  C          -2.49530825923566      0.39186510473885      2.82112936097588
  C          -2.91421063171001     -0.54142769734340      1.87922612844008
  C          -2.37228401599753     -2.78107766866295     -0.15697490655700
  C          -2.31952164442331     -0.98860321347910     -1.90960680278881
  H          -4.90291992638909     -1.74208808207644      0.30084012794970
  H          -4.73788210075018     -2.14227744811768     -1.42413558321373
  H          -4.84976353062969     -0.43754346148000     -0.91441377286547
  H          -0.11463648286609      3.31575620654562      1.42844613024168
  H          -1.01173376494611      3.31691721399297     -0.09135272770499
  H           0.95770531125934     -1.64855631202798      0.83202983893127
  H           1.98260011767552     -0.87618158989729      2.05921202041585
  H           2.39717862492527     -2.49704032354996      1.44515188264567
  H           1.81608740002641     -1.94550225859692     -1.56889166027309
  H           3.18897086764567     -2.85249459540014     -0.88548872992123
  H           3.48618286229537     -1.48208416943849     -1.98001338353768
  H           4.37852579203631     -0.13035141302516      1.44274931231919
  H           4.99664665750793     -0.40362188143658     -0.20527905352649
  H           4.69123220604422     -1.78726865025864      0.86806230020179
  H           3.94791199289022      0.79140651501298     -1.83483681120803
  H           3.08424058291800      3.02750257659306     -2.51333327782174
  H           1.00959598298590      3.92186964612844     -1.40709290427053
  H          -1.32962295881817      2.19358304650272      3.17144546467294
  H          -2.80359360286143      0.28621453176682      3.86228650509714
  H          -3.54580211602180     -1.37939838555284      2.16823753259231
  H          -2.79687429624688     -3.12499455341629      0.79618964848133
  H          -1.27603538094553     -2.77668073479904     -0.06878774975116
  H          -2.65359930605480     -3.50428145806835     -0.93613706967184
  H          -2.68235686263379     -0.00601095789030     -2.25125026016581
  H          -2.63349943991131     -1.72679170397153     -2.65977001010148
  H          -1.21775544194230     -0.98289042384521     -1.90353168341460
