# Supplementary material for: London Dispersion versus Intramolecular Hydrogen Bond in Bis‐Pyridines: How Accurate Is DFT for Competing Noncovalent Interactions in the Condensed Phase?
Source: Chemistry. 2025 Oct 23;31(66):e02745. doi: 10.1002/chem.202502745 (PMC12648470; doi:10.1002/chem.202502745)
Supplement: Supplementary file 3 — Supporting Information [file CHEM-31-e02745-s001.zip › XYZ files/NMR_conformers_calculations/PBE_D4_def2_TZVPD_SMD_DCM_optimized_geometries/Bis_Py_w_tBu/7b/7b_51.xyz]

48
Coordinates from ORCA-job /scratch/tmp.26321622.vgorbach/NMR_PBE_molecule_1_conformer_51_5 E -848.918940313601
  C          -2.10996667437509     -0.82069345675813      2.17884170465684
  C          -2.79818125656870     -1.30038207719563      0.89410643464913
  C          -2.51629123128791     -0.38302920776480     -0.28321994482655
  N          -1.69458524679039      0.67541457160102     -0.11174976149046
  H          -1.29753801699605      0.80992867218239      0.82299677176846
  C          -1.32514139892380      1.55821711715561     -1.07671963001573
  C          -0.38279101130363      2.65392150133310     -0.68764434641768
  C           0.88225450075066      2.14526063065053     -0.01882648527234
  N           1.30405384008951      0.92574541710940     -0.39755898785099
  C           2.42589871027573      0.41733948645788      0.13690718918573
  C           2.86513479911968     -0.98148120046281     -0.30240260014724
  C           4.28576543505999     -0.90233255770486     -0.89659395719783
  C           2.87878381555949     -1.90909185427707      0.92992354487421
  C           1.91597676276920     -1.56547210870396     -1.35483199377364
  C           3.17144828809530      1.14256204634706      1.08194341142736
  C           2.73344079026149      2.40342825725831      1.47355297200788
  C           1.56077814831332      2.92133603198987      0.92086523761789
  C          -1.84677379737001      1.37597527421370     -2.34673113797339
  C          -2.71375195695549      0.30583671449451     -2.58442270395533
  C          -3.04520987144708     -0.57441748760615     -1.56007670626722
  C          -2.27758413916692     -2.70876182637710      0.53444157286526
  C          -4.32296220428274     -1.35120201423436      1.12206405252577
  H          -2.46085438743021      0.17540332565678      2.49246532181138
  H          -1.01226609119183     -0.80279427756043      2.08406732974256
  H          -2.34990202983723     -1.51940202923349      2.99153879205527
  H          -0.89731858919215      3.35984047792321     -0.01529888951727
  H          -0.12416897984703      3.21854454884024     -1.59642209496782
  H           4.61343126619509     -1.90324395777933     -1.21664588831988
  H           5.01500730471330     -0.52847448511203     -0.16355010435835
  H           4.31153578587231     -0.23849565437663     -1.77410704784710
  H           3.57408624343970     -1.55013832398578      1.70252715551710
  H           3.19644001288166     -2.92051066978629      0.63338212050006
  H           1.87697994951051     -1.98551340273250      1.37997841902329
  H           2.26658803193460     -2.56819784042284     -1.64227336069940
  H           1.87917519973819     -0.94227351430795     -2.25972298259506
  H           0.88995007468709     -1.65803861326071     -0.97090793289295
  H           4.08065922724966      0.72029633662079      1.51084185870452
  H           3.29593705507923      2.97834177984311      2.21175571219974
  H           1.18022529605684      3.90158919418826      1.21223546348174
  H          -1.56463026201500      2.06589021529003     -3.14064605522474
  H          -3.12621510496294      0.15457984668245     -3.58305126677563
  H          -3.70936373340529     -1.41719805485541     -1.74264573490482
  H          -1.19132670183301     -2.69845272302062      0.36240792003362
  H          -2.76867248921454     -3.10433804633620     -0.36545547107593
  H          -2.48928873610364     -3.39365231166347      1.36836041211115
  H          -4.72126855120958     -0.35628756604071      1.36897376018670
  H          -4.53836893079973     -2.02745791060513      1.96192000222183
  H          -4.85437382714251     -1.72885393967376      0.23771092019988
