# Supplementary material for: London Dispersion versus Intramolecular Hydrogen Bond in Bis‐Pyridines: How Accurate Is DFT for Competing Noncovalent Interactions in the Condensed Phase?
Source: Chemistry. 2025 Oct 23;31(66):e02745. doi: 10.1002/chem.202502745 (PMC12648470; doi:10.1002/chem.202502745)
Supplement: Supplementary file 3 — Supporting Information [file CHEM-31-e02745-s001.zip › XYZ files/NMR_conformers_calculations/PBE_D4_def2_TZVPD_SMD_DCM_optimized_geometries/Bis_Py_w_tBu/7b/7b_47.xyz]

48
Coordinates from ORCA-job /scratch/tmp.26268835.vgorbach/NMR_PBE_molecule_1_conformer_47 E -848.918869933559
  C          -2.15320599901423     -1.04276006304503      2.15788005576695
  C          -2.86742898378178     -1.40443930023179      0.84937203744067
  C          -2.58216179339801     -0.40302414364928     -0.25652876977392
  N          -1.73896122555191      0.62506695975090     -0.01636031836033
  H          -1.32458505924577      0.68118020510120      0.91924431498577
  C          -1.37078610516258      1.57534282111991     -0.91605663884907
  C          -0.41334006462250      2.62855660723232     -0.45627373090850
  C           0.89353934325385      2.06472814525147      0.07526573821206
  N           1.26333714837678      0.86145341278094     -0.39611671460091
  C           2.41969461941332      0.31601686247085      0.01530996400975
  C           2.79518445168971     -1.06816005033124     -0.51926573365430
  C           4.19081554664570     -1.00538450751989     -1.17067948066359
  C           2.82856957658794     -2.05597865078130      0.66582208906219
  C           1.78344370647775     -1.56678529454240     -1.55724603353364
  C           3.25288436274692      0.98546608903063      0.92698731233612
  C           2.86830667430000      2.23074189626846      1.41435414200377
  C           1.66154704171613      2.78726105474795      0.98888223424713
  C          -1.91137392721034      1.49850982001145     -2.18875247247931
  C          -2.79745871742325      0.46220452419457     -2.49588929807779
  C          -3.13092666624443     -0.48746614970586     -1.53667117031837
  C          -2.38273116063320     -2.79020377687072      0.37073200998077
  C          -4.39017176511346     -1.44255716528868      1.09378480842484
  H          -2.47138012462107     -0.06356254338792      2.54961195550925
  H          -1.05631195631293     -1.04967182565204      2.05188274972839
  H          -2.40638164910609     -1.79312695695855      2.91887172238629
  H          -0.89193893568703      3.24409669023994      0.32299970857210
  H          -0.21032089760475      3.30008761704701     -1.30425941520702
  H           4.46835000435540     -1.99907605119292     -1.55421234156951
  H           4.96412053891719     -0.69551544294273     -0.45333003845387
  H           4.20389022820622     -0.29882088191221     -2.01453116286792
  H           3.09368643363375     -3.06324740925274      0.30935991276770
  H           1.84540656033941     -2.11624179989235      1.15785808236271
  H           3.57129332191379     -1.75754433307915      1.41994174131479
  H           1.70951777623074     -0.88284242521212     -2.41495009914546
  H           0.77788831454187     -1.67313240061054     -1.12703039424189
  H           2.10209477828993     -2.55204623003915     -1.92977853438700
  H           4.18816088568752      0.53171847314743      1.25586787214384
  H           3.50008613682724      2.76295637338940      2.12813310441018
  H           1.32268683872797      3.75690334458654      1.35721620194195
  H          -1.63078270974456      2.24464417206487     -2.93064128281859
  H          -3.22511752650669      0.39422282244144     -3.49722124366845
  H          -3.81293784647557     -1.30214368610155     -1.77283623183303
  H          -2.89928761289071     -3.10278860187059     -0.54719560274669
  H          -2.59364569199977     -3.53441684827244      1.15231282617931
  H          -1.29996824138750     -2.78768019027849      0.17782441805387
  H          -4.76520988573003     -0.46286206068173      1.42391468640388
  H          -4.60923118874895     -2.17931257794638      1.88014508096031
  H          -4.93925977466203     -1.73857387462747      0.18933182395458
