# Supplementary material for: London Dispersion versus Intramolecular Hydrogen Bond in Bis‐Pyridines: How Accurate Is DFT for Competing Noncovalent Interactions in the Condensed Phase?
Source: Chemistry. 2025 Oct 23;31(66):e02745. doi: 10.1002/chem.202502745 (PMC12648470; doi:10.1002/chem.202502745)
Supplement: Supplementary file 3 — Supporting Information [file CHEM-31-e02745-s001.zip › XYZ files/NMR_conformers_calculations/PBE_D4_def2_TZVPD_SMD_DCM_optimized_geometries/Bis_Py_w_tBu/7b/7b_53.xyz]

48
Coordinates from ORCA-job /scratch/tmp.26001052.vgorbach/NMR_PBE_molecule_1_conformer_53 E -848.922775279029
  C          -1.94629669802977     -2.53813433108135      0.63141685696096
  C          -2.58515362614179     -1.44606711676100     -0.25334289783134
  C          -2.64997502644420     -0.15438475089684      0.54218226946754
  N          -1.47578332159611      0.38426617607407      0.96455865006124
  H          -0.56984313430647     -0.06552699344939      0.71865906954775
  C          -1.35802930025541      1.53057440760695      1.67490140447210
  C           0.02063041915223      1.97314192228590      2.06780658964301
  C           1.04492918651604      1.86926753314819      0.95899716180640
  N           1.34176478498387      0.62247280758309      0.53474146189466
  C           2.28645851573288      0.45460067314130     -0.40904929569175
  C           2.68345700211394     -0.96483473624397     -0.81976579236402
  C           2.37873847902489     -1.16225682929089     -2.31845805271135
  C           4.19785058051849     -1.14165596357668     -0.57968533506877
  C           1.93443180505454     -2.02572850968424     -0.00908077695606
  C           2.92773378784012      1.56153391997858     -0.99121282257626
  C           2.59853064035068      2.84537087682494     -0.57496772440877
  C           1.64454458137843      3.01000699707888      0.43094247310517
  C          -2.51506992246643      2.22255418522600      2.01048529589425
  C          -3.74715773064043      1.71188962232382      1.61080060333846
  C          -3.81589714324633      0.52595647699698      0.87897844874968
  C          -1.73829145100832     -1.20636474791730     -1.52168692747459
  C          -3.98614576697632     -1.90695967969586     -0.67339625669585
  H          -0.94253491709716     -2.26185416786035      0.98244641346230
  H          -1.85501934561829     -3.46694891673937      0.05027872335493
  H          -2.57292823169087     -2.74221795985344      1.51202049956079
  H           0.35276718699074      1.34253498849238      2.91135143450818
  H          -0.04105484943781      3.00401684831519      2.43556742738269
  H           2.93190233731354     -0.44580233921760     -2.94275158183052
  H           1.30486436814272     -1.03888262881398     -2.52469514207083
  H           2.67056329441193     -2.17701264372301     -2.62959711286664
  H           4.79570270491869     -0.44199575686503     -1.18064425452460
  H           4.49939739914105     -2.16361835756935     -0.85555382758943
  H           4.45210537279095     -0.98656723323256      0.47990011998573
  H           0.85278281556487     -1.98115063114665     -0.18623516510548
  H           2.10658979175941     -1.91185912709900      1.07078105290138
  H           2.28387105300338     -3.02487407635505     -0.30957394684773
  H           3.68460191727931      1.41295819865105     -1.76146182040672
  H           3.08743694003276      3.71356336735924     -1.02082409183841
  H           1.37154058673437      3.99930049901682      0.80009381907855
  H          -2.43561511372163      3.14962053798388      2.57638007539332
  H          -4.66520599501870      2.24335897734062      1.86621289075741
  H          -4.77814147510807      0.12943707130367      0.56550245519693
  H          -0.71870662132982     -0.86929693064945     -1.29104635071936
  H          -2.21000417102586     -0.45223586085963     -2.16855461753597
  H          -1.65839705860202     -2.14539721255049     -2.08786551162140
  H          -4.62958465378002     -2.10576547997229      0.19582912518893
  H          -3.89405082806752     -2.84252031285542     -1.24255733282130
  H          -4.48477076834046     -1.16932912957133     -1.31894546905523
