# Supplementary material for: London Dispersion versus Intramolecular Hydrogen Bond in Bis‐Pyridines: How Accurate Is DFT for Competing Noncovalent Interactions in the Condensed Phase?
Source: Chemistry. 2025 Oct 23;31(66):e02745. doi: 10.1002/chem.202502745 (PMC12648470; doi:10.1002/chem.202502745)
Supplement: Supplementary file 3 — Supporting Information [file CHEM-31-e02745-s001.zip › XYZ files/NMR_conformers_calculations/PBE_D4_def2_TZVPD_SMD_DCM_optimized_geometries/Bis_Py_w_tBu/7b/7b_8.xyz]

48
Coordinates from ORCA-job /scratch/tmp.26001251.vgorbach/NMR_PBE_molecule_1_conformer_8 E -848.922783400049
  C          -3.84888950183700     -2.35029728811538     -0.50721862031643
  C          -2.50774392351651     -1.74119882447877     -0.08213916857060
  C          -2.62620402220348     -0.24086051291890      0.11704645903894
  N          -1.50201587834518      0.43914945407552      0.46626605837748
  H          -0.59032438374275     -0.05595478693604      0.55004434618997
  C          -1.43824159309484      1.77330919805413      0.68666162941963
  C          -0.11575940491408      2.35556462665205      1.08966547384417
  C           1.06054936634746      1.85410808899478      0.28128983591277
  N           1.35903929747905      0.54373097349101      0.40764474538721
  C           2.42947437816425      0.04598106146652     -0.23896054654273
  C           2.81074672343899     -1.42089996998718     -0.02768413049229
  C           1.91926693492768     -2.09853742773510      1.01677376019431
  C           2.68557621611921     -2.17032800889349     -1.36998527809510
  C           4.27379724633377     -1.49049667284101      0.45819231957792
  C           3.20698727319542      0.86179133232350     -1.07874981071068
  C           2.88082911307207      2.20367773805240     -1.22993750610059
  C           1.79080207013306      2.72108058032184     -0.52803212494375
  C          -2.59987528634867      2.52281867205803      0.54707489641376
  C          -3.78215311067239      1.87707788679065      0.19508421247919
  C          -3.79713166111385      0.49827883227446     -0.01779028542339
  C          -2.07258006121068     -2.37870920350548      1.25494438393120
  C          -1.46222280933470     -2.02084782487980     -1.18179941703606
  H          -4.62760081126766     -2.20374923148793      0.25530859138442
  H          -3.71620264491610     -3.43270363264569     -0.64425471338671
  H          -4.20673426570710     -1.93334807651255     -1.45994665335887
  H           0.05558803332252      2.10174765001229      2.15075106384485
  H          -0.18666055162394      3.44745102209414      1.02291699703798
  H           1.96507571949470     -1.58297943121534      1.98699334291692
  H           2.25622917482140     -3.13562789991909      1.16340685831839
  H           0.86974592601546     -2.12787154179331      0.69910694347920
  H           1.65316390458697     -2.13773181687583     -1.74906152674043
  H           2.96641635524054     -3.22638573534451     -1.23710440384261
  H           3.34562167737708     -1.73961485144284     -2.13699410862538
  H           4.40390298787164     -0.94432077332539      1.40478727809858
  H           4.97441963067290     -1.07227895397460     -0.27806510271210
  H           4.55557804743937     -2.54053602867766      0.62935590975890
  H           4.06596659038825      0.44509779873403     -1.60459067703905
  H           3.47518726236659      2.84735875439639     -1.88102945745080
  H           1.51195167516955      3.77272379328656     -0.60356693276952
  H          -2.56231126638733      3.59839370015702      0.71372514058149
  H          -4.70286702219378      2.45141829581116      0.08182154461638
  H          -4.72081582130224     -0.00510715546023     -0.29160866419250
  H          -1.94880438720191     -3.46235632856512      1.11610911490267
  H          -2.83388697798066     -2.21506983782237      2.03169594206135
  H          -1.11789769506482     -1.97566589124019      1.62016526121759
  H          -1.77851479466553     -1.58921145221552     -2.14270156516525
  H          -1.35282605237360     -3.10724432670378     -1.30958426536905
  H          -0.47244765715910     -1.61475015903328     -0.93360603470136
