# Supplementary material for: London Dispersion versus Intramolecular Hydrogen Bond in Bis‐Pyridines: How Accurate Is DFT for Competing Noncovalent Interactions in the Condensed Phase?
Source: Chemistry. 2025 Oct 23;31(66):e02745. doi: 10.1002/chem.202502745 (PMC12648470; doi:10.1002/chem.202502745)
Supplement: Supplementary file 3 — Supporting Information [file CHEM-31-e02745-s001.zip › XYZ files/NMR_conformers_calculations/PBE_D4_def2_TZVPD_SMD_DCM_optimized_geometries/Bis_Py_w_tBu/7b/7b_52.xyz]

48
Coordinates from ORCA-job /scratch/tmp.26001048.vgorbach/NMR_PBE_molecule_1_conformer_52 E -848.917906170970
  C          -5.05919421071842     -0.57241776231757      0.88628991028224
  C          -3.53959519956999     -0.68722189790008      1.12873892599242
  C          -2.82298186176300     -0.36518576772806     -0.17119118406435
  N          -1.94084618388470      0.65897767471556     -0.20439969713534
  H          -1.79121347546878      1.17957756485841      0.66623833386354
  C          -1.23052206675786      1.05719018355305     -1.29316966347098
  C          -0.26780447802062      2.18802217855929     -1.10336707462127
  C           0.90364136651894      1.77434221657968     -0.22937327687258
  N           1.62058007921906      0.72623510832518     -0.67399711365019
  C           2.67585062275324      0.30168847564796      0.03674298491961
  C           3.48306293250363     -0.88176957441628     -0.50183568639962
  C           4.90877345483626     -0.39228097049101     -0.82980837149705
  C           3.55703545526769     -1.98439504643934      0.57323266867734
  C           2.84939887356544     -1.46562685533954     -1.76971596856311
  C           3.04440411639329      0.93434403132506      1.23886225910757
  C           2.29657491323402      2.01049847275625      1.70059792864313
  C           1.19563050155235      2.44448884973707      0.95684791218866
  C          -1.41828276445438      0.36199784199187     -2.47615216811393
  C          -2.31825263217620     -0.70670755893692     -2.50491078136396
  C          -3.01748981718331     -1.07096585420952     -1.35889769636026
  C          -3.13571564210806      0.26370190980771      2.26336989049387
  C          -3.18387260733995     -2.13543824048662      1.52646052849015
  H          -5.33917924998443      0.45115087285937      0.59754237374781
  H          -5.59108387192292     -0.82718262366644      1.81440218971367
  H          -5.39870684009212     -1.26088730897524      0.10025322283096
  H          -0.78614366009369      3.04541323514086     -0.64847217649370
  H           0.09871668846345      2.49707315565234     -2.09216901244562
  H           5.41389695929583      0.01007260802827      0.06042592652731
  H           4.88829422018734      0.39585010318013     -1.59777242904878
  H           5.51353136548291     -1.22793133583414     -1.21430319673539
  H           2.55219254303605     -2.34460969528873      0.84204416304709
  H           4.05106579720440     -1.63203856817624      1.48986183137140
  H           4.13393551498979     -2.83946573945056      0.18925435351994
  H           3.45851959105858     -2.31169290538371     -2.12194156597166
  H           2.79364033321895     -0.72225043791158     -2.57714430708215
  H           1.83002305329054     -1.83262422950371     -1.58100796144907
  H           3.90886577730355      0.58343678747585      1.80314722101532
  H           2.56582455468187      2.51115907526567      2.63270070898609
  H           0.58450769866137      3.28647180883375      1.28521011366713
  H          -0.85793326350190      0.65964995264652     -3.36098865199101
  H          -2.47180146207569     -1.26118493213810     -3.43182599225828
  H          -3.71870733979497     -1.90338627088210     -1.37549446050589
  H          -3.38922586428946      1.31205062118831      2.03887637423285
  H          -2.06248977115646      0.19615506911520      2.50278359638236
  H          -3.68692409648554     -0.01433575341398      3.17177828465101
  H          -3.70659218671142     -2.39015131672337      2.45977669607715
  H          -2.10274705558643     -2.24777223679487      1.69375493957261
  H          -3.49324436397829     -2.85459409783561      0.75549788969293
