# Supplementary material for: London Dispersion versus Intramolecular Hydrogen Bond in Bis‐Pyridines: How Accurate Is DFT for Competing Noncovalent Interactions in the Condensed Phase?
Source: Chemistry. 2025 Oct 23;31(66):e02745. doi: 10.1002/chem.202502745 (PMC12648470; doi:10.1002/chem.202502745)
Supplement: Supplementary file 3 — Supporting Information [file CHEM-31-e02745-s001.zip › XYZ files/NMR_conformers_calculations/PBE_D4_def2_TZVPD_SMD_DCM_optimized_geometries/Bis_Py_w_tBu/7b/7b_9.xyz]

48
Coordinates from ORCA-job /scratch/tmp.26001254.vgorbach/NMR_PBE_molecule_1_conformer_9 E -848.922787048681
  C          -2.00487220027682     -2.39456996779581      1.30436125358040
  C          -2.48438317301509     -1.78480231531422     -0.03054819409711
  C          -2.62764509504695     -0.28448015875285      0.15229836542857
  N          -1.51202225731359      0.41681931422309      0.48561015425543
  H          -0.59248878731311     -0.06370808545056      0.56579685194892
  C          -1.46711754936579      1.75372786101961      0.69299174008091
  C          -0.15034532723838      2.35799149666416      1.08213968855651
  C           1.02533370895291      1.87468138845458      0.26135651728729
  N           1.34794696687582      0.56986570115125      0.38641901624243
  C           2.41891886186365      0.08976399301161     -0.27251529513812
  C           2.82891461907642     -1.36984095490988     -0.06436460221191
  C           4.29905530139779     -1.41255041370148      0.40290181713581
  C           1.96303956321085     -2.06217151702344      0.99185950030481
  C           2.69969382459343     -2.12306489628402     -1.40417573608208
  C           3.17186963087898      0.91739261142691     -1.12310546188865
  C           2.82099839189461      2.25319176424077     -1.27230662965574
  C           1.73071606282543      2.75274679301357     -0.55797174303169
  C          -2.64130674298824      2.48355255909199      0.55406385007197
  C          -3.81553396001513      1.81583384425874      0.21599231026135
  C          -3.81085787094508      0.43469084006779      0.01761913299733
  C          -1.45645476701505     -2.05608642897980     -1.14914800542745
  C          -3.82185656447145     -2.42562143464024     -0.41814923868748
  H          -1.05207456487436     -1.96300198142784      1.64048116103801
  H          -1.85784526009142     -3.47662848537814      1.17680964491103
  H          -2.75190271525380     -2.23787665632888      2.09622245066969
  H           0.03621347197858      2.10766467541815      2.14145525514468
  H          -0.23921832983850      3.44854547977796      1.01528545588548
  H           4.98220509583144     -0.97909051393498     -0.34090364634404
  H           4.60331738867606     -2.45729662895818      0.56787996670829
  H           4.43041623029760     -0.86607464187814      1.34915073987122
  H           2.32334753818854     -3.09136635582033      1.13862040055046
  H           0.91126486116673     -2.11500255958511      0.68499222845665
  H           2.00779264771505     -1.54224242251579      1.95977224643529
  H           2.99888900834757     -3.17434019582258     -1.27342168207387
  H           3.34342728717092     -1.68305108632560     -2.17972801418179
  H           1.66230459930338     -2.10747408579809     -1.77063013089966
  H           4.03147808994348      0.51422909268301     -1.65833437410304
  H           3.39624445385021      2.90596637066671     -1.93146254693802
  H           1.43266874189000      3.79923177651235     -0.63166010782368
  H          -2.61985522112567      3.56111154329764      0.71045058060834
  H          -4.74570592203058      2.37479028275589      0.10298738094445
  H          -4.72842637578009     -0.08585248750478     -0.24444391030356
  H          -0.47186760537967     -1.62284720883124     -0.92750037964514
  H          -1.80347321692417     -1.64553752589460     -2.10866518671387
  H          -1.32396039623467     -3.14132798724442     -1.26439083095032
  H          -4.58724320207762     -2.28177018475527      0.35832122150462
  H          -3.67175346262122     -3.50737862258831     -0.54181254903849
  H          -4.20777253569299     -2.03047217669117     -1.36925334574426
