# Supplementary material for: London Dispersion versus Intramolecular Hydrogen Bond in Bis‐Pyridines: How Accurate Is DFT for Competing Noncovalent Interactions in the Condensed Phase?
Source: Chemistry. 2025 Oct 23;31(66):e02745. doi: 10.1002/chem.202502745 (PMC12648470; doi:10.1002/chem.202502745)
Supplement: Supplementary file 3 — Supporting Information [file CHEM-31-e02745-s001.zip › XYZ files/NMR_conformers_calculations/PBE_D4_def2_TZVPD_SMD_DCM_optimized_geometries/Bis_Py_w_tBu/7b/7b_46.xyz]

48
Coordinates from ORCA-job /scratch/tmp.26212092.vgorbach/NMR_PBE_molecule_1_conformer_46 E -848.919006598686
  C          -2.27083504153947     -2.68688398076658      0.50133195183031
  C          -2.81987805266746     -1.27664718580938      0.80684454375830
  C          -2.50522235883237     -0.38472509746560     -0.38174794310031
  N          -1.70522910195282      0.68942502498141     -0.20649525063698
  H          -1.34344233562883      0.85234851109119      0.73800789927102
  C          -1.31194260307241      1.55300048348206     -1.17933949404192
  C          -0.40360725981454      2.67428192762104     -0.78218536308745
  C           0.83514287377543      2.20636782086780     -0.03881641739255
  N           1.29234065935588      0.98319512808427     -0.36005043265763
  C           2.39537688640279      0.50931956479228      0.24106359633180
  C           2.87968929148956     -0.89169585779608     -0.13898817337088
  C           4.31723202240275     -0.79490301513982     -0.68844409475283
  C           2.87583274442930     -1.78223505578161      1.12049511475547
  C           1.97927438304118     -1.53068963326821     -1.20217471977921
  C           3.08463396283259      1.27411570369981      1.19751436055063
  C           2.61013984424695      2.53878444957752      1.52952632804352
  C           1.45734892746380      3.02105931634410      0.90698817906819
  C          -1.78153486584864      1.33058267855724     -2.46317905991839
  C          -2.62401991697834      0.24212505513554     -2.70591653850883
  C          -2.98274522170549     -0.61605482121858     -1.67214304675342
  C          -4.35139327465817     -1.33939907132731      0.98010560971045
  C          -2.18447153724668     -0.75738123465245      2.10359685626483
  H          -2.50292199745784     -3.35310289021781      1.34487915047117
  H          -1.17941478466293     -2.66664723896327      0.36677860175516
  H          -2.72510198937964     -3.11186926388262     -0.40458765227232
  H          -0.95923394427101      3.39336211611190     -0.15820873493583
  H          -0.10966748518533      3.21342840684867     -1.69568154660643
  H           4.68023625594855     -1.79678307428310     -0.96440136544536
  H           5.01080295111533     -0.37975117209270      0.05697428528544
  H           4.35745188953444     -0.15854907129849     -1.58559144424444
  H           3.22501725615280     -2.79400076589740      0.86333347975716
  H           1.86272651336069     -1.86898841341104      1.54230101524110
  H           3.53892827486648     -1.38573584465500      1.90294411823901
  H           1.95459866662282     -0.93612483474681     -2.12643948120660
  H           0.94433076201724     -1.63892687521779     -0.84656672876843
  H           2.36341656046015     -2.53234758338585     -1.44718716648745
  H           3.97912916679514      0.87951845334348      1.68024038810148
  H           3.12859810939806      3.14478655892153      2.27506944949255
  H           1.04914771818538      4.00343976683091      1.14984128638710
  H          -1.47885415319719      2.00425660376266     -3.26346765951319
  H          -2.99577367356589      0.05955370649486     -3.71522506657866
  H          -3.62854598654624     -1.47250581075406     -1.85701470731617
  H          -4.84610182349570     -1.73728709631168      0.08347635379547
  H          -4.76795395284713     -0.34447056390696      1.19468633092948
  H          -4.59112516243214     -2.00337344624721      1.82310341403772
  H          -1.08434096288876     -0.73047582347999      2.04858178942289
  H          -2.44851311626494     -1.43680917482339      2.92510350619947
  H          -2.55606092675738      0.24294804925258      2.37683456067556
