# Supplementary material for: London Dispersion versus Intramolecular Hydrogen Bond in Bis‐Pyridines: How Accurate Is DFT for Competing Noncovalent Interactions in the Condensed Phase?
Source: Chemistry. 2025 Oct 23;31(66):e02745. doi: 10.1002/chem.202502745 (PMC12648470; doi:10.1002/chem.202502745)
Supplement: Supplementary file 3 — Supporting Information [file CHEM-31-e02745-s001.zip › XYZ files/NMR_conformers_calculations/PBE_D4_def2_TZVPD_SMD_DCM_optimized_geometries/Bis_Py_w_tBu/7b/7b_21.xyz]

48
Coordinates from ORCA-job /scratch/tmp.26000800.vgorbach/NMR_PBE_molecule_1_conformer_21 E -848.921878405174
  C          -1.46686872983665     -2.30803949368348     -1.35185154824224
  C          -2.50408625571776     -1.72428679266500     -0.37236859764616
  C          -2.59603573365144     -0.21960748601407     -0.54827672320585
  N          -1.43753705784232      0.49399736037797     -0.55316178391448
  H          -0.51476917963105      0.01818121660584     -0.45608680386289
  C          -1.36100948204943      1.84092630961734     -0.66049512054450
  C          -0.00826905568614      2.48315420417486     -0.72187738928902
  C           1.07659203118087      1.88882974197110      0.14712057889595
  N           1.37538146961925      0.59020750437086     -0.04393203931509
  C           2.43374455993269      0.05100091052075      0.60073866422761
  C           2.77465671319802     -1.40788223267401      0.28502718449589
  C           2.70900929906006     -1.63292729446174     -1.23699856954468
  C           4.18010925642782     -1.78668127646451      0.77407094888598
  C           1.74614917973487     -2.31451979536802      0.98575263739037
  C           3.18482555256711      0.81285004385773      1.50633700537457
  C           2.83940419443479      2.14105792903999      1.74368001348926
  C           1.77349554105990      2.70044379343907      1.04480155060084
  C          -2.54207103420337      2.56725634085710     -0.76127472653465
  C          -3.75572470787206      1.88710928048790     -0.76876828747026
  C          -3.78303481926251      0.49593781352333     -0.66841810392662
  C          -3.85770457478861     -2.39609300526431     -0.63765580590565
  C          -2.09031352052697     -1.99472689070963      1.09218110181753
  H          -0.45414913646474     -1.91305065885691     -1.19391798097381
  H          -1.75577509559636     -2.10838003145723     -2.39418715264419
  H          -1.41517297537917     -3.39704132838516     -1.21182735030389
  H          -0.12816175672026      3.54910868139846     -0.49404524413478
  H           0.33141147530193      2.42351422358301     -1.77271426284755
  H           3.44616966218148     -1.00534594583940     -1.76106500953591
  H           1.71498402605401     -1.39665791069672     -1.63812501431278
  H           2.93338747800877     -2.68541124035498     -1.46627381217524
  H           4.26627126586596     -1.74372383121388      1.86965665786377
  H           4.95426374709305     -1.13650160334609      0.33926041327694
  H           4.39919387963253     -2.82031541412430      0.46865819914473
  H           1.95943469906668     -3.37081647515649      0.76081970065496
  H           0.72899863319658     -2.09261580669220      0.64158540942037
  H           1.77727383072533     -2.18286203369691      2.07809335029742
  H           4.03864549184414      0.37578687457657      2.02030381037413
  H           3.41044134814112      2.74017352827976      2.45541448232007
  H           1.49011709964574      3.74526420538674      1.17689593389112
  H          -2.49309646768492      3.65252255377612     -0.83866421985738
  H          -4.69124921741469      2.44219852552713     -0.85243254641085
  H          -4.73110799280200     -0.03559550169548     -0.67828033439559
  H          -4.62779126369889     -2.07182346902551      0.07654641292366
  H          -3.73818364384301     -3.48276021036583     -0.52462079482224
  H          -4.21732941025641     -2.19955278267425     -1.65825702660379
  H          -1.94286580917802     -3.07468608851597      1.23742462798929
  H          -2.87365140511299     -1.65498696409527      1.78543349629643
  H          -1.15513710875294     -1.48253147787423      1.35660406878920
