# Supplementary material for: London Dispersion versus Intramolecular Hydrogen Bond in Bis‐Pyridines: How Accurate Is DFT for Competing Noncovalent Interactions in the Condensed Phase?
Source: Chemistry. 2025 Oct 23;31(66):e02745. doi: 10.1002/chem.202502745 (PMC12648470; doi:10.1002/chem.202502745)
Supplement: Supplementary file 3 — Supporting Information [file CHEM-31-e02745-s001.zip › XYZ files/NMR_conformers_calculations/PBE_D4_def2_TZVPD_SMD_DCM_optimized_geometries/Bis_Py_w_tBu/7b/7b_35.xyz]

48
Coordinates from ORCA-job /scratch/tmp.26000927.vgorbach/NMR_PBE_molecule_1_conformer_35 E -848.922858509200
  C          -3.78871088880489     -2.28109232219609      1.07328124402894
  C          -2.51550982607956     -1.68177931340715      0.46404864756220
  C          -2.71643720218327     -0.21961825682563      0.10711180148316
  N          -1.65880342225798      0.45077777724718     -0.42159435193794
  H          -0.73948703619583     -0.02299367988599     -0.53761958979357
  C          -1.67004409850373      1.75303238813245     -0.79085915665407
  C          -0.41208377204628      2.32649777118607     -1.37350385244454
  C           0.84802323564874      1.95026020182369     -0.62531325263937
  N           1.18807354557146      0.64404225555620     -0.64705640465721
  C           2.32741698534199      0.24934571475223     -0.04939150581783
  C           2.74980433015672     -1.21775544699960     -0.15077369615700
  C           1.78642521406433     -2.02932777652916     -1.02141750273551
  C           4.15686459431844     -1.28576957126839     -0.78104370301529
  C           2.79527271675000     -1.82967057008509      1.26431463238340
  C           3.13820655337238      1.17070662279000      0.63540809212341
  C           2.77112093753170      2.50979007940045      0.68174321218256
  C           1.60633621017430      2.91790367940833      0.02928861087949
  C          -2.84424872656237      2.47710191290105     -0.62547628737418
  C          -3.96194719622210      1.83865878383698     -0.09454661174881
  C          -3.90013668391798      0.49321408571173      0.26989008328058
  C          -1.37071285819156     -1.79387766034605      1.49385782519633
  C          -2.16420362179371     -2.45794719192054     -0.82420982391956
  H          -4.63434087778932     -2.24760747847573      0.37115158813348
  H          -4.07981299231270     -1.76586970022570      2.00019021692794
  H          -3.59954776313569     -3.33523631052346      1.31981952712094
  H          -0.51914133428807      3.41655917695674     -1.41745407029313
  H          -0.32325217011982      1.96223665647094     -2.41222885316383
  H           0.77758001437705     -2.05695424683118     -0.59151969382956
  H           2.15007186816411     -3.06502152134207     -1.09649011924630
  H           1.71043547053260     -1.61729074636153     -2.03791820535462
  H           4.90797407481510     -0.76216597159772     -0.17292266502438
  H           4.16065913608798     -0.84147223380124     -1.78790302763931
  H           4.47079814803175     -2.33682233429255     -0.87087960082999
  H           1.80717490116398     -1.78800597045297      1.74674377223424
  H           3.51417459446708     -1.30506273216269      1.91024394059588
  H           3.10196462548731     -2.88515259654032      1.20524169928784
  H           4.05407961642159      0.83602054193642      1.12228316162298
  H           3.39091993093913      3.23511344497261      1.21212906474456
  H           1.29189428330176      3.96220587957749      0.02515975573942
  H          -2.86649699493527      3.52769331698705     -0.91137898740789
  H          -4.89167954254665      2.39317647888752      0.04159372038591
  H          -4.77293767278981     -0.00391160354483      0.68522839112271
  H          -1.63056023749987     -1.27129900913789      2.42620269906443
  H          -0.42474371247648     -1.37899636799036      1.12060915823846
  H          -1.19843481527655     -2.85404361965443      1.72844009219004
  H          -1.26235844226645     -2.06724056045137     -1.31560875963048
  H          -2.99443547344412     -2.41446396793854     -1.54429581738439
  H          -1.98014662507947     -3.51219700774676     -0.57247239783012
