# Supplementary material for: London Dispersion versus Intramolecular Hydrogen Bond in Bis‐Pyridines: How Accurate Is DFT for Competing Noncovalent Interactions in the Condensed Phase?
Source: Chemistry. 2025 Oct 23;31(66):e02745. doi: 10.1002/chem.202502745 (PMC12648470; doi:10.1002/chem.202502745)
Supplement: Supplementary file 3 — Supporting Information [file CHEM-31-e02745-s001.zip › XYZ files/NMR_conformers_calculations/PBE_D4_def2_TZVPD_SMD_DCM_optimized_geometries/Bis_Py_w_tBu/7b/7b_34.xyz]

48
Coordinates from ORCA-job /scratch/tmp.26000918.vgorbach/NMR_PBE_molecule_1_conformer_34
  C          -1.95511930093766     -1.93997452480771      1.34328061800714
  C          -2.57892603178520     -1.67230146724539     -0.04501242262695
  C          -2.67279334693512     -0.16748560421721     -0.21859158311686
  N          -1.51503196514197      0.52440684158064     -0.39589131990183
  H          -0.60012677728578      0.02737488953190     -0.42569939848914
  C          -1.42843762632189      1.86855432455302     -0.52288603865855
  C          -0.08173562576307      2.47725998754177     -0.77424021122458
  C           1.08127514412040      1.87582077356714     -0.01719908784008
  N           1.35319216955660      0.57749425797937     -0.24591379598601
  C           2.46089941202434      0.02559073765146      0.29651447466690
  C           2.76545702178158     -1.43037854829647     -0.06879795730837
  C           2.56233008503771     -1.63242030792735     -1.58154400035957
  C           4.20716690438366     -1.81922448184503      0.28871815269762
  C           1.80001296991445     -2.34652865887829      0.70528984904831
  C           3.29291628781436      0.77354237155279      1.14115464014738
  C           2.97835337640415      2.10132554082934      1.42069465060934
  C           1.85974163554821      2.67490578221960      0.82270967386506
  C          -2.59817836106213      2.61696448220515     -0.46002103517113
  C          -3.81263636741534      1.95979603060840     -0.28791009862892
  C          -3.85159581602152      0.56983615504041     -0.17274286431207
  C          -1.70701615182916     -2.27721353355876     -1.16366914597623
  C          -3.96669476426489     -2.32303624683271     -0.10070620721803
  H          -0.97954111982672     -1.44853132064161      1.45753453254596
  H          -1.81186694032996     -3.02193640509833      1.47743867935494
  H          -2.61751647518483     -1.57660149564659      2.14251015439369
  H          -0.15140749266519      3.55148325572739     -0.56617632605269
  H           0.12664283725139      2.37614002209716     -1.85517959027360
  H           3.24496199817633     -0.99300309291089     -2.16203942902845
  H           1.53390846626211     -1.39675285772711     -1.88569786929213
  H           2.76922235310248     -2.68014883501947     -1.84642272727598
  H           4.94222734341164     -1.16184372918295     -0.19968959812511
  H           4.39680766486672     -2.84735823454040     -0.05290578259551
  H           4.38764118752746     -1.79595303013689      1.37339432615648
  H           0.75793269975802     -2.12980833823758      0.44181034414809
  H           1.91478702233580     -2.22136051637041      1.79279596912197
  H           2.00165916101347     -3.40009992442330      0.45797635609595
  H           4.18579067143026      0.32736496967423      1.57480748377124
  H           3.61376842435427      2.68910190794174      2.08580207873273
  H           1.59632713731121      3.72011687640612      0.98863580023824
  H          -2.54064436923964      3.70070884138203     -0.55160079830873
  H          -4.74004942766974      2.53261643230511     -0.24164809251034
  H          -4.80068236294789      0.05663933747356     -0.04044218372096
  H          -2.14506006369471     -2.07827439507748     -2.15272236114807
  H          -1.64960265738148     -3.36596452347862     -1.02473381221641
  H          -0.67681488203934     -1.89549873626932     -1.16101030020475
  H          -4.61808030507891     -1.98082398459250      0.71602944081309
  H          -3.84903538876121     -3.41071933877737      0.00415727709552
  H          -4.47173456060322     -2.12947147462853     -1.05854608663856
