# Supplementary material for: London Dispersion versus Intramolecular Hydrogen Bond in Bis‐Pyridines: How Accurate Is DFT for Competing Noncovalent Interactions in the Condensed Phase?
Source: Chemistry. 2025 Oct 23;31(66):e02745. doi: 10.1002/chem.202502745 (PMC12648470; doi:10.1002/chem.202502745)
Supplement: Supplementary file 3 — Supporting Information [file CHEM-31-e02745-s001.zip › XYZ files/NMR_conformers_calculations/PBE_D4_def2_TZVPD_SMD_DCM_optimized_geometries/Bis_Py_w_tBu/7b/7b_20.xyz]

48
Coordinates from ORCA-job /scratch/tmp.26000751.vgorbach/NMR_PBE_molecule_1_conformer_20 E -848.921888489819
  C          -1.62090086140718     -1.95995327821425     -1.65832241621093
  C          -2.44859853482642     -1.80159062759405     -0.36290993358781
  C          -2.64152575440262     -0.31549763899731     -0.12228995540300
  N          -1.54660537867944      0.41783644140580      0.21330142631305
  H          -0.61594893665488     -0.03803785146676      0.32012221637322
  C          -1.54289818647530      1.75549086377144      0.41547715607482
  C          -0.26096075258744      2.41213322856899      0.83164733759164
  C           1.00503195472863      1.88113107881227      0.19768488423313
  N           1.30776776897166      0.58971825618305      0.43003973778373
  C           2.49310660198704      0.09882165207142      0.00689911127998
  C           2.82336284368168     -1.35095678191170      0.37605575053310
  C           4.32121005230882     -1.65126988094544      0.21474323760465
  C           2.42180079152259     -1.61418930479970      1.83846294263625
  C           2.03000965957760     -2.29230587854294     -0.54950496104371
  C           3.37954297931305      0.90182280713251     -0.72466916295636
  C           3.03915863645312      2.22125109593710     -1.01226999839829
  C           1.83624873992731      2.73260059091878     -0.53256800616679
  C          -2.73790971262185      2.45056019526985      0.26926367675809
  C          -3.89256686198262      1.74780012737523     -0.06136707607585
  C          -3.84653377342523      0.36660381355975     -0.25340783917289
  C          -3.79642424046278     -2.51047918470613     -0.54787349998281
  C          -1.71876655516546     -2.43578400389610      0.83812450987940
  H          -2.17728918423481     -1.56910342890905     -2.52284986693684
  H          -1.41567944225420     -3.02595527133966     -1.83315130143647
  H          -0.65876491796697     -1.43185582305496     -1.60405964432503
  H          -0.17039986059327      2.28796366965203      1.92642559955260
  H          -0.35409614317688      3.48854826620156      0.64414051196372
  H           4.94329393221014     -0.96356178296376      0.80724333361929
  H           4.64558348156528     -1.59556697304776     -0.83461453488481
  H           4.52212506157082     -2.67405502240531      0.56593273777177
  H           1.35170555519891     -1.42952878453816      1.99952453368942
  H           2.98759391335382     -0.96862359854039      2.52769054665038
  H           2.63578411755854     -2.66144261646762      2.09943135288758
  H           2.27832455777355     -3.33999534526983     -0.32005110797331
  H           2.26794424285412     -2.10728312629627     -1.60797048910650
  H           0.94980084180059     -2.16338256562795     -0.41111431408381
  H           4.33440039179361      0.50393171747393     -1.06282624689300
  H           3.71820125609484      2.85176153207418     -1.58928609035975
  H           1.54785676706708      3.76999338635277     -0.70578375944078
  H          -2.74787217515456      3.52920983202551      0.41960002073298
  H          -4.83916897590460      2.27837542385861     -0.17467899367754
  H          -4.74845760352440     -0.18195636790241     -0.51231038603372
  H          -4.33945266061710     -2.13763279459811     -1.42790879925906
  H          -4.44091061398739     -2.40074445698176      0.33657649719156
  H          -3.61277074175122     -3.58326588705464     -0.70062443756570
  H          -1.56818082486202     -3.50697023047381      0.64308198328716
  H          -2.31631310984840     -2.33305291291343      1.75582949444313
  H          -0.72865067214572     -1.99636767588547      1.02399684422416
