# Supplementary material for: London Dispersion versus Intramolecular Hydrogen Bond in Bis‐Pyridines: How Accurate Is DFT for Competing Noncovalent Interactions in the Condensed Phase?
Source: Chemistry. 2025 Oct 23;31(66):e02745. doi: 10.1002/chem.202502745 (PMC12648470; doi:10.1002/chem.202502745)
Supplement: Supplementary file 3 — Supporting Information [file CHEM-31-e02745-s001.zip › XYZ files/NMR_conformers_calculations/PBE_D4_def2_TZVPD_SMD_DCM_optimized_geometries/Bis_Py_w_tBu/7b/7b_36.xyz]

48
Coordinates from ORCA-job /scratch/tmp.26000934.vgorbach/NMR_PBE_molecule_1_conformer_36 E -848.922834227155
  C          -1.62609405716529     -1.67896067563654     -1.29315563360632
  C          -2.59237758321339     -1.57184668032004     -0.09509536357109
  C          -2.68641610686418     -0.11696782170549      0.32860670748695
  N          -1.53403592058184      0.51051279597818      0.68430489786291
  H          -0.62270381141308      0.01023140037232      0.63189791277686
  C          -1.44257612128267      1.80206193279655      1.07915875272077
  C          -0.08768122889468      2.32848254002141      1.45053707481404
  C           1.01702257559524      1.93953823013136      0.49261293974009
  N           1.31660472851049      0.62478998513522      0.42786867421775
  C           2.32945378436701      0.21714420822684     -0.35916995617547
  C           2.71682524765319     -1.26322416753666     -0.36456416156617
  C           4.20690954161164     -1.38800210461971      0.01703921149513
  C           1.88810409487827     -2.07391507581213      0.63580455330065
  C           2.50553640066999     -1.83414662946569     -1.78162139783804
  C           3.04407215798580      1.13604544883859     -1.14680338595224
  C           2.71336948090353      2.48458778641749     -1.10243856055728
  C           1.68458568609007      2.90467993435284     -0.25758218842976
  C          -2.60532748296017      2.56068241515743      1.13317158941467
  C          -3.81617187152583      1.96668349867422      0.78736282145451
  C          -3.85829158211910      0.63077310371025      0.38708380216777
  C          -3.96377752516707     -2.11396417289589     -0.51495443676237
  C          -2.07360711484370     -2.40141812591076      1.09943607048126
  H          -2.00893029422822     -1.11497835720721     -2.15632593381536
  H          -1.52671554887296     -2.73400141447900     -1.58564625683314
  H          -0.62158380312859     -1.30356718923187     -1.05732758593760
  H           0.16414762789604      1.93710693524933      2.45200945336553
  H          -0.15477463862575      3.41943629936889      1.53412824112558
  H           4.86036277881036     -0.86839236831796     -0.69768621877913
  H           4.49730362475988     -2.44956229379292      0.02677878926838
  H           4.39552742129460     -0.97361589797821      1.01901981791173
  H           1.99436152436716     -1.68859237049982      1.66001955680879
  H           2.22859947007205     -3.12013398274132      0.62478016119279
  H           0.82140232671687     -2.06534254494946      0.37958343400152
  H           1.45202798402640     -1.75375052481067     -2.08883290686364
  H           2.78675627739595     -2.89814247495901     -1.80133725823155
  H           3.12054594157114     -1.30789167379932     -2.52587224118489
  H           3.85850807686362      0.79380592070764     -1.78544608274455
  H           3.25801830422724      3.20772099185110     -1.71234677459877
  H           1.40576191454490      3.95610821889022     -0.17871809970013
  H          -2.54685014134520      3.60356756629623      1.44145440020659
  H          -4.73800615564476      2.54912384595063      0.82386723817271
  H          -4.80389913149907      0.16873088281352      0.11494095861688
  H          -4.68785376940030     -2.08463175215734      0.31220927563074
  H          -3.84996295466678     -3.16301302654908     -0.82216210597689
  H          -4.38005176923185     -1.55707740951850     -1.36687888096340
  H          -1.96669123550448     -3.45149218007254      0.79163551607693
  H          -2.78211214890355     -2.35836372297281      1.93957637728795
  H          -1.09459342732891     -2.05542656680025      1.45927792078833
