# Supplementary material for: London Dispersion versus Intramolecular Hydrogen Bond in Bis‐Pyridines: How Accurate Is DFT for Competing Noncovalent Interactions in the Condensed Phase?
Source: Chemistry. 2025 Oct 23;31(66):e02745. doi: 10.1002/chem.202502745 (PMC12648470; doi:10.1002/chem.202502745)
Supplement: Supplementary file 3 — Supporting Information [file CHEM-31-e02745-s001.zip › XYZ files/NMR_conformers_calculations/PBE_D4_def2_TZVPD_SMD_DCM_optimized_geometries/Bis_Py_w_tBu/7b/7b_22.xyz]

48
Coordinates from ORCA-job /scratch/tmp.26000803.vgorbach/NMR_PBE_molecule_1_conformer_22 E -848.921909892683
  C          -3.81588364691296     -2.55447416069530      0.10533652661196
  C          -2.46030497890989     -1.83522571691011      0.12443477441415
  C          -2.63286953678003     -0.34196761941861     -0.09128148184335
  N          -1.52539211207029      0.39931531909940     -0.36378871403873
  H          -0.58611340688235     -0.04722798559117     -0.42614407665915
  C          -1.51869110569626      1.74100339381878     -0.54630239737265
  C          -0.22734046282197      2.40581654369821     -0.91651975498939
  C           1.01464695632787      1.91834544466859     -0.20424917249221
  N           1.33516871052981      0.61981092499085     -0.35317591011241
  C           2.50471123060111      0.16362327995453      0.14683327279689
  C           2.84876025605265     -1.30464207599842     -0.11634318940330
  C           1.96558755614314     -2.18195206219859      0.78975114705922
  C           2.57138746676250     -1.64183329810655     -1.59318808976528
  C           4.32286190855726     -1.61166169172002      0.18326642662192
  C           3.35790065355827      1.01394784211478      0.86342427046227
  C           2.99831536816654      2.34485023100953      1.06172298295403
  C           1.81042314380233      2.81660240330874      0.51011939789429
  C          -2.71929409887435      2.43168217347477     -0.43346048196916
  C          -3.88426123258505      1.72215800554033     -0.15724638499478
  C          -3.84310919885263      0.33779294306842      0.00628997839755
  C          -1.80748713132808     -2.02989623074593      1.51194534688746
  C          -1.57473772236344     -2.43470019288406     -0.98558860950754
  H          -3.64370462725591     -3.63293225061757      0.22907183639361
  H          -4.34348750669420     -2.40388772602808     -0.84801343633876
  H          -4.47125794308283     -2.22937364997993      0.92570866248704
  H          -0.34596095383467      3.48575072022010     -0.76858859047364
  H          -0.07908547805574      2.24875824733268     -2.00081874765071
  H           0.90188825862053     -2.00927406868174      0.58654852688288
  H           2.15168091015025     -1.96917141333460      1.85349157651635
  H           2.17915220880820     -3.24661943817662      0.60926737595944
  H           1.52311891205959     -1.45848652697918     -1.86300473772988
  H           2.79530212969819     -2.70310035457285     -1.77799725051062
  H           3.20527282779435     -1.03890693782007     -2.26152834311269
  H           4.56789865784402     -1.48823786383524      1.24841735617941
  H           5.00135675256013     -0.97502863336748     -0.40440074773618
  H           4.53203475015576     -2.65860174178638     -0.08132265010395
  H           4.30050555339396      0.64288207489132      1.26111382166859
  H           3.65020513890396      3.01322970142310      1.62731354229152
  H           1.50658535727182      3.85864227823294      0.61592658049907
  H          -2.72604842476018      3.51230477757382     -0.56884435796817
  H          -4.83535710488552      2.24946668124595     -0.06926392996265
  H          -4.75411588088463     -0.21667790990648      0.21595887182895
  H          -2.48202683782645     -1.68639248401043      2.30974314174025
  H          -0.86266958445289     -1.47707662383509      1.60070084845082
  H          -1.59677112819550     -3.09741056800474      1.67105945233072
  H          -0.55659886385233     -2.02296692192831     -0.99588902942158
  H          -2.02287007525599     -2.27297210139556     -1.97689874621688
  H          -1.48159811374809     -3.51759061403768     -0.82242102875473
