# Supplementary material for: London Dispersion versus Intramolecular Hydrogen Bond in Bis‐Pyridines: How Accurate Is DFT for Competing Noncovalent Interactions in the Condensed Phase?
Source: Chemistry. 2025 Oct 23;31(66):e02745. doi: 10.1002/chem.202502745 (PMC12648470; doi:10.1002/chem.202502745)
Supplement: Supplementary file 3 — Supporting Information [file CHEM-31-e02745-s001.zip › XYZ files/NMR_conformers_calculations/PBE_D4_def2_TZVPD_SMD_DCM_optimized_geometries/Bis_Py_w_tBu/7b/7b_23.xyz]

48
Coordinates from ORCA-job /scratch/tmp.26000806.vgorbach/NMR_PBE_molecule_1_conformer_23 E -848.921872055312
  C          -1.57722233425137     -2.37020475148044      1.14068189777229
  C          -2.50310109424359     -1.76757754877123      0.06551687234343
  C          -2.64724455673334     -0.27230078587600      0.28339310857953
  N          -1.51257024998562      0.46016036363199      0.44598771403355
  H          -0.57626177653573      0.00248430749281      0.43479295214071
  C          -1.47576537902161      1.80348398394470      0.60708903687477
  C          -0.14816501770896      2.46046661633929      0.83766696485233
  C           1.02046945345897      1.92500354782799      0.04094139146238
  N           1.34180245607687      0.63054644266792      0.22223488717780
  C           2.45958648299013      0.13674262961999     -0.35447465360219
  C           2.81894824652663     -1.31893165025222     -0.04416637835722
  C           4.26314086359180     -1.65028103386748     -0.44656116644656
  C           2.65807933365228     -1.57646077937837      1.46565407395663
  C           1.86404048577832     -2.23885240007685     -0.82649609544221
  C           3.25169969662609      0.94128512888959     -1.18521677563930
  C           2.88583453897818      2.26528198022982     -1.41595486896315
  C           1.75684741673505      2.77831877952048     -0.78336966313481
  C          -2.67538360926008      2.50548439938380      0.59867854157480
  C          -3.86769992476316      1.80480272260090      0.44399144189391
  C          -3.85500746935107      0.41814946593252      0.29203878883523
  C          -1.91480395732366     -1.97534312983063     -1.34828322183913
  C          -3.86414670981900     -2.47099367021623      0.14458312314921
  H          -1.48513893302635     -3.45187371051080      0.96851658145087
  H          -1.99362904103872     -2.21554008402037      2.14685589115355
  H          -0.56165908656603     -1.95202360582521      1.12135739723231
  H           0.09194522016729      2.34421004189633      1.91057585791715
  H          -0.26523562832068      3.53565433421755      0.65665690867011
  H           4.41754680672938     -1.58393427274798     -1.53345577771995
  H           4.49146615916801     -2.68324485778675     -0.14558048966089
  H           4.98908480363752     -0.98769160699204      0.04839746855699
  H           2.89984532818295     -2.62615957371937      1.68996772666544
  H           1.63186480458370     -1.37920346489769      1.80255608656173
  H           3.33786175078277     -0.93788113727808      2.05051648111508
  H           2.09587259817665     -3.29326351010845     -0.61139806949708
  H           1.95695494521676     -2.08118540688252     -1.91190290035476
  H           0.82178380095840     -2.05510783987441     -0.54014746461370
  H           4.15289208816716      0.54131911961171     -1.64588697638762
  H           3.48920196645612      2.89726633482233     -2.07028589868604
  H           1.45395333817219      3.81815666992815     -0.91121468289968
  H          -2.65860481092702      3.58787725778984      0.71829258090473
  H          -4.81785066690244      2.34102947775168      0.44018758575011
  H          -4.78649471021828     -0.12940903021081      0.17395359128703
  H          -2.61911717166181     -1.62328121804343     -2.11611349002575
  H          -1.72912271942733     -3.04654171252525     -1.51325386303490
  H          -0.96606332264455     -1.43869273737993     -1.48259141326393
  H          -3.71018539564557     -3.55106126953557      0.01133830893088
  H          -4.55040169203767     -2.13516859358087     -0.64586568167318
  H          -4.34865099459956     -2.31741355483029      1.12010469849949
