# Supplementary material for: London Dispersion versus Intramolecular Hydrogen Bond in Bis‐Pyridines: How Accurate Is DFT for Competing Noncovalent Interactions in the Condensed Phase?
Source: Chemistry. 2025 Oct 23;31(66):e02745. doi: 10.1002/chem.202502745 (PMC12648470; doi:10.1002/chem.202502745)
Supplement: Supplementary file 3 — Supporting Information [file CHEM-31-e02745-s001.zip › XYZ files/NMR_conformers_calculations/PBE_D4_def2_TZVPD_SMD_DCM_optimized_geometries/Bis_Py_w_tBu/7b/7b_37.xyz]

48
Coordinates from ORCA-job /scratch/tmp.26000941.vgorbach/NMR_PBE_molecule_1_conformer_37
  C          -3.86644873095762     -2.42477861888787      0.41354928039254
  C          -2.51244819304093     -1.70899492405253      0.31893349270947
  C          -2.67895249407221     -0.20544511224808      0.44551830476901
  N          -1.62366095467323      0.58438782624055      0.11063651138263
  H          -0.73331220421805      0.16463658059404     -0.23028649846675
  C          -1.60746228898807      1.93491171088892      0.20761953341976
  C          -0.39214894203771      2.67250762573118     -0.26686274412020
  C           0.94714408558103      2.05909425904136      0.07586708930582
  N           1.19271902659929      0.82490663175185     -0.40102616839953
  C           2.42118882485842      0.28473879438472     -0.24285615446225
  C           2.66517750499168     -1.09003478055220     -0.87157700188626
  C           1.96388011898130     -2.15382593662042     -0.00667313656998
  C           2.08396788591674     -1.11502354224028     -2.29700992858279
  C           4.16146146375643     -1.42593506343968     -0.94869303142710
  C           3.42065196725510      0.97200117788219      0.45988934092754
  C           3.14677958774036      2.22677773081946      0.99856409281537
  C           1.89135301892278      2.79364373395930      0.79609179937712
  C          -2.73824439866196      2.57799550242282      0.69648064770326
  C          -3.84924242278028      1.81801927403542      1.05020437936987
  C          -3.82284777045994      0.42985291387619      0.91915046035445
  C          -1.61715261268386     -2.17447419823662      1.49011573535475
  C          -1.86971790000422     -2.05943114987735     -1.03641933672943
  H          -4.34728153086717     -2.28018789589628      1.39135352918521
  H          -3.70288151457120     -3.50390679793295      0.28379549226078
  H          -4.55936573946153     -2.09104325033564     -0.37284020874631
  H          -0.44610970562095      3.69802895847040      0.11715030898794
  H          -0.46061762738734      2.74163267126926     -1.36808365039046
  H           0.88447713768668     -1.96772704134587      0.04696058368781
  H           2.36403227356656     -2.15959891167646      1.01862824951044
  H           2.11648499143349     -3.15377410083480     -0.44102908594101
  H           2.58222555926633     -0.37255800554290     -2.93929494588136
  H           1.00793588693379     -0.89839299545086     -2.29981429136409
  H           2.23786584893336     -2.10898237303663     -2.74330103468908
  H           4.72218361991399     -0.66868827418603     -1.51728867582684
  H           4.28762239425862     -2.39130606075443     -1.46050134274055
  H           4.61847687695108     -1.52069466430306      0.04700524847997
  H           4.40960276600286      0.53477270347680      0.58327165310244
  H           3.91431943318267      2.76601560832692      1.55688538601985
  H           1.64622940799296      3.78680756782922      1.17403350757130
  H          -2.73486015276293      3.66327701472456      0.78734729838400
  H          -4.74605229102952      2.30876194305044      1.43136161271775
  H          -4.69249216666467     -0.16284313874587      1.19094479812089
  H          -2.11747556574026     -1.99823355349425      2.45352517758186
  H          -0.65275677216095     -1.64868771603294      1.50519104645402
  H          -1.41960904514885     -3.25202333210733      1.39411811416156
  H          -1.76029355754466     -3.15049212166828     -1.11069611023137
  H          -0.86901172510229     -1.62547557044753     -1.16610926593462
  H          -2.50217636338514     -1.71947065732841     -1.86963905471742
