# Supplementary material for: London Dispersion versus Intramolecular Hydrogen Bond in Bis‐Pyridines: How Accurate Is DFT for Competing Noncovalent Interactions in the Condensed Phase?
Source: Chemistry. 2025 Oct 23;31(66):e02745. doi: 10.1002/chem.202502745 (PMC12648470; doi:10.1002/chem.202502745)
Supplement: Supplementary file 3 — Supporting Information [file CHEM-31-e02745-s001.zip › XYZ files/NMR_conformers_calculations/PBE_D4_def2_TZVPD_SMD_DCM_optimized_geometries/Bis_Py_w_tBu/7b/7b_33.xyz]

48
Coordinates from ORCA-job /scratch/tmp.26000912.vgorbach/NMR_PBE_molecule_1_conformer_33 E -848.922766859658
  C          -2.25635962393468     -2.01334822646423     -1.42493031469350
  C          -2.62813737547452     -1.55302537927967      0.00092585820740
  C          -2.66975365265590     -0.03545755013180      0.02558953770431
  N          -1.52796402554828      0.63135808561288     -0.29061176903241
  H          -0.65186283460596      0.11020084785062     -0.50217018776901
  C          -1.39783199390397      1.97852669385149     -0.31741725274866
  C          -0.06866930450718      2.54678550933413     -0.71775077918496
  C           1.12112072956850      1.87874973843189     -0.06412729028754
  N           1.33351693932345      0.58518829564183     -0.38682069955631
  C           2.41199335639843     -0.04901117852527      0.10911137725551
  C           2.69645497662190     -1.48800982461600     -0.32726110514183
  C           4.10308669214249     -1.54283644190860     -0.96012485166490
  C           2.65900896541354     -2.40823990033574      0.91029218822658
  C           1.67882987178933     -1.98680730483315     -1.35626152888283
  C           3.28895687940790      0.60393196497692      0.99252995527424
  C           3.05076270925317      1.92534990773220      1.34837499853854
  C           1.94927721242138      2.58727305608395      0.80298078746277
  C          -2.50255519705337      2.75663563501973      0.00580345094314
  C          -3.69936559594001      2.12621474202490      0.33540341347974
  C          -3.78502063797601      0.73363251820548      0.34250751531493
  C          -3.99065066896015     -2.14991918310815      0.37242560759207
  C          -1.57645268952405     -2.03600092345990      1.02270776501151
  H          -3.02292955609507     -1.69865001654822     -2.14819948975252
  H          -2.19229193421512     -3.11068424177424     -1.44611165450324
  H          -1.28777885050234     -1.61488344758337     -1.75623301450440
  H          -0.07322463889256      3.62027696483031     -0.49595490437788
  H           0.02881368257224      2.43847509843725     -1.81251800547605
  H           4.88681886112726     -1.24451307404092     -0.24962870681110
  H           4.16820752246621     -0.88395771862639     -1.83931294418328
  H           4.32019744269812     -2.57089002158499     -1.28762541391517
  H           3.40853726910413     -2.11231618483256      1.65844393345777
  H           2.87192380757301     -3.44578905351380      0.61075454715357
  H           1.66865387154389     -2.38776384333413      1.38972932337631
  H           1.64280676438605     -1.33864679730309     -2.24346842725492
  H           0.66856935502039     -2.03790730322361     -0.93199925080988
  H           1.95847202747826     -3.00016292719067     -1.68133820564315
  H           4.15575681283470      0.07653745951306      1.39062026783847
  H           3.72204474708171      2.44251683701344      2.03645194214087
  H           1.73730453775398      3.63042637970614      1.04037811826502
  H          -2.41061085631927      3.84177716983742     -0.00400042085967
  H          -4.57603128134683      2.72282229278589      0.59229951618609
  H          -4.72046648913042      0.24235325901587      0.59815230765809
  H          -4.77679808930874     -1.84797735180500     -0.33486789651783
  H          -4.30240385527686     -1.86438517189058      1.38769797861488
  H          -3.91534252926757     -3.24591562139336      0.34116064871729
  H          -1.85598618742697     -1.73529462641760      2.04305566642885
  H          -0.57305302891736     -1.64131269240301      0.81239519194298
  H          -1.51667092499688     -3.13326517927726      0.98989676298015
