# Supplementary material for: London Dispersion versus Intramolecular Hydrogen Bond in Bis‐Pyridines: How Accurate Is DFT for Competing Noncovalent Interactions in the Condensed Phase?
Source: Chemistry. 2025 Oct 23;31(66):e02745. doi: 10.1002/chem.202502745 (PMC12648470; doi:10.1002/chem.202502745)
Supplement: Supplementary file 3 — Supporting Information [file CHEM-31-e02745-s001.zip › XYZ files/NMR_conformers_calculations/PBE_D4_def2_TZVPD_SMD_DCM_optimized_geometries/Bis_Py_w_tBu/7b/7b_27.xyz]

48
Coordinates from ORCA-job /scratch/tmp.26000865.vgorbach/NMR_PBE_molecule_1_conformer_27 E -848.922832556958
  C          -1.55544056578231     -1.97443519655995      1.04507168799588
  C          -2.57230697141531     -1.62449769424280     -0.06181996221717
  C          -2.64860345858244     -0.11500469693754     -0.20481869168162
  N          -1.49939799572006      0.54887976984611     -0.49934424022713
  H          -0.59859880624868      0.03378869568925     -0.58134813820803
  C          -1.39642407318240      1.88853156094173     -0.66334469663338
  C          -0.04837449476047      2.45143712309837     -1.00544149448131
  C           1.08946472663149      1.87946169821237     -0.18886591068425
  N           1.36048479888826      0.57037414425697     -0.37655801151332
  C           2.39473621173623      0.01054841648011      0.27802298133674
  C           2.75088077653000     -1.45053702495551     -0.00424970209716
  C           4.22252317249384     -1.52159376349877     -0.46402181310035
  C           2.58268079397461     -2.27084180718381      1.29102160362105
  C           1.86968441134132     -2.05195333560055     -1.10285112502973
  C           3.16048892507506      0.75884365761790      1.18843074355046
  C           2.86187939394876      2.09868462455813      1.40170303033582
  C           1.81107127858194      2.68201043793591      0.69161683946486
  C          -2.54202323233780      2.66204576546583     -0.52342986140037
  C          -3.74882371919213      2.03387044485881     -0.22740432470815
  C          -3.80375946130534      0.64863094786184     -0.06963956898029
  C          -2.12638907538692     -2.22007224042866     -1.41477060200699
  C          -3.93674468686116     -2.21433002622385      0.31364118170063
  H          -1.87370288999007     -1.56409994686422      2.01459571012303
  H          -0.54823679738606     -1.59491566991873      0.82637926565505
  H          -1.48478050962172     -3.06749738618639      1.13823963069405
  H          -0.09198960641272      3.54061572623299     -0.88996347611973
  H           0.14538186618699      2.24072186030090     -2.07200494518999
  H           4.91542425339287     -1.15542377670624      0.30662212842526
  H           4.38088235523441     -0.92835853584877     -1.37739271748132
  H           4.48922688557975     -2.56606465574718     -0.68587884938944
  H           2.85020700181526     -3.32224085457285      1.10498223790246
  H           1.54205321710602     -2.24181484854894      1.64729820071473
  H           3.23071302158880     -1.89481944097291      2.09595242692780
  H           1.94806480618809     -1.48655061499666     -2.04264004315209
  H           0.81281080020795     -2.07592782415183     -0.80996920479593
  H           2.18901131517478     -3.08674393953327     -1.29729103955135
  H           3.98868014816293      0.29137001412018      1.72097946850725
  H           3.44757882216636      2.69015061294590      2.10785217324265
  H           1.55562933754367      3.73506865437561      0.81528240698499
  H          -2.47319027080110      3.74209916969467     -0.64510145250091
  H          -4.65753741037332      2.62703110569339     -0.11421751802412
  H          -4.74635326436544      0.15922146316584      0.16193811216962
  H          -1.15677194283719     -1.82331546455435     -1.74559318134403
  H          -2.86918853922666     -2.00940305505828     -2.19805277158808
  H          -2.02842985873344     -3.31070819639430     -1.31606837286155
  H          -4.30116098918900     -1.82826621773264      1.27690489524475
  H          -3.83579194079462     -3.30480888008351      0.40607365953556
  H          -4.69679458904306     -2.01342218295029     -0.45519273216486
