# Supplementary material for: London Dispersion versus Intramolecular Hydrogen Bond in Bis‐Pyridines: How Accurate Is DFT for Competing Noncovalent Interactions in the Condensed Phase?
Source: Chemistry. 2025 Oct 23;31(66):e02745. doi: 10.1002/chem.202502745 (PMC12648470; doi:10.1002/chem.202502745)
Supplement: Supplementary file 3 — Supporting Information [file CHEM-31-e02745-s001.zip › XYZ files/NMR_conformers_calculations/PBE_D4_def2_TZVPD_SMD_DCM_optimized_geometries/Bis_Py_w_tBu/7b/7b_26.xyz]

48
Coordinates from ORCA-job /scratch/tmp.26000840.vgorbach/NMR_PBE_molecule_1_conformer_26 E -848.921940865411
  C          -3.92215004078329     -2.27058464011191     -0.69815419357220
  C          -2.55546991829738     -1.63185751545660     -0.41937269434207
  C          -2.62302819034087     -0.12042004960749     -0.53879714401189
  N          -1.45124921264155      0.57041415557387     -0.53881943808201
  H          -0.53829961325454      0.07156809128727     -0.47801083719483
  C          -1.34922021407632      1.91875483313411     -0.59470677314573
  C           0.01626250937525      2.53404835444519     -0.65207448725943
  C           1.09049723955132      1.88844533957418      0.19381447544012
  N           1.37286476165133      0.59591598119085     -0.05567991543204
  C           2.41662102390429      0.01106536239669      0.57237648895893
  C           2.73943295779787     -1.43714327954080      0.19281780852365
  C           2.65480286284345     -1.60049436078457     -1.33560699757104
  C           4.14658494512946     -1.84794731503181      0.65061426542847
  C           1.71022371963265     -2.36272323790124      0.86809681300533
  C           3.16897318957777      0.71834206158499      1.52035709995377
  C           2.84099466549531      2.03916270625613      1.81603451066194
  C           1.79046524184104      2.64709172364532      1.13433039602126
  C          -2.51711955869652      2.67083668277258     -0.64551554600301
  C          -3.74421920293854      2.01482306739217     -0.65636104861365
  C          -3.79783333559284      0.62167598216215     -0.60860490061642
  C          -2.13386065824741     -1.96171672630086      1.03101409967876
  C          -1.53387736279605     -2.19461114758210     -1.42661833677668
  H          -4.68074104584106     -1.96136447603936      0.03474596479498
  H          -3.82025698523034     -3.36265252769825     -0.62816484733455
  H          -4.28693604965327     -2.02854975295403     -1.70710484024556
  H          -0.07875392426656      3.59512165957811     -0.39246938306578
  H           0.34716139049529      2.49560287516067     -1.70643037069177
  H           1.65902639906066     -1.33814756067776     -1.71546897416997
  H           2.86497872702196     -2.64532710464291     -1.60912648291690
  H           3.39282254909868     -0.96035121960702     -1.84297679478158
  H           4.92146885499770     -1.18438527437751      0.23792045529303
  H           4.35471720636854     -2.86837753831361      0.29695504451637
  H           4.24356596013774     -1.85515363029823      1.74604694910054
  H           1.91818461467574     -3.41151372190617      0.60594683545850
  H           0.69165283923345     -2.12600446986228      0.53744633110206
  H           1.74790637838366     -2.26887743340476      1.96412995863742
  H           4.01066112150607      0.24535388877623      2.02259627271257
  H           3.41410269022310      2.59552673796558      2.56007476442551
  H           1.52145297645470      3.68883729096981      1.31268187944204
  H          -2.44810037059470      3.75716446018293     -0.68169444995846
  H          -4.66969638646267      2.59086987696193     -0.70109473990840
  H          -4.75640529611958      0.10929113701187     -0.62076421487777
  H          -1.18299853086349     -1.48210106104873      1.30068827801945
  H          -2.01237535569219     -3.04930259892684      1.13870883324006
  H          -2.90105383450576     -1.62599660944754      1.74396947342905
  H          -1.82580851557934     -1.95298653300285     -2.45915327293461
  H          -1.49566695983083     -3.28850510453552     -1.32683142459232
  H          -0.51514468035192     -1.81876291096184     -1.26032581054514
