# Supplementary material for: London Dispersion versus Intramolecular Hydrogen Bond in Bis‐Pyridines: How Accurate Is DFT for Competing Noncovalent Interactions in the Condensed Phase?
Source: Chemistry. 2025 Oct 23;31(66):e02745. doi: 10.1002/chem.202502745 (PMC12648470; doi:10.1002/chem.202502745)
Supplement: Supplementary file 3 — Supporting Information [file CHEM-31-e02745-s001.zip › XYZ files/NMR_conformers_calculations/PBE_D4_def2_TZVPD_SMD_DCM_optimized_geometries/Bis_Py_w_tBu/7b/7b_32.xyz]

48
Coordinates from ORCA-job /scratch/tmp.26000906.vgorbach/NMR_PBE_molecule_1_conformer_32 E -848.921818019576
  C          -1.58167541882866     -2.35996834467428     -1.13446018233323
  C          -2.54903800299975     -1.68752771175904     -0.14020616287958
  C          -2.63901354393878     -0.20027195413273     -0.42962337511437
  N          -1.47631628196778      0.49631195757174     -0.54504205422520
  H          -0.55527429626109      0.01703058871138     -0.45455024736875
  C          -1.39163665680097      1.82961556590086     -0.76042737308295
  C          -0.03497357515662      2.44434206708321     -0.93029274559733
  C           1.07168482351773      1.90625448706435     -0.05167989336340
  N           1.36377843337774      0.59718893960804     -0.16737185273510
  C           2.43411156318100      0.09558051905132      0.48747726449462
  C           2.76673882055734     -1.38065830687303      0.25430077431010
  C           4.18340855028792     -1.72988341054759      0.73297472579393
  C           1.75498485930928     -2.24118400486371      1.03303026962387
  C           2.66411182956371     -1.70177748204313     -1.24850707419264
  C           3.20410699540364      0.90961464518873      1.32990341671281
  C           2.86627859139449      2.25121924019587      1.49067267740482
  C           1.78837642785682      2.77012354280483      0.77874911232213
  C          -2.56910714924861      2.56108244867319     -0.86321357474662
  C          -3.78791378828448      1.89754441146538     -0.76162494191533
  C          -3.82375663241321      0.51892891666584     -0.55079958250344
  C          -3.92224080316388     -2.35969866821578     -0.26724552303401
  C          -2.04800001542378     -1.84861388454539      1.31251422674874
  H          -1.94144606441660     -2.24599884017917     -2.16759809032250
  H          -1.52354139028508     -3.43375356472405     -0.90679515749160
  H          -0.55898679776126     -1.96212508565575     -1.08189614645370
  H          -0.13336745402861      3.52738335128594     -0.78949277438481
  H           0.26367102531722      2.28818592983220     -1.98336052358953
  H           4.29410662872718     -1.62012402590048      1.82161346232729
  H           4.94683667013024     -1.10756019117228      0.24212670586362
  H           4.39654280409545     -2.78036303155806      0.48647953338978
  H           1.80308471858539     -2.03582072481503      2.11329426143645
  H           1.96981254412774     -3.30946404521534      0.87654797282511
  H           0.73174724946134     -2.04671661380535      0.69062510007865
  H           1.65706218408629     -1.50205344288921     -1.63723885137451
  H           2.89410927441424     -2.76475814608924     -1.41527087325269
  H           3.38067776308067     -1.10264430892661     -1.83112498728105
  H           4.06686698412365      0.50271174981554      1.85367956783444
  H           3.45232503899931      2.89124106130620      2.15287685397276
  H           1.51005264720300      3.82210107090874      0.85090796789321
  H          -2.51414846617853      3.63645570117766     -1.02676431023142
  H          -4.72121004792967      2.45638329895362     -0.84525950428731
  H          -4.77631961795919      0.00098575642378     -0.47433186051119
  H          -4.34600111845364     -2.23787073324176     -1.27489182301046
  H          -4.64272703736153     -1.97256346026333      0.46733986343624
  H          -3.80494142954807     -3.43619228317035     -0.07914739924490
  H          -1.91573222926241     -2.91707819155354      1.53643168656596
  H          -2.77920371358613     -1.43418915131266      2.02184962792777
  H          -1.08697499834302     -1.34294984856153      1.47793307676531
