# Supplementary material for: London Dispersion versus Intramolecular Hydrogen Bond in Bis‐Pyridines: How Accurate Is DFT for Competing Noncovalent Interactions in the Condensed Phase?
Source: Chemistry. 2025 Oct 23;31(66):e02745. doi: 10.1002/chem.202502745 (PMC12648470; doi:10.1002/chem.202502745)
Supplement: Supplementary file 3 — Supporting Information [file CHEM-31-e02745-s001.zip › XYZ files/NMR_conformers_calculations/PBE_D4_def2_TZVPD_SMD_DCM_optimized_geometries/Bis_Py_w_tBu/7b/7b_24.xyz]

48
Coordinates from ORCA-job /scratch/tmp.26000833.vgorbach/NMR_PBE_molecule_1_conformer_24 E -848.921879642796
  C          -1.60739923822249     -2.34680516671395      1.13874743411575
  C          -2.52464762234444     -1.72826850373940      0.06513601140967
  C          -2.64600604725077     -0.23112920259796      0.28400358239160
  N          -1.50098030403081      0.48196100206479      0.45790734046488
  H          -0.57272377921621      0.00889767014717      0.45083737869923
  C          -1.44298656043863      1.82405674182332      0.62399727832738
  C          -0.10610096263601      2.45576458080104      0.87063899030330
  C           1.05478297478246      1.91345631778433      0.06696779931799
  N           1.35937678495981      0.61333524690000      0.23555915086492
  C           2.46824040244607      0.10998702722635     -0.35005763853964
  C           2.80940231372835     -1.35295339342841     -0.05359697753092
  C           4.24583685719921     -1.70142810605249     -0.46887943301091
  C           2.65543382898725     -1.61964418829513      1.45544170766340
  C           1.83569810256655     -2.25328163744874     -0.83536089267582
  C           3.26769032455234      0.91126509064680     -1.17685384935149
  C           2.91916805834927      2.24230136238461     -1.39371969308211
  C           1.79961465995668      2.76460845248879     -0.75192471585795
  C          -2.63020984411891      2.54637674954701      0.60588854878528
  C          -3.83267301406994      1.86621011194523      0.43730555156530
  C          -3.84202009663711      0.47984057027145      0.28285837074877
  C          -1.94059899340774     -1.94350496505128     -1.34934378630911
  C          -3.89630182059530     -2.41075199941295      0.14463140330738
  H          -0.58466785193922     -1.94629440630621      1.11875149726084
  H          -1.53367256380315     -3.42969401171851      0.96556941129326
  H          -2.01991511571650     -2.18619390565865      2.14559601460243
  H           0.12892101107962      2.31645023116934      1.94183541325047
  H          -0.20499690999152      3.53544584207158      0.70718510487996
  H           4.98473661838612     -1.05430599704676      0.02739059009344
  H           4.39395024463127     -1.62689528721790     -1.55613167190963
  H           4.46086184053773     -2.74045833119243     -0.17922574700186
  H           3.34581231220764     -0.99270094477867      2.04047622300225
  H           2.88739954051749     -2.67348911082036      1.67047708273112
  H           1.63345201733734     -1.41403818694221      1.80024512512745
  H           2.05307032511431     -3.31244663537752     -0.62873438315042
  H           1.92333334165530     -2.08979234972523     -1.92035433837255
  H           0.79844281959330     -2.05550916601978     -0.54017850520076
  H           4.16136807069978      0.50328211866223     -1.64507473652657
  H           3.52860432969392      2.87210645088247     -2.04450138433410
  H           1.51031537679956      3.80958481418769     -0.86887625294903
  H          -2.59618076111867      3.62793037118519      0.72933474763491
  H          -4.77357764175852      2.41836983752420      0.42548428335767
  H          -4.78165084498559     -0.05147880503571      0.15517621786360
  H          -0.98375410461008     -1.42133355976909     -1.48379978431573
  H          -2.63991564814167     -1.58006664250818     -2.11642258264257
  H          -1.77129912730435     -3.01728637887748     -1.51531497230783
  H          -3.75870770348184     -3.49305034656914      0.01154787082903
  H          -4.57763061670268     -2.06503761187104     -0.64576193803829
  H          -4.37811236055927     -2.24962642383832      1.12027455611602
