# Supplementary material for: London Dispersion versus Intramolecular Hydrogen Bond in Bis‐Pyridines: How Accurate Is DFT for Competing Noncovalent Interactions in the Condensed Phase?
Source: Chemistry. 2025 Oct 23;31(66):e02745. doi: 10.1002/chem.202502745 (PMC12648470; doi:10.1002/chem.202502745)
Supplement: Supplementary file 3 — Supporting Information [file CHEM-31-e02745-s001.zip › XYZ files/NMR_conformers_calculations/PBE_D4_def2_TZVPD_SMD_DCM_optimized_geometries/Bis_Py_w_tBu/7b/7b_30.xyz]

48
Coordinates from ORCA-job /scratch/tmp.26000895.vgorbach/NMR_PBE_molecule_1_conformer_30 E -848.919872759968
  C          -1.53313165703334     -2.27497614801266     -0.02593412844419
  C          -2.87580342616327     -1.56408867255998     -0.22128737948220
  C          -2.77929137887615     -0.07794356423925      0.07315534758304
  N          -1.59906518267212      0.45076048485018      0.47259707485113
  H          -0.79062480391341     -0.17966740452636      0.56233726658691
  C          -1.38208627193189      1.76317901581873      0.75347924908461
  C          -0.00147655926212      2.16391920641413      1.18268977343871
  C           1.07671514277382      1.65009624312043      0.24982437189720
  N           1.58869337254927      0.44306129230585      0.53538076907964
  C           2.56449788348470     -0.06594523590801     -0.24830003048169
  C           3.17913780178799     -1.38888716361930      0.21607114471764
  C           4.20877199079799     -1.93137323975329     -0.78258359702604
  C           3.87993008718053     -1.13010126881511      1.56644285761059
  C           2.07425337181979     -2.44083483253822      0.41497586164369
  C           3.01297679563359      0.62724492048254     -1.38013891534977
  C           2.46048158241140      1.87079871465784     -1.68748631371016
  C           1.48101051226975      2.40488945435658     -0.85573630992603
  C          -2.44701531059595      2.64035619229313      0.62537379775479
  C          -3.69206813696624      2.15005903552179      0.22526954329188
  C          -3.85882762170337      0.79718445382971     -0.04940346309198
  C          -3.33285350259003     -1.73689844453769     -1.68524326078487
  C          -3.92674444257134     -2.17777686690028      0.72770083105097
  H          -0.75672061809883     -1.88342783003313     -0.70095386028741
  H          -1.65571778071591     -3.34196548361344     -0.25618914041616
  H          -1.17382385727191     -2.20656249629802      1.01251404294994
  H           0.18521173253394      1.76047864100890      2.19094415069424
  H           0.02934530782256      3.25877704438464      1.24268249102096
  H           3.76150217688557     -2.12671527040115     -1.76911591341622
  H           4.61446907670012     -2.88186123359338     -0.40578610308518
  H           5.05541134668974     -1.24197567763075     -0.91743720505738
  H           4.68604668821206     -0.38809521332160      1.45975905344925
  H           4.32336143090975     -2.06419666026501      1.94379725268627
  H           3.16655802398220     -0.75804707108816      2.31541597091202
  H           1.55461295646550     -2.65574676308602     -0.53077719685446
  H           1.33265577311400     -2.10368791630383      1.15109035715893
  H           2.51780391686255     -3.37956405747380      0.78016728972545
  H           3.79319486046805      0.20975795784520     -2.01412766338361
  H           2.80331062805634      2.42252320424728     -2.56496679991265
  H           1.03729350796370      3.38218396001695     -1.05124143163239
  H          -2.29259475715630      3.69711655265235      0.83871241989274
  H          -4.53691724133327      2.83279105232620      0.12336611525504
  H          -4.82461109135044      0.40760920482659     -0.36565256904456
  H          -2.60655147938460     -1.29417480724243     -2.38225679340744
  H          -4.31372881499051     -1.27507890521116     -1.86411545302015
  H          -3.41616374777232     -2.81025609388261     -1.90931517270166
  H          -4.02097551507040     -3.25196937657353      0.51182066677229
  H          -4.91463055746654     -1.71602482840942      0.59258454325430
  H          -3.62847715578464     -2.06155545982140      1.77984317635399
