# Supplementary material for: London Dispersion versus Intramolecular Hydrogen Bond in Bis‐Pyridines: How Accurate Is DFT for Competing Noncovalent Interactions in the Condensed Phase?
Source: Chemistry. 2025 Oct 23;31(66):e02745. doi: 10.1002/chem.202502745 (PMC12648470; doi:10.1002/chem.202502745)
Supplement: Supplementary file 3 — Supporting Information [file CHEM-31-e02745-s001.zip › XYZ files/NMR_conformers_calculations/PBE_D4_def2_TZVPD_SMD_DCM_optimized_geometries/Bis_Py_w_tBu/7b/7b_18.xyz]

48
Coordinates from ORCA-job /scratch/tmp.26000696.vgorbach/NMR_PBE_molecule_1_conformer_18 E -848.921904847141
  C          -2.28496291728435     -2.68654235506698     -1.28826751383676
  C          -2.61076001604573     -1.93120937816473      0.01754348398744
  C          -2.52755398358149     -0.44000108479659     -0.26222463002539
  N          -1.60206994049637      0.30853988698148      0.38079512278156
  H          -0.92314980542326     -0.16808564595826      0.98630565752030
  C          -1.45054481567789      1.65368557851115      0.25224884388353
  C          -0.37687127638028      2.31078764992159      1.06112186532476
  C           1.02137882608318      1.96469746220970      0.57413105905043
  N           1.32507169160250      0.66212383209312      0.51162659152455
  C           2.55357931676676      0.28282923129919      0.10471083998675
  C           2.79919374692712     -1.22495821832684      0.03318971979297
  C           4.24017542125398     -1.56315745559522     -0.36745074974948
  C           2.50528977427707     -1.84622221866581      1.41185870589376
  C           1.83812846353446     -1.81456285388027     -1.01854804443093
  C           3.52186190536562      1.23484987124798     -0.24188206505745
  C           3.20160821042595      2.59029074074055     -0.17898152932969
  C           1.92612182538848      2.97225000447053      0.22979372245939
  C          -2.28985452989621      2.32077202214512     -0.62633749352055
  C          -3.24916797335912      1.59606797413419     -1.33706393625817
  C          -3.37219916752198      0.22263695290646     -1.15293877365774
  C          -4.05177930537369     -2.25825224704980      0.46283231344445
  C          -1.63731018989717     -2.36996124239898      1.11865764911919
  H          -2.98351194564666     -2.41961900042373     -2.09355558567471
  H          -2.36625125289077     -3.76857536740468     -1.10931892796855
  H          -1.26185694911360     -2.46872721680847     -1.62733083001449
  H          -0.47197431014768      1.98732978367772      2.11137026496917
  H          -0.52690412961096      3.39604296646201      1.02941838835500
  H           4.49209233574254     -1.17000332916676     -1.36360212141227
  H           4.36070567015059     -2.65599010238190     -0.40214586878683
  H           4.97106467088695     -1.16973406977080      0.35506964291871
  H           3.19501244900275     -1.45507369302830      2.17561766957720
  H           2.63206684260826     -2.93843217365806      1.36565220194679
  H           1.47851883699614     -1.63068972501102      1.73700528324122
  H           0.79586399856477     -1.55745381369852     -0.78768397015858
  H           1.92824942471755     -2.91130433651597     -1.04223001067941
  H           2.06963410931061     -1.43004101353700     -2.02386386782569
  H           4.51567007279308      0.92577352376436     -0.56101904390561
  H           3.94338147782712      3.34381169420583     -0.45072877531070
  H           1.63543165811702      4.02193064122916      0.28714071161076
  H          -2.18647358589908      3.39835276033407     -0.74554934887848
  H          -3.91167040586327      2.11064738266721     -2.03449541797311
  H          -4.12716931607162     -0.34451124436916     -1.69427207611473
  H          -4.31306321051753     -1.72134472543703      1.38645087455737
  H          -4.12998593758866     -3.33762573941750      0.65782704442822
  H          -4.78857133858455     -1.99959689217189     -0.30977848187875
  H          -1.76823277747458     -3.44562538170583      1.29889850956195
  H          -1.82803767533007     -1.85159766328062      2.07137652875688
  H          -0.58552097266594     -2.21835777131070      0.83327136775573
