# Supplementary material for: London Dispersion versus Intramolecular Hydrogen Bond in Bis‐Pyridines: How Accurate Is DFT for Competing Noncovalent Interactions in the Condensed Phase?
Source: Chemistry. 2025 Oct 23;31(66):e02745. doi: 10.1002/chem.202502745 (PMC12648470; doi:10.1002/chem.202502745)
Supplement: Supplementary file 3 — Supporting Information [file CHEM-31-e02745-s001.zip › XYZ files/NMR_conformers_calculations/PBE_D4_def2_TZVPD_SMD_DCM_optimized_geometries/Bis_Py_w_tBu/7b/7b_19.xyz]

48
Coordinates from ORCA-job /scratch/tmp.26000748.vgorbach/NMR_PBE_molecule_1_conformer_19 E -848.921925267138
  C          -3.90171085044111     -2.44212972496894     -0.06383962332439
  C          -2.52784090253757     -1.75988935731063     -0.08185326001646
  C          -2.66030270910908     -0.26002868872312      0.11190402849398
  N          -1.52657495755962      0.45456612736192      0.34339353976272
  H          -0.59991684325375     -0.01889266234119      0.39500271798838
  C          -1.47686665868604      1.79822584433446      0.49849361975303
  C          -0.15597213413773      2.43126924619029      0.81654607775841
  C           1.05034789690995      1.87765467624851      0.09154093352560
  N           1.33960937081694      0.57808723244283      0.29029154207124
  C           2.48162475255634      0.06679536064867     -0.21991837361336
  C           2.79994703726973     -1.39478305783722      0.10878019557707
  C           4.26196344783605     -1.74555778833381     -0.20268895179102
  C           2.54300814416899     -1.65206443935384      1.60491866580604
  C           1.88362845178502     -2.30009824588058     -0.73465556053624
  C           3.33407378292826      0.85896176578330     -1.00136876052602
  C           3.00412549125622      2.18877007993057     -1.25158458217667
  C           1.84785170688887      2.71947494940756     -0.68643512079613
  C          -2.66044418007785      2.52072265755023      0.40438429696012
  C          -3.85170305568305      1.83907196855543      0.17367860070150
  C          -3.85356940105031      0.45110546582338      0.03384554316088
  C          -1.66613683039470     -2.36311713667633      1.04521158325711
  C          -1.86910557310884     -1.99166681378581     -1.46057855519815
  H          -4.54389117647142     -2.10494401068513     -0.88983869612231
  H          -4.43002057870132     -2.27081115081793      0.88563563980092
  H          -3.75817854294473     -3.52576099092371     -0.17868455847954
  H           0.01329109480080      2.30557963451669      1.90179534937673
  H          -0.24267761461700      3.50895626922535      0.63440017280972
  H           4.96378552144435     -1.09189870133722      0.33692283349143
  H           4.48654907662010     -1.68276236385210     -1.27760017257740
  H           4.45730379116280     -2.78100889674977      0.11275366454775
  H           1.50256520671342     -1.43561527451939      1.88068966506493
  H           3.19826897668552     -1.02778570642329      2.23175175818221
  H           2.75095061453296     -2.70655166624608      1.84049533157057
  H           2.04178377305928     -2.13584535711235     -1.81145081499630
  H           0.82762947884224     -2.10939974913217     -0.50900677902868
  H           2.09317807481688     -3.35800887414758     -0.51401238076616
  H           4.25446443337765      0.44465530790809     -1.40825615374204
  H           3.65579380398561      2.81126199716446     -1.86755139657702
  H           1.57005281491578      3.76419113415004     -0.83042493221567
  H          -2.63291563244873      3.60353185648419      0.51806270683154
  H          -4.78990581185701      2.39130150550267      0.10164116937906
  H          -4.78475096091933     -0.08118335831833     -0.14254048209299
  H          -2.12512353320226     -2.18445614964749      2.02863801900802
  H          -0.64261579948472     -1.96483506318374      1.06580594764810
  H          -1.58731351074727     -3.44892948804911      0.89409614351581
  H          -2.52435253805537     -1.63452275504306     -2.26845623991961
  H          -1.69351583502492     -3.06733320294441     -1.60649414645612
  H          -0.90529711896002     -1.47214839598432     -1.54661765049058
