# Supplementary material for: London Dispersion versus Intramolecular Hydrogen Bond in Bis‐Pyridines: How Accurate Is DFT for Competing Noncovalent Interactions in the Condensed Phase?
Source: Chemistry. 2025 Oct 23;31(66):e02745. doi: 10.1002/chem.202502745 (PMC12648470; doi:10.1002/chem.202502745)
Supplement: Supplementary file 3 — Supporting Information [file CHEM-31-e02745-s001.zip › XYZ files/NMR_conformers_calculations/PBE_D4_def2_TZVPD_SMD_DCM_optimized_geometries/Bis_Py_w_tBu/7b/7b_31.xyz]

48
Coordinates from ORCA-job /scratch/tmp.26000900.vgorbach/NMR_PBE_molecule_1_conformer_31 E -848.922829170356
  C          -1.61016290303238     -1.99155852359224     -0.98154388368129
  C          -2.56261229577151     -1.65246595249065      0.18501331075616
  C          -2.64888617888585     -0.14348336984091      0.32523916192836
  N          -1.49377219317022      0.52998960625845      0.56906241707275
  H          -0.58724701396279      0.02082372759610      0.61157610303695
  C          -1.39432665929185      1.87040186383992      0.72839478356089
  C          -0.03817408368435      2.44276602934025      1.01853575074363
  C           1.06934530565117      1.89039675073853      0.14811856761771
  N           1.36036427271587      0.58203938599427      0.30888729382723
  C           2.37134377996525      0.04077087162535     -0.39565469557485
  C           2.75063280949542     -1.42150402369584     -0.15169693620694
  C           4.24288958118121     -1.49075247430705      0.23526604552756
  C           1.92607996649315     -2.04542469159651      0.97780696778257
  C           2.52421674046834     -2.22229821928162     -1.45048159323801
  C           3.09166147558357      0.80756188030133     -1.32765109489597
  C           2.77207148117079      2.14682508489273     -1.51174813619398
  C           1.74589062417167      2.71057193305704     -0.75158204745619
  C          -2.55082437053221      2.63461185108723      0.63379061943465
  C          -3.76365763977835      1.99656752616374      0.38724229296619
  C          -3.81470565887219      0.61037936055460      0.23576145476536
  C          -3.93954522491770     -2.26141235834260     -0.10377613706994
  C          -2.02397003305810     -2.23376425543796      1.51031792598047
  H          -2.00147658319792     -1.60063311938100     -1.93219165335041
  H          -1.51823638513630     -3.08360055618465     -1.06811262491339
  H          -0.60123497709342     -1.58358025423530     -0.83274868601589
  H           0.20319822689834      2.22258451023839      2.07344548166689
  H          -0.09655879784323      3.53258243809618      0.91676285467972
  H           4.44018069447009     -0.92245855466250      1.15696108516598
  H           4.89539641209560     -1.09592525504507     -0.55620623469906
  H           4.52924190586343     -2.53842747599857      0.41343330221847
  H           2.03854774612487     -1.48891388154312      1.91940039661328
  H           2.26520224719314     -3.07838719488738      1.14667683045133
  H           0.85807015629510     -2.07885834305887      0.72994694393932
  H           3.13511594142789     -1.83322052806407     -2.27796439656085
  H           1.46854380631042     -2.18857100811336     -1.75897905001221
  H           2.79996079773536     -3.27630359265678     -1.29337757192181
  H           3.90116270647176      0.35371658786654     -1.89914591575917
  H           3.32222057637273      2.75281627287786     -2.23398871139077
  H           1.47491781765537      3.76226728323171     -0.85144457224913
  H          -2.48579274933522      3.71524820071239      0.75229672506812
  H          -4.68065722365060      2.58267740588907      0.30987191407128
  H          -4.76222698194062      0.11286920809149      0.04514811328510
  H          -4.36501216106492     -1.88574693836921     -1.04579291398164
  H          -4.65383389903564     -2.06269352893779      0.70829098467813
  H          -3.83181572998005     -3.35131464299331     -0.19540900110142
  H          -1.90963439225342     -3.32253000895283      1.40955981765919
  H          -2.72153860804371     -2.03389785315490      2.33684871934448
  H          -1.04436854937802     -1.81516571392908      1.77906906933113
