# Supplementary material for: London Dispersion versus Intramolecular Hydrogen Bond in Bis‐Pyridines: How Accurate Is DFT for Competing Noncovalent Interactions in the Condensed Phase?
Source: Chemistry. 2025 Oct 23;31(66):e02745. doi: 10.1002/chem.202502745 (PMC12648470; doi:10.1002/chem.202502745)
Supplement: Supplementary file 3 — Supporting Information [file CHEM-31-e02745-s001.zip › XYZ files/NMR_conformers_calculations/PBE_D4_def2_TZVPD_SMD_DCM_optimized_geometries/Bis_Py_w_tBu/7b/7b_25.xyz]

48
Coordinates from ORCA-job /scratch/tmp.26000837.vgorbach/NMR_PBE_molecule_1_conformer_25 E -848.921923500723
  C          -1.93842778038823     -1.91582576837850     -1.37542438809568
  C          -2.57234661683293     -1.65574068020595      0.00973602479498
  C          -2.66431325816681     -0.15170222542465      0.19182903785917
  N          -1.50768471447110      0.53616566685046      0.38839369299366
  H          -0.59324843548088      0.03866686312990      0.42448469675811
  C          -1.41999741607308      1.87953651295374      0.52656612045010
  C          -0.07546203808576      2.48200235254626      0.80279398576557
  C           1.09532479349563      1.88752151340574      0.05212310389850
  N           1.36177251255035      0.58597313755899      0.26903919520782
  C           2.47440905774893      0.03782100093401     -0.26696118960035
  C           2.77188090289096     -1.42290593556179      0.08483750772961
  C           1.81466705123639     -2.32790164525700     -0.71222019188988
  C           4.21735811500565     -1.81007217627840     -0.25911338195098
  C           2.55026866287764     -1.64278989681077      1.59244935173493
  C           3.31728790694710      0.79351262058696     -1.09380537730873
  C           3.00900965203192      2.12511911071491     -1.36163165660474
  C           1.88492074518250      2.69445941681891     -0.76948011659393
  C          -2.58677476113789      2.63110684215599      0.45309919978474
  C          -3.80036254364496      1.97776556126229      0.26000148930377
  C          -3.84085550004815      0.58883950225877      0.13554417808902
  C          -3.96200280245107     -2.30348908365727      0.05081040143123
  C          -1.71039221235465     -2.27016620210475      1.13083651018327
  H          -2.59359038482558     -1.54573687624691     -2.17754480570893
  H          -1.79642910488312     -2.99721797662059     -1.51559990553897
  H          -0.96091176201858     -1.42578599858705     -1.47842109306814
  H           0.11943634717635      2.36502478879011      1.88460607965094
  H          -0.13969796980468      3.55916187108302      0.60877296095835
  H           1.94307482897857     -2.18906225025378     -1.79655034791266
  H           0.76962585199889     -2.11322964117563     -0.45883360758321
  H           2.01193903727443     -3.38479587459851     -0.47580824445968
  H           4.40122149621406     -2.84217927235175      0.07373654099000
  H           4.94712112882795     -1.15923117293591      0.24571191645432
  H           4.41171048268697     -1.77541621981523     -1.34109782744810
  H           2.74847137910998     -2.69486717920605      1.84655550699423
  H           1.52035712670198     -1.40437453243204      1.88908036652940
  H           3.23061111386456     -1.01499393247546      2.18826870631055
  H           4.21379986638255      0.34986910661806     -1.52256521161316
  H           3.65312037393136      2.71902693515758     -2.01276459742610
  H           1.62620962670592      3.74224977796693     -0.92621295614660
  H          -2.52865427457157      3.71404019578319      0.55338327268861
  H          -4.72582531381640      2.55297600471096      0.20503052484941
  H          -4.78936825825333      0.07879135468138     -0.01224268632108
  H          -4.60636152422404     -1.95522622799188     -0.76889437299230
  H          -4.47373650480990     -2.11440248910391      1.00599454007632
  H          -3.84622095105837     -3.39088217954454     -0.05947921817367
  H          -1.65571350689917     -3.35829441442873      0.98595377574331
  H          -2.15455702396715     -2.07584350867641      2.11809263897953
  H          -0.67879805805325     -1.89235552624457      1.13773513662743
