# Supplementary material for: London Dispersion versus Intramolecular Hydrogen Bond in Bis‐Pyridines: How Accurate Is DFT for Competing Noncovalent Interactions in the Condensed Phase?
Source: Chemistry. 2025 Oct 23;31(66):e02745. doi: 10.1002/chem.202502745 (PMC12648470; doi:10.1002/chem.202502745)
Supplement: Supplementary file 3 — Supporting Information [file CHEM-31-e02745-s001.zip › XYZ files/NMR_conformers_calculations/PBE_D4_def2_TZVPD_SMD_DCM_optimized_geometries/Bis_Py_w_tBu/7b/7b_28.xyz]

48
Coordinates from ORCA-job /scratch/tmp.26000867.vgorbach/NMR_PBE_molecule_1_conformer_28 E -848.922867602342
  C          -3.98933407979069     -2.08480861508827      0.41681849809989
  C          -2.61594306772970     -1.54431186259004      0.00123082933166
  C          -2.64963016973297     -0.03600935299463     -0.16836664805224
  N          -1.48527892843510      0.59007449464991     -0.48602873394667
  H          -0.59935640624131      0.04940935919655     -0.56990639429309
  C          -1.34706125906850      1.92379787599445     -0.67159684115536
  C           0.01169830629477      2.44514951514107     -1.03601903013392
  C           1.14493377592830      1.84866363405562     -0.23079116925065
  N           1.37216099469938      0.52951070441394     -0.40575601436369
  C           2.40042554699164     -0.05413142640951      0.23745455907233
  C           2.70257080994208     -1.53011098193577     -0.02988401962871
  C           2.51644630526894     -2.32677424739862      1.27774303266777
  C           1.79044482618287     -2.11253500168962     -1.11348409556125
  C           4.16624355756108     -1.66172466940341     -0.50072863690266
  C           3.20562487077694      0.68155475506470      1.12371967905751
  C           2.95187249219152      2.03253871440993      1.32494048469359
  C           1.90659111991299      2.63934492823720      0.62646349803951
  C          -2.46888869467611      2.73139783057955     -0.53187448351173
  C          -3.68986187497696      2.14227249008903     -0.21482847396216
  C          -3.78168117806103      0.76184176478976     -0.03464326862797
  C          -1.58797797605126     -1.90580749074449      1.09364338423592
  C          -2.21924443529005     -2.17944738520009     -1.34907233474464
  H          -4.32130926574876     -1.66613008574422      1.37808683852904
  H          -3.91805254852874     -3.17541070708245      0.53218067785096
  H          -4.75887956910264     -1.87858978454427     -0.34102098925088
  H           0.00034951077403      3.53611947880876     -0.92991818407168
  H           0.18464026152347      2.22036803150326     -2.10333849846115
  H           1.48053611784397     -2.25658398385540      1.64153980443341
  H           3.18355974138722     -1.96195303994615      2.07221253097134
  H           2.74596038073471     -3.38933811679729      1.10464733726768
  H           2.06990407809765     -3.16076108483231     -1.29728473889394
  H           1.88172041800255     -1.56195757779605     -2.06090247620593
  H           0.73574778602781     -2.09394860600548     -0.81237805552743
  H           4.39046009045218     -2.71825549142682     -0.71218737867425
  H           4.87922910627264     -1.31385973388160      0.25994303048530
  H           4.33971199044005     -1.08604907434449     -1.42259645921051
  H           4.02850842210365      0.19575122460319      1.64811144220358
  H           3.56827632832023      2.61418285568810      2.01288284021732
  H           1.68608478739367      3.70128387845025      0.74120556226292
  H          -2.37115753851364      3.80721568825231     -0.67020439801218
  H          -4.58038698532410      2.76247664830536     -0.10203479281956
  H          -4.73512187358877      0.30270787332617      0.21393714836487
  H          -1.87509206088011     -1.47072207322338      2.06213771307010
  H          -0.57461990609508     -1.56000693860475      0.84948831693602
  H          -1.54733191694756     -2.99878639989756      1.20398636981478
  H          -2.15803106171605     -3.27100766321991     -1.23209198713889
  H          -1.24360596058944     -1.82426785651802     -1.70854431849006
  H          -2.97084308103577     -1.95708373298446     -2.12068112951424
