# Supplementary material for: London Dispersion versus Intramolecular Hydrogen Bond in Bis‐Pyridines: How Accurate Is DFT for Competing Noncovalent Interactions in the Condensed Phase?
Source: Chemistry. 2025 Oct 23;31(66):e02745. doi: 10.1002/chem.202502745 (PMC12648470; doi:10.1002/chem.202502745)
Supplement: Supplementary file 3 — Supporting Information [file CHEM-31-e02745-s001.zip › XYZ files/NMR_conformers_calculations/PBE_D4_def2_TZVPD_SMD_DCM_optimized_geometries/Bis_Py_w_tBu/7b/7b_14.xyz]

48
Coordinates from ORCA-job /scratch/tmp.26000630.vgorbach/NMR_PBE_molecule_1_conformer_14 E -848.922802856240
  C          -1.44412351632677     -2.07685401345753      1.14545760129050
  C          -2.50202258583935     -1.75767688222830      0.06786497846491
  C          -2.64240230256144     -0.25081799677061     -0.05171108186074
  N          -1.53394014914863      0.45819161429664     -0.39248063048500
  H          -0.62089180785741     -0.02309349899464     -0.52729764253844
  C          -1.48763318823397      1.80240886534785     -0.54460870655817
  C          -0.18025898582125      2.41727200945131     -0.94891289181615
  C           1.02031357336468      1.87966904567182     -0.20170984694208
  N           1.32639881482453      0.58226498409968     -0.41546673909811
  C           2.41776854443975      0.05696204470938      0.17155885127087
  C           2.81207591361975     -1.38671553565928     -0.14649545191662
  C           4.24348357088072     -1.38902568607727     -0.72433705055667
  C           2.78619655316131     -2.21893886106446      1.15152325923721
  C           1.87083126054191     -2.02547897838426     -1.17112097820098
  C           3.21014937489055      0.82785726396287      1.03942732244971
  C           2.87599412489723      2.15427298234509      1.28175268937540
  C           1.76349207258274      2.70264784110700      0.64114209518961
  C          -2.65240432218718      2.53144412822541     -0.33823832270966
  C          -3.81942323474480      1.85587117378198      0.00888819926952
  C          -3.81631143442848      0.46773772982348      0.15067226117564
  C          -2.06576693594542     -2.31754496487098     -1.30308360086346
  C          -3.83119828299795     -2.40697815863225      0.46990596524803
  H          -0.46093770875629     -1.64697320720843      0.91023568039228
  H          -1.32093835483311     -3.16679541224592      1.21928022981501
  H          -1.75847687494014     -1.69649444478228      2.12839148883660
  H          -0.25618118215326      3.50306801456459     -0.81866337150534
  H          -0.03611650405622      2.22535103619948     -2.02688654274411
  H           4.53887499188483     -2.41929784256950     -0.97456462734982
  H           4.97726684229852     -0.99362554283195     -0.00789355748931
  H           4.30072410599481     -0.78556033706478     -1.64294680474754
  H           3.07937450726352     -3.25729397321223      0.93370107987729
  H           1.77825889718338     -2.23468055138873      1.59299150546670
  H           3.48365921201330     -1.82227999143824      1.90345695872886
  H           2.22462055375450     -3.04113987862449     -1.40331638996498
  H           1.83487626134510     -1.45127019393131     -2.10789767465106
  H           0.84783491500567     -2.10761821170430     -0.78349540746154
  H           4.08694073065206      0.38913563541266      1.51590610482107
  H           3.48164395061326      2.76276878003966      1.95586966062390
  H           1.47795605767468      3.74488310432419      0.78834326294086
  H          -2.62922621160448      3.61454447336445     -0.44972515311085
  H          -4.74225056697061      2.41382946565064      0.17475713344385
  H          -4.72768316408283     -0.05891353394348      0.42203675753315
  H          -2.83894251921785     -2.13464535031570     -2.06358615410507
  H          -1.91222676666429     -3.40297316051864     -1.21967687756115
  H          -1.12578556713374     -1.87099648411612     -1.65491950160510
  H          -3.68563494480320     -3.49405388860853      0.54098355254926
  H          -4.61973454684898     -2.22365803464501     -0.27434961994513
  H          -4.18333972842913     -2.05158135388892      1.44936862808685
