# Supplementary material for: London Dispersion versus Intramolecular Hydrogen Bond in Bis‐Pyridines: How Accurate Is DFT for Competing Noncovalent Interactions in the Condensed Phase?
Source: Chemistry. 2025 Oct 23;31(66):e02745. doi: 10.1002/chem.202502745 (PMC12648470; doi:10.1002/chem.202502745)
Supplement: Supplementary file 3 — Supporting Information [file CHEM-31-e02745-s001.zip › XYZ files/NMR_conformers_calculations/PBE_D4_def2_TZVPD_SMD_DCM_optimized_geometries/Bis_Py_w_tBu/7b/7b_15.xyz]

48
Coordinates from ORCA-job /scratch/tmp.26000682.vgorbach/NMR_PBE_molecule_1_conformer_15 E -848.922807938758
  C          -1.35287413713788     -2.01469412910294     -1.33323991387068
  C          -2.50132575593858     -1.72911324235695     -0.34258476396174
  C          -2.63577083949585     -0.22723905484722     -0.16713904749799
  N          -1.55755948547031      0.45026304506270      0.30853117738099
  H          -0.66480809625208     -0.04833597949490      0.50165898497711
  C          -1.51248008722816      1.78638446653783      0.52263887757023
  C          -0.24197139242507      2.36581216001880      1.07054685949971
  C           1.01347908555088      1.86123732805236      0.39295514833413
  N           1.29547619956213      0.55139703588546      0.55648340973973
  C           2.42680234749688      0.04910591846662      0.02783879230483
  C           2.78011726120427     -1.41750052373204      0.28432755009548
  C           2.81092090402580     -2.16986873616467     -1.06140511946797
  C           4.17598189390528     -1.48519624527629      0.93897105307107
  C           1.77134960171487     -2.09289822814254      1.21754962219924
  C           3.28999582931301      0.86038368207842     -0.72858254511152
  C           2.98273623236306      2.20152327142796     -0.92044779809992
  C           1.82508152848809      2.72335796652244     -0.34068283258365
  C          -2.64469123578588      2.54018829729929      0.23912656352730
  C          -3.78034432626119      1.89701831437592     -0.24612967557038
  C          -3.77769796265015      0.51641581862555     -0.44756839133926
  C          -3.79458429152106     -2.33829937760762     -0.89679130999074
  C          -2.20316107779994     -2.36083095289660      1.03443782338831
  H          -1.57833115700385     -1.59410536867405     -2.32420989521591
  H          -1.22806120043920     -3.10183427973337     -1.43912149919214
  H          -0.39318304167794     -1.60126414652480     -0.99567945373361
  H          -0.18701339737797      2.11027626744113      2.14339186040976
  H          -0.30329013476565      3.45781787907681      0.99762302500373
  H           1.82860349668992     -2.13693817676385     -1.55606294481526
  H           3.07417758929083     -3.22560924961113     -0.89464464886589
  H           3.55466036559985     -1.74044907560021     -1.74818938381221
  H           4.43602852289361     -2.53460205630654      1.14480488997155
  H           4.19255435416857     -0.93701179186862      1.89319211022152
  H           4.95802293604725     -1.06691562708414      0.28983277912020
  H           2.09017424917612     -3.12877287607037      1.40736604743083
  H           0.76823312483678     -2.12611532531750      0.77461201095819
  H           1.69929623991806     -1.57342196596419      2.18385655524955
  H           4.19979177142955      0.44180062983802     -1.15898562834588
  H           3.64355430461803      2.84146024363034     -1.50809528119843
  H           1.55710535272006      3.77472634869727     -0.45149879979437
  H          -2.62072442585369      3.61711541290890      0.39931076090914
  H          -4.67740907475832      2.47465484166959     -0.47429613599899
  H          -4.66470691865811      0.01498147637194     -0.82618982467594
  H          -4.04740922923348     -1.93051050935716     -1.88620695372273
  H          -4.64726806909983     -2.17787189308994     -0.22115324872236
  H          -3.65416764269639     -3.42273942905648     -1.00693291555573
  H          -1.28614725626171     -1.96210363569452      1.48990904311449
  H          -2.07369689371073     -3.44603581847889      0.91471522691375
  H          -3.03596199890990     -2.18741918916979      1.73160531075250
