# Supplementary material for: London Dispersion versus Intramolecular Hydrogen Bond in Bis‐Pyridines: How Accurate Is DFT for Competing Noncovalent Interactions in the Condensed Phase?
Source: Chemistry. 2025 Oct 23;31(66):e02745. doi: 10.1002/chem.202502745 (PMC12648470; doi:10.1002/chem.202502745)
Supplement: Supplementary file 3 — Supporting Information [file CHEM-31-e02745-s001.zip › XYZ files/NMR_conformers_calculations/PBE_D4_def2_TZVPD_SMD_DCM_optimized_geometries/Bis_Py_w_tBu/7b/7b_29.xyz]

48
Coordinates from ORCA-job /scratch/tmp.26000868.vgorbach/NMR_PBE_molecule_1_conformer_29 E -848.922830407196
  C          -3.99337314397717     -2.19474079370183      0.01839792266817
  C          -2.58631503640272     -1.62487029281179      0.23253638632025
  C          -2.63127041985023     -0.12489767760267      0.45974944049553
  N          -1.45054817855074      0.51092209310870      0.68155696058358
  H          -0.55482934051775     -0.01802836086766      0.65310886421755
  C          -1.31425999451949      1.83912048210475      0.90486749876568
  C           0.06439168819008      2.36990601052874      1.16419533675161
  C           1.11956137693024      1.85730280839427      0.20864032172996
  N           1.38953295607890      0.53610336381215      0.26757452810508
  C           2.35892216329888      0.02679777509109     -0.51472670316419
  C           2.71822029580925     -1.45498490663479     -0.38631501041388
  C           4.21932035552395     -1.57382204735931     -0.04860936505937
  C           1.91387146270504     -2.14582005057225      0.71811435717917
  C           2.44020284045251     -2.15874494308336     -1.73036327880616
  C           3.05711682551541      0.84298754824352     -1.42149581528381
  C           2.75735205416934      2.19707968232242     -1.50095080871891
  C           1.77437760018829      2.72504845946322     -0.66185701648635
  C          -2.45619156698431      2.63057978021662      0.90209685194860
  C          -3.69336978419978      2.03144712645925      0.68048052156861
  C          -3.78263363486169      0.65608948524407      0.46356985403501
  C          -1.96072428287565     -2.29325255635676      1.47580299293161
  C          -1.73649822988010     -1.90725239091928     -1.02479443263100
  H          -4.64099621873860     -2.02395491908563      0.89052682443794
  H          -3.91495671007594     -3.28023425453701     -0.13447576380894
  H          -4.47875592918205     -1.76531574169776     -0.87008490744207
  H           0.35161289528446      2.07976703337491      2.19032962150445
  H           0.02173052677697      3.46473085723807      1.13386840531687
  H           4.44995610250556     -1.07853738339840      0.90680062753874
  H           4.85481066936559     -1.12848678670103     -0.82694451815990
  H           4.49445071878301     -2.63563316635706      0.04234185918598
  H           0.84009783103968     -2.14631583698873      0.49427749838161
  H           2.05772554989515     -1.66016626757747      1.69385716936455
  H           2.23995079267148     -3.19317179929895      0.80388240704838
  H           1.37704903041802     -2.08383625987455     -2.00484374187451
  H           2.69818547607163     -3.22596492231182     -1.65284447657645
  H           3.03585594339354     -1.72580717746867     -2.54708338122983
  H           3.83443499964578      0.41503410426176     -2.05448010627412
  H           3.29005293100330      2.84165212922722     -2.20258695217213
  H           1.52107397973554      3.78570005522859     -0.67842104810760
  H          -2.36144042172427      3.70206438567898      1.07243379779648
  H          -4.59932797979272      2.63938149609406      0.67495106763786
  H          -4.74896695685825      0.18794278308651      0.29399235474500
  H          -2.58794965385949     -2.12752740641622      2.36398212123506
  H          -0.95246078429631     -1.91480201796096      1.69302791598250
  H          -1.88336176862968     -3.37642127406813      1.30475780000085
  H          -1.65883942387402     -2.99365378793591     -1.17403544037840
  H          -0.71668442033092     -1.50698273707612     -0.94146814220612
  H          -2.20389915316968     -1.46790968621470     -1.91826840598300
