# Supplementary material for: London Dispersion versus Intramolecular Hydrogen Bond in Bis‐Pyridines: How Accurate Is DFT for Competing Noncovalent Interactions in the Condensed Phase?
Source: Chemistry. 2025 Oct 23;31(66):e02745. doi: 10.1002/chem.202502745 (PMC12648470; doi:10.1002/chem.202502745)
Supplement: Supplementary file 3 — Supporting Information [file CHEM-31-e02745-s001.zip › XYZ files/NMR_conformers_calculations/PBE_D4_def2_TZVPD_SMD_DCM_optimized_geometries/Bis_Py_w_tBu/7b/7b_17.xyz]

48
Coordinates from ORCA-job /scratch/tmp.26000693.vgorbach/NMR_PBE_molecule_1_conformer_17 E -848.922785717048
  C          -1.38796069843412     -2.01905209240994      1.29312908250338
  C          -2.50594195841786     -1.73425014565569      0.26806566797824
  C          -2.64137324485407     -0.23236526360916      0.09298658354419
  N          -1.55152415549743      0.45181442662075     -0.34520362191808
  H          -0.65104971559435     -0.04219821815482     -0.51296695155108
  C          -1.50604278018302      1.78883961329021     -0.55350551331084
  C          -0.22190062337615      2.37664014804005     -1.05922750602512
  C           1.01505419317132      1.87022756858962     -0.35026027045830
  N           1.30602720986350      0.56274588442935     -0.51700776511708
  C           2.42318045159115      0.05919390703622      0.03969306241044
  C           2.79038629587130     -1.40289464896304     -0.22257539490342
  C           2.80330031215515     -2.16778435559203      1.11619724140681
  C           1.80318241718508     -2.07711717490578     -1.17929347829753
  C           4.19824428630545     -1.45392270659656     -0.85296054188399
  C           3.26119577508798      0.86606891851981      0.82843968218299
  C           2.94408771668461      2.20454501401752      1.02305644271216
  C           1.80228460239928      2.72818833229746      0.41413637844423
  C          -2.65049753089686      2.53629592276223     -0.30444900301318
  C          -3.79828397398019      1.88615569837630      0.14135611249681
  C          -3.79542372096285      0.50493953674403      0.33845331922252
  C          -2.16305501926808     -2.36069597055324     -1.10059869554699
  C          -3.81335593214248     -2.35056148801556      0.77954629747777
  H          -1.26545990643770     -3.10615755230508      1.40208765742307
  H          -1.64370650536433     -1.59937563779363      2.27710875075049
  H          -0.41845147900209     -1.60462906104532      0.98552807746971
  H          -0.28886065146394      3.46785109773343     -0.97902719114611
  H          -0.13551556612683      2.13054222592814     -2.13225024937608
  H           1.81252584821405     -2.14651820541865      1.59452980290140
  H           3.53255411280114     -1.74074897129094      1.81978523306523
  H           3.07651849224668     -3.22001894694027      0.94346356615381
  H           0.79273629091817     -2.12055422866179     -0.75425383344118
  H           2.13233658689054     -3.10930455060680     -1.37151079678576
  H           1.74462459451727     -1.55038947000176     -2.14254502334460
  H           4.22749363263971     -0.89658009597501     -1.80154033912437
  H           4.47037348372276     -2.49929406300319     -1.06376942988657
  H           4.96475009264381     -1.03545122092994     -0.18563888591855
  H           4.15917634083200      0.44614935603910      1.28183463171660
  H           3.58518838259313      2.84109601204439      1.63568973146680
  H           1.52778661096360      3.77773467480095      0.52626636959865
  H          -2.62658570449996      3.61386497198733     -0.46035658329266
  H          -4.70517221385108      2.45871815465454      0.34174367091147
  H          -4.69180095680983     -0.00203030908504      0.68636918302909
  H          -1.23570917187742     -1.95555039802835     -1.52857232846102
  H          -2.97601671486026     -2.19156806614180     -1.82184174838994
  H          -2.03013230935310     -3.44532018223898     -0.97915641858026
  H          -3.67159754284647     -3.43473466077799      0.89077499596690
  H          -4.64481814680782     -2.19202494360245      0.07754242649753
  H          -4.09954001248939     -1.94731630090854      1.76174090004245
