# Supplementary material for: London Dispersion versus Intramolecular Hydrogen Bond in Bis‐Pyridines: How Accurate Is DFT for Competing Noncovalent Interactions in the Condensed Phase?
Source: Chemistry. 2025 Oct 23;31(66):e02745. doi: 10.1002/chem.202502745 (PMC12648470; doi:10.1002/chem.202502745)
Supplement: Supplementary file 3 — Supporting Information [file CHEM-31-e02745-s001.zip › XYZ files/NMR_conformers_calculations/PBE_D4_def2_TZVPD_SMD_DCM_optimized_geometries/Bis_Py_w_tBu/7b/7b_16.xyz]

48
Coordinates from ORCA-job /scratch/tmp.26000689.vgorbach/NMR_PBE_molecule_1_conformer_16 E -848.922812217091
  C          -3.87957165714018     -2.33302280531674      0.41868129380073
  C          -2.53513188995583     -1.70879122485922      0.02739077136265
  C          -2.64680814935356     -0.19965783788427     -0.09448916102828
  N          -1.52060525375496      0.49042928743377     -0.41579139459772
  H          -0.61320208543368     -0.00584747934185     -0.53415868043569
  C          -1.44893292173657      1.83361122106230     -0.56676516896467
  C          -0.12400287998735      2.42666078991857     -0.94586718024573
  C           1.05309827412322      1.86496435194049     -0.17949193399261
  N           1.34027640886817      0.56336643665484     -0.39413047258607
  C           2.41096982814986      0.01592995309403      0.21047719037442
  C           2.78640305548070     -1.43252156030103     -0.10894177140143
  C           1.85422070471309     -2.04871866153901     -1.15544782587698
  C           4.22816039179091     -1.45536702524923     -0.66021988045447
  C           2.72276312675343     -2.27214080470411      1.18312452528701
  C           3.19991210216634      0.76833012227418      1.09746315373438
  C           2.88454462189522      2.09921827355202      1.34049811152832
  C           1.79443643671091      2.67047383002136      0.68166541936557
  C          -2.60465427112907      2.58242980840827     -0.38177005546680
  C          -3.78899492596374      1.92682580553407     -0.05589599391165
  C          -3.81182805017836      0.53893681134413      0.08642596328509
  C          -1.49219862832982     -2.04857772924209      1.11327638433298
  C          -2.09913950682420     -2.27742826785587     -1.34014502429523
  H          -4.23352711828400     -1.96984574115305      1.39464415747811
  H          -3.75466010466264     -3.42249885563193      0.49199268276846
  H          -4.65808842032498     -2.13602521880263     -0.33254447200870
  H          -0.18317633303884      3.51308659234013     -0.81254086629204
  H           0.03570084561452      2.23602923675626     -2.02186580591861
  H           0.82172611359452     -2.11194064552199     -0.79026572180434
  H           2.19282543535328     -3.07022790861879     -1.38463815511175
  H           1.84943034848266     -1.47047255767739     -2.09048043608663
  H           4.31285990651869     -0.84475928786344     -1.57192691042015
  H           4.50986905645517     -2.48844517773450     -0.91453476271452
  H           4.95539937030865     -1.07939128838706      0.07317471523892
  H           1.70626289651438     -2.27593955207772      1.60480106915807
  H           3.41093044413927     -1.89025925053064      1.95108514629208
  H           3.00512282989239     -3.31333490157759      0.96457742826269
  H           4.05953965565953      0.31178928589068      1.58820567286413
  H           3.48776657008042      2.69343030775747      2.02937738568634
  H           1.52458478716616      3.71687803018308      0.82892283461940
  H          -2.56086161084569      3.66495641647437     -0.49264619880904
  H          -4.70515140509131      2.50033362474248      0.09300130526488
  H          -4.73681030612494      0.02808032142914      0.34144819257243
  H          -1.80532519716370     -1.65956364897048      2.09320624342251
  H          -0.49804949680694     -1.64102251419625      0.88464549068374
  H          -1.39346499814457     -3.14078059416857      1.18989989465188
  H          -1.96880654722502     -3.36581971756076     -1.25562057981218
  H          -1.14746906448614     -1.85027262837754     -1.68462815824618
  H          -2.86234638384537     -2.07882353116786     -2.10676973285335
