# Supplementary material for: London Dispersion versus Intramolecular Hydrogen Bond in Bis‐Pyridines: How Accurate Is DFT for Competing Noncovalent Interactions in the Condensed Phase?
Source: Chemistry. 2025 Oct 23;31(66):e02745. doi: 10.1002/chem.202502745 (PMC12648470; doi:10.1002/chem.202502745)
Supplement: Supplementary file 3 — Supporting Information [file CHEM-31-e02745-s001.zip › XYZ files/NMR_conformers_calculations/PBE_D4_def2_TZVPD_SMD_DCM_optimized_geometries/Bis_Py_w_tBu/7b/7b_12.xyz]

48
Coordinates from ORCA-job /scratch/tmp.26000626.vgorbach/NMR_PBE_molecule_1_conformer_12 E -848.922818270672
  C          -1.98952103829692     -2.31515231130225     -1.46123859193283
  C          -2.51983862051929     -1.72828090488951     -0.13500251861519
  C          -2.62696539878062     -0.22189873302696     -0.28888867284012
  N          -1.48279871587280      0.46409470880991     -0.54839174149504
  H          -0.57021134890470     -0.03378069293600     -0.59324579375523
  C          -1.40175164971382      1.80408056769655     -0.72147508716569
  C          -0.05494170878546      2.39045390829739     -1.02699807780501
  C           1.06543658041230      1.86017382272015     -0.15927049466108
  N           1.37322428832737      0.55464253829251     -0.31134662998563
  C           2.39554162088915      0.03277638735138      0.39137295237122
  C           2.79405688094023     -1.42572475440674      0.15542917911489
  C           1.97308725144175     -2.06865555927927     -0.96607871346805
  C           4.28528097689077     -1.47627309916165     -0.23849519816009
  C           2.58539453276735     -2.22096201828031      1.46052273752344
  C           3.11053034490358      0.81645172072561      1.31340495374219
  C           2.77398556893131      2.15279232896871      1.48861725844978
  C           1.73609793585912      2.69659776480353      0.72976714297042
  C          -2.56737077301235      2.55417605549830     -0.62560716931989
  C          -3.76988571617386      1.90280787693428     -0.36344994746094
  C          -3.80177190546072      0.51765595838052     -0.19770797166470
  C          -3.88524302054098     -2.35151837030057      0.17661276812718
  C          -1.54847240742671     -2.04468046488212      1.02222870514879
  H          -2.69835303188776     -2.13042298881802     -2.28166927035291
  H          -1.86161712591862     -3.40163110623960     -1.35232957412352
  H          -1.01770620709956     -1.88774527928412     -1.74410242159379
  H          -0.12597973010285      3.48039783576222     -0.93499425895702
  H           0.18162885791058      2.16330198307620     -2.08149445347387
  H           2.07386531440357     -1.51711954139194     -1.91192710144245
  H           0.90659408197729     -2.11507521508733     -0.71367466707904
  H           2.32578254998146     -3.09792284968869     -1.12964771965529
  H           4.93560207922912     -1.06680340984309      0.54729607802437
  H           4.46979529458041     -0.91111096594886     -1.16473280354832
  H           4.58595896451255     -2.52081563628263     -0.41129089099194
  H           3.19528573855090     -1.81840254340038      2.28231330780409
  H           2.87464456347613     -3.27213962501326      1.30878290340771
  H           1.53100200404633     -2.19967242452178      1.77442546072826
  H           3.92939897784230      0.37796848748547      1.88356553689367
  H           3.31998201367479      2.77192658607025      2.20281451532581
  H           1.45157633604673      3.74534919061027      0.82265331480041
  H          -2.51731233713138      3.63433347460911     -0.75518443376333
  H          -4.69382626502443      2.47775497442059     -0.28487334198230
  H          -4.74129712876000      0.00996683238232      0.00520081293914
  H          -4.30495596262065     -1.97071735818359      1.11918334659250
  H          -3.76224365551241     -3.43881503127759      0.27948477675966
  H          -4.61176003734855     -2.17208612610871     -0.62910770351934
  H          -0.54629399985196     -1.62764852158055      0.85468484580982
  H          -1.44336676671799     -3.13467388781230      1.11895906041603
  H          -1.93073349553072     -1.64773184294743      1.97405227216325
